# Supplementary material for: Integrated analysis of lncRNA, miRNA and mRNA reveals novel insights into the fertility regulation of large white sows
Source: BMC Genomics. 2020 Sep 14;21:636. doi: 10.1186/s12864-020-07055-2 (PMC7490888; doi:10.1186/s12864-020-07055-2)
Supplement: Supplementary file 1 — Additional file 1: Table S1. Summary of the sequencing reads alignment to the reference genome. [file 12864_2020_7055_MOESM1_ESM.xlsx]

## Sheet: Table S1-1
Table S1-1 Qualitiy control of data.
Groups	Sample name	Raw reads	Clean reads	Clean reads/Raw reads(%)	Raw bases	Clean bases	Clean bases/Raw bases(%)	Q20 (%)	Q30 (%)	GC content (%)	Average length(bp)
LH	LH1	82469036	81868182	99.27	12370355400	12126412449	98.03	96.63	92	43.77	148.12
	LH2	97411872	96627840	99.2	14611780800	14240564776	97.46	96.85	92.23	43.27	147.38
	LH3	106470560	105834188	99.4	15970584000	15709689076	98.37	96.7	91.89	43.54	148.44
	LH4	85382014	84837428	99.36	12807302100	12560925679	98.08	96.87	92.42	45.12	148.06
LL	LL1	83911384	83410714	99.4	12586707600	12276273551	97.53	96.92	92.53	43.99	147.18
	LL2	87167466	86617504	99.37	13075119900	12786744923	97.79	96.85	92.38	44.23	147.62
	LL3	88149652	87730830	99.52	13222447800	13025474458	98.51	97.01	92.69	42.86	148.47
	LL4	85442310	84764056	99.21	12816346500	12551618843	97.93	96.51	91.74	44.43	148.08
FH	FH1	120384234	119722150	99.45	18057635100	17725350652	98.16	96.83	92.34	43.44	148.05
	FH2	85593002	84951826	99.25	12838950300	12551154232	97.76	96.81	92.35	44.28	147.74
	FH3	79508336	79010642	99.37	11926250400	11726571862	98.33	96.79	92.25	43.85	148.42
	FH4	88118666	87577238	99.39	13217799900	12978068642	98.19	96.66	91.81	44.42	148.19
FL	FL1	129806950	129144900	99.49	19471042500	19121187602	98.2	96.93	92.53	43.93	148.06
	FL2	95104168	94400586	99.26	14265625200	13949213263	97.78	96.66	91.83	44.1	147.77
	FL3	97243724	96590470	99.33	14586558600	14244498169	97.65	96.96	92.46	43.73	147.47
	FL4	97565420	96955786	99.38	14634813000	14295176741	97.68	96.86	92.31	42.05	147.44
	total	1509728794	1500044340

## Sheet: Table S1-2
Table S1-2. Summary of the sequencing reads alignment to the reference genome.
Sample name	Raw reads	Total reads (clean reads)	Total mapped	Total mapped (%)	Multiple mapped	Multiple mapped (%)	Uniquely mapped	Uniquely mapped (%)
LH1	82469036	81868182	66868948	81.68	789156	9.64	58977387	72.04
LH2	97411872	96627840	78738839	81.49	8818009	9.13	69920830	72.36
LH3	106470560	105834188	87440885	82.62	9574290	9.05	77866595	73.57
LH4	85382014	84837428	71319882	84.07	7555411	8.91	63764471	75.16
LL1	83911384	83410714	70467446	84.48	8418866	10.09	62048580	74.39
LL2	87167466	86617504	73117969	84.41	8515523	9.83	64602446	74.58
LL3	88149652	87730830	72376644	82.5	7803323	8.89	64573321	73.6
LL4	85442310	84764056	69229908	81.67	7311017	8.63	61918891	73.05
FH1	120384234	119722150	97772724	81.67	10393701	8.68	87379023	72.98
FH2	85593002	84951826	69592366	81.92	7611222	8.96	61981144	72.96
FH3	79508336	79010642	65289517	82.63	6989757	8.85	58299760	73.79
FH4	88118666	87577238	72828454	83.16	8041683	9.18	64786771	73.98
FL1	129806950	129144900	105341524	81.57	11404395	8.83	93937129	72.74
FL2	95104168	94400586	78065871	82.7	8621882	9.13	69443989	73.56
FL3	97243724	96590470	79958229	82.78	8856530	9.17	71101699	73.61
FL4	97565420	96955786	80547119	83.08	8600499	8.87	71946620	74.21
