# Supplementary material for: Integrated analysis of lncRNA, miRNA and mRNA reveals novel insights into the fertility regulation of large white sows
Source: BMC Genomics. 2020 Sep 14;21:636. doi: 10.1186/s12864-020-07055-2 (PMC7490888; doi:10.1186/s12864-020-07055-2)
Supplement: Supplementary file 2 — Additional file 2: Table S2. Identification of lncRNA transcripts of 16 libraries by RNA-sequencing. [file 12864_2020_7055_MOESM2_ESM.xls]

## Sheet: Table S2
Table S2. Identification of lncRNA transcripts of 16 libraries by RNA-sequencing.
TranscriptID	GeneID	GeneName	Chr	Pos1	Pos2	Direction	Number_Exons	Type	Known
TCONS_00000011	XLOC_000002		1	5807	91396	+	3	intergenic lncRNA	NovelLncRNA
TCONS_00000012	XLOC_000003		1	6737	36927	+	2	intergenic lncRNA	NovelLncRNA
TCONS_00000013	XLOC_000004		1	8390	38181	+	2	intergenic lncRNA	NovelLncRNA
TCONS_00000014	XLOC_000005		1	12603	74934	+	2	intergenic lncRNA	NovelLncRNA
TCONS_00000018	XLOC_000009	ENSSSCG00000030218	1	16847	162854	+	2	antisense lncRNA	NovelLncRNA
TCONS_00000019	XLOC_000009	ENSSSCG00000030218	1	16847	162854	+	3	antisense lncRNA	NovelLncRNA
TCONS_00000020	XLOC_000010	ENSSSCG00000030218	1	17740	163558	+	2	antisense lncRNA	NovelLncRNA
TCONS_00000021	XLOC_000011		1	19827	49648	+	2	intergenic lncRNA	NovelLncRNA
TCONS_00000023	XLOC_000013	ENSSSCG00000030218	1	23106	169943	+	2	antisense lncRNA	NovelLncRNA
TCONS_00000024	XLOC_000012		1	24156	86141	+	2	intergenic lncRNA	NovelLncRNA
TCONS_00000025	XLOC_000014		1	24851	41379	+	2	intergenic lncRNA	NovelLncRNA
TCONS_00000026	XLOC_000015		1	25375	58004	+	2	intergenic lncRNA	NovelLncRNA
TCONS_00000027	XLOC_000016		1	26898	60438	+	2	intergenic lncRNA	NovelLncRNA
TCONS_00000028	XLOC_000017		1	27368	62352	+	2	intergenic lncRNA	NovelLncRNA
TCONS_00000029	XLOC_000017		1	27405	61291	+	2	intergenic lncRNA	NovelLncRNA
TCONS_00000030	XLOC_000017		1	28811	90761	+	3	intergenic lncRNA	NovelLncRNA
TCONS_00000034	XLOC_000012		1	51066	87306	+	4	intergenic lncRNA	NovelLncRNA
TCONS_00000037	XLOC_000017		1	61938	90761	+	2	intergenic lncRNA	NovelLncRNA
TCONS_00000038	XLOC_000012	ENSSSCG00000030218	1	73765	168802	+	3	antisense lncRNA	NovelLncRNA
TCONS_00000039	XLOC_000012		1	74381	84489	+	2	intergenic lncRNA	NovelLncRNA
TCONS_00000043	XLOC_000009	ENSSSCG00000030218	1	78130	162854	+	2	antisense lncRNA	NovelLncRNA
TCONS_00000044	XLOC_000021	ENSSSCG00000030218	1	79419	163925	+	2	antisense lncRNA	NovelLncRNA
TCONS_00000046	XLOC_000023	ENSSSCG00000030218	1	81346	166125	+	2	antisense lncRNA	NovelLncRNA
TCONS_00000051	XLOC_000027		1	115982	134518	+	2	intergenic lncRNA	NovelLncRNA
TCONS_00000053	XLOC_000026		1	145194	158355	+	2	intergenic lncRNA	NovelLncRNA
TCONS_00000058	XLOC_000030		1	269954	271857	+	2	intergenic lncRNA	NovelLncRNA
TCONS_00000068	XLOC_000036		1	801230	802661	+	2	intergenic lncRNA	NovelLncRNA
TCONS_00000069	XLOC_000037		1	840230	844474	+	3	intergenic lncRNA	NovelLncRNA
TCONS_00000095	XLOC_000042	ENSSSCG00000004010	1	1088945	1090495	+	2	antisense lncRNA	NovelLncRNA
TCONS_00000107	XLOC_000045		1	1209659	1407210	+	2	intergenic lncRNA	NovelLncRNA
TCONS_00000109	XLOC_000046		1	1933514	1934528	+	2	intergenic lncRNA	NovelLncRNA
TCONS_00000120	XLOC_000053		1	2858879	2941963	+	2	intergenic lncRNA	NovelLncRNA
TCONS_00000122	XLOC_000054		1	2873141	2881636	+	2	intergenic lncRNA	NovelLncRNA
TCONS_00000124	XLOC_000054		1	2878234	2885027	+	4	intergenic lncRNA	NovelLncRNA
TCONS_00000125	XLOC_000055		1	2896826	2898415	+	2	intergenic lncRNA	NovelLncRNA
TCONS_00000126	XLOC_000056		1	2901365	2960005	+	2	intergenic lncRNA	NovelLncRNA
TCONS_00000127	XLOC_000057		1	2928981	3058144	+	2	intergenic lncRNA	NovelLncRNA
TCONS_00000128	XLOC_000058		1	2955746	2974027	+	4	intergenic lncRNA	NovelLncRNA
TCONS_00000132	XLOC_000058		1	2971482	2974027	+	3	intergenic lncRNA	NovelLncRNA
TCONS_00000139	XLOC_000062	ENSSSCG00000004023	1	3249615	3262827	+	2	antisense lncRNA	NovelLncRNA
TCONS_00000148	XLOC_000067		1	3534240	3563832	+	2	intergenic lncRNA	NovelLncRNA
TCONS_00000164	XLOC_000073		1	3715223	3716349	+	2	intergenic lncRNA	NovelLncRNA
TCONS_00000178	XLOC_000077		1	3804051	3819953	+	2	intergenic lncRNA	NovelLncRNA
TCONS_00000180	XLOC_000075		1	3838844	3848349	+	4	intergenic lncRNA	NovelLncRNA
TCONS_00000183	XLOC_000080		1	4012937	4039364	+	2	intergenic lncRNA	NovelLncRNA
TCONS_00000195	XLOC_000082		1	4044508	4098260	+	2	intergenic lncRNA	NovelLncRNA
TCONS_00000201	XLOC_000085		1	4121500	4222443	+	2	intergenic lncRNA	NovelLncRNA
TCONS_00000205	XLOC_000087		1	4195267	4196556	+	2	intergenic lncRNA	NovelLncRNA
TCONS_00000231	XLOC_000098		1	6295343	6306079	+	3	intergenic lncRNA	NovelLncRNA
TCONS_00000235	XLOC_000099		1	6526189	6566252	+	3	intergenic lncRNA	NovelLncRNA
TCONS_00000236	XLOC_000099		1	6526283	6566252	+	4	intergenic lncRNA	NovelLncRNA
TCONS_00000241	XLOC_000104		1	6745299	6805003	+	2	intergenic lncRNA	NovelLncRNA
TCONS_00000242	XLOC_000105		1	6824762	7060633	+	2	intergenic lncRNA	NovelLncRNA
TCONS_00000259	XLOC_000111		1	7096721	7097299	+	2	intergenic lncRNA	NovelLncRNA
TCONS_00000260	XLOC_000112		1	7115994	7152120	+	2	intergenic lncRNA	NovelLncRNA
TCONS_00000261	XLOC_000113		1	7130801	7133051	+	2	intergenic lncRNA	NovelLncRNA
TCONS_00000262	XLOC_000114		1	7158402	7167993	+	2	intergenic lncRNA	NovelLncRNA
TCONS_00000264	XLOC_000115		1	7180580	7189619	+	2	intergenic lncRNA	NovelLncRNA
TCONS_00000267	XLOC_000117		1	7825551	7876165	+	2	intergenic lncRNA	NovelLncRNA
TCONS_00000299	XLOC_000134	ENSSSCG00000004040	1	8983124	8990503	+	2	antisense lncRNA	NovelLncRNA
TCONS_00000300	XLOC_000134	ENSSSCG00000004040	1	8983124	9003118	+	7	antisense lncRNA	NovelLncRNA
TCONS_00000301	XLOC_000134	ENSSSCG00000004040	1	8983124	9004992	+	7	antisense lncRNA	NovelLncRNA
TCONS_00000302	XLOC_000134	ENSSSCG00000004040	1	8983124	9009677	+	6	antisense lncRNA	NovelLncRNA
TCONS_00000303	XLOC_000134	ENSSSCG00000004040	1	8992495	9003118	+	6	antisense lncRNA	NovelLncRNA
TCONS_00000304	XLOC_000134	ENSSSCG00000004040	1	8992525	9004992	+	6	antisense lncRNA	NovelLncRNA
TCONS_00000321	XLOC_000140		1	9309434	9310466	+	2	intergenic lncRNA	NovelLncRNA
TCONS_00000337	XLOC_000145		1	9447413	9457325	+	2	intergenic lncRNA	NovelLncRNA
TCONS_00000343	XLOC_000148	ENSSSCG00000004052	1	9837257	9882020	+	2	antisense lncRNA	NovelLncRNA
TCONS_00000344	XLOC_000149		1	9941220	9944899	+	2	intergenic lncRNA	NovelLncRNA
TCONS_00000360	XLOC_000157		1	10166848	10174384	+	2	intergenic lncRNA	NovelLncRNA
TCONS_00000361	XLOC_000157		1	10166888	10174384	+	2	intergenic lncRNA	NovelLncRNA
TCONS_00000364	XLOC_000160		1	10243729	10250431	+	2	intergenic lncRNA	NovelLncRNA
TCONS_00000366	XLOC_000160		1	10246918	10250431	+	2	intergenic lncRNA	NovelLncRNA
TCONS_00000367	XLOC_000161		1	10256497	10257474	+	2	intergenic lncRNA	NovelLncRNA
TCONS_00000382	XLOC_000168	ENSSSCG00000004057	1	10436637	10440390	+	2	antisense lncRNA	NovelLncRNA
TCONS_00000404	XLOC_000177		1	10837867	10854110	+	2	intergenic lncRNA	NovelLncRNA
TCONS_00000420	XLOC_000185	ENSSSCG00000021649	1	10985368	11136381	+	2	antisense lncRNA	NovelLncRNA
TCONS_00000421	XLOC_000186	ENSSSCG00000012315	1	10996064	11146067	+	2	antisense lncRNA	NovelLncRNA
TCONS_00000422	XLOC_000187	ENSSSCG00000012315	1	11000162	11149893	+	2	antisense lncRNA	NovelLncRNA
TCONS_00000425	XLOC_000190	ENSSSCG00000012315	1	11007928	11157932	+	2	antisense lncRNA	NovelLncRNA
TCONS_00000426	XLOC_000191	ENSSSCG00000012315	1	11019638	11170469	+	2	antisense lncRNA	NovelLncRNA
TCONS_00000427	XLOC_000192	ENSSSCG00000012315	1	11019878	11171127	+	2	antisense lncRNA	NovelLncRNA
TCONS_00000428	XLOC_000193	ENSSSCG00000012315	1	11020414	11171706	+	2	antisense lncRNA	NovelLncRNA
TCONS_00000429	XLOC_000194	ENSSSCG00000012315	1	11027953	11179164	+	2	antisense lncRNA	NovelLncRNA
TCONS_00000430	XLOC_000195	ENSSSCG00000012315	1	11035849	11186838	+	2	antisense lncRNA	NovelLncRNA
TCONS_00000431	XLOC_000196	ENSSSCG00000012315	1	11043126	11194774	+	2	antisense lncRNA	NovelLncRNA
TCONS_00000432	XLOC_000197	ENSSSCG00000012315	1	11062117	11213371	+	2	antisense lncRNA	NovelLncRNA
TCONS_00000433	XLOC_000198		1	11069006	11128632	+	2	intergenic lncRNA	NovelLncRNA
TCONS_00000435	XLOC_000200		1	11121510	11122747	+	2	intergenic lncRNA	NovelLncRNA
TCONS_00000438	XLOC_000202		1	11322028	11356417	+	2	intergenic lncRNA	NovelLncRNA
TCONS_00000482	XLOC_000216		1	12061433	12110694	+	2	intergenic lncRNA	NovelLncRNA
TCONS_00000484	XLOC_000215		1	12066103	12103728	+	2	intergenic lncRNA	NovelLncRNA
TCONS_00000485	XLOC_000215		1	12066103	12118926	+	2	intergenic lncRNA	NovelLncRNA
TCONS_00000490	XLOC_000217		1	12083067	12099194	+	2	intergenic lncRNA	NovelLncRNA
TCONS_00000492	XLOC_000215		1	12103277	12108374	+	2	intergenic lncRNA	NovelLncRNA
TCONS_00000493	XLOC_000215		1	12105445	12118926	+	2	intergenic lncRNA	NovelLncRNA
TCONS_00000494	XLOC_000215		1	12111453	12118926	+	2	intergenic lncRNA	NovelLncRNA
TCONS_00000498	XLOC_000220		1	12205453	12229153	+	2	intergenic lncRNA	NovelLncRNA
TCONS_00000499	XLOC_000221		1	12215347	12224513	+	2	intergenic lncRNA	NovelLncRNA
TCONS_00000500	XLOC_000211		1	12219409	12270298	+	2	intergenic lncRNA	NovelLncRNA
TCONS_00000501	XLOC_000211	ENSSSCG00000019015	1	12258411	12320874	+	2	antisense lncRNA	NovelLncRNA
TCONS_00000503	XLOC_000223		1	12323265	12339512	+	2	intergenic lncRNA	NovelLncRNA
TCONS_00000506	XLOC_000226		1	12625760	12675321	+	2	intergenic lncRNA	NovelLncRNA
TCONS_00000518	XLOC_000233	ENSSSCG00000004065	1	13657432	13675470	+	2	antisense lncRNA	NovelLncRNA
TCONS_00000519	XLOC_000234		1	13720829	13758221	+	3	intergenic lncRNA	NovelLncRNA
TCONS_00000521	XLOC_000235		1	13733977	13777109	+	2	intergenic lncRNA	NovelLncRNA
TCONS_00000522	XLOC_000234		1	13744999	13758221	+	3	intergenic lncRNA	NovelLncRNA
TCONS_00000529	XLOC_000240		1	13780694	13858497	+	3	intergenic lncRNA	NovelLncRNA
TCONS_00000530	XLOC_000240		1	13780694	13875523	+	3	intergenic lncRNA	NovelLncRNA
TCONS_00000536	XLOC_000240		1	13826710	13858497	+	2	intergenic lncRNA	NovelLncRNA
TCONS_00000539	XLOC_000244	ENSSSCG00000004070	1	14054042	14116439	+	2	antisense lncRNA	NovelLncRNA
TCONS_00000540	XLOC_000245	ENSSSCG00000004070	1	14057828	14090896	+	2	antisense lncRNA	NovelLncRNA
TCONS_00000541	XLOC_000246	ENSSSCG00000004070	1	14125888	14149715	+	2	antisense lncRNA	NovelLncRNA
TCONS_00000544	XLOC_000248		1	14187538	14192005	+	2	intergenic lncRNA	NovelLncRNA
TCONS_00000547	XLOC_000251		1	14340672	14388765	+	2	intergenic lncRNA	NovelLncRNA
TCONS_00000551	XLOC_000254		1	14389093	14401917	+	2	intergenic lncRNA	NovelLncRNA
TCONS_00000558	XLOC_000257		1	15289206	15289747	+	2	intergenic lncRNA	NovelLncRNA
TCONS_00000582	XLOC_000266		1	15983157	15988475	+	2	intergenic lncRNA	NovelLncRNA
TCONS_00000586	XLOC_000267		1	15989791	16019571	+	3	intergenic lncRNA	NovelLncRNA
TCONS_00000590	XLOC_000269	ENSSSCG00000004081	1	16130811	16189092	+	2	antisense lncRNA	NovelLncRNA
TCONS_00000591	XLOC_000270	ENSSSCG00000004081	1	16160846	16186031	+	3	antisense lncRNA	NovelLncRNA
TCONS_00000592	XLOC_000270	ENSSSCG00000004081	1	16161094	16186031	+	2	antisense lncRNA	NovelLncRNA
TCONS_00000599	XLOC_000273		1	16312987	16316094	+	2	intergenic lncRNA	NovelLncRNA
TCONS_00000624	XLOC_000279		1	16689858	16694287	+	2	intergenic lncRNA	NovelLncRNA
TCONS_00000625	XLOC_000280	ENSSSCG00000025777	1	16904687	16929139	+	2	antisense lncRNA	NovelLncRNA
TCONS_00000627	XLOC_000282		1	16958088	16964348	+	3	intergenic lncRNA	NovelLncRNA
TCONS_00000635	XLOC_000290		1	17032147	17040666	+	2	intergenic lncRNA	NovelLncRNA
TCONS_00000637	XLOC_000292	ENSSSCG00000004087	1	17092116	17108294	+	2	antisense lncRNA	NovelLncRNA
TCONS_00000638	XLOC_000293	ENSSSCG00000004087	1	17095447	17100785	+	2	antisense lncRNA	NovelLncRNA
TCONS_00000644	XLOC_000297		1	17187096	17190050	+	2	intergenic lncRNA	NovelLncRNA
TCONS_00000655	XLOC_000299		1	17264476	17267835	+	2	intergenic lncRNA	NovelLncRNA
TCONS_00000658	XLOC_000301		1	17326755	17374772	+	2	intergenic lncRNA	NovelLncRNA
TCONS_00000660	XLOC_000303		1	17331850	17392779	+	2	intergenic lncRNA	NovelLncRNA
TCONS_00000662	XLOC_000301		1	17346977	17374772	+	2	intergenic lncRNA	NovelLncRNA
TCONS_00000663	XLOC_000305		1	17348894	17350808	+	2	intergenic lncRNA	NovelLncRNA
TCONS_00000667	XLOC_000308		1	17357825	17448379	+	2	intergenic lncRNA	NovelLncRNA
TCONS_00000672	XLOC_000308		1	17412724	17448379	+	2	intergenic lncRNA	NovelLncRNA
TCONS_00000674	XLOC_000313		1	17524776	17532176	+	2	intergenic lncRNA	NovelLncRNA
TCONS_00000675	XLOC_000313	ENSSSCG00000004092	1	17524877	17561676	+	4	antisense lncRNA	NovelLncRNA
TCONS_00000676	XLOC_000313	ENSSSCG00000004092	1	17524877	17569667	+	4	antisense lncRNA	NovelLncRNA
TCONS_00000677	XLOC_000313		1	17524885	17550391	+	3	intergenic lncRNA	NovelLncRNA
TCONS_00000678	XLOC_000313		1	17524885	17550391	+	4	intergenic lncRNA	NovelLncRNA
TCONS_00000682	XLOC_000315	ENSSSCG00000004092	1	17626441	17647544	+	2	antisense lncRNA	NovelLncRNA
TCONS_00000683	XLOC_000315	ENSSSCG00000004092	1	17647120	17724901	+	2	antisense lncRNA	NovelLncRNA
TCONS_00000684	XLOC_000316		1	17869884	17873533	+	3	intergenic lncRNA	NovelLncRNA
TCONS_00000687	XLOC_000317	ENSSSCG00000004093	1	17904907	17907978	+	2	antisense lncRNA	NovelLncRNA
TCONS_00000688	XLOC_000318		1	18163628	18193210	+	2	intergenic lncRNA	NovelLncRNA
TCONS_00000702	XLOC_000324		1	18348876	18354990	+	2	intergenic lncRNA	NovelLncRNA
TCONS_00000715	XLOC_000326	ENSSSCG00000004101	1	18485296	18522018	+	2	antisense lncRNA	NovelLncRNA
TCONS_00000716	XLOC_000327	ENSSSCG00000004101	1	18486011	18540049	+	2	antisense lncRNA	NovelLncRNA
TCONS_00000734	XLOC_000336	ENSSSCG00000030067	1	18734182	18747550	+	2	antisense lncRNA	NovelLncRNA
TCONS_00000738	XLOC_000339	ENSSSCG00000004110	1	18853020	18853368	+	2	antisense lncRNA	NovelLncRNA
TCONS_00000741	XLOC_000342	ENSSSCG00000028974	1	19274138	19295586	+	3	antisense lncRNA	NovelLncRNA
TCONS_00000742	XLOC_000342		1	19275370	19294059	+	2	intergenic lncRNA	NovelLncRNA
TCONS_00000747	XLOC_000342	ENSSSCG00000028974	1	19294279	19295586	+	2	antisense lncRNA	NovelLncRNA
TCONS_00000748	XLOC_000344	ENSSSCG00000028974	1	19335147	19385749	+	2	antisense lncRNA	NovelLncRNA
TCONS_00000756	XLOC_000350		1	19627335	19652281	+	2	intergenic lncRNA	NovelLncRNA
TCONS_00000757	XLOC_000351		1	19807958	19808906	+	2	intergenic lncRNA	NovelLncRNA
TCONS_00000762	XLOC_000355		1	20357008	20400253	+	2	intergenic lncRNA	NovelLncRNA
TCONS_00000763	XLOC_000356		1	20368624	20377564	+	2	intergenic lncRNA	NovelLncRNA
TCONS_00000769	XLOC_000357		1	20417937	20421178	+	2	intergenic lncRNA	NovelLncRNA
TCONS_00000771	XLOC_000358	ENSSSCG00000004113	1	20609316	20663167	+	2	antisense lncRNA	NovelLncRNA
TCONS_00000773	XLOC_000360	ENSSSCG00000004114	1	20705637	21144908	+	5	antisense lncRNA	NovelLncRNA
TCONS_00000774	XLOC_000360	ENSSSCG00000004113	1	20705641	21032408	+	5	antisense lncRNA	NovelLncRNA
TCONS_00000779	XLOC_000361		1	20738005	20743206	+	2	intergenic lncRNA	NovelLncRNA
TCONS_00000783	XLOC_000363		1	20845638	20899833	+	2	intergenic lncRNA	NovelLncRNA
TCONS_00000788	XLOC_000365		1	20987933	21046457	+	2	intergenic lncRNA	NovelLncRNA
TCONS_00000789	XLOC_000366	ENSSSCG00000004114	1	21156835	21169336	+	2	antisense lncRNA	NovelLncRNA
TCONS_00000792	XLOC_000367	ENSSSCG00000004114	1	21201452	21242772	+	2	antisense lncRNA	NovelLncRNA
TCONS_00000793	XLOC_000368	ENSSSCG00000004114	1	21240897	21261299	+	2	antisense lncRNA	NovelLncRNA
TCONS_00000795	XLOC_000370		1	21269302	21277290	+	2	intergenic lncRNA	NovelLncRNA
TCONS_00000800	XLOC_000372		1	21440546	21443853	+	2	intergenic lncRNA	NovelLncRNA
TCONS_00000802	XLOC_000374	ENSSSCG00000004119	1	21545482	21567161	+	2	antisense lncRNA	NovelLncRNA
TCONS_00000826	XLOC_000380		1	22754291	22754856	+	2	intergenic lncRNA	NovelLncRNA
TCONS_00000827	XLOC_000381		1	22764263	22838200	+	2	intergenic lncRNA	NovelLncRNA
TCONS_00000830	XLOC_000383	ENSSSCG00000004123	1	23029719	23080023	+	2	antisense lncRNA	NovelLncRNA
TCONS_00000831	XLOC_000384	ENSSSCG00000004123	1	23080708	23090914	+	2	antisense lncRNA	NovelLncRNA
TCONS_00000832	XLOC_000384	ENSSSCG00000004123	1	23080759	23090914	+	2	antisense lncRNA	NovelLncRNA
TCONS_00000833	XLOC_000384	ENSSSCG00000004123	1	23080785	23097539	+	3	antisense lncRNA	NovelLncRNA
TCONS_00000834	XLOC_000384	ENSSSCG00000004123	1	23081547	23093163	+	3	antisense lncRNA	NovelLncRNA
TCONS_00000836	XLOC_000386	ENSSSCG00000026681	1	23266479	23334976	+	2	antisense lncRNA	NovelLncRNA
TCONS_00000837	XLOC_000386		1	23267670	23396379	+	4	intergenic lncRNA	NovelLncRNA
TCONS_00000840	XLOC_000386		1	23313147	23347350	+	2	intergenic lncRNA	NovelLncRNA
TCONS_00000841	XLOC_000386		1	23314714	23381338	+	2	intergenic lncRNA	NovelLncRNA
TCONS_00000842	XLOC_000386		1	23346046	23371808	+	2	intergenic lncRNA	NovelLncRNA
TCONS_00000843	XLOC_000386		1	23346046	23377732	+	3	intergenic lncRNA	NovelLncRNA
TCONS_00000844	XLOC_000386		1	23346046	23396379	+	3	intergenic lncRNA	NovelLncRNA
TCONS_00000846	XLOC_000386		1	23367354	23412914	+	5	intergenic lncRNA	NovelLncRNA
TCONS_00000848	XLOC_000388		1	23465122	23467758	+	2	intergenic lncRNA	NovelLncRNA
TCONS_00000850	XLOC_000389	ENSSSCG00000004125	1	23481458	23499602	+	3	antisense lncRNA	NovelLncRNA
TCONS_00000851	XLOC_000389	ENSSSCG00000004125	1	23481489	23499602	+	3	antisense lncRNA	NovelLncRNA
TCONS_00000858	XLOC_000391		1	23582069	23591233	+	2	intergenic lncRNA	NovelLncRNA
TCONS_00000870	XLOC_000392		1	23641097	23647313	+	2	intergenic lncRNA	NovelLncRNA
TCONS_00000877	XLOC_000395	ENSSSCG00000004132	1	23733113	23768939	+	2	antisense lncRNA	NovelLncRNA
TCONS_00000880	XLOC_000397	ENSSSCG00000004132	1	23762923	23765704	+	2	antisense lncRNA	NovelLncRNA
TCONS_00000882	XLOC_000397	ENSSSCG00000004132	1	23762931	23765446	+	2	antisense lncRNA	NovelLncRNA
TCONS_00000889	XLOC_000402		1	23984088	23993614	+	2	intergenic lncRNA	NovelLncRNA
TCONS_00000899	XLOC_000406		1	24230910	24277017	+	3	intergenic lncRNA	NovelLncRNA
TCONS_00000901	XLOC_000408	ENSSSCG00000004136	1	24264529	24305019	+	2	antisense lncRNA	NovelLncRNA
TCONS_00000903	XLOC_000408	ENSSSCG00000004136	1	24301668	24333650	+	2	antisense lncRNA	NovelLncRNA
TCONS_00000907	XLOC_000410		1	24467544	24472152	+	2	intergenic lncRNA	NovelLncRNA
TCONS_00000909	XLOC_000411		1	24496169	24550723	+	2	intergenic lncRNA	NovelLncRNA
TCONS_00000912	XLOC_000414		1	24678838	24736749	+	2	intergenic lncRNA	NovelLncRNA
TCONS_00000918	XLOC_000414		1	24698290	24736749	+	3	intergenic lncRNA	NovelLncRNA
TCONS_00000919	XLOC_000414		1	24698916	24736749	+	2	intergenic lncRNA	NovelLncRNA
TCONS_00000920	XLOC_000414		1	24698916	24793313	+	2	intergenic lncRNA	NovelLncRNA
TCONS_00000924	XLOC_000414		1	24786753	24793313	+	2	intergenic lncRNA	NovelLncRNA
TCONS_00000926	XLOC_000415		1	24793498	24801538	+	2	intergenic lncRNA	NovelLncRNA
TCONS_00000951	XLOC_000424	ENSSSCG00000004140	1	25527633	25536040	+	2	antisense lncRNA	NovelLncRNA
TCONS_00000953	XLOC_000425		1	25540768	25547993	+	2	intergenic lncRNA	NovelLncRNA
TCONS_00000956	XLOC_000427		1	25770499	25780318	+	2	intergenic lncRNA	NovelLncRNA
TCONS_00000957	XLOC_000428		1	25837577	25851596	+	2	intergenic lncRNA	NovelLncRNA
TCONS_00000959	XLOC_000429		1	25851726	25946880	+	2	intergenic lncRNA	NovelLncRNA
TCONS_00000960	XLOC_000430		1	25961971	25988295	+	2	intergenic lncRNA	NovelLncRNA
TCONS_00000961	XLOC_000431		1	26172935	26175572	+	2	intergenic lncRNA	NovelLncRNA
TCONS_00000966	XLOC_000436		1	26579262	26693305	+	2	intergenic lncRNA	NovelLncRNA
TCONS_00000967	XLOC_000437		1	26607406	26632871	+	2	intergenic lncRNA	NovelLncRNA
TCONS_00000973	XLOC_000440		1	27284749	27288577	+	2	intergenic lncRNA	NovelLncRNA
TCONS_00000997	XLOC_000454	ENSSSCG00000004145	1	28531684	28575286	+	2	antisense lncRNA	NovelLncRNA
TCONS_00000998	XLOC_000454	ENSSSCG00000004145	1	28531684	28578795	+	3	antisense lncRNA	NovelLncRNA
TCONS_00001000	XLOC_000456		1	28610683	28630702	+	2	intergenic lncRNA	NovelLncRNA
TCONS_00001001	XLOC_000456		1	28613138	28630702	+	2	intergenic lncRNA	NovelLncRNA
TCONS_00001018	XLOC_000460	ENSSSCG00000004147	1	28740047	28753103	+	2	antisense lncRNA	NovelLncRNA
TCONS_00001046	XLOC_000472		1	29388539	29471121	+	2	intergenic lncRNA	NovelLncRNA
TCONS_00001054	XLOC_000479		1	30278172	30344209	+	2	intergenic lncRNA	NovelLncRNA
TCONS_00001073	XLOC_000485	ENSSSCG00000004160	1	30658977	30689731	+	2	antisense lncRNA	NovelLncRNA
TCONS_00001074	XLOC_000486		1	30662585	30673461	+	2	intergenic lncRNA	NovelLncRNA
TCONS_00001082	XLOC_000489	ENSSSCG00000004160	1	30757858	30847077	+	2	antisense lncRNA	NovelLncRNA
TCONS_00001099	XLOC_000500		1	31299702	31303035	+	3	intergenic lncRNA	NovelLncRNA
TCONS_00001100	XLOC_000500		1	31299749	31303035	+	3	intergenic lncRNA	NovelLncRNA
TCONS_00001103	XLOC_000501		1	31305585	31309725	+	2	intergenic lncRNA	NovelLncRNA
TCONS_00001112	XLOC_000505		1	31521829	31525058	+	2	intergenic lncRNA	NovelLncRNA
TCONS_00001120	XLOC_000506		1	31698628	31730260	+	2	intergenic lncRNA	NovelLncRNA
TCONS_00001135	XLOC_000514	ENSSSCG00000004167	1	32281298	32382032	+	2	antisense lncRNA	NovelLncRNA
TCONS_00001136	XLOC_000515	ENSSSCG00000004167	1	32298365	32362739	+	2	antisense lncRNA	NovelLncRNA
TCONS_00001147	XLOC_000520		1	32595927	32606471	+	2	intergenic lncRNA	NovelLncRNA
TCONS_00001148	XLOC_000520		1	32596924	32606471	+	2	intergenic lncRNA	NovelLncRNA
TCONS_00001150	XLOC_000522		1	32980843	33014487	+	2	intergenic lncRNA	NovelLncRNA
TCONS_00001162	XLOC_000529		1	33439504	33442931	+	2	intergenic lncRNA	NovelLncRNA
TCONS_00001168	XLOC_000534		1	33582029	33676096	+	2	intergenic lncRNA	NovelLncRNA
TCONS_00001170	XLOC_000536		1	33609905	33612186	+	2	intergenic lncRNA	NovelLncRNA
TCONS_00001174	XLOC_000538		1	33676465	33689012	+	2	intergenic lncRNA	NovelLncRNA
TCONS_00001178	XLOC_000540		1	33896283	33942268	+	2	intergenic lncRNA	NovelLncRNA
TCONS_00001238	XLOC_000564		1	35151220	35164740	+	3	intergenic lncRNA	NovelLncRNA
TCONS_00001240	XLOC_000565	ENSSSCG00000004193	1	35166401	35244019	+	2	antisense lncRNA	NovelLncRNA
TCONS_00001269	XLOC_000572	ENSSSCG00000004195	1	35582949	35649955	+	2	antisense lncRNA	NovelLncRNA
TCONS_00001306	XLOC_000578		1	36500069	36501292	+	2	intergenic lncRNA	NovelLncRNA
TCONS_00001308	XLOC_000579		1	36521736	36533382	+	2	intergenic lncRNA	NovelLncRNA
TCONS_00001318	XLOC_000583	ENSSSCG00000004203	1	36652849	36683070	+	2	antisense lncRNA	NovelLncRNA
TCONS_00001319	XLOC_000584	ENSSSCG00000004203	1	36682197	36742334	+	2	antisense lncRNA	NovelLncRNA
TCONS_00001321	XLOC_000585		1	36829020	36869449	+	2	intergenic lncRNA	NovelLncRNA
TCONS_00001322	XLOC_000586		1	36874143	36935787	+	2	intergenic lncRNA	NovelLncRNA
TCONS_00001323	XLOC_000587		1	36883319	36888422	+	2	intergenic lncRNA	NovelLncRNA
TCONS_00001324	XLOC_000587		1	36884545	36888422	+	2	intergenic lncRNA	NovelLncRNA
TCONS_00001327	XLOC_000586		1	36900588	36935787	+	2	intergenic lncRNA	NovelLncRNA
TCONS_00001328	XLOC_000588		1	36935962	36989364	+	2	intergenic lncRNA	NovelLncRNA
TCONS_00001329	XLOC_000588		1	36936029	36951568	+	2	intergenic lncRNA	NovelLncRNA
TCONS_00001337	XLOC_000591	ENSSSCG00000004207	1	37165263	37246128	+	2	antisense lncRNA	NovelLncRNA
TCONS_00001338	XLOC_000592		1	37170740	37174565	+	2	intergenic lncRNA	NovelLncRNA
TCONS_00001340	XLOC_000593	ENSSSCG00000004207	1	37234721	37316185	+	2	antisense lncRNA	NovelLncRNA
TCONS_00001356	XLOC_000598		1	37871003	37876165	+	2	intergenic lncRNA	NovelLncRNA
TCONS_00001357	XLOC_000599		1	37975836	37983454	+	2	intergenic lncRNA	NovelLncRNA
TCONS_00001360	XLOC_000601		1	38035011	38039343	+	2	intergenic lncRNA	NovelLncRNA
TCONS_00001379	XLOC_000612	ENSSSCG00000004212	1	39222837	39245630	+	2	antisense lncRNA	NovelLncRNA
TCONS_00001401	XLOC_000620	ENSSSCG00000004218	1	39632796	39650917	+	2	antisense lncRNA	NovelLncRNA
TCONS_00001402	XLOC_000621	ENSSSCG00000004218	1	39785155	39889142	+	3	antisense lncRNA	NovelLncRNA
TCONS_00001410	XLOC_000627		1	39893939	39913932	+	2	intergenic lncRNA	NovelLncRNA
TCONS_00001412	XLOC_000628		1	39930291	39934960	+	2	intergenic lncRNA	NovelLncRNA
TCONS_00001418	XLOC_000633		1	40222416	40239603	+	2	intergenic lncRNA	NovelLncRNA
TCONS_00001420	XLOC_000634		1	40284238	40293242	+	3	intergenic lncRNA	NovelLncRNA
TCONS_00001421	XLOC_000634		1	40284243	40286122	+	2	intergenic lncRNA	NovelLncRNA
TCONS_00001432	XLOC_000636		1	40469206	40541567	+	4	intergenic lncRNA	NovelLncRNA
TCONS_00001441	XLOC_000639	ENSSSCG00000004222	1	40795787	40890318	+	2	antisense lncRNA	NovelLncRNA
TCONS_00001442	XLOC_000640	ENSSSCG00000004222	1	40827656	40835996	+	2	antisense lncRNA	NovelLncRNA
TCONS_00001443	XLOC_000641	ENSSSCG00000004222	1	40849521	40915999	+	2	antisense lncRNA	NovelLncRNA
TCONS_00001444	XLOC_000642	ENSSSCG00000004223	1	40978263	41005384	+	2	antisense lncRNA	NovelLncRNA
TCONS_00001446	XLOC_000642		1	41001250	41221909	+	4	intergenic lncRNA	NovelLncRNA
TCONS_00001447	XLOC_000642		1	41001276	41221909	+	4	intergenic lncRNA	NovelLncRNA
TCONS_00001448	XLOC_000642		1	41001276	41258988	+	5	intergenic lncRNA	NovelLncRNA
TCONS_00001449	XLOC_000642		1	41001278	41037172	+	3	intergenic lncRNA	NovelLncRNA
TCONS_00001450	XLOC_000642		1	41001281	41033101	+	3	intergenic lncRNA	NovelLncRNA
TCONS_00001452	XLOC_000642		1	41001315	41129975	+	5	intergenic lncRNA	NovelLncRNA
TCONS_00001453	XLOC_000642		1	41001315	41221909	+	5	intergenic lncRNA	NovelLncRNA
TCONS_00001454	XLOC_000642		1	41001322	41221909	+	3	intergenic lncRNA	NovelLncRNA
TCONS_00001455	XLOC_000642		1	41001324	41129975	+	3	intergenic lncRNA	NovelLncRNA
TCONS_00001456	XLOC_000643		1	41010927	41013423	+	2	intergenic lncRNA	NovelLncRNA
TCONS_00001474	XLOC_000650		1	41379520	41379917	+	2	intergenic lncRNA	NovelLncRNA
TCONS_00001481	XLOC_000652	ENSSSCG00000004225	1	41420113	41455017	+	2	antisense lncRNA	NovelLncRNA
TCONS_00001483	XLOC_000653	ENSSSCG00000004225	1	41420721	41453492	+	2	antisense lncRNA	NovelLncRNA
TCONS_00001484	XLOC_000654	ENSSSCG00000021149	1	41625772	41680230	+	2	antisense lncRNA	NovelLncRNA
TCONS_00001486	XLOC_000656	ENSSSCG00000021149	1	41643656	41693556	+	2	antisense lncRNA	NovelLncRNA
TCONS_00001490	XLOC_000658		1	41892010	41905567	+	2	intergenic lncRNA	NovelLncRNA
TCONS_00001491	XLOC_000659		1	41896893	41900661	+	2	intergenic lncRNA	NovelLncRNA
TCONS_00001502	XLOC_000663		1	42228743	42230830	+	2	intergenic lncRNA	NovelLncRNA
TCONS_00001506	XLOC_000665		1	42433334	42444450	+	2	intergenic lncRNA	NovelLncRNA
TCONS_00001508	XLOC_000666		1	42469683	42532783	+	2	intergenic lncRNA	NovelLncRNA
TCONS_00001522	XLOC_000676	ENSSSCG00000004233	1	44059224	44089258	+	2	antisense lncRNA	NovelLncRNA
TCONS_00001528	XLOC_000680	ENSSSCG00000004238	1	44464139	44489434	+	2	antisense lncRNA	NovelLncRNA
TCONS_00001533	XLOC_000683		1	44781547	44784435	+	2	intergenic lncRNA	NovelLncRNA
TCONS_00001536	XLOC_000685		1	45161683	45187593	+	2	intergenic lncRNA	NovelLncRNA
TCONS_00001537	XLOC_000686		1	45172974	45180934	+	2	intergenic lncRNA	NovelLncRNA
TCONS_00001553	XLOC_000694		1	46015718	46111073	+	2	intergenic lncRNA	NovelLncRNA
TCONS_00001554	XLOC_000695		1	46030408	46113913	+	2	intergenic lncRNA	NovelLncRNA
TCONS_00001570	XLOC_000707		1	48087019	48091881	+	3	intergenic lncRNA	NovelLncRNA
TCONS_00001601	XLOC_000715		1	48517458	48539661	+	2	intergenic lncRNA	NovelLncRNA
TCONS_00001619	XLOC_000720		1	48940963	48959277	+	2	intergenic lncRNA	NovelLncRNA
TCONS_00001622	XLOC_000722		1	49310083	49391001	+	2	intergenic lncRNA	NovelLncRNA
TCONS_00001625	XLOC_000724	ENSSSCG00000020885	1	49487939	49532030	+	2	antisense lncRNA	NovelLncRNA
TCONS_00001641	XLOC_000728		1	49637322	49640143	+	2	intergenic lncRNA	NovelLncRNA
TCONS_00001643	XLOC_000730		1	49726476	49726978	+	2	intergenic lncRNA	NovelLncRNA
TCONS_00001696	XLOC_000743		1	50409089	50415476	+	2	intergenic lncRNA	NovelLncRNA
TCONS_00001698	XLOC_000744		1	50483251	50506871	+	2	intergenic lncRNA	NovelLncRNA
TCONS_00001707	XLOC_000748		1	51214940	51233628	+	2	intergenic lncRNA	NovelLncRNA
TCONS_00001709	XLOC_000750		1	52007912	52066464	+	2	intergenic lncRNA	NovelLncRNA
TCONS_00001710	XLOC_000751		1	52019063	52019525	+	2	intergenic lncRNA	NovelLncRNA
TCONS_00001711	XLOC_000752		1	52058829	52064638	+	2	intergenic lncRNA	NovelLncRNA
TCONS_00001719	XLOC_000758		1	54346466	54351136	+	3	intergenic lncRNA	NovelLncRNA
TCONS_00001720	XLOC_000758		1	54346466	54362482	+	3	intergenic lncRNA	NovelLncRNA
TCONS_00001721	XLOC_000758		1	54346479	54361500	+	3	intergenic lncRNA	NovelLncRNA
TCONS_00001722	XLOC_000758		1	54346491	54349076	+	3	intergenic lncRNA	NovelLncRNA
TCONS_00001733	XLOC_000763		1	55085823	55109180	+	2	intergenic lncRNA	NovelLncRNA
TCONS_00001741	XLOC_000769	ENSSSCG00000004272	1	55947997	56062606	+	2	antisense lncRNA	NovelLncRNA
TCONS_00001761	XLOC_000775		1	56810184	56825661	+	2	intergenic lncRNA	NovelLncRNA
TCONS_00001830	XLOC_000784		1	57507173	57508340	+	2	intergenic lncRNA	NovelLncRNA
TCONS_00001839	XLOC_000787		1	57690162	57711903	+	2	intergenic lncRNA	NovelLncRNA
TCONS_00001841	XLOC_000788	ENSSSCG00000020544	1	57721802	57799532	+	2	antisense lncRNA	NovelLncRNA
TCONS_00001843	XLOC_000790		1	57828763	57839293	+	3	intergenic lncRNA	NovelLncRNA
TCONS_00001846	XLOC_000793		1	58222900	58244022	+	2	intergenic lncRNA	NovelLncRNA
TCONS_00001890	XLOC_000802		1	59082481	59086641	+	2	intergenic lncRNA	NovelLncRNA
TCONS_00001907	XLOC_000807	ENSSSCG00000022994	1	59368329	59391562	+	3	antisense lncRNA	NovelLncRNA
TCONS_00001914	XLOC_000813		1	59456377	59466453	+	2	intergenic lncRNA	NovelLncRNA
TCONS_00001930	XLOC_000821		1	59990489	60082919	+	2	intergenic lncRNA	NovelLncRNA
TCONS_00001931	XLOC_000822		1	59999287	59999604	+	2	intergenic lncRNA	NovelLncRNA
TCONS_00001933	XLOC_000823		1	60368462	60381894	+	2	intergenic lncRNA	NovelLncRNA
TCONS_00001935	XLOC_000825		1	60602736	60670232	+	2	intergenic lncRNA	NovelLncRNA
TCONS_00001938	XLOC_000828		1	60800288	60800746	+	2	intergenic lncRNA	NovelLncRNA
TCONS_00001943	XLOC_000831	ENSSSCG00000004293	1	60947368	61051951	+	2	antisense lncRNA	NovelLncRNA
TCONS_00001944	XLOC_000832	ENSSSCG00000004293	1	60962593	61039460	+	2	antisense lncRNA	NovelLncRNA
TCONS_00001946	XLOC_000834	ENSSSCG00000019135	1	61039078	61104097	+	2	antisense lncRNA	NovelLncRNA
TCONS_00001954	XLOC_000840		1	61118654	61183920	+	2	intergenic lncRNA	NovelLncRNA
TCONS_00001955	XLOC_000841		1	61131089	61172370	+	2	intergenic lncRNA	NovelLncRNA
TCONS_00001956	XLOC_000842		1	61329386	61357195	+	2	intergenic lncRNA	NovelLncRNA
TCONS_00001958	XLOC_000843		1	61543494	61634576	+	2	intergenic lncRNA	NovelLncRNA
TCONS_00001959	XLOC_000843		1	61543494	61745933	+	2	intergenic lncRNA	NovelLncRNA
TCONS_00001961	XLOC_000843		1	61543535	61745933	+	4	intergenic lncRNA	NovelLncRNA
TCONS_00001973	XLOC_000843		1	61783013	61828159	+	2	intergenic lncRNA	NovelLncRNA
TCONS_00002005	XLOC_000856		1	62487053	62493049	+	2	intergenic lncRNA	NovelLncRNA
TCONS_00002046	XLOC_000862	ENSSSCG00000004307	1	62798231	62865426	+	2	antisense lncRNA	NovelLncRNA
TCONS_00002047	XLOC_000863		1	62835432	62858840	+	3	intergenic lncRNA	NovelLncRNA
TCONS_00002048	XLOC_000863		1	62835792	62915071	+	3	intergenic lncRNA	NovelLncRNA
TCONS_00002051	XLOC_000865		1	62957123	63015003	+	2	intergenic lncRNA	NovelLncRNA
TCONS_00002052	XLOC_000865		1	62997423	63015003	+	2	intergenic lncRNA	NovelLncRNA
TCONS_00002058	XLOC_000868	ENSSSCG00000004309	1	63198139	63217843	+	2	antisense lncRNA	NovelLncRNA
TCONS_00002064	XLOC_000872	ENSSSCG00000018235	1	63629785	63674476	+	2	antisense lncRNA	NovelLncRNA
TCONS_00002067	XLOC_000873	ENSSSCG00000025426	1	63674530	63721303	+	2	antisense lncRNA	NovelLncRNA
TCONS_00002068	XLOC_000873		1	63708120	63728463	+	2	intergenic lncRNA	NovelLncRNA
TCONS_00002083	XLOC_000879	ENSSSCG00000024249	1	64054698	64142020	+	2	antisense lncRNA	NovelLncRNA
TCONS_00002084	XLOC_000880	ENSSSCG00000004317	1	64111697	64165115	+	2	antisense lncRNA	NovelLncRNA
TCONS_00002130	XLOC_000899		1	65835751	65837356	+	2	intergenic lncRNA	NovelLncRNA
TCONS_00002135	XLOC_000903		1	66144305	66170305	+	2	intergenic lncRNA	NovelLncRNA
TCONS_00002140	XLOC_000907		1	66897069	66902279	+	2	intergenic lncRNA	NovelLncRNA
TCONS_00002142	XLOC_000909		1	67097412	67157499	+	2	intergenic lncRNA	NovelLncRNA
TCONS_00002144	XLOC_000911		1	67281251	67313282	+	2	intergenic lncRNA	NovelLncRNA
TCONS_00002149	XLOC_000916	ENSSSCG00000004336	1	68318570	68382172	+	2	antisense lncRNA	NovelLncRNA
TCONS_00002150	XLOC_000917	ENSSSCG00000004336	1	68375111	68450583	+	2	antisense lncRNA	NovelLncRNA
TCONS_00002151	XLOC_000917	ENSSSCG00000004336	1	68375111	68475127	+	2	antisense lncRNA	NovelLncRNA
TCONS_00002153	XLOC_000918		1	68443342	68443913	+	2	intergenic lncRNA	NovelLncRNA
TCONS_00002158	XLOC_000921		1	68568902	68570313	+	2	intergenic lncRNA	NovelLncRNA
TCONS_00002159	XLOC_000922		1	68623889	68705940	+	2	intergenic lncRNA	NovelLncRNA
TCONS_00002167	XLOC_000927		1	69748649	69749127	+	2	intergenic lncRNA	NovelLncRNA
TCONS_00002168	XLOC_000928		1	69897367	69897774	+	2	intergenic lncRNA	NovelLncRNA
TCONS_00002173	XLOC_000933		1	70688672	70695803	+	2	intergenic lncRNA	NovelLncRNA
TCONS_00002178	XLOC_000936		1	71388721	71428684	+	2	intergenic lncRNA	NovelLncRNA
TCONS_00002191	XLOC_000945		1	72178853	72230014	+	2	intergenic lncRNA	NovelLncRNA
TCONS_00002197	XLOC_000946		1	72308533	72354757	+	2	intergenic lncRNA	NovelLncRNA
TCONS_00002199	XLOC_000947	ENSSSCG00000004342	1	72392207	72434226	+	2	antisense lncRNA	NovelLncRNA
TCONS_00002223	XLOC_000958		1	73777716	73786807	+	2	intergenic lncRNA	NovelLncRNA
TCONS_00002224	XLOC_000959		1	73858476	73897491	+	4	intergenic lncRNA	NovelLncRNA
TCONS_00002230	XLOC_000965		1	74927680	74928134	+	2	intergenic lncRNA	NovelLncRNA
TCONS_00002243	XLOC_000970	ENSSSCG00000004351	1	75049411	75095361	+	2	antisense lncRNA	NovelLncRNA
TCONS_00002248	XLOC_000973	ENSSSCG00000004353	1	75160898	75164512	+	2	antisense lncRNA	NovelLncRNA
TCONS_00002249	XLOC_000973	ENSSSCG00000004353	1	75160899	75165686	+	2	antisense lncRNA	NovelLncRNA
TCONS_00002251	XLOC_000973	ENSSSCG00000004353	1	75160967	75165686	+	3	antisense lncRNA	NovelLncRNA
TCONS_00002254	XLOC_000976		1	75231726	75232259	+	2	intergenic lncRNA	NovelLncRNA
TCONS_00002257	XLOC_000979		1	75703870	75724854	+	2	intergenic lncRNA	NovelLncRNA
TCONS_00002258	XLOC_000979		1	75704792	75799107	+	2	intergenic lncRNA	NovelLncRNA
TCONS_00002260	XLOC_000980		1	75748214	75774548	+	2	intergenic lncRNA	NovelLncRNA
TCONS_00002267	XLOC_000986		1	76319517	76329496	+	2	intergenic lncRNA	NovelLncRNA
TCONS_00002285	XLOC_001000		1	76730439	76775139	+	2	intergenic lncRNA	NovelLncRNA
TCONS_00002294	XLOC_001003		1	77001205	77011240	+	2	intergenic lncRNA	NovelLncRNA
TCONS_00002301	XLOC_001005		1	77854976	77945271	+	2	intergenic lncRNA	NovelLncRNA
TCONS_00002303	XLOC_001006		1	77947323	77954970	+	2	intergenic lncRNA	NovelLncRNA
TCONS_00002306	XLOC_001009		1	78050818	78058019	+	2	intergenic lncRNA	NovelLncRNA
TCONS_00002309	XLOC_001012		1	78334853	78367422	+	2	intergenic lncRNA	NovelLncRNA
TCONS_00002317	XLOC_001020		1	79290904	79310155	+	2	intergenic lncRNA	NovelLncRNA
TCONS_00002318	XLOC_001021		1	79431052	79474479	+	2	intergenic lncRNA	NovelLncRNA
TCONS_00002320	XLOC_001023		1	79497036	79498213	+	2	intergenic lncRNA	NovelLncRNA
TCONS_00002321	XLOC_001024		1	80060210	80073932	+	2	intergenic lncRNA	NovelLncRNA
TCONS_00002322	XLOC_001024		1	80060240	80073932	+	2	intergenic lncRNA	NovelLncRNA
TCONS_00002323	XLOC_001025		1	80157703	80164941	+	3	intergenic lncRNA	NovelLncRNA
TCONS_00002324	XLOC_001026	ENSSSCG00000004364	1	80278596	80356321	+	2	antisense lncRNA	NovelLncRNA
TCONS_00002325	XLOC_001027	ENSSSCG00000004364	1	80286430	80341528	+	2	antisense lncRNA	NovelLncRNA
TCONS_00002331	XLOC_001030	ENSSSCG00000004366	1	80631971	80638877	+	3	antisense lncRNA	NovelLncRNA
TCONS_00002332	XLOC_001031	ENSSSCG00000004368	1	80681393	80831185	+	5	antisense lncRNA	NovelLncRNA
TCONS_00002334	XLOC_001031	ENSSSCG00000004367	1	80681403	80737639	+	2	antisense lncRNA	NovelLncRNA
TCONS_00002335	XLOC_001031	ENSSSCG00000004367	1	80681408	80759356	+	3	antisense lncRNA	NovelLncRNA
TCONS_00002336	XLOC_001031	ENSSSCG00000004367	1	80681412	80708445	+	2	antisense lncRNA	NovelLncRNA
TCONS_00002339	XLOC_001031		1	80736841	80759356	+	2	intergenic lncRNA	NovelLncRNA
TCONS_00002343	XLOC_001036	ENSSSCG00000004368	1	80833665	80834962	+	2	antisense lncRNA	NovelLncRNA
TCONS_00002354	XLOC_001044		1	81840744	81841449	+	2	intergenic lncRNA	NovelLncRNA
TCONS_00002356	XLOC_001045		1	81875978	81877333	+	2	intergenic lncRNA	NovelLncRNA
TCONS_00002358	XLOC_001046		1	81928835	81965145	+	2	intergenic lncRNA	NovelLncRNA
TCONS_00002375	XLOC_001050	ENSSSCG00000019893	1	82189941	82252272	+	2	antisense lncRNA	NovelLncRNA
TCONS_00002377	XLOC_001052		1	82238480	82264804	+	2	intergenic lncRNA	NovelLncRNA
TCONS_00002381	XLOC_001056		1	82413011	82416168	+	2	intergenic lncRNA	NovelLncRNA
TCONS_00002386	XLOC_001059		1	82536373	82537283	+	2	intergenic lncRNA	NovelLncRNA
TCONS_00002391	XLOC_001062		1	82711396	82761486	+	2	intergenic lncRNA	NovelLncRNA
TCONS_00002392	XLOC_001063		1	82717214	82753240	+	4	intergenic lncRNA	NovelLncRNA
TCONS_00002411	XLOC_001065		1	83127714	83135553	+	3	intergenic lncRNA	NovelLncRNA
TCONS_00002413	XLOC_001065		1	83132092	83135553	+	2	intergenic lncRNA	NovelLncRNA
TCONS_00002417	XLOC_001069	ENSSSCG00000004382	1	83305731	83309614	+	2	antisense lncRNA	NovelLncRNA
TCONS_00002424	XLOC_001073		1	83451928	83458165	+	2	intergenic lncRNA	NovelLncRNA
TCONS_00002428	XLOC_001074		1	83475000	83505878	+	2	intergenic lncRNA	NovelLncRNA
TCONS_00002441	XLOC_001076	ENSSSCG00000004385	1	83573166	83617753	+	2	antisense lncRNA	NovelLncRNA
TCONS_00002442	XLOC_001076	ENSSSCG00000004385	1	83573166	83617753	+	2	antisense lncRNA	NovelLncRNA
TCONS_00002458	XLOC_001080		1	83857727	83866676	+	2	intergenic lncRNA	NovelLncRNA
TCONS_00002466	XLOC_001082		1	84073209	84079135	+	2	intergenic lncRNA	NovelLncRNA
TCONS_00002468	XLOC_001083		1	84079190	84099063	+	3	intergenic lncRNA	NovelLncRNA
TCONS_00002469	XLOC_001083		1	84079190	84100009	+	4	intergenic lncRNA	NovelLncRNA
TCONS_00002470	XLOC_001083		1	84079190	84104408	+	4	intergenic lncRNA	NovelLncRNA
TCONS_00002475	XLOC_001085		1	84145398	84146555	+	2	intergenic lncRNA	NovelLncRNA
TCONS_00002500	XLOC_001088	ENSSSCG00000004390	1	84353420	84405998	+	2	antisense lncRNA	NovelLncRNA
TCONS_00002501	XLOC_001089	ENSSSCG00000004390	1	84364634	84403754	+	2	antisense lncRNA	NovelLncRNA
TCONS_00002505	XLOC_001091	ENSSSCG00000020883	1	84432053	84460643	+	2	antisense lncRNA	NovelLncRNA
TCONS_00002515	XLOC_001094		1	84560281	84564128	+	3	intergenic lncRNA	NovelLncRNA
TCONS_00002516	XLOC_001094		1	84560281	84564128	+	3	intergenic lncRNA	NovelLncRNA
TCONS_00002535	XLOC_001098	ENSSSCG00000004413	1	84736244	84760726	+	3	antisense lncRNA	NovelLncRNA
TCONS_00002536	XLOC_001099	ENSSSCG00000004413	1	84760826	84784662	+	2	antisense lncRNA	NovelLncRNA
TCONS_00002544	XLOC_001102		1	84905713	84918091	+	2	intergenic lncRNA	NovelLncRNA
TCONS_00002554	XLOC_001103	ENSSSCG00000028519	1	84967945	84979176	+	2	antisense lncRNA	NovelLncRNA
TCONS_00002562	XLOC_001107		1	85150293	85190659	+	2	intergenic lncRNA	NovelLncRNA
TCONS_00002563	XLOC_001108	ENSSSCG00000004406	1	85165729	85229622	+	2	antisense lncRNA	NovelLncRNA
TCONS_00002566	XLOC_001110	ENSSSCG00000004405	1	85386619	85456306	+	2	antisense lncRNA	NovelLncRNA
TCONS_00002568	XLOC_001112	ENSSSCG00000004405	1	85401903	85474057	+	2	antisense lncRNA	NovelLncRNA
TCONS_00002584	XLOC_001115	ENSSSCG00000004402	1	85721001	85731258	+	3	antisense lncRNA	NovelLncRNA
TCONS_00002591	XLOC_001121		1	86114876	86146939	+	2	intergenic lncRNA	NovelLncRNA
TCONS_00002595	XLOC_001122	ENSSSCG00000004396	1	86125968	86167160	+	2	antisense lncRNA	NovelLncRNA
TCONS_00002599	XLOC_001124		1	86295411	86305173	+	2	intergenic lncRNA	NovelLncRNA
TCONS_00002600	XLOC_001124	ENSSSCG00000004394	1	86295411	86306328	+	2	antisense lncRNA	NovelLncRNA
TCONS_00002601	XLOC_001124	ENSSSCG00000004394	1	86295411	86326474	+	2	antisense lncRNA	NovelLncRNA
TCONS_00002602	XLOC_001124	ENSSSCG00000004394	1	86303600	86321482	+	2	antisense lncRNA	NovelLncRNA
TCONS_00002603	XLOC_001125	ENSSSCG00000004394	1	86333828	86341426	+	2	antisense lncRNA	NovelLncRNA
TCONS_00002605	XLOC_001127	ENSSSCG00000004392	1	86407188	86439874	+	2	antisense lncRNA	NovelLncRNA
TCONS_00002622	XLOC_001131	ENSSSCG00000004417	1	86688232	86748353	+	4	antisense lncRNA	NovelLncRNA
TCONS_00002628	XLOC_001134		1	86748668	86756802	+	2	intergenic lncRNA	NovelLncRNA
TCONS_00002636	XLOC_001135		1	86960940	87040830	+	3	intergenic lncRNA	NovelLncRNA
TCONS_00002637	XLOC_001135		1	86961473	87040830	+	3	intergenic lncRNA	NovelLncRNA
TCONS_00002641	XLOC_001135		1	86961487	87040830	+	2	intergenic lncRNA	NovelLncRNA
TCONS_00002646	XLOC_001135		1	87027057	87040830	+	3	intergenic lncRNA	NovelLncRNA
TCONS_00002647	XLOC_001135	ENSSSCG00000004420	1	87027057	87100557	+	2	antisense lncRNA	NovelLncRNA
TCONS_00002649	XLOC_001138	ENSSSCG00000004420	1	87058232	87119396	+	2	antisense lncRNA	NovelLncRNA
TCONS_00002650	XLOC_001139	ENSSSCG00000004420	1	87066974	87125496	+	2	antisense lncRNA	NovelLncRNA
TCONS_00002652	XLOC_001140	ENSSSCG00000004420	1	87100885	87118265	+	3	antisense lncRNA	NovelLncRNA
TCONS_00002666	XLOC_001150	ENSSSCG00000004425	1	87732351	87802819	+	2	antisense lncRNA	NovelLncRNA
TCONS_00002671	XLOC_001153		1	88136841	88144847	+	2	intergenic lncRNA	NovelLncRNA
TCONS_00002672	XLOC_001153		1	88136862	88174529	+	2	intergenic lncRNA	NovelLncRNA
TCONS_00002674	XLOC_001154		1	88294876	88297994	+	2	intergenic lncRNA	NovelLncRNA
TCONS_00002675	XLOC_001155	ENSSSCG00000027838	1	88360387	88428163	+	3	antisense lncRNA	NovelLncRNA
TCONS_00002676	XLOC_001155	ENSSSCG00000027838	1	88360413	88428163	+	2	antisense lncRNA	NovelLncRNA
TCONS_00002678	XLOC_001157		1	88445403	88462654	+	2	intergenic lncRNA	NovelLncRNA
TCONS_00002684	XLOC_001161		1	89087606	89229047	+	2	intergenic lncRNA	NovelLncRNA
TCONS_00002694	XLOC_001167		1	89492474	89493578	+	2	intergenic lncRNA	NovelLncRNA
TCONS_00002695	XLOC_001167		1	89493047	89517445	+	2	intergenic lncRNA	NovelLncRNA
TCONS_00002701	XLOC_001169		1	89611482	89620494	+	2	intergenic lncRNA	NovelLncRNA
TCONS_00002702	XLOC_001169		1	89618826	89651053	+	4	intergenic lncRNA	NovelLncRNA
TCONS_00002706	XLOC_001170		1	89621843	89626745	+	2	intergenic lncRNA	NovelLncRNA
TCONS_00002711	XLOC_001172		1	89651203	89656481	+	2	intergenic lncRNA	NovelLncRNA
TCONS_00002720	XLOC_001176		1	89973157	89978063	+	2	intergenic lncRNA	NovelLncRNA
TCONS_00002722	XLOC_001178		1	90050761	90098198	+	2	intergenic lncRNA	NovelLncRNA
TCONS_00002728	XLOC_001183		1	90430900	90619760	+	3	intergenic lncRNA	NovelLncRNA
TCONS_00002729	XLOC_001184		1	90439106	90440495	+	2	intergenic lncRNA	NovelLncRNA
TCONS_00002730	XLOC_001185		1	90489245	90518082	+	2	intergenic lncRNA	NovelLncRNA
TCONS_00002732	XLOC_001187		1	90628359	90692600	+	2	intergenic lncRNA	NovelLncRNA
TCONS_00002733	XLOC_001188		1	91009248	91018116	+	2	intergenic lncRNA	NovelLncRNA
TCONS_00002735	XLOC_001190		1	91166618	91238082	+	2	intergenic lncRNA	NovelLncRNA
TCONS_00002736	XLOC_001191		1	91185828	91193325	+	2	intergenic lncRNA	NovelLncRNA
TCONS_00002739	XLOC_001194		1	91513280	91514804	+	2	intergenic lncRNA	NovelLncRNA
TCONS_00002746	XLOC_001197	ENSSSCG00000004436	1	91884280	91942248	+	2	antisense lncRNA	NovelLncRNA
TCONS_00002752	XLOC_001201		1	92039038	92044066	+	2	intergenic lncRNA	NovelLncRNA
TCONS_00002754	XLOC_001202		1	92162355	92172750	+	2	intergenic lncRNA	NovelLncRNA
TCONS_00002757	XLOC_001204	ENSSSCG00000004441	1	92259219	92286598	+	2	antisense lncRNA	NovelLncRNA
TCONS_00002758	XLOC_001205		1	92287318	92299752	+	2	intergenic lncRNA	NovelLncRNA
TCONS_00002761	XLOC_001207		1	92364079	92370630	+	2	intergenic lncRNA	NovelLncRNA
TCONS_00002782	XLOC_001215		1	93249020	93249504	+	2	intergenic lncRNA	NovelLncRNA
TCONS_00002809	XLOC_001220		1	93752634	93806809	+	2	intergenic lncRNA	NovelLncRNA
TCONS_00002810	XLOC_001220		1	93782366	93806809	+	2	intergenic lncRNA	NovelLncRNA
TCONS_00002817	XLOC_001226		1	94320015	94357834	+	2	intergenic lncRNA	NovelLncRNA
TCONS_00002825	XLOC_001228		1	94389440	94390227	+	2	intergenic lncRNA	NovelLncRNA
TCONS_00002841	XLOC_001235		1	95085378	95089309	+	2	intergenic lncRNA	NovelLncRNA
TCONS_00002854	XLOC_001241		1	95221947	95467941	+	4	intergenic lncRNA	NovelLncRNA
TCONS_00002859	XLOC_001245		1	95334572	95338271	+	2	intergenic lncRNA	NovelLncRNA
TCONS_00002872	XLOC_001251		1	95920864	95940613	+	2	intergenic lncRNA	NovelLncRNA
TCONS_00002877	XLOC_001256		1	96156775	96214201	+	2	intergenic lncRNA	NovelLncRNA
TCONS_00002884	XLOC_001261		1	96570634	96580638	+	2	intergenic lncRNA	NovelLncRNA
TCONS_00002891	XLOC_001265		1	96922590	96948639	+	2	intergenic lncRNA	NovelLncRNA
TCONS_00002896	XLOC_001269		1	97113250	97134593	+	3	intergenic lncRNA	NovelLncRNA
TCONS_00002900	XLOC_001269		1	97124165	97125696	+	2	intergenic lncRNA	NovelLncRNA
TCONS_00002903	XLOC_001272		1	97219625	97268397	+	2	intergenic lncRNA	NovelLncRNA
TCONS_00002906	XLOC_001274		1	97240963	97283798	+	2	intergenic lncRNA	NovelLncRNA
TCONS_00002923	XLOC_001280		1	97765376	97811427	+	3	intergenic lncRNA	NovelLncRNA
TCONS_00002966	XLOC_001282		1	98043623	98055805	+	2	intergenic lncRNA	NovelLncRNA
TCONS_00002967	XLOC_001283		1	98090810	98174060	+	6	intergenic lncRNA	NovelLncRNA
TCONS_00002968	XLOC_001283		1	98091251	98175308	+	4	intergenic lncRNA	NovelLncRNA
TCONS_00002971	XLOC_001283		1	98135857	98175308	+	3	intergenic lncRNA	NovelLncRNA
TCONS_00002975	XLOC_001286		1	98259678	98282500	+	2	intergenic lncRNA	NovelLncRNA
TCONS_00002978	XLOC_001288		1	98608738	98639525	+	2	intergenic lncRNA	NovelLncRNA
TCONS_00002980	XLOC_001290		1	98896965	98901394	+	3	intergenic lncRNA	NovelLncRNA
TCONS_00002981	XLOC_001290		1	98896965	98914842	+	3	intergenic lncRNA	NovelLncRNA
TCONS_00002987	XLOC_001294		1	99349813	99394176	+	2	intergenic lncRNA	NovelLncRNA
TCONS_00002988	XLOC_001295		1	99374423	99376283	+	2	intergenic lncRNA	NovelLncRNA
TCONS_00002995	XLOC_001301		1	99778435	99798071	+	2	intergenic lncRNA	NovelLncRNA
TCONS_00002999	XLOC_001305		1	100335559	100630532	+	2	intergenic lncRNA	NovelLncRNA
TCONS_00003002	XLOC_001308		1	100578143	100581002	+	4	intergenic lncRNA	NovelLncRNA
TCONS_00003003	XLOC_001308		1	100578143	100581002	+	3	intergenic lncRNA	NovelLncRNA
TCONS_00003004	XLOC_001308		1	100578143	100581002	+	5	intergenic lncRNA	NovelLncRNA
TCONS_00003005	XLOC_001308		1	100578143	100581002	+	3	intergenic lncRNA	NovelLncRNA
TCONS_00003006	XLOC_001308		1	100578143	100581002	+	3	intergenic lncRNA	NovelLncRNA
TCONS_00003007	XLOC_001308		1	100578143	100581002	+	3	intergenic lncRNA	NovelLncRNA
TCONS_00003008	XLOC_001308		1	100578143	100581002	+	3	intergenic lncRNA	NovelLncRNA
TCONS_00003009	XLOC_001308		1	100578143	100581002	+	4	intergenic lncRNA	NovelLncRNA
TCONS_00003010	XLOC_001308		1	100578143	100581002	+	4	intergenic lncRNA	NovelLncRNA
TCONS_00003011	XLOC_001308		1	100578143	100581002	+	2	intergenic lncRNA	NovelLncRNA
TCONS_00003012	XLOC_001308		1	100578143	100581002	+	3	intergenic lncRNA	NovelLncRNA
TCONS_00003013	XLOC_001308		1	100578143	100581002	+	3	intergenic lncRNA	NovelLncRNA
TCONS_00003014	XLOC_001308		1	100578143	100581002	+	3	intergenic lncRNA	NovelLncRNA
TCONS_00003015	XLOC_001308		1	100578143	100581002	+	3	intergenic lncRNA	NovelLncRNA
TCONS_00003016	XLOC_001308		1	100578143	100581002	+	3	intergenic lncRNA	NovelLncRNA
TCONS_00003017	XLOC_001308		1	100578143	100581002	+	4	intergenic lncRNA	NovelLncRNA
TCONS_00003018	XLOC_001308		1	100578143	100581002	+	2	intergenic lncRNA	NovelLncRNA
TCONS_00003019	XLOC_001308		1	100578143	100581002	+	3	intergenic lncRNA	NovelLncRNA
TCONS_00003020	XLOC_001308		1	100578143	100581002	+	3	intergenic lncRNA	NovelLncRNA
TCONS_00003021	XLOC_001308		1	100578143	100581002	+	3	intergenic lncRNA	NovelLncRNA
TCONS_00003022	XLOC_001308		1	100578143	100581002	+	3	intergenic lncRNA	NovelLncRNA
TCONS_00003023	XLOC_001308		1	100578143	100581002	+	2	intergenic lncRNA	NovelLncRNA
TCONS_00003024	XLOC_001308		1	100578143	100581002	+	3	intergenic lncRNA	NovelLncRNA
TCONS_00003025	XLOC_001308		1	100578143	100581002	+	4	intergenic lncRNA	NovelLncRNA
TCONS_00003026	XLOC_001308		1	100578143	100581002	+	3	intergenic lncRNA	NovelLncRNA
TCONS_00003027	XLOC_001308		1	100578143	100581002	+	5	intergenic lncRNA	NovelLncRNA
TCONS_00003028	XLOC_001308		1	100578143	100581002	+	3	intergenic lncRNA	NovelLncRNA
TCONS_00003029	XLOC_001308		1	100578143	100581002	+	2	intergenic lncRNA	NovelLncRNA
TCONS_00003030	XLOC_001308		1	100578143	100581002	+	3	intergenic lncRNA	NovelLncRNA
TCONS_00003031	XLOC_001308		1	100578143	100581002	+	3	intergenic lncRNA	NovelLncRNA
TCONS_00003032	XLOC_001308		1	100578143	100581002	+	4	intergenic lncRNA	NovelLncRNA
TCONS_00003033	XLOC_001308		1	100578143	100581002	+	3	intergenic lncRNA	NovelLncRNA
TCONS_00003034	XLOC_001308		1	100578143	100581002	+	3	intergenic lncRNA	NovelLncRNA
TCONS_00003035	XLOC_001308		1	100578143	100581002	+	4	intergenic lncRNA	NovelLncRNA
TCONS_00003036	XLOC_001308		1	100578143	100581002	+	4	intergenic lncRNA	NovelLncRNA
TCONS_00003037	XLOC_001308		1	100578143	100581002	+	3	intergenic lncRNA	NovelLncRNA
TCONS_00003038	XLOC_001308		1	100578143	100581002	+	3	intergenic lncRNA	NovelLncRNA
TCONS_00003039	XLOC_001308		1	100578143	100581002	+	3	intergenic lncRNA	NovelLncRNA
TCONS_00003040	XLOC_001308		1	100578143	100581002	+	3	intergenic lncRNA	NovelLncRNA
TCONS_00003041	XLOC_001309		1	100662255	100844108	+	2	intergenic lncRNA	NovelLncRNA
TCONS_00003054	XLOC_001312		1	101135475	101143042	+	2	intergenic lncRNA	NovelLncRNA
TCONS_00003070	XLOC_001322		1	101388401	101390698	+	2	intergenic lncRNA	NovelLncRNA
TCONS_00003088	XLOC_001330		1	102129225	102130960	+	3	intergenic lncRNA	NovelLncRNA
TCONS_00003089	XLOC_001331		1	102157688	102192938	+	2	intergenic lncRNA	NovelLncRNA
TCONS_00003091	XLOC_001333		1	102635628	102710031	+	2	intergenic lncRNA	NovelLncRNA
TCONS_00003092	XLOC_001334		1	102854029	102876105	+	2	intergenic lncRNA	NovelLncRNA
TCONS_00003097	XLOC_001339	ENSSSCG00000004485	1	103259824	103278005	+	2	antisense lncRNA	NovelLncRNA
TCONS_00003098	XLOC_001340		1	103294762	103312994	+	2	intergenic lncRNA	NovelLncRNA
TCONS_00003100	XLOC_001342		1	103321385	103323867	+	2	intergenic lncRNA	NovelLncRNA
TCONS_00003117	XLOC_001354		1	104061422	104074362	+	2	intergenic lncRNA	NovelLncRNA
TCONS_00003127	XLOC_001361		1	104296731	104401276	+	2	intergenic lncRNA	NovelLncRNA
TCONS_00003132	XLOC_001362		1	104679188	104693598	+	2	intergenic lncRNA	NovelLncRNA
TCONS_00003134	XLOC_001364		1	105042435	105042818	+	2	intergenic lncRNA	NovelLncRNA
TCONS_00003166	XLOC_001377	ENSSSCG00000004502	1	106264479	106316827	+	2	antisense lncRNA	NovelLncRNA
TCONS_00003168	XLOC_001379		1	106614509	106619617	+	2	intergenic lncRNA	NovelLncRNA
TCONS_00003170	XLOC_001380		1	106653095	106655555	+	2	intergenic lncRNA	NovelLncRNA
TCONS_00003173	XLOC_001382		1	106810781	106875148	+	2	intergenic lncRNA	NovelLncRNA
TCONS_00003174	XLOC_001383		1	106820989	106868526	+	2	intergenic lncRNA	NovelLncRNA
TCONS_00003175	XLOC_001383		1	106856699	106868526	+	2	intergenic lncRNA	NovelLncRNA
TCONS_00003178	XLOC_001384	ENSSSCG00000004505	1	106887031	106924114	+	2	antisense lncRNA	NovelLncRNA
TCONS_00003180	XLOC_001384	ENSSSCG00000004505	1	106901612	106924114	+	2	antisense lncRNA	NovelLncRNA
TCONS_00003181	XLOC_001386		1	106991505	106999945	+	2	intergenic lncRNA	NovelLncRNA
TCONS_00003183	XLOC_001386		1	106991848	106999945	+	2	intergenic lncRNA	NovelLncRNA
TCONS_00003184	XLOC_001386		1	106991958	106999945	+	3	intergenic lncRNA	NovelLncRNA
TCONS_00003185	XLOC_001386		1	106992308	106999945	+	2	intergenic lncRNA	NovelLncRNA
TCONS_00003188	XLOC_001389		1	107087496	107090807	+	2	intergenic lncRNA	NovelLncRNA
TCONS_00003191	XLOC_001391		1	107547263	107549388	+	2	intergenic lncRNA	NovelLncRNA
TCONS_00003193	XLOC_001393		1	107622028	107625064	+	2	intergenic lncRNA	NovelLncRNA
TCONS_00003205	XLOC_001400		1	108138430	108184509	+	2	intergenic lncRNA	NovelLncRNA
TCONS_00003211	XLOC_001405		1	108364803	108383101	+	2	intergenic lncRNA	NovelLncRNA
TCONS_00003225	XLOC_001412		1	108489163	108538430	+	2	intergenic lncRNA	NovelLncRNA
TCONS_00003226	XLOC_001412		1	108513749	108538430	+	2	intergenic lncRNA	NovelLncRNA
TCONS_00003247	XLOC_001418	ENSSSCG00000004510	1	108710889	108863125	+	4	antisense lncRNA	NovelLncRNA
TCONS_00003251	XLOC_001418		1	108710996	108757650	+	3	intergenic lncRNA	NovelLncRNA
TCONS_00003252	XLOC_001419		1	108737466	108738624	+	2	intergenic lncRNA	NovelLncRNA
TCONS_00003255	XLOC_001418	ENSSSCG00000004510	1	108802991	108842745	+	2	antisense lncRNA	NovelLncRNA
TCONS_00003264	XLOC_001418		1	108870889	108879450	+	2	intergenic lncRNA	NovelLncRNA
TCONS_00003273	XLOC_001418	ENSSSCG00000004511	1	109018827	109028986	+	2	antisense lncRNA	NovelLncRNA
TCONS_00003274	XLOC_001425	ENSSSCG00000004511	1	109286379	109362564	+	2	antisense lncRNA	NovelLncRNA
TCONS_00003279	XLOC_001430	ENSSSCG00000021016	1	109432333	109485941	+	2	antisense lncRNA	NovelLncRNA
TCONS_00003280	XLOC_001431	ENSSSCG00000027690	1	109543180	109588831	+	2	antisense lncRNA	NovelLncRNA
TCONS_00003287	XLOC_001435		1	109908425	109914515	+	2	intergenic lncRNA	NovelLncRNA
TCONS_00003293	XLOC_001437	ENSSSCG00000004521	1	110275348	110290454	+	2	antisense lncRNA	NovelLncRNA
TCONS_00003316	XLOC_001445		1	110914301	110965525	+	2	intergenic lncRNA	NovelLncRNA
TCONS_00003318	XLOC_001447		1	111266307	111267218	+	2	intergenic lncRNA	NovelLncRNA
TCONS_00003322	XLOC_001449		1	111577977	111592786	+	2	intergenic lncRNA	NovelLncRNA
TCONS_00003323	XLOC_001450		1	111682171	111738955	+	2	intergenic lncRNA	NovelLncRNA
TCONS_00003326	XLOC_001452		1	111998536	112001880	+	2	intergenic lncRNA	NovelLncRNA
TCONS_00003328	XLOC_001454		1	112112260	112156308	+	2	intergenic lncRNA	NovelLncRNA
TCONS_00003330	XLOC_001456		1	112339587	112340583	+	2	intergenic lncRNA	NovelLncRNA
TCONS_00003342	XLOC_001462		1	113229873	113300596	+	2	intergenic lncRNA	NovelLncRNA
TCONS_00003348	XLOC_001466		1	113667523	113668006	+	2	intergenic lncRNA	NovelLncRNA
TCONS_00003349	XLOC_001467		1	113699371	113745753	+	2	intergenic lncRNA	NovelLncRNA
TCONS_00003354	XLOC_001472		1	113791284	113799303	+	2	intergenic lncRNA	NovelLncRNA
TCONS_00003356	XLOC_001474		1	113835276	113863353	+	2	intergenic lncRNA	NovelLncRNA
TCONS_00003378	XLOC_001480		1	114135345	114138992	+	2	intergenic lncRNA	NovelLncRNA
TCONS_00003404	XLOC_001482		1	114304761	114306229	+	2	intergenic lncRNA	NovelLncRNA
TCONS_00003410	XLOC_001487		1	114582793	114587842	+	3	intergenic lncRNA	NovelLncRNA
TCONS_00003417	XLOC_001491		1	114898951	114943032	+	2	intergenic lncRNA	NovelLncRNA
TCONS_00003418	XLOC_001492		1	115244496	115296351	+	2	intergenic lncRNA	NovelLncRNA
TCONS_00003419	XLOC_001492		1	115252045	115296351	+	2	intergenic lncRNA	NovelLncRNA
TCONS_00003420	XLOC_001492		1	115252045	115296351	+	2	intergenic lncRNA	NovelLncRNA
TCONS_00003421	XLOC_001492		1	115265411	115296351	+	2	intergenic lncRNA	NovelLncRNA
TCONS_00003422	XLOC_001493		1	115323004	115339113	+	2	intergenic lncRNA	NovelLncRNA
TCONS_00003423	XLOC_001493		1	115326504	115339113	+	2	intergenic lncRNA	NovelLncRNA
TCONS_00003424	XLOC_001493		1	115326951	115339113	+	2	intergenic lncRNA	NovelLncRNA
TCONS_00003425	XLOC_001493		1	115326951	115339113	+	2	intergenic lncRNA	NovelLncRNA
TCONS_00003426	XLOC_001493		1	115326951	115339113	+	2	intergenic lncRNA	NovelLncRNA
TCONS_00003431	XLOC_001494		1	115437541	115440469	+	2	intergenic lncRNA	NovelLncRNA
TCONS_00003433	XLOC_001497		1	115763362	115771163	+	2	intergenic lncRNA	NovelLncRNA
TCONS_00003435	XLOC_001499		1	116121645	116155566	+	2	intergenic lncRNA	NovelLncRNA
TCONS_00003436	XLOC_001499		1	116121650	116133945	+	2	intergenic lncRNA	NovelLncRNA
TCONS_00003437	XLOC_001499		1	116121650	116148380	+	2	intergenic lncRNA	NovelLncRNA
TCONS_00003438	XLOC_001499		1	116129763	116155566	+	2	intergenic lncRNA	NovelLncRNA
TCONS_00003440	XLOC_001499		1	116142301	116155566	+	4	intergenic lncRNA	NovelLncRNA
TCONS_00003442	XLOC_001499		1	116143937	116148380	+	2	intergenic lncRNA	NovelLncRNA
TCONS_00003448	XLOC_001504		1	116500988	116579700	+	2	intergenic lncRNA	NovelLncRNA
TCONS_00003450	XLOC_001505	ENSSSCG00000004537	1	116739390	116754617	+	2	antisense lncRNA	NovelLncRNA
TCONS_00003451	XLOC_001505	ENSSSCG00000004537	1	116739501	116747405	+	2	antisense lncRNA	NovelLncRNA
TCONS_00003452	XLOC_001506		1	116763550	116776419	+	2	intergenic lncRNA	NovelLncRNA
TCONS_00003468	XLOC_001515		1	117523193	117530910	+	2	intergenic lncRNA	NovelLncRNA
TCONS_00003469	XLOC_001516		1	117531021	117629045	+	2	intergenic lncRNA	NovelLncRNA
TCONS_00003500	XLOC_001520		1	117732326	117745814	+	2	intergenic lncRNA	NovelLncRNA
TCONS_00003504	XLOC_001522		1	117804978	117806256	+	2	intergenic lncRNA	NovelLncRNA
TCONS_00003513	XLOC_001524	ENSSSCG00000004546	1	117837360	117841064	+	2	antisense lncRNA	NovelLncRNA
TCONS_00003518	XLOC_001525		1	117922586	117941496	+	3	intergenic lncRNA	NovelLncRNA
TCONS_00003519	XLOC_001525		1	117922664	117941496	+	3	intergenic lncRNA	NovelLncRNA
TCONS_00003520	XLOC_001525		1	117922664	117941496	+	3	intergenic lncRNA	NovelLncRNA
TCONS_00003521	XLOC_001525		1	117922781	117941496	+	2	intergenic lncRNA	NovelLncRNA
TCONS_00003522	XLOC_001525		1	117927210	117941496	+	3	intergenic lncRNA	NovelLncRNA
TCONS_00003523	XLOC_001525		1	117927309	117941496	+	3	intergenic lncRNA	NovelLncRNA
TCONS_00003524	XLOC_001525		1	117927309	117941496	+	3	intergenic lncRNA	NovelLncRNA
TCONS_00003525	XLOC_001525		1	117927309	117941496	+	3	intergenic lncRNA	NovelLncRNA
TCONS_00003526	XLOC_001526		1	117933104	117934078	+	2	intergenic lncRNA	NovelLncRNA
TCONS_00003528	XLOC_001527		1	118033834	118037317	+	2	intergenic lncRNA	NovelLncRNA
TCONS_00003534	XLOC_001531		1	118071563	118093618	+	3	intergenic lncRNA	NovelLncRNA
TCONS_00003552	XLOC_001537	ENSSSCG00000004551	1	118240595	118289277	+	2	antisense lncRNA	NovelLncRNA
TCONS_00003555	XLOC_001539	ENSSSCG00000004552	1	118439911	118487144	+	3	antisense lncRNA	NovelLncRNA
TCONS_00003557	XLOC_001541	ENSSSCG00000004552	1	118449312	118483200	+	2	antisense lncRNA	NovelLncRNA
TCONS_00003558	XLOC_001542	ENSSSCG00000004552	1	118505290	118543937	+	2	antisense lncRNA	NovelLncRNA
TCONS_00003565	XLOC_001547		1	118638749	118696844	+	2	intergenic lncRNA	NovelLncRNA
TCONS_00003585	XLOC_001556		1	119180495	119371626	+	2	intergenic lncRNA	NovelLncRNA
TCONS_00003587	XLOC_001558		1	119198342	119209575	+	2	intergenic lncRNA	NovelLncRNA
TCONS_00003641	XLOC_001564	ENSSSCG00000026571	1	119986131	120037385	+	4	antisense lncRNA	NovelLncRNA
TCONS_00003657	XLOC_001575	ENSSSCG00000024088	1	120419883	120510841	+	2	antisense lncRNA	NovelLncRNA
TCONS_00003659	XLOC_001576	ENSSSCG00000025668	1	120621573	120686196	+	2	antisense lncRNA	NovelLncRNA
TCONS_00003663	XLOC_001579		1	120687032	120710174	+	2	intergenic lncRNA	NovelLncRNA
TCONS_00003664	XLOC_001580		1	120811698	120812626	+	2	intergenic lncRNA	NovelLncRNA
TCONS_00003676	XLOC_001588		1	120966262	120972439	+	2	intergenic lncRNA	NovelLncRNA
TCONS_00003677	XLOC_001589		1	120991161	120993065	+	2	intergenic lncRNA	NovelLncRNA
TCONS_00003679	XLOC_001582		1	121009660	121021454	+	2	intergenic lncRNA	NovelLncRNA
TCONS_00003680	XLOC_001591		1	121083289	121085502	+	2	intergenic lncRNA	NovelLncRNA
TCONS_00003685	XLOC_001596		1	121280495	121291895	+	2	intergenic lncRNA	NovelLncRNA
TCONS_00003687	XLOC_001598	ENSSSCG00000004573	1	121351880	121352941	+	2	antisense lncRNA	NovelLncRNA
TCONS_00003688	XLOC_001598	ENSSSCG00000004573	1	121351880	121352941	+	2	antisense lncRNA	NovelLncRNA
TCONS_00003711	XLOC_001603		1	122398972	122596527	+	2	intergenic lncRNA	NovelLncRNA
TCONS_00003713	XLOC_001605		1	122404778	122437029	+	2	intergenic lncRNA	NovelLncRNA
TCONS_00003718	XLOC_001608		1	122472455	122569465	+	2	intergenic lncRNA	NovelLncRNA
TCONS_00003719	XLOC_001608		1	122472455	122569465	+	3	intergenic lncRNA	NovelLncRNA
TCONS_00003780	XLOC_001623		1	123422935	123590760	+	2	intergenic lncRNA	NovelLncRNA
TCONS_00003790	XLOC_001633		1	124200545	124229066	+	2	intergenic lncRNA	NovelLncRNA
TCONS_00003791	XLOC_001634		1	124233236	124240891	+	2	intergenic lncRNA	NovelLncRNA
TCONS_00003822	XLOC_001648	ENSSSCG00000004589	1	124963522	124966543	+	2	antisense lncRNA	NovelLncRNA
TCONS_00003872	XLOC_001653		1	125168688	125178678	+	2	intergenic lncRNA	NovelLncRNA
TCONS_00003873	XLOC_001654		1	125178790	125210968	+	2	intergenic lncRNA	NovelLncRNA
TCONS_00003882	XLOC_001660	ENSSSCG00000024131	1	125256316	125302447	+	2	antisense lncRNA	NovelLncRNA
TCONS_00003883	XLOC_001659		1	125300419	125325954	+	2	intergenic lncRNA	NovelLncRNA
TCONS_00003896	XLOC_001668		1	125437116	125440336	+	2	intergenic lncRNA	NovelLncRNA
TCONS_00003897	XLOC_001668		1	125437116	125441205	+	2	intergenic lncRNA	NovelLncRNA
TCONS_00003903	XLOC_001673	ENSSSCG00000004596	1	125584191	125740348	+	3	antisense lncRNA	NovelLncRNA
TCONS_00003904	XLOC_001673	ENSSSCG00000019377	1	125669335	125729547	+	3	antisense lncRNA	NovelLncRNA
TCONS_00003905	XLOC_001673	ENSSSCG00000019377	1	125669342	125744817	+	3	antisense lncRNA	NovelLncRNA
TCONS_00003930	XLOC_001684		1	126020351	126021006	+	2	intergenic lncRNA	NovelLncRNA
TCONS_00003944	XLOC_001686	ENSSSCG00000004598	1	126109014	126418396	+	4	antisense lncRNA	NovelLncRNA
TCONS_00003949	XLOC_001689		1	126255234	126263612	+	2	intergenic lncRNA	NovelLncRNA
TCONS_00003963	XLOC_001686	ENSSSCG00000004598	1	126393954	126420632	+	4	antisense lncRNA	NovelLncRNA
TCONS_00003971	XLOC_001699		1	126772657	126790649	+	2	intergenic lncRNA	NovelLncRNA
TCONS_00003973	XLOC_001701	ENSSSCG00000004600	1	126983346	127003939	+	2	antisense lncRNA	NovelLncRNA
TCONS_00007134	XLOC_002891	ENSSSCG00000005124	1	218514985	218556155	+	2	antisense lncRNA	NovelLncRNA
TCONS_00007151	XLOC_002901		1	219090781	219100554	+	2	intergenic lncRNA	NovelLncRNA
TCONS_00007154	XLOC_002904		1	220339541	220391185	+	2	intergenic lncRNA	NovelLncRNA
TCONS_00007156	XLOC_002906		1	220929046	220961319	+	2	intergenic lncRNA	NovelLncRNA
TCONS_00007160	XLOC_002909		1	221252412	221294160	+	2	intergenic lncRNA	NovelLncRNA
TCONS_00007162	XLOC_002911		1	221284667	221298339	+	2	intergenic lncRNA	NovelLncRNA
TCONS_00007183	XLOC_002921		1	222359044	222414078	+	2	intergenic lncRNA	NovelLncRNA
TCONS_00007189	XLOC_002926		1	223754051	223775247	+	2	intergenic lncRNA	NovelLncRNA
TCONS_00007190	XLOC_002926		1	223761528	223775247	+	3	intergenic lncRNA	NovelLncRNA
TCONS_00007191	XLOC_002926		1	223761528	223776693	+	4	intergenic lncRNA	NovelLncRNA
TCONS_00007194	XLOC_002927		1	223783450	223788115	+	2	intergenic lncRNA	NovelLncRNA
TCONS_00007195	XLOC_002928		1	223827411	223860184	+	2	intergenic lncRNA	NovelLncRNA
TCONS_00007199	XLOC_002932		1	223904405	223926729	+	2	intergenic lncRNA	NovelLncRNA
TCONS_00007209	XLOC_002939	ENSSSCG00000018175	1	224360664	224397167	+	2	antisense lncRNA	NovelLncRNA
TCONS_00007218	XLOC_002942	ENSSSCG00000029085	1	224441624	224455590	+	4	antisense lncRNA	NovelLncRNA
TCONS_00007332	XLOC_002985	ENSSSCG00000028406	1	225839102	225862623	+	2	antisense lncRNA	NovelLncRNA
TCONS_00007333	XLOC_002986		1	225852332	225888327	+	2	intergenic lncRNA	NovelLncRNA
TCONS_00007347	XLOC_002991		1	226415347	226425574	+	2	intergenic lncRNA	NovelLncRNA
TCONS_00007362	XLOC_002997	ENSSSCG00000005170	1	227127604	227185240	+	2	antisense lncRNA	NovelLncRNA
TCONS_00007364	XLOC_002999	ENSSSCG00000005170	1	227189915	227236559	+	2	antisense lncRNA	NovelLncRNA
TCONS_00007365	XLOC_003000	ENSSSCG00000005170	1	227201545	227214255	+	2	antisense lncRNA	NovelLncRNA
TCONS_00007368	XLOC_003002		1	227290442	227333042	+	2	intergenic lncRNA	NovelLncRNA
TCONS_00007388	XLOC_003008		1	227421005	227425837	+	3	intergenic lncRNA	NovelLncRNA
TCONS_00007405	XLOC_003021		1	228300044	228332192	+	2	intergenic lncRNA	NovelLncRNA
TCONS_00007407	XLOC_003022		1	228671979	228710049	+	2	intergenic lncRNA	NovelLncRNA
TCONS_00007409	XLOC_003023	ENSSSCG00000005177	1	228718858	228807304	+	2	antisense lncRNA	NovelLncRNA
TCONS_00007410	XLOC_003024	ENSSSCG00000005177	1	228990055	229011910	+	2	antisense lncRNA	NovelLncRNA
TCONS_00007411	XLOC_003025	ENSSSCG00000005178	1	229137446	229173432	+	2	antisense lncRNA	NovelLncRNA
TCONS_00007434	XLOC_003032		1	230264994	230268273	+	2	intergenic lncRNA	NovelLncRNA
TCONS_00007435	XLOC_003033		1	230319770	230323739	+	2	intergenic lncRNA	NovelLncRNA
TCONS_00007439	XLOC_003035	ENSSSCG00000005182	1	230559336	230594981	+	2	antisense lncRNA	NovelLncRNA
TCONS_00007441	XLOC_003036		1	230681158	230692343	+	2	intergenic lncRNA	NovelLncRNA
TCONS_00007461	XLOC_003044		1	231325322	231337275	+	2	intergenic lncRNA	NovelLncRNA
TCONS_00007462	XLOC_003045		1	231351212	231353928	+	2	intergenic lncRNA	NovelLncRNA
TCONS_00007464	XLOC_003046		1	231379793	231457688	+	2	intergenic lncRNA	NovelLncRNA
TCONS_00007467	XLOC_003048	ENSSSCG00000005188	1	231395822	231638406	+	2	antisense lncRNA	NovelLncRNA
TCONS_00007495	XLOC_003058		1	232254438	232260752	+	2	intergenic lncRNA	NovelLncRNA
TCONS_00007498	XLOC_003061		1	232623946	232657867	+	2	intergenic lncRNA	NovelLncRNA
TCONS_00007499	XLOC_003062		1	232710262	232712358	+	2	intergenic lncRNA	NovelLncRNA
TCONS_00007500	XLOC_003063		1	232725844	232976370	+	4	intergenic lncRNA	NovelLncRNA
TCONS_00007501	XLOC_003063		1	232726004	232955609	+	3	intergenic lncRNA	NovelLncRNA
TCONS_00007503	XLOC_003065		1	232864380	232872883	+	2	intergenic lncRNA	NovelLncRNA
TCONS_00007577	XLOC_003073		1	233252322	233274937	+	4	intergenic lncRNA	NovelLncRNA
TCONS_00007579	XLOC_003075		1	233299097	233311357	+	2	intergenic lncRNA	NovelLncRNA
TCONS_00007580	XLOC_003076		1	233364276	233396254	+	3	intergenic lncRNA	NovelLncRNA
TCONS_00007581	XLOC_003076		1	233364278	233374100	+	3	intergenic lncRNA	NovelLncRNA
TCONS_00007582	XLOC_003076		1	233364331	233367235	+	2	intergenic lncRNA	NovelLncRNA
TCONS_00007584	XLOC_003077		1	233413196	233468345	+	2	intergenic lncRNA	NovelLncRNA
TCONS_00007591	XLOC_003079		1	233509169	233604177	+	2	intergenic lncRNA	NovelLncRNA
TCONS_00007593	XLOC_003079		1	233561103	233632019	+	2	intergenic lncRNA	NovelLncRNA
TCONS_00007599	XLOC_003084		1	234092720	234107710	+	3	intergenic lncRNA	NovelLncRNA
TCONS_00007604	XLOC_003088		1	234418944	234421588	+	2	intergenic lncRNA	NovelLncRNA
TCONS_00007605	XLOC_003088		1	234419029	234421588	+	2	intergenic lncRNA	NovelLncRNA
TCONS_00007612	XLOC_003095		1	235954644	235987110	+	2	intergenic lncRNA	NovelLncRNA
TCONS_00007617	XLOC_003099		1	236381182	236413318	+	2	intergenic lncRNA	NovelLncRNA
TCONS_00007620	XLOC_003101		1	236447019	236525974	+	2	intergenic lncRNA	NovelLncRNA
TCONS_00007624	XLOC_003104		1	236946034	236982371	+	2	intergenic lncRNA	NovelLncRNA
TCONS_00007625	XLOC_003104		1	236946034	236987913	+	3	intergenic lncRNA	NovelLncRNA
TCONS_00007626	XLOC_003104		1	236946034	237087275	+	3	intergenic lncRNA	NovelLncRNA
TCONS_00007627	XLOC_003104		1	236962104	236982371	+	2	intergenic lncRNA	NovelLncRNA
TCONS_00007633	XLOC_003107		1	237246376	237278627	+	2	intergenic lncRNA	NovelLncRNA
TCONS_00007638	XLOC_003109		1	238397464	238407373	+	2	intergenic lncRNA	NovelLncRNA
TCONS_00007641	XLOC_003109		1	238397889	238508267	+	2	intergenic lncRNA	NovelLncRNA
TCONS_00007648	XLOC_003114		1	239457835	239464015	+	2	intergenic lncRNA	NovelLncRNA
TCONS_00007650	XLOC_003116		1	239556175	239557238	+	2	intergenic lncRNA	NovelLncRNA
TCONS_00007656	XLOC_003121		1	240087936	240216899	+	3	intergenic lncRNA	NovelLncRNA
TCONS_00007659	XLOC_003124	ENSSSCG00000005198	1	240825675	240932008	+	3	antisense lncRNA	NovelLncRNA
TCONS_00007670	XLOC_003129		1	241123733	241127931	+	2	intergenic lncRNA	NovelLncRNA
TCONS_00007671	XLOC_003130		1	241129404	241173621	+	4	intergenic lncRNA	NovelLncRNA
TCONS_00007675	XLOC_003131		1	241147143	241182065	+	2	intergenic lncRNA	NovelLncRNA
TCONS_00007719	XLOC_003148	ENSSSCG00000005208	1	242116734	242117036	+	2	antisense lncRNA	NovelLncRNA
TCONS_00007720	XLOC_003149	ENSSSCG00000005208	1	242161848	242197136	+	2	antisense lncRNA	NovelLncRNA
TCONS_00007721	XLOC_003149	ENSSSCG00000005208	1	242161848	242227978	+	3	antisense lncRNA	NovelLncRNA
TCONS_00007723	XLOC_003151	ENSSSCG00000005208	1	242210745	242235691	+	2	antisense lncRNA	NovelLncRNA
TCONS_00007741	XLOC_003159	ENSSSCG00000005215	1	242698463	242719161	+	2	antisense lncRNA	NovelLncRNA
TCONS_00007742	XLOC_003160	ENSSSCG00000005215	1	242742906	242843047	+	2	antisense lncRNA	NovelLncRNA
TCONS_00007751	XLOC_003169	ENSSSCG00000005219	1	243100079	243100369	+	2	antisense lncRNA	NovelLncRNA
TCONS_00007764	XLOC_003173		1	243362117	243381992	+	2	intergenic lncRNA	NovelLncRNA
TCONS_00007825	XLOC_003192	ENSSSCG00000005229	1	244938965	245032484	+	2	antisense lncRNA	NovelLncRNA
TCONS_00007826	XLOC_003192	ENSSSCG00000005229	1	244938965	245094896	+	3	antisense lncRNA	NovelLncRNA
TCONS_00007848	XLOC_003198		1	245181846	245214141	+	5	intergenic lncRNA	NovelLncRNA
TCONS_00007853	XLOC_003200	ENSSSCG00000005232	1	245389955	245520144	+	2	antisense lncRNA	NovelLncRNA
TCONS_00007857	XLOC_003203	ENSSSCG00000005232	1	245595635	245652188	+	2	antisense lncRNA	NovelLncRNA
TCONS_00007875	XLOC_003217		1	247115938	247138803	+	2	intergenic lncRNA	NovelLncRNA
TCONS_00007897	XLOC_003222	ENSSSCG00000005235	1	247313063	247402317	+	2	antisense lncRNA	NovelLncRNA
TCONS_00007899	XLOC_003224	ENSSSCG00000005240	1	247636470	247678199	+	2	antisense lncRNA	NovelLncRNA
TCONS_00007900	XLOC_003225	ENSSSCG00000005240	1	247657843	247716310	+	2	antisense lncRNA	NovelLncRNA
TCONS_00007913	XLOC_003232		1	248219415	248235795	+	2	intergenic lncRNA	NovelLncRNA
TCONS_00007918	XLOC_003235		1	248303608	248342302	+	2	intergenic lncRNA	NovelLncRNA
TCONS_00007921	XLOC_003237		1	248325297	248399884	+	2	intergenic lncRNA	NovelLncRNA
TCONS_00007923	XLOC_003238		1	248344195	248369546	+	2	intergenic lncRNA	NovelLncRNA
TCONS_00007925	XLOC_003238		1	248364233	248369546	+	3	intergenic lncRNA	NovelLncRNA
TCONS_00007957	XLOC_003258		1	249224750	249258308	+	2	intergenic lncRNA	NovelLncRNA
TCONS_00007981	XLOC_003272		1	249770260	249832452	+	2	intergenic lncRNA	NovelLncRNA
TCONS_00007983	XLOC_003273		1	249772595	249798874	+	2	intergenic lncRNA	NovelLncRNA
TCONS_00007998	XLOC_003284	ENSSSCG00000005255	1	250131749	250134581	+	2	antisense lncRNA	NovelLncRNA
TCONS_00008002	XLOC_003287		1	250232444	250234731	+	2	intergenic lncRNA	NovelLncRNA
TCONS_00008003	XLOC_003288		1	250711367	250715891	+	2	intergenic lncRNA	NovelLncRNA
TCONS_00008005	XLOC_003289		1	250883910	250886710	+	2	intergenic lncRNA	NovelLncRNA
TCONS_00008008	XLOC_003290		1	250914622	251010161	+	2	intergenic lncRNA	NovelLncRNA
TCONS_00008013	XLOC_003293		1	251018578	251054557	+	2	intergenic lncRNA	NovelLncRNA
TCONS_00008017	XLOC_003297	ENSSSCG00000027780	1	251290377	251341917	+	2	antisense lncRNA	NovelLncRNA
TCONS_00008018	XLOC_003298		1	251295424	251297437	+	2	intergenic lncRNA	NovelLncRNA
TCONS_00008020	XLOC_003299		1	251348118	251397202	+	2	intergenic lncRNA	NovelLncRNA
TCONS_00008026	XLOC_003301		1	251481042	251482272	+	2	intergenic lncRNA	NovelLncRNA
TCONS_00008033	XLOC_003304		1	251642962	251646406	+	2	intergenic lncRNA	NovelLncRNA
TCONS_00008043	XLOC_003310		1	252024469	252050026	+	2	intergenic lncRNA	NovelLncRNA
TCONS_00008047	XLOC_003311		1	252240495	252307224	+	4	intergenic lncRNA	NovelLncRNA
TCONS_00008051	XLOC_003311		1	252241751	252369602	+	3	intergenic lncRNA	NovelLncRNA
TCONS_00008053	XLOC_003311		1	252251406	252369602	+	2	intergenic lncRNA	NovelLncRNA
TCONS_00008065	XLOC_003316		1	252388798	252398170	+	2	intergenic lncRNA	NovelLncRNA
TCONS_00008081	XLOC_003323		1	252895538	252954983	+	5	intergenic lncRNA	NovelLncRNA
TCONS_00008086	XLOC_003327		1	253014607	253016088	+	2	intergenic lncRNA	NovelLncRNA
TCONS_00008088	XLOC_003329		1	253274481	253383252	+	2	intergenic lncRNA	NovelLncRNA
TCONS_00008091	XLOC_003331		1	253843107	253845807	+	2	intergenic lncRNA	NovelLncRNA
TCONS_00008092	XLOC_003332		1	254255802	254269858	+	3	intergenic lncRNA	NovelLncRNA
TCONS_00008099	XLOC_003334		1	254603367	254611237	+	2	intergenic lncRNA	NovelLncRNA
TCONS_00008105	XLOC_003335	ENSSSCG00000005269	1	254746355	254798081	+	2	antisense lncRNA	NovelLncRNA
TCONS_00008106	XLOC_003336	ENSSSCG00000005269	1	254797123	254884893	+	2	antisense lncRNA	NovelLncRNA
TCONS_00008114	XLOC_003344	ENSSSCG00000005271	1	254976817	254983863	+	2	antisense lncRNA	NovelLncRNA
TCONS_00008115	XLOC_003345		1	254993562	254997946	+	2	intergenic lncRNA	NovelLncRNA
TCONS_00008117	XLOC_003346		1	255009772	255010578	+	2	intergenic lncRNA	NovelLncRNA
TCONS_00008123	XLOC_003350		1	255592693	255611253	+	2	intergenic lncRNA	NovelLncRNA
TCONS_00008141	XLOC_003356		1	256106243	256151854	+	2	intergenic lncRNA	NovelLncRNA
TCONS_00008150	XLOC_003360	ENSSSCG00000005278	1	256237304	256326345	+	2	antisense lncRNA	NovelLncRNA
TCONS_00008151	XLOC_003360	ENSSSCG00000005278	1	256237304	256329014	+	2	antisense lncRNA	NovelLncRNA
TCONS_00008164	XLOC_003368		1	256729273	256779719	+	2	intergenic lncRNA	NovelLncRNA
TCONS_00008185	XLOC_003369	ENSSSCG00000005284	1	257101562	257197036	+	3	antisense lncRNA	NovelLncRNA
TCONS_00008186	XLOC_003370	ENSSSCG00000005284	1	257162455	257216814	+	2	antisense lncRNA	NovelLncRNA
TCONS_00008191	XLOC_003374		1	257346176	257439355	+	2	intergenic lncRNA	NovelLncRNA
TCONS_00008193	XLOC_003375		1	257350431	257357265	+	2	intergenic lncRNA	NovelLncRNA
TCONS_00008195	XLOC_003374		1	257384268	257439355	+	2	intergenic lncRNA	NovelLncRNA
TCONS_00008199	XLOC_003378		1	257490736	257527033	+	2	intergenic lncRNA	NovelLncRNA
TCONS_00008234	XLOC_003382		1	257868544	257871180	+	2	intergenic lncRNA	NovelLncRNA
TCONS_00008236	XLOC_003384		1	258123880	258223834	+	2	intergenic lncRNA	NovelLncRNA
TCONS_00008237	XLOC_003385		1	258327027	258382012	+	2	intergenic lncRNA	NovelLncRNA
TCONS_00008238	XLOC_003386		1	258390268	258398901	+	2	intergenic lncRNA	NovelLncRNA
TCONS_00008269	XLOC_003391		1	259601965	259607594	+	3	intergenic lncRNA	NovelLncRNA
TCONS_00008270	XLOC_003391		1	259603172	259607594	+	2	intergenic lncRNA	NovelLncRNA
TCONS_00008272	XLOC_003392		1	259990157	260012906	+	2	intergenic lncRNA	NovelLncRNA
TCONS_00008273	XLOC_003393	ENSSSCG00000022532	1	260015118	260282133	+	2	antisense lncRNA	NovelLncRNA
TCONS_00008278	XLOC_003397		1	260652081	260723861	+	2	intergenic lncRNA	NovelLncRNA
TCONS_00008280	XLOC_003399		1	260798640	260799189	+	2	intergenic lncRNA	NovelLncRNA
TCONS_00008281	XLOC_003400		1	260944594	260998113	+	2	intergenic lncRNA	NovelLncRNA
TCONS_00008284	XLOC_003403		1	261197664	261424189	+	2	intergenic lncRNA	NovelLncRNA
TCONS_00008287	XLOC_003404		1	261361534	261416489	+	2	intergenic lncRNA	NovelLncRNA
TCONS_00008291	XLOC_003407		1	261742919	261748601	+	2	intergenic lncRNA	NovelLncRNA
TCONS_00008292	XLOC_003408	ENSSSCG00000005291	1	261854620	261890971	+	2	antisense lncRNA	NovelLncRNA
TCONS_00008293	XLOC_003409		1	261908514	261949726	+	2	intergenic lncRNA	NovelLncRNA
TCONS_00008309	XLOC_003413		1	262110670	262204468	+	2	intergenic lncRNA	NovelLncRNA
TCONS_00008310	XLOC_003414		1	262225684	262253747	+	2	intergenic lncRNA	NovelLncRNA
TCONS_00008314	XLOC_003417		1	262487209	262488067	+	2	intergenic lncRNA	NovelLncRNA
TCONS_00008315	XLOC_003418		1	262681998	262682797	+	2	intergenic lncRNA	NovelLncRNA
TCONS_00008319	XLOC_003420		1	262958626	263037719	+	2	intergenic lncRNA	NovelLncRNA
TCONS_00008351	XLOC_003439	ENSSSCG00000005300	1	263391013	263416783	+	2	antisense lncRNA	NovelLncRNA
TCONS_00008352	XLOC_003440		1	263443897	263455723	+	2	intergenic lncRNA	NovelLncRNA
TCONS_00008409	XLOC_003448	ENSSSCG00000005312	1	264098043	264103143	+	2	antisense lncRNA	NovelLncRNA
TCONS_00008427	XLOC_003453		1	264199971	264221882	+	2	intergenic lncRNA	NovelLncRNA
TCONS_00008429	XLOC_003454		1	264207538	264218258	+	2	intergenic lncRNA	NovelLncRNA
TCONS_00008432	XLOC_003453		1	264230123	264233297	+	2	intergenic lncRNA	NovelLncRNA
TCONS_00008487	XLOC_003476	ENSSSCG00000005343	1	264835758	264904863	+	2	antisense lncRNA	NovelLncRNA
TCONS_00008489	XLOC_003477	ENSSSCG00000028399	1	264839063	264869795	+	2	antisense lncRNA	NovelLncRNA
TCONS_00008490	XLOC_003478	ENSSSCG00000005343	1	264945999	265033715	+	2	antisense lncRNA	NovelLncRNA
TCONS_00008491	XLOC_003479		1	264972188	264977273	+	2	intergenic lncRNA	NovelLncRNA
TCONS_00008495	XLOC_003482		1	265013289	265025912	+	2	intergenic lncRNA	NovelLncRNA
TCONS_00008497	XLOC_003484		1	265057565	265063883	+	2	intergenic lncRNA	NovelLncRNA
TCONS_00008506	XLOC_003488		1	265650951	265704792	+	2	intergenic lncRNA	NovelLncRNA
TCONS_00008508	XLOC_003489		1	265657171	265823734	+	2	intergenic lncRNA	NovelLncRNA
TCONS_00008513	XLOC_003490		1	265773564	265788568	+	2	intergenic lncRNA	NovelLncRNA
TCONS_00008529	XLOC_003493		1	266034222	266039809	+	2	intergenic lncRNA	NovelLncRNA
TCONS_00008530	XLOC_003494		1	266048286	266069844	+	2	intergenic lncRNA	NovelLncRNA
TCONS_00008551	XLOC_003498		1	266154230	266161802	+	2	intergenic lncRNA	NovelLncRNA
TCONS_00008600	XLOC_003517		1	266931241	266949442	+	2	intergenic lncRNA	NovelLncRNA
TCONS_00008602	XLOC_003518		1	266960347	267006190	+	2	intergenic lncRNA	NovelLncRNA
TCONS_00008603	XLOC_003519		1	266983743	266984964	+	2	intergenic lncRNA	NovelLncRNA
TCONS_00008604	XLOC_003520		1	266985086	266987501	+	2	intergenic lncRNA	NovelLncRNA
TCONS_00008608	XLOC_003522	ENSSSCG00000005360	1	267177642	267186864	+	3	antisense lncRNA	NovelLncRNA
TCONS_00008657	XLOC_003533	ENSSSCG00000023010	1	267608385	267614024	+	2	antisense lncRNA	NovelLncRNA
TCONS_00008662	XLOC_003537		1	267970320	267986936	+	2	intergenic lncRNA	NovelLncRNA
TCONS_00008677	XLOC_003542		1	268218339	268271434	+	3	intergenic lncRNA	NovelLncRNA
TCONS_00008678	XLOC_003543	ENSSSCG00000027558	1	268249146	268301767	+	2	antisense lncRNA	NovelLncRNA
TCONS_00008682	XLOC_003543	ENSSSCG00000027558	1	268282916	268301767	+	2	antisense lncRNA	NovelLncRNA
TCONS_00008683	XLOC_003544	ENSSSCG00000027558	1	268366814	268375421	+	2	antisense lncRNA	NovelLncRNA
TCONS_00008684	XLOC_003545	ENSSSCG00000005377	1	268401540	268478156	+	2	antisense lncRNA	NovelLncRNA
TCONS_00008686	XLOC_003547	ENSSSCG00000005378	1	268709043	268804344	+	2	antisense lncRNA	NovelLncRNA
TCONS_00008693	XLOC_003550		1	268883357	268946071	+	4	intergenic lncRNA	NovelLncRNA
TCONS_00008694	XLOC_003550		1	268929100	268937624	+	3	intergenic lncRNA	NovelLncRNA
TCONS_00008699	XLOC_003554	ENSSSCG00000027204	1	269001241	269002058	+	2	antisense lncRNA	NovelLncRNA
TCONS_00008722	XLOC_003560		1	269241084	269288449	+	2	intergenic lncRNA	NovelLncRNA
TCONS_00008762	XLOC_003576		1	270156263	270159347	+	2	intergenic lncRNA	NovelLncRNA
TCONS_00008820	XLOC_003594	ENSSSCG00000027974	1	271624242	271655648	+	2	antisense lncRNA	NovelLncRNA
TCONS_00008821	XLOC_003595	ENSSSCG00000027974	1	271653636	271688391	+	2	antisense lncRNA	NovelLncRNA
TCONS_00008825	XLOC_003597		1	271664750	271701247	+	2	intergenic lncRNA	NovelLncRNA
TCONS_00008832	XLOC_003601	ENSSSCG00000005400	1	271982480	272023694	+	2	antisense lncRNA	NovelLncRNA
TCONS_00008834	XLOC_003603		1	272998522	273059041	+	2	intergenic lncRNA	NovelLncRNA
TCONS_00008838	XLOC_003605		1	273607210	273614173	+	2	intergenic lncRNA	NovelLncRNA
TCONS_00008849	XLOC_003611	ENSSSCG00000025843	1	274750612	274823974	+	2	antisense lncRNA	NovelLncRNA
TCONS_00008870	XLOC_003625		1	275558844	275566552	+	2	intergenic lncRNA	NovelLncRNA
TCONS_00008872	XLOC_003625		1	275563578	275566552	+	2	intergenic lncRNA	NovelLncRNA
TCONS_00008873	XLOC_003626		1	275610432	275619187	+	2	intergenic lncRNA	NovelLncRNA
TCONS_00008878	XLOC_003631		1	275912428	275933022	+	2	intergenic lncRNA	NovelLncRNA
TCONS_00008879	XLOC_003632		1	276097364	276104819	+	2	intergenic lncRNA	NovelLncRNA
TCONS_00008881	XLOC_003633		1	276104289	276168161	+	3	intergenic lncRNA	NovelLncRNA
TCONS_00008882	XLOC_003634		1	276106081	276155928	+	2	intergenic lncRNA	NovelLncRNA
TCONS_00008926	XLOC_003640		1	276553205	276555340	+	3	intergenic lncRNA	NovelLncRNA
TCONS_00008946	XLOC_003651		1	277781299	277783109	+	2	intergenic lncRNA	NovelLncRNA
TCONS_00008956	XLOC_003660		1	278334564	278339662	+	2	intergenic lncRNA	NovelLncRNA
TCONS_00008958	XLOC_003661		1	278374477	278408934	+	2	intergenic lncRNA	NovelLncRNA
TCONS_00008977	XLOC_003669		1	278473773	278526313	+	2	intergenic lncRNA	NovelLncRNA
TCONS_00008998	XLOC_003674		1	278659610	278715680	+	2	intergenic lncRNA	NovelLncRNA
TCONS_00008999	XLOC_003675		1	278664494	278665510	+	2	intergenic lncRNA	NovelLncRNA
TCONS_00009024	XLOC_003695		1	280359280	280371286	+	2	intergenic lncRNA	NovelLncRNA
TCONS_00009025	XLOC_003696		1	280368397	280374304	+	2	intergenic lncRNA	NovelLncRNA
TCONS_00009033	XLOC_003700		1	280525148	280529013	+	2	intergenic lncRNA	NovelLncRNA
TCONS_00009036	XLOC_003702	ENSSSCG00000005444	1	280609069	280622538	+	3	antisense lncRNA	NovelLncRNA
TCONS_00009038	XLOC_003702	ENSSSCG00000005444	1	280609099	280622538	+	2	antisense lncRNA	NovelLncRNA
TCONS_00009039	XLOC_003702	ENSSSCG00000005444	1	280609099	280627534	+	4	antisense lncRNA	NovelLncRNA
TCONS_00009040	XLOC_003702	ENSSSCG00000005444	1	280609099	280627534	+	5	antisense lncRNA	NovelLncRNA
TCONS_00009041	XLOC_003702	ENSSSCG00000005444	1	280609146	280627534	+	5	antisense lncRNA	NovelLncRNA
TCONS_00009042	XLOC_003702	ENSSSCG00000005444	1	280609146	280627534	+	4	antisense lncRNA	NovelLncRNA
TCONS_00009045	XLOC_003705	ENSSSCG00000005444	1	280661594	280735744	+	2	antisense lncRNA	NovelLncRNA
TCONS_00009046	XLOC_003706	ENSSSCG00000005449	1	281104408	281145099	+	2	antisense lncRNA	NovelLncRNA
TCONS_00009050	XLOC_003708		1	281382771	281399718	+	2	intergenic lncRNA	NovelLncRNA
TCONS_00009053	XLOC_003710		1	281476913	281492131	+	2	intergenic lncRNA	NovelLncRNA
TCONS_00009071	XLOC_003712		1	281821305	281914330	+	3	intergenic lncRNA	NovelLncRNA
TCONS_00009072	XLOC_003712		1	281821545	281885568	+	2	intergenic lncRNA	NovelLncRNA
TCONS_00009075	XLOC_003712		1	281862444	281885568	+	2	intergenic lncRNA	NovelLncRNA
TCONS_00009079	XLOC_003714	ENSSSCG00000005452	1	281953249	281979510	+	2	antisense lncRNA	NovelLncRNA
TCONS_00009087	XLOC_003719	ENSSSCG00000005455	1	282108476	282147231	+	2	antisense lncRNA	NovelLncRNA
TCONS_00009091	XLOC_003723	ENSSSCG00000005455	1	282306528	282377974	+	2	antisense lncRNA	NovelLncRNA
TCONS_00009092	XLOC_003722	ENSSSCG00000005455	1	282311821	282347032	+	2	antisense lncRNA	NovelLncRNA
TCONS_00009116	XLOC_003728		1	282691691	282728080	+	2	intergenic lncRNA	NovelLncRNA
TCONS_00009120	XLOC_003732		1	282733258	282735258	+	2	intergenic lncRNA	NovelLncRNA
TCONS_00009125	XLOC_003733		1	282787236	282803682	+	2	intergenic lncRNA	NovelLncRNA
TCONS_00009126	XLOC_003734		1	282830299	282844718	+	2	intergenic lncRNA	NovelLncRNA
TCONS_00009127	XLOC_003735		1	282840359	282841831	+	2	intergenic lncRNA	NovelLncRNA
TCONS_00009130	XLOC_003736		1	282943370	282965399	+	2	intergenic lncRNA	NovelLncRNA
TCONS_00009132	XLOC_003738	ENSSSCG00000005459	1	283013630	283052980	+	2	antisense lncRNA	NovelLncRNA
TCONS_00009134	XLOC_003740	ENSSSCG00000021386	1	283137442	283198264	+	2	antisense lncRNA	NovelLncRNA
TCONS_00009136	XLOC_003741		1	283141841	283161730	+	2	intergenic lncRNA	NovelLncRNA
TCONS_00009140	XLOC_003742	ENSSSCG00000021386	1	283173241	283196870	+	2	antisense lncRNA	NovelLncRNA
TCONS_00009144	XLOC_003745		1	283200167	283205878	+	2	intergenic lncRNA	NovelLncRNA
TCONS_00009169	XLOC_003749		1	283289731	283359661	+	3	intergenic lncRNA	NovelLncRNA
TCONS_00009181	XLOC_003754		1	283547250	283550502	+	2	intergenic lncRNA	NovelLncRNA
TCONS_00009185	XLOC_003758	ENSSSCG00000005465	1	283725121	283798095	+	2	antisense lncRNA	NovelLncRNA
TCONS_00009187	XLOC_003760	ENSSSCG00000005466	1	283789363	283848478	+	2	antisense lncRNA	NovelLncRNA
TCONS_00009188	XLOC_003760	ENSSSCG00000005466	1	283791275	283829402	+	2	antisense lncRNA	NovelLncRNA
TCONS_00009189	XLOC_003761	ENSSSCG00000005466	1	283829599	283890119	+	2	antisense lncRNA	NovelLncRNA
TCONS_00009191	XLOC_003763		1	283864175	283869446	+	2	intergenic lncRNA	NovelLncRNA
TCONS_00009274	XLOC_003791		1	285045812	285130616	+	2	intergenic lncRNA	NovelLncRNA
TCONS_00009287	XLOC_003800		1	285519427	285542182	+	2	intergenic lncRNA	NovelLncRNA
TCONS_00009288	XLOC_003800		1	285523178	285537636	+	2	intergenic lncRNA	NovelLncRNA
TCONS_00009293	XLOC_003802		1	285553586	285620104	+	2	intergenic lncRNA	NovelLncRNA
TCONS_00009297	XLOC_003803		1	285584536	285587704	+	2	intergenic lncRNA	NovelLncRNA
TCONS_00009346	XLOC_003811	ENSSSCG00000023894	1	285997133	285997823	+	2	antisense lncRNA	NovelLncRNA
TCONS_00009358	XLOC_003815	ENSSSCG00000005492	1	286227882	286264843	+	2	antisense lncRNA	NovelLncRNA
TCONS_00009360	XLOC_003816		1	286265852	286276904	+	2	intergenic lncRNA	NovelLncRNA
TCONS_00009364	XLOC_003819		1	286335483	286395590	+	2	intergenic lncRNA	NovelLncRNA
TCONS_00009366	XLOC_003821	ENSSSCG00000026492	1	286578388	286630702	+	4	antisense lncRNA	NovelLncRNA
TCONS_00009368	XLOC_003823	ENSSSCG00000005494	1	286768564	286776090	+	2	antisense lncRNA	NovelLncRNA
TCONS_00009370	XLOC_003824		1	287013678	287049008	+	2	intergenic lncRNA	NovelLncRNA
TCONS_00009377	XLOC_003830		1	287349260	287349880	+	2	intergenic lncRNA	NovelLncRNA
TCONS_00009379	XLOC_003831		1	287748800	287782116	+	2	intergenic lncRNA	NovelLncRNA
TCONS_00009400	XLOC_003838	ENSSSCG00000027360	1	289390487	289390966	+	2	antisense lncRNA	NovelLncRNA
TCONS_00009411	XLOC_003844		1	290736107	290741495	+	2	intergenic lncRNA	NovelLncRNA
TCONS_00009413	XLOC_003846		1	291069774	291075215	+	2	intergenic lncRNA	NovelLncRNA
TCONS_00009418	XLOC_003850		1	291843418	291844380	+	2	intergenic lncRNA	NovelLncRNA
TCONS_00009433	XLOC_003857	ENSSSCG00000028117	1	292639442	292698820	+	2	antisense lncRNA	NovelLncRNA
TCONS_00009434	XLOC_003858	ENSSSCG00000028117	1	292673490	292701660	+	4	antisense lncRNA	NovelLncRNA
TCONS_00009435	XLOC_003859	ENSSSCG00000028117	1	292686958	292744666	+	2	antisense lncRNA	NovelLncRNA
TCONS_00009436	XLOC_003860	ENSSSCG00000005506	1	292734880	292735136	+	2	antisense lncRNA	NovelLncRNA
TCONS_00009437	XLOC_003861	ENSSSCG00000005506	1	292793255	292844869	+	2	antisense lncRNA	NovelLncRNA
TCONS_00009438	XLOC_003862		1	292829817	292867678	+	2	intergenic lncRNA	NovelLncRNA
TCONS_00009439	XLOC_003863		1	292860522	292873626	+	2	intergenic lncRNA	NovelLncRNA
TCONS_00009441	XLOC_003865	ENSSSCG00000021318	1	292890569	292892167	+	2	antisense lncRNA	NovelLncRNA
TCONS_00009461	XLOC_003872	ENSSSCG00000005512	1	293071734	293102237	+	2	antisense lncRNA	NovelLncRNA
TCONS_00009462	XLOC_003873	ENSSSCG00000005512	1	293089387	293122452	+	3	antisense lncRNA	NovelLncRNA
TCONS_00009467	XLOC_003875		1	293270972	293286057	+	2	intergenic lncRNA	NovelLncRNA
TCONS_00009472	XLOC_003877		1	293320872	293338678	+	2	intergenic lncRNA	NovelLncRNA
TCONS_00009491	XLOC_003880	ENSSSCG00000005516	1	293512928	293570055	+	2	antisense lncRNA	NovelLncRNA
TCONS_00009502	XLOC_003886		1	293706022	293716450	+	2	intergenic lncRNA	NovelLncRNA
TCONS_00009504	XLOC_003888		1	293972647	293974890	+	3	intergenic lncRNA	NovelLncRNA
TCONS_00009505	XLOC_003888		1	293974274	293982796	+	3	intergenic lncRNA	NovelLncRNA
TCONS_00009512	XLOC_003892		1	294259778	294292741	+	2	intergenic lncRNA	NovelLncRNA
TCONS_00009526	XLOC_003896	ENSSSCG00000005530	1	294572731	294632425	+	2	antisense lncRNA	NovelLncRNA
TCONS_00009541	XLOC_003905		1	295107639	295174054	+	2	intergenic lncRNA	NovelLncRNA
TCONS_00009546	XLOC_003909		1	295129575	295177405	+	2	intergenic lncRNA	NovelLncRNA
TCONS_00009555	XLOC_003917		1	295470897	295501981	+	2	intergenic lncRNA	NovelLncRNA
TCONS_00009561	XLOC_003922	ENSSSCG00000027068	1	295973829	296018249	+	2	antisense lncRNA	NovelLncRNA
TCONS_00009566	XLOC_003926		1	296266120	296319267	+	2	intergenic lncRNA	NovelLncRNA
TCONS_00009567	XLOC_003927		1	296283275	296284004	+	2	intergenic lncRNA	NovelLncRNA
TCONS_00009583	XLOC_003942		1	297064521	297065452	+	2	intergenic lncRNA	NovelLncRNA
TCONS_00009588	XLOC_003947		1	297224356	297232790	+	2	intergenic lncRNA	NovelLncRNA
TCONS_00009589	XLOC_003947		1	297224393	297232790	+	2	intergenic lncRNA	NovelLncRNA
TCONS_00009592	XLOC_003948	ENSSSCG00000005575	1	297245291	297311615	+	3	antisense lncRNA	NovelLncRNA
TCONS_00009608	XLOC_003952	ENSSSCG00000005582	1	297513781	297604116	+	4	antisense lncRNA	NovelLncRNA
TCONS_00009609	XLOC_003952	ENSSSCG00000005582	1	297520916	297588783	+	2	antisense lncRNA	NovelLncRNA
TCONS_00009613	XLOC_003954		1	297722980	297731089	+	2	intergenic lncRNA	NovelLncRNA
TCONS_00009637	XLOC_003958		1	297913014	297920795	+	3	intergenic lncRNA	NovelLncRNA
TCONS_00009639	XLOC_003960	ENSSSCG00000026555	1	298099081	298157552	+	2	antisense lncRNA	NovelLncRNA
TCONS_00009640	XLOC_003960	ENSSSCG00000026555	1	298119023	298157552	+	3	antisense lncRNA	NovelLncRNA
TCONS_00009641	XLOC_003961	ENSSSCG00000026555	1	298286546	298356164	+	2	antisense lncRNA	NovelLncRNA
TCONS_00009642	XLOC_003961	ENSSSCG00000026555	1	298286846	298356164	+	2	antisense lncRNA	NovelLncRNA
TCONS_00009644	XLOC_003963		1	298445828	298454755	+	2	intergenic lncRNA	NovelLncRNA
TCONS_00009647	XLOC_003966	ENSSSCG00000005586	1	298660044	298716586	+	2	antisense lncRNA	NovelLncRNA
TCONS_00009681	XLOC_003972	ENSSSCG00000023876	1	299185478	299284596	+	2	antisense lncRNA	NovelLncRNA
TCONS_00009703	XLOC_003979	ENSSSCG00000005599	1	299632531	299676119	+	2	antisense lncRNA	NovelLncRNA
TCONS_00009714	XLOC_003982		1	299732945	299739017	+	2	intergenic lncRNA	NovelLncRNA
TCONS_00009770	XLOC_003988	ENSSSCG00000028891	1	300115403	300168340	+	2	antisense lncRNA	NovelLncRNA
TCONS_00009772	XLOC_003990	ENSSSCG00000029169	1	300130282	300155113	+	2	antisense lncRNA	NovelLncRNA
TCONS_00009773	XLOC_003991	ENSSSCG00000029169	1	300167576	300190524	+	2	antisense lncRNA	NovelLncRNA
TCONS_00009781	XLOC_003993		1	300516217	300517232	+	2	intergenic lncRNA	NovelLncRNA
TCONS_00009786	XLOC_003997		1	300694287	300744791	+	2	intergenic lncRNA	NovelLncRNA
TCONS_00009794	XLOC_004001		1	301056039	301060769	+	3	intergenic lncRNA	NovelLncRNA
TCONS_00009803	XLOC_004009		1	301335852	301342457	+	2	intergenic lncRNA	NovelLncRNA
TCONS_00009843	XLOC_004017		1	301988110	302033808	+	2	intergenic lncRNA	NovelLncRNA
TCONS_00009848	XLOC_004020		1	302013761	302043534	+	2	intergenic lncRNA	NovelLncRNA
TCONS_00009853	XLOC_004023		1	302043708	302052471	+	2	intergenic lncRNA	NovelLncRNA
TCONS_00009855	XLOC_004024		1	302090882	302094392	+	2	intergenic lncRNA	NovelLncRNA
TCONS_00009889	XLOC_004032	ENSSSCG00000005627	1	302283409	302291635	+	2	antisense lncRNA	NovelLncRNA
TCONS_00009894	XLOC_004035	ENSSSCG00000005631	1	302374462	302387795	+	2	antisense lncRNA	NovelLncRNA
TCONS_00009900	XLOC_004039		1	302437553	302438913	+	2	intergenic lncRNA	NovelLncRNA
TCONS_00009909	XLOC_004042		1	302571214	302576432	+	3	intergenic lncRNA	NovelLncRNA
TCONS_00009981	XLOC_004061	ENSSSCG00000005655	1	303031064	303043137	+	2	antisense lncRNA	NovelLncRNA
TCONS_00009982	XLOC_004062	ENSSSCG00000005655	1	303031995	303038495	+	2	antisense lncRNA	NovelLncRNA
TCONS_00009996	XLOC_004065		1	303142203	303143525	+	2	intergenic lncRNA	NovelLncRNA
TCONS_00010030	XLOC_004078		1	303452398	303464030	+	2	intergenic lncRNA	NovelLncRNA
TCONS_00010033	XLOC_004079		1	303471894	303475167	+	2	intergenic lncRNA	NovelLncRNA
TCONS_00010035	XLOC_004080		1	303591670	303615627	+	3	intergenic lncRNA	NovelLncRNA
TCONS_00010036	XLOC_004080		1	303596513	303615627	+	4	intergenic lncRNA	NovelLncRNA
TCONS_00010037	XLOC_004080		1	303596542	303615627	+	3	intergenic lncRNA	NovelLncRNA
TCONS_00010047	XLOC_004085	ENSSSCG00000005688	1	303782908	303794561	+	3	antisense lncRNA	NovelLncRNA
TCONS_00010050	XLOC_004087		1	303841090	303847612	+	2	intergenic lncRNA	NovelLncRNA
TCONS_00010084	XLOC_004093		1	304244041	304345664	+	2	intergenic lncRNA	NovelLncRNA
TCONS_00010100	XLOC_004095		1	304518820	304522427	+	2	intergenic lncRNA	NovelLncRNA
TCONS_00010177	XLOC_004120	ENSSSCG00000005719	1	305564417	305605330	+	2	antisense lncRNA	NovelLncRNA
TCONS_00010178	XLOC_004121	ENSSSCG00000005720	1	305784578	305869030	+	2	antisense lncRNA	NovelLncRNA
TCONS_00010179	XLOC_004122	ENSSSCG00000005720	1	305922494	305964651	+	2	antisense lncRNA	NovelLncRNA
TCONS_00010257	XLOC_004150		1	307725333	307726337	+	2	intergenic lncRNA	NovelLncRNA
TCONS_00010290	XLOC_004163		1	308674257	308675407	+	2	intergenic lncRNA	NovelLncRNA
TCONS_00010302	XLOC_004168		1	308978101	308980409	+	2	intergenic lncRNA	NovelLncRNA
TCONS_00010307	XLOC_004171		1	308992598	308996962	+	2	intergenic lncRNA	NovelLncRNA
TCONS_00010312	XLOC_004174		1	309067030	309068879	+	3	intergenic lncRNA	NovelLncRNA
TCONS_00010316	XLOC_004176		1	309089366	309123012	+	3	intergenic lncRNA	NovelLncRNA
TCONS_00010319	XLOC_004176		1	309095177	309126496	+	4	intergenic lncRNA	NovelLncRNA
TCONS_00010324	XLOC_004180		1	309203884	309289174	+	2	intergenic lncRNA	NovelLncRNA
TCONS_00010346	XLOC_004189	ENSSSCG00000005774	1	309996293	310009740	+	2	antisense lncRNA	NovelLncRNA
TCONS_00010433	XLOC_004235		1	312908632	312966547	+	2	intergenic lncRNA	NovelLncRNA
TCONS_00010444	XLOC_004235		1	312934631	312945003	+	2	intergenic lncRNA	NovelLncRNA
TCONS_00010445	XLOC_004235		1	312936452	312945003	+	2	intergenic lncRNA	NovelLncRNA
TCONS_00010446	XLOC_004235		1	312936452	312948396	+	2	intergenic lncRNA	NovelLncRNA
TCONS_00010447	XLOC_004235		1	312936479	312945003	+	2	intergenic lncRNA	NovelLncRNA
TCONS_00010449	XLOC_004235		1	312939434	312966547	+	2	intergenic lncRNA	NovelLncRNA
TCONS_00010450	XLOC_004235		1	312941858	312952830	+	4	intergenic lncRNA	NovelLncRNA
TCONS_00010451	XLOC_004235		1	312946223	312952830	+	3	intergenic lncRNA	NovelLncRNA
TCONS_00010463	XLOC_004240		1	313154514	313260818	+	2	intergenic lncRNA	NovelLncRNA
TCONS_00010466	XLOC_004243		1	313230090	313237436	+	2	intergenic lncRNA	NovelLncRNA
TCONS_00010469	XLOC_004246		1	313551217	313552641	+	2	intergenic lncRNA	NovelLncRNA
TCONS_00010524	XLOC_004267		1	313910368	313912681	+	2	intergenic lncRNA	NovelLncRNA
TCONS_00010555	XLOC_004274		1	314138161	314143517	+	3	intergenic lncRNA	NovelLncRNA
TCONS_00010556	XLOC_004274		1	314138207	314143517	+	2	intergenic lncRNA	NovelLncRNA
TCONS_00010563	XLOC_004279		1	314336188	314427257	+	2	intergenic lncRNA	NovelLncRNA
TCONS_00010567	XLOC_004283		1	314880503	314893901	+	2	intergenic lncRNA	NovelLncRNA
TCONS_00010573	XLOC_004288		1	315139620	315167216	+	2	intergenic lncRNA	NovelLncRNA
TCONS_00010582	XLOC_004294		1	6198	36927	-	2	intergenic lncRNA	NovelLncRNA
TCONS_00010583	XLOC_004294		1	6198	37197	-	2	intergenic lncRNA	NovelLncRNA
TCONS_00010586	XLOC_004294		1	6198	71957	-	2	intergenic lncRNA	NovelLncRNA
TCONS_00010591	XLOC_004298		1	19133	49798	-	3	intergenic lncRNA	NovelLncRNA
TCONS_00010592	XLOC_004298		1	19133	52087	-	2	intergenic lncRNA	NovelLncRNA
TCONS_00010593	XLOC_004298		1	19133	55139	-	2	intergenic lncRNA	NovelLncRNA
TCONS_00010594	XLOC_004298		1	19133	81987	-	3	intergenic lncRNA	NovelLncRNA
TCONS_00010595	XLOC_004298		1	19133	84343	-	2	intergenic lncRNA	NovelLncRNA
TCONS_00010596	XLOC_004298		1	19133	96333	-	2	intergenic lncRNA	NovelLncRNA
TCONS_00010598	XLOC_004298		1	25284	87521	-	2	intergenic lncRNA	NovelLncRNA
TCONS_00010604	XLOC_004294		1	39634	74948	-	2	intergenic lncRNA	NovelLncRNA
TCONS_00010609	XLOC_004298		1	47945	81998	-	2	intergenic lncRNA	NovelLncRNA
TCONS_00010610	XLOC_004298		1	47945	96333	-	3	intergenic lncRNA	NovelLncRNA
TCONS_00010611	XLOC_004298		1	50676	83193	-	2	intergenic lncRNA	NovelLncRNA
TCONS_00010612	XLOC_004298		1	52888	56385	-	2	intergenic lncRNA	NovelLncRNA
TCONS_00010616	XLOC_004298		1	56935	87309	-	2	intergenic lncRNA	NovelLncRNA
TCONS_00010617	XLOC_004298		1	56935	87380	-	2	intergenic lncRNA	NovelLncRNA
TCONS_00010621	XLOC_004303		1	60536	89346	-	2	intergenic lncRNA	NovelLncRNA
TCONS_00010622	XLOC_004304		1	69126	159013	-	2	intergenic lncRNA	NovelLncRNA
TCONS_00010648	XLOC_004307	ENSSSCG00000027726	1	287476	306288	-	2	antisense lncRNA	NovelLncRNA
TCONS_00010650	XLOC_004308		1	328981	329456	-	2	intergenic lncRNA	NovelLncRNA
TCONS_00010651	XLOC_004309		1	548088	839336	-	2	intergenic lncRNA	NovelLncRNA
TCONS_00010652	XLOC_004310		1	551861	842501	-	2	intergenic lncRNA	NovelLncRNA
TCONS_00010654	XLOC_004311		1	840956	842172	-	2	intergenic lncRNA	NovelLncRNA
TCONS_00010736	XLOC_004327		1	2830998	2877394	-	2	intergenic lncRNA	NovelLncRNA
TCONS_00010737	XLOC_004328		1	2839506	2848599	-	2	intergenic lncRNA	NovelLncRNA
TCONS_00010744	XLOC_004331		1	3398228	3398756	-	2	intergenic lncRNA	NovelLncRNA
TCONS_00010750	XLOC_004336	ENSSSCG00000004022	1	3584805	3598410	-	2	antisense lncRNA	NovelLncRNA
TCONS_00010752	XLOC_004338		1	3766625	3817157	-	2	intergenic lncRNA	NovelLncRNA
TCONS_00010753	XLOC_004339		1	3770762	3771156	-	2	intergenic lncRNA	NovelLncRNA
TCONS_00010755	XLOC_004340		1	3780879	3803997	-	2	intergenic lncRNA	NovelLncRNA
TCONS_00010762	XLOC_004344		1	4249345	4252518	-	2	intergenic lncRNA	NovelLncRNA
TCONS_00010764	XLOC_004345		1	4302287	4389555	-	2	intergenic lncRNA	NovelLncRNA
TCONS_00010765	XLOC_004346		1	4303484	4342005	-	2	intergenic lncRNA	NovelLncRNA
TCONS_00010768	XLOC_004349		1	4327015	4345295	-	3	intergenic lncRNA	NovelLncRNA
TCONS_00010769	XLOC_004349		1	4332332	4345261	-	2	intergenic lncRNA	NovelLncRNA
TCONS_00010776	XLOC_004352		1	4486992	4504613	-	2	intergenic lncRNA	NovelLncRNA
TCONS_00010778	XLOC_004352		1	4486992	4559397	-	2	intergenic lncRNA	NovelLncRNA
TCONS_00010779	XLOC_004353		1	4750163	4751209	-	2	intergenic lncRNA	NovelLncRNA
TCONS_00010780	XLOC_004354		1	4913480	4914568	-	2	intergenic lncRNA	NovelLncRNA
TCONS_00010781	XLOC_004355		1	5002325	5002936	-	2	intergenic lncRNA	NovelLncRNA
TCONS_00010783	XLOC_004357		1	5742374	5742721	-	2	intergenic lncRNA	NovelLncRNA
TCONS_00010786	XLOC_004360		1	6257331	6267021	-	2	intergenic lncRNA	NovelLncRNA
TCONS_00010787	XLOC_004361		1	6264937	6265340	-	2	intergenic lncRNA	NovelLncRNA
TCONS_00010823	XLOC_004366		1	6789266	6852970	-	2	intergenic lncRNA	NovelLncRNA
TCONS_00010828	XLOC_004369		1	6835375	6849384	-	2	intergenic lncRNA	NovelLncRNA
TCONS_00010833	XLOC_004372		1	6946374	6947707	-	2	intergenic lncRNA	NovelLncRNA
TCONS_00010835	XLOC_004374		1	6968042	6984721	-	2	intergenic lncRNA	NovelLncRNA
TCONS_00010838	XLOC_004375	ENSSSCG00000004032	1	7168461	7225156	-	2	antisense lncRNA	NovelLncRNA
TCONS_00010840	XLOC_004377	ENSSSCG00000004032	1	7404030	7489948	-	2	antisense lncRNA	NovelLncRNA
TCONS_00010841	XLOC_004378	ENSSSCG00000004032	1	7793074	7879633	-	2	antisense lncRNA	NovelLncRNA
TCONS_00010842	XLOC_004379	ENSSSCG00000004032	1	7805389	7863199	-	2	antisense lncRNA	NovelLncRNA
TCONS_00010844	XLOC_004381		1	7840028	7840926	-	2	intergenic lncRNA	NovelLncRNA
TCONS_00010845	XLOC_004382		1	7848810	7900410	-	2	intergenic lncRNA	NovelLncRNA
TCONS_00010847	XLOC_004384		1	7921392	7932970	-	2	intergenic lncRNA	NovelLncRNA
TCONS_00010848	XLOC_004385		1	7921769	7922922	-	2	intergenic lncRNA	NovelLncRNA
TCONS_00010877	XLOC_004394	ENSSSCG00000029477	1	9107270	9109432	-	4	antisense lncRNA	NovelLncRNA
TCONS_00010878	XLOC_004394	ENSSSCG00000029477	1	9107270	9119332	-	4	antisense lncRNA	NovelLncRNA
TCONS_00010879	XLOC_004394	ENSSSCG00000029477	1	9107270	9119334	-	5	antisense lncRNA	NovelLncRNA
TCONS_00010888	XLOC_004397		1	9286966	9303348	-	4	intergenic lncRNA	NovelLncRNA
TCONS_00010889	XLOC_004397		1	9289004	9302985	-	3	intergenic lncRNA	NovelLncRNA
TCONS_00010892	XLOC_004399		1	9329119	9329697	-	2	intergenic lncRNA	NovelLncRNA
TCONS_00010917	XLOC_004408		1	9615373	9655501	-	2	intergenic lncRNA	NovelLncRNA
TCONS_00010919	XLOC_004410		1	9657834	9662310	-	2	intergenic lncRNA	NovelLncRNA
TCONS_00010927	XLOC_004413		1	9992436	9994326	-	2	intergenic lncRNA	NovelLncRNA
TCONS_00010928	XLOC_004414		1	10009906	10010462	-	2	intergenic lncRNA	NovelLncRNA
TCONS_00010938	XLOC_004421		1	10260185	10263414	-	2	intergenic lncRNA	NovelLncRNA
TCONS_00010939	XLOC_004422		1	10277084	10277818	-	2	intergenic lncRNA	NovelLncRNA
TCONS_00010941	XLOC_004424		1	10303694	10311353	-	4	intergenic lncRNA	NovelLncRNA
TCONS_00010942	XLOC_004424		1	10303694	10311353	-	3	intergenic lncRNA	NovelLncRNA
TCONS_00010944	XLOC_004424		1	10307240	10311353	-	3	intergenic lncRNA	NovelLncRNA
TCONS_00010968	XLOC_004437		1	10831339	10839190	-	2	intergenic lncRNA	NovelLncRNA
TCONS_00010969	XLOC_004438		1	10840500	10844339	-	2	intergenic lncRNA	NovelLncRNA
TCONS_00010983	XLOC_004445	ENSSSCG00000012314	1	10912346	10928423	-	2	antisense lncRNA	NovelLncRNA
TCONS_00010985	XLOC_004447	ENSSSCG00000012314	1	10969644	10974299	-	3	antisense lncRNA	NovelLncRNA
TCONS_00011011	XLOC_004458		1	11120748	11123761	-	2	intergenic lncRNA	NovelLncRNA
TCONS_00011029	XLOC_004461		1	11337955	11393694	-	2	intergenic lncRNA	NovelLncRNA
TCONS_00011031	XLOC_004463		1	11425775	11445083	-	3	intergenic lncRNA	NovelLncRNA
TCONS_00011039	XLOC_004466		1	11564500	11576693	-	2	intergenic lncRNA	NovelLncRNA
TCONS_00011042	XLOC_004468		1	11898173	11914173	-	2	intergenic lncRNA	NovelLncRNA
TCONS_00011044	XLOC_004469		1	12078889	12108476	-	2	intergenic lncRNA	NovelLncRNA
TCONS_00011046	XLOC_004470		1	12111495	12118897	-	2	intergenic lncRNA	NovelLncRNA
TCONS_00011047	XLOC_004471		1	12241726	12258250	-	2	intergenic lncRNA	NovelLncRNA
TCONS_00011049	XLOC_004471		1	12241726	12270144	-	2	intergenic lncRNA	NovelLncRNA
TCONS_00011050	XLOC_004471		1	12241726	12270298	-	2	intergenic lncRNA	NovelLncRNA
TCONS_00011053	XLOC_004473		1	12477346	12548121	-	2	intergenic lncRNA	NovelLncRNA
TCONS_00011054	XLOC_004474		1	13014230	13019525	-	2	intergenic lncRNA	NovelLncRNA
TCONS_00011055	XLOC_004475		1	13227490	13229712	-	2	intergenic lncRNA	NovelLncRNA
TCONS_00011076	XLOC_004483		1	13842366	13855493	-	2	intergenic lncRNA	NovelLncRNA
TCONS_00011089	XLOC_004487		1	14178284	14185740	-	2	intergenic lncRNA	NovelLncRNA
TCONS_00011091	XLOC_004488		1	14302140	14318461	-	2	intergenic lncRNA	NovelLncRNA
TCONS_00011093	XLOC_004490	ENSSSCG00000004071	1	14439367	14462037	-	2	antisense lncRNA	NovelLncRNA
TCONS_00011103	XLOC_004496		1	15511507	15512382	-	2	intergenic lncRNA	NovelLncRNA
TCONS_00011104	XLOC_004497	ENSSSCG00000004076	1	15679837	15725688	-	2	antisense lncRNA	NovelLncRNA
TCONS_00011105	XLOC_004498		1	15690013	15696484	-	2	intergenic lncRNA	NovelLncRNA
TCONS_00011106	XLOC_004498		1	15690013	15696490	-	2	intergenic lncRNA	NovelLncRNA
TCONS_00011120	XLOC_004505		1	16005022	16041795	-	2	intergenic lncRNA	NovelLncRNA
TCONS_00011176	XLOC_004516		1	17030053	17039131	-	2	intergenic lncRNA	NovelLncRNA
TCONS_00011208	XLOC_004523	ENSSSCG00000004089	1	17236170	17292797	-	2	antisense lncRNA	NovelLncRNA
TCONS_00011215	XLOC_004526		1	17355070	17362823	-	2	intergenic lncRNA	NovelLncRNA
TCONS_00011216	XLOC_004527		1	17476494	17522292	-	2	intergenic lncRNA	NovelLncRNA
TCONS_00011217	XLOC_004528		1	17490187	17520814	-	2	intergenic lncRNA	NovelLncRNA
TCONS_00011223	XLOC_004533		1	17725028	17732050	-	2	intergenic lncRNA	NovelLncRNA
TCONS_00011227	XLOC_004534		1	17747712	17798049	-	2	intergenic lncRNA	NovelLncRNA
TCONS_00011232	XLOC_004536		1	17833357	17846069	-	2	intergenic lncRNA	NovelLncRNA
TCONS_00011235	XLOC_004539	ENSSSCG00000004096	1	18201094	18292105	-	3	antisense lncRNA	NovelLncRNA
TCONS_00011251	XLOC_004549	ENSSSCG00000028867	1	18671100	18722978	-	2	antisense lncRNA	NovelLncRNA
TCONS_00011252	XLOC_004550	ENSSSCG00000004108	1	18687398	18716175	-	2	antisense lncRNA	NovelLncRNA
TCONS_00011264	XLOC_004554		1	18972641	18999951	-	3	intergenic lncRNA	NovelLncRNA
TCONS_00011265	XLOC_004554		1	18972641	19000017	-	2	intergenic lncRNA	NovelLncRNA
TCONS_00011279	XLOC_004561		1	19865461	19867283	-	2	intergenic lncRNA	NovelLncRNA
TCONS_00011282	XLOC_004563		1	20262623	20275046	-	2	intergenic lncRNA	NovelLncRNA
TCONS_00011284	XLOC_004564		1	20296348	20368464	-	2	intergenic lncRNA	NovelLncRNA
TCONS_00011285	XLOC_004565		1	20372981	20377690	-	2	intergenic lncRNA	NovelLncRNA
TCONS_00011298	XLOC_004570		1	20786734	20840614	-	2	intergenic lncRNA	NovelLncRNA
TCONS_00011316	XLOC_004572		1	21277596	21308995	-	2	intergenic lncRNA	NovelLncRNA
TCONS_00011326	XLOC_004576		1	21853344	21856405	-	3	intergenic lncRNA	NovelLncRNA
TCONS_00011327	XLOC_004577	ENSSSCG00000004120	1	21926924	21967586	-	2	antisense lncRNA	NovelLncRNA
TCONS_00011329	XLOC_004579		1	21959892	21999890	-	3	intergenic lncRNA	NovelLncRNA
TCONS_00011335	XLOC_004583		1	22293062	22294413	-	2	intergenic lncRNA	NovelLncRNA
TCONS_00011337	XLOC_004585		1	22428645	22431940	-	2	intergenic lncRNA	NovelLncRNA
TCONS_00011355	XLOC_004591		1	23405728	23447120	-	3	intergenic lncRNA	NovelLncRNA
TCONS_00011359	XLOC_004593		1	23465377	23468193	-	2	intergenic lncRNA	NovelLncRNA
TCONS_00011389	XLOC_004606		1	24083572	24086101	-	2	intergenic lncRNA	NovelLncRNA
TCONS_00011396	XLOC_004608	ENSSSCG00000004133	1	24135913	24142050	-	2	antisense lncRNA	NovelLncRNA
TCONS_00011413	XLOC_004612		1	24452549	24477851	-	2	intergenic lncRNA	NovelLncRNA
TCONS_00011417	XLOC_004614		1	24677902	24696056	-	3	intergenic lncRNA	NovelLncRNA
TCONS_00011418	XLOC_004615	ENSSSCG00000004137	1	24698283	24887389	-	3	antisense lncRNA	NovelLncRNA
TCONS_00011420	XLOC_004615		1	24801769	24830974	-	2	intergenic lncRNA	NovelLncRNA
TCONS_00011422	XLOC_004615	ENSSSCG00000004137	1	24816652	24887389	-	2	antisense lncRNA	NovelLncRNA
TCONS_00011435	XLOC_004622	ENSSSCG00000004139	1	25400468	25415083	-	2	antisense lncRNA	NovelLncRNA
TCONS_00011445	XLOC_004627		1	25717003	25745680	-	2	intergenic lncRNA	NovelLncRNA
TCONS_00011449	XLOC_004630		1	25981638	26011380	-	2	intergenic lncRNA	NovelLncRNA
TCONS_00011456	XLOC_004636		1	27220619	27243067	-	2	intergenic lncRNA	NovelLncRNA
TCONS_00011459	XLOC_004639		1	27339738	27370298	-	2	intergenic lncRNA	NovelLncRNA
TCONS_00011462	XLOC_004641		1	27564602	27615627	-	2	intergenic lncRNA	NovelLncRNA
TCONS_00011464	XLOC_004643		1	28048718	28076703	-	2	intergenic lncRNA	NovelLncRNA
TCONS_00011469	XLOC_004647	ENSSSCG00000004142	1	28267018	28318688	-	2	antisense lncRNA	NovelLncRNA
TCONS_00011470	XLOC_004648	ENSSSCG00000004143	1	28343163	28382406	-	2	antisense lncRNA	NovelLncRNA
TCONS_00011475	XLOC_004652		1	28460216	28460865	-	2	intergenic lncRNA	NovelLncRNA
TCONS_00011477	XLOC_004653		1	28498552	28511234	-	3	intergenic lncRNA	NovelLncRNA
TCONS_00011478	XLOC_004653		1	28498552	28516541	-	4	intergenic lncRNA	NovelLncRNA
TCONS_00011479	XLOC_004653		1	28509188	28516541	-	2	intergenic lncRNA	NovelLncRNA
TCONS_00011487	XLOC_004657		1	28630760	28637648	-	2	intergenic lncRNA	NovelLncRNA
TCONS_00011509	XLOC_004660		1	28803448	28864333	-	2	intergenic lncRNA	NovelLncRNA
TCONS_00011513	XLOC_004663	ENSSSCG00000004149	1	28864501	28872299	-	2	antisense lncRNA	NovelLncRNA
TCONS_00011524	XLOC_004667		1	29217082	29234131	-	2	intergenic lncRNA	NovelLncRNA
TCONS_00011529	XLOC_004670		1	29574363	29595634	-	2	intergenic lncRNA	NovelLncRNA
TCONS_00011533	XLOC_004673		1	29615825	29644678	-	2	intergenic lncRNA	NovelLncRNA
TCONS_00011538	XLOC_004676		1	29876021	29900148	-	3	intergenic lncRNA	NovelLncRNA
TCONS_00011539	XLOC_004676		1	29876021	29900148	-	4	intergenic lncRNA	NovelLncRNA
TCONS_00011540	XLOC_004676		1	29876021	29900148	-	3	intergenic lncRNA	NovelLncRNA
TCONS_00011542	XLOC_004676		1	29882013	29900148	-	3	intergenic lncRNA	NovelLncRNA
TCONS_00011546	XLOC_004679		1	30008450	30058577	-	2	intergenic lncRNA	NovelLncRNA
TCONS_00011548	XLOC_004681	ENSSSCG00000004156	1	30341164	30412854	-	2	antisense lncRNA	NovelLncRNA
TCONS_00011562	XLOC_004687	ENSSSCG00000026041	1	30977252	30989927	-	2	antisense lncRNA	NovelLncRNA
TCONS_00011563	XLOC_004688	ENSSSCG00000026041	1	30979501	30995802	-	2	antisense lncRNA	NovelLncRNA
TCONS_00011565	XLOC_004689		1	31128883	31133822	-	3	intergenic lncRNA	NovelLncRNA
TCONS_00011575	XLOC_004693	ENSSSCG00000004165	1	31359776	31415617	-	2	antisense lncRNA	NovelLncRNA
TCONS_00011606	XLOC_004702		1	31702773	31769386	-	2	intergenic lncRNA	NovelLncRNA
TCONS_00011608	XLOC_004703		1	31753077	31849766	-	3	intergenic lncRNA	NovelLncRNA
TCONS_00011613	XLOC_004703		1	31844823	31853964	-	3	intergenic lncRNA	NovelLncRNA
TCONS_00011617	XLOC_004708		1	31942289	31944568	-	2	intergenic lncRNA	NovelLncRNA
TCONS_00011618	XLOC_004709	ENSSSCG00000004166	1	32022875	32064530	-	2	antisense lncRNA	NovelLncRNA
TCONS_00011619	XLOC_004709	ENSSSCG00000004166	1	32022875	32068253	-	2	antisense lncRNA	NovelLncRNA
TCONS_00011620	XLOC_004710		1	32042556	32048893	-	2	intergenic lncRNA	NovelLncRNA
TCONS_00011621	XLOC_004711	ENSSSCG00000004166	1	32056738	32120152	-	2	antisense lncRNA	NovelLncRNA
TCONS_00011622	XLOC_004712	ENSSSCG00000004166	1	32146664	32184865	-	2	antisense lncRNA	NovelLncRNA
TCONS_00011628	XLOC_004716		1	32415308	32453202	-	2	intergenic lncRNA	NovelLncRNA
TCONS_00011629	XLOC_004717		1	32431348	32451786	-	2	intergenic lncRNA	NovelLncRNA
TCONS_00011631	XLOC_004718	ENSSSCG00000004169	1	32479427	32535042	-	2	antisense lncRNA	NovelLncRNA
TCONS_00011632	XLOC_004719	ENSSSCG00000004169	1	32503099	32581289	-	2	antisense lncRNA	NovelLncRNA
TCONS_00011635	XLOC_004721		1	32646624	32693147	-	2	intergenic lncRNA	NovelLncRNA
TCONS_00011639	XLOC_004725		1	32863361	32866880	-	2	intergenic lncRNA	NovelLncRNA
TCONS_00011664	XLOC_004744		1	33515433	33527019	-	2	intergenic lncRNA	NovelLncRNA
TCONS_00011667	XLOC_004747		1	33670532	33702366	-	2	intergenic lncRNA	NovelLncRNA
TCONS_00011672	XLOC_004751		1	33966928	34049950	-	2	intergenic lncRNA	NovelLncRNA
TCONS_00011675	XLOC_004753		1	34267372	34268657	-	2	intergenic lncRNA	NovelLncRNA
TCONS_00011681	XLOC_004758		1	34442029	34449916	-	2	intergenic lncRNA	NovelLncRNA
TCONS_00011682	XLOC_004758	ENSSSCG00000004178	1	34442029	34504067	-	2	antisense lncRNA	NovelLncRNA
TCONS_00011691	XLOC_004767	ENSSSCG00000004190	1	34713444	34769664	-	2	antisense lncRNA	NovelLncRNA
TCONS_00011692	XLOC_004768	ENSSSCG00000004190	1	34757769	34758084	-	2	antisense lncRNA	NovelLncRNA
TCONS_00011695	XLOC_004770	ENSSSCG00000004191	1	34823973	34838613	-	2	antisense lncRNA	NovelLncRNA
TCONS_00011707	XLOC_004777		1	35195408	35222419	-	2	intergenic lncRNA	NovelLncRNA
TCONS_00011755	XLOC_004786		1	35640498	35649955	-	3	intergenic lncRNA	NovelLncRNA
TCONS_00011757	XLOC_004788		1	35681182	35732035	-	2	intergenic lncRNA	NovelLncRNA
TCONS_00011758	XLOC_004789		1	35728873	35770656	-	2	intergenic lncRNA	NovelLncRNA
TCONS_00011771	XLOC_004794	ENSSSCG00000004199	1	35945457	35959660	-	2	antisense lncRNA	NovelLncRNA
TCONS_00011773	XLOC_004796		1	36185115	36187765	-	2	intergenic lncRNA	NovelLncRNA
TCONS_00011775	XLOC_004797		1	36258878	36260680	-	2	intergenic lncRNA	NovelLncRNA
TCONS_00011777	XLOC_004798		1	36296373	36336358	-	2	intergenic lncRNA	NovelLncRNA
TCONS_00011791	XLOC_004803		1	36793109	36874648	-	2	intergenic lncRNA	NovelLncRNA
TCONS_00011793	XLOC_004804		1	36900588	36932661	-	3	intergenic lncRNA	NovelLncRNA
TCONS_00011794	XLOC_004804		1	36900588	36954174	-	2	intergenic lncRNA	NovelLncRNA
TCONS_00011795	XLOC_004804		1	36900588	37018050	-	3	intergenic lncRNA	NovelLncRNA
TCONS_00011801	XLOC_004807		1	37099415	37109355	-	2	intergenic lncRNA	NovelLncRNA
TCONS_00011802	XLOC_004807	ENSSSCG00000004205	1	37099415	37159289	-	2	antisense lncRNA	NovelLncRNA
TCONS_00011807	XLOC_004810		1	37159340	37169918	-	2	intergenic lncRNA	NovelLncRNA
TCONS_00011840	XLOC_004816	ENSSSCG00000004209	1	38359019	38458839	-	3	antisense lncRNA	NovelLncRNA
TCONS_00011841	XLOC_004817	ENSSSCG00000004209	1	38376348	38460781	-	2	antisense lncRNA	NovelLncRNA
TCONS_00011847	XLOC_004822		1	39271593	39274164	-	2	intergenic lncRNA	NovelLncRNA
TCONS_00011867	XLOC_004831		1	39841390	39882144	-	2	intergenic lncRNA	NovelLncRNA
TCONS_00011869	XLOC_004831		1	39860691	39882144	-	2	intergenic lncRNA	NovelLncRNA
TCONS_00011875	XLOC_004836		1	40005708	40062706	-	2	intergenic lncRNA	NovelLncRNA
TCONS_00011877	XLOC_004837		1	40043683	40045428	-	2	intergenic lncRNA	NovelLncRNA
TCONS_00011879	XLOC_004838		1	40175221	40178684	-	2	intergenic lncRNA	NovelLncRNA
TCONS_00011938	XLOC_004847		1	41057116	41067421	-	2	intergenic lncRNA	NovelLncRNA
TCONS_00011951	XLOC_004856		1	41607652	41631498	-	2	intergenic lncRNA	NovelLncRNA
TCONS_00011958	XLOC_004860	ENSSSCG00000019074	1	41963275	42000526	-	2	antisense lncRNA	NovelLncRNA
TCONS_00011968	XLOC_004865		1	42297361	42324616	-	3	intergenic lncRNA	NovelLncRNA
TCONS_00011974	XLOC_004869		1	42465703	42516366	-	3	intergenic lncRNA	NovelLncRNA
TCONS_00011977	XLOC_004870	ENSSSCG00000024066	1	42555736	42592554	-	2	antisense lncRNA	NovelLncRNA
TCONS_00011979	XLOC_004872		1	42726910	42744624	-	2	intergenic lncRNA	NovelLncRNA
TCONS_00011982	XLOC_004874		1	42893787	42925692	-	2	intergenic lncRNA	NovelLncRNA
TCONS_00012014	XLOC_004886		1	44679604	44706927	-	3	intergenic lncRNA	NovelLncRNA
TCONS_00012017	XLOC_004887		1	44707818	44755369	-	2	intergenic lncRNA	NovelLncRNA
TCONS_00012022	XLOC_004890		1	44829716	44868451	-	2	intergenic lncRNA	NovelLncRNA
TCONS_00012029	XLOC_004895	ENSSSCG00000004242	1	45658115	45697520	-	2	antisense lncRNA	NovelLncRNA
TCONS_00012030	XLOC_004895	ENSSSCG00000004242	1	45658115	45713036	-	2	antisense lncRNA	NovelLncRNA
TCONS_00012031	XLOC_004896	ENSSSCG00000004242	1	45661299	45711177	-	2	antisense lncRNA	NovelLncRNA
TCONS_00012032	XLOC_004896	ENSSSCG00000004242	1	45684486	45710973	-	2	antisense lncRNA	NovelLncRNA
TCONS_00012033	XLOC_004896	ENSSSCG00000004242	1	45684486	45744503	-	2	antisense lncRNA	NovelLncRNA
TCONS_00012034	XLOC_004897	ENSSSCG00000004242	1	45745330	45810521	-	2	antisense lncRNA	NovelLncRNA
TCONS_00012044	XLOC_004907		1	46551873	46602262	-	2	intergenic lncRNA	NovelLncRNA
TCONS_00012046	XLOC_004908		1	46834596	47388814	-	5	intergenic lncRNA	NovelLncRNA
TCONS_00012047	XLOC_004908		1	46905169	47388814	-	5	intergenic lncRNA	NovelLncRNA
TCONS_00012049	XLOC_004910		1	46980763	47064722	-	2	intergenic lncRNA	NovelLncRNA
TCONS_00012050	XLOC_004911		1	46982926	47039502	-	2	intergenic lncRNA	NovelLncRNA
TCONS_00012058	XLOC_004908		1	47334269	47410570	-	3	intergenic lncRNA	NovelLncRNA
TCONS_00012061	XLOC_004916		1	47428410	47466417	-	2	intergenic lncRNA	NovelLncRNA
TCONS_00012063	XLOC_004918	ENSSSCG00000004244	1	47893149	47947863	-	2	antisense lncRNA	NovelLncRNA
TCONS_00012065	XLOC_004918	ENSSSCG00000004244	1	47910678	47945931	-	2	antisense lncRNA	NovelLncRNA
TCONS_00012068	XLOC_004922	ENSSSCG00000004245	1	48194780	48229162	-	2	antisense lncRNA	NovelLncRNA
TCONS_00012069	XLOC_004923	ENSSSCG00000004245	1	48263483	48314507	-	3	antisense lncRNA	NovelLncRNA
TCONS_00012077	XLOC_004926	ENSSSCG00000004246	1	48409483	48488863	-	2	antisense lncRNA	NovelLncRNA
TCONS_00012078	XLOC_004927	ENSSSCG00000004246	1	48410589	48492417	-	2	antisense lncRNA	NovelLncRNA
TCONS_00012079	XLOC_004928	ENSSSCG00000004246	1	48416532	48495334	-	2	antisense lncRNA	NovelLncRNA
TCONS_00012082	XLOC_004930	ENSSSCG00000004249	1	48557673	48625860	-	2	antisense lncRNA	NovelLncRNA
TCONS_00012084	XLOC_004932	ENSSSCG00000004249	1	48631337	48663274	-	2	antisense lncRNA	NovelLncRNA
TCONS_00012123	XLOC_004948	ENSSSCG00000026978	1	49762444	49768634	-	2	antisense lncRNA	NovelLncRNA
TCONS_00012136	XLOC_004957	ENSSSCG00000004260	1	50119867	50163116	-	4	antisense lncRNA	NovelLncRNA
TCONS_00012137	XLOC_004957	ENSSSCG00000004260	1	50119867	50163203	-	3	antisense lncRNA	NovelLncRNA
TCONS_00012155	XLOC_004961		1	50255716	50280135	-	2	intergenic lncRNA	NovelLncRNA
TCONS_00012165	XLOC_004966		1	50447152	50466489	-	4	intergenic lncRNA	NovelLncRNA
TCONS_00012167	XLOC_004968		1	50468249	50509258	-	2	intergenic lncRNA	NovelLncRNA
TCONS_00012168	XLOC_004969		1	50469307	50486249	-	2	intergenic lncRNA	NovelLncRNA
TCONS_00012170	XLOC_004971		1	50491135	50497497	-	3	intergenic lncRNA	NovelLncRNA
TCONS_00012171	XLOC_004971		1	50491135	50497497	-	2	intergenic lncRNA	NovelLncRNA
TCONS_00012183	XLOC_004981		1	51992713	52025226	-	2	intergenic lncRNA	NovelLncRNA
TCONS_00012188	XLOC_004985		1	52091201	52092104	-	2	intergenic lncRNA	NovelLncRNA
TCONS_00012194	XLOC_004991		1	53982096	53999861	-	2	intergenic lncRNA	NovelLncRNA
TCONS_00012196	XLOC_004992		1	54013911	54023045	-	2	intergenic lncRNA	NovelLncRNA
TCONS_00012197	XLOC_004993		1	54336792	54541239	-	2	intergenic lncRNA	NovelLncRNA
TCONS_00012203	XLOC_004998		1	54951589	54973464	-	3	intergenic lncRNA	NovelLncRNA
TCONS_00012209	XLOC_005000	ENSSSCG00000026369	1	55085823	55177779	-	2	antisense lncRNA	NovelLncRNA
TCONS_00012215	XLOC_005005		1	55239247	55265925	-	2	intergenic lncRNA	NovelLncRNA
TCONS_00012218	XLOC_005008		1	55968980	55988567	-	2	intergenic lncRNA	NovelLncRNA
TCONS_00012223	XLOC_005010	ENSSSCG00000004273	1	56168129	56205081	-	4	antisense lncRNA	NovelLncRNA
TCONS_00012240	XLOC_005016	ENSSSCG00000004275	1	56915516	56960230	-	2	antisense lncRNA	NovelLncRNA
TCONS_00012241	XLOC_005017		1	57053290	57055219	-	2	intergenic lncRNA	NovelLncRNA
TCONS_00012243	XLOC_005019	ENSSSCG00000004276	1	57195712	57244482	-	2	antisense lncRNA	NovelLncRNA
TCONS_00012250	XLOC_005024		1	57590132	57635109	-	2	intergenic lncRNA	NovelLncRNA
TCONS_00012252	XLOC_005026		1	57619439	57619673	-	2	intergenic lncRNA	NovelLncRNA
TCONS_00012254	XLOC_005027		1	57621955	57625973	-	3	intergenic lncRNA	NovelLncRNA
TCONS_00012264	XLOC_005028		1	57690695	57707690	-	2	intergenic lncRNA	NovelLncRNA
TCONS_00012265	XLOC_005028		1	57690695	57721681	-	2	intergenic lncRNA	NovelLncRNA
TCONS_00012279	XLOC_005032		1	57997756	58012326	-	2	intergenic lncRNA	NovelLncRNA
TCONS_00012283	XLOC_005036		1	58306225	58319614	-	2	intergenic lncRNA	NovelLncRNA
TCONS_00012285	XLOC_005037		1	58614422	58619514	-	2	intergenic lncRNA	NovelLncRNA
TCONS_00012287	XLOC_005038		1	58649845	58759010	-	4	intergenic lncRNA	NovelLncRNA
TCONS_00012294	XLOC_005041		1	58934800	58968489	-	3	intergenic lncRNA	NovelLncRNA
TCONS_00012334	XLOC_005053		1	60069732	60075828	-	2	intergenic lncRNA	NovelLncRNA
TCONS_00012337	XLOC_005055		1	60116859	60118199	-	2	intergenic lncRNA	NovelLncRNA
TCONS_00012344	XLOC_005058		1	60435462	60444422	-	4	intergenic lncRNA	NovelLncRNA
TCONS_00012345	XLOC_005058		1	60435462	60470332	-	5	intergenic lncRNA	NovelLncRNA
TCONS_00012346	XLOC_005058		1	60435462	60593676	-	5	intergenic lncRNA	NovelLncRNA
TCONS_00012377	XLOC_005073		1	61591772	61600785	-	2	intergenic lncRNA	NovelLncRNA
TCONS_00012379	XLOC_005075		1	61628530	61723133	-	2	intergenic lncRNA	NovelLncRNA
TCONS_00012382	XLOC_005078		1	61875659	61876516	-	2	intergenic lncRNA	NovelLncRNA
TCONS_00012385	XLOC_005080		1	61990714	61999298	-	2	intergenic lncRNA	NovelLncRNA
TCONS_00012423	XLOC_005105		1	62891300	62897864	-	2	intergenic lncRNA	NovelLncRNA
TCONS_00012426	XLOC_005107		1	63093290	63106747	-	2	intergenic lncRNA	NovelLncRNA
TCONS_00012432	XLOC_005109		1	63187932	63202597	-	2	intergenic lncRNA	NovelLncRNA
TCONS_00012439	XLOC_005112		1	63439445	63440439	-	2	intergenic lncRNA	NovelLncRNA
TCONS_00012525	XLOC_005147	ENSSSCG00000004331	1	64783606	64793216	-	2	antisense lncRNA	NovelLncRNA
TCONS_00012537	XLOC_005153		1	65245314	65303435	-	2	intergenic lncRNA	NovelLncRNA
TCONS_00012538	XLOC_005154		1	65303190	65362831	-	2	intergenic lncRNA	NovelLncRNA
TCONS_00012556	XLOC_005157		1	66225367	66236384	-	2	intergenic lncRNA	NovelLncRNA
TCONS_00012561	XLOC_005160		1	67529832	67532841	-	2	intergenic lncRNA	NovelLncRNA
TCONS_00012580	XLOC_005171		1	69906756	69927680	-	2	intergenic lncRNA	NovelLncRNA
TCONS_00012582	XLOC_005173		1	69931268	69938305	-	2	intergenic lncRNA	NovelLncRNA
TCONS_00012586	XLOC_005176		1	70524511	70526162	-	2	intergenic lncRNA	NovelLncRNA
TCONS_00012589	XLOC_005179		1	70900794	70924975	-	2	intergenic lncRNA	NovelLncRNA
TCONS_00012591	XLOC_005180	ENSSSCG00000004337	1	71032438	71077773	-	2	antisense lncRNA	NovelLncRNA
TCONS_00012592	XLOC_005181		1	71108270	71137278	-	2	intergenic lncRNA	NovelLncRNA
TCONS_00012593	XLOC_005182		1	71162478	71163410	-	2	intergenic lncRNA	NovelLncRNA
TCONS_00012594	XLOC_005183		1	71188825	71244832	-	3	intergenic lncRNA	NovelLncRNA
TCONS_00012596	XLOC_005184		1	71245547	71290117	-	2	intergenic lncRNA	NovelLncRNA
TCONS_00012598	XLOC_005185		1	71287484	71291652	-	2	intergenic lncRNA	NovelLncRNA
TCONS_00012602	XLOC_005187		1	71460686	71467199	-	2	intergenic lncRNA	NovelLncRNA
TCONS_00012604	XLOC_005189		1	71829078	71830106	-	2	intergenic lncRNA	NovelLncRNA
TCONS_00012606	XLOC_005191		1	72221579	72279660	-	2	intergenic lncRNA	NovelLncRNA
TCONS_00012608	XLOC_005191		1	72262625	72279660	-	2	intergenic lncRNA	NovelLncRNA
TCONS_00012621	XLOC_005195	ENSSSCG00000028811	1	72442941	72471727	-	2	antisense lncRNA	NovelLncRNA
TCONS_00012633	XLOC_005202		1	73321337	73347436	-	2	intergenic lncRNA	NovelLncRNA
TCONS_00012635	XLOC_005204		1	73545349	73574311	-	2	intergenic lncRNA	NovelLncRNA
TCONS_00012640	XLOC_005208		1	74103785	74359141	-	2	intergenic lncRNA	NovelLncRNA
TCONS_00012652	XLOC_005212		1	74600187	74632320	-	2	intergenic lncRNA	NovelLncRNA
TCONS_00012682	XLOC_005221	ENSSSCG00000029638	1	75143109	75144001	-	2	antisense lncRNA	NovelLncRNA
TCONS_00012706	XLOC_005230		1	76071463	76072643	-	2	intergenic lncRNA	NovelLncRNA
TCONS_00012725	XLOC_005236		1	76367924	76370046	-	2	intergenic lncRNA	NovelLncRNA
TCONS_00012726	XLOC_005237		1	76373242	76377026	-	2	intergenic lncRNA	NovelLncRNA
TCONS_00012728	XLOC_005238		1	76536826	76569465	-	2	intergenic lncRNA	NovelLncRNA
TCONS_00012730	XLOC_005239		1	76885485	76888212	-	2	intergenic lncRNA	NovelLncRNA
TCONS_00012731	XLOC_005240	ENSSSCG00000004361	1	77329924	77375978	-	2	antisense lncRNA	NovelLncRNA
TCONS_00012736	XLOC_005245		1	78786303	78802053	-	2	intergenic lncRNA	NovelLncRNA
TCONS_00012742	XLOC_005251		1	80061252	80215320	-	2	intergenic lncRNA	NovelLncRNA
TCONS_00012748	XLOC_005254	ENSSSCG00000004365	1	80579080	80621810	-	2	antisense lncRNA	NovelLncRNA
TCONS_00012769	XLOC_005265		1	81222660	81406126	-	2	intergenic lncRNA	NovelLncRNA
TCONS_00012774	XLOC_005270		1	81343896	81347832	-	2	intergenic lncRNA	NovelLncRNA
TCONS_00012778	XLOC_005272		1	81425648	81433585	-	2	intergenic lncRNA	NovelLncRNA
TCONS_00012779	XLOC_005273		1	81446245	81503238	-	2	intergenic lncRNA	NovelLncRNA
TCONS_00012782	XLOC_005275		1	81664032	81759771	-	2	intergenic lncRNA	NovelLncRNA
TCONS_00012784	XLOC_005276		1	81665787	81772245	-	2	intergenic lncRNA	NovelLncRNA
TCONS_00012791	XLOC_005279		1	81712799	81713163	-	2	intergenic lncRNA	NovelLncRNA
TCONS_00012792	XLOC_005280		1	81736644	81743410	-	2	intergenic lncRNA	NovelLncRNA
TCONS_00012793	XLOC_005281		1	81750250	81758457	-	2	intergenic lncRNA	NovelLncRNA
TCONS_00012795	XLOC_005282		1	81858551	81859231	-	2	intergenic lncRNA	NovelLncRNA
TCONS_00012806	XLOC_005288	ENSSSCG00000031023	1	82272973	82317279	-	2	antisense lncRNA	NovelLncRNA
TCONS_00012807	XLOC_005289		1	82285109	82330636	-	2	intergenic lncRNA	NovelLncRNA
TCONS_00012813	XLOC_005295		1	82537422	82550937	-	2	intergenic lncRNA	NovelLncRNA
TCONS_00012814	XLOC_005295		1	82537422	82555909	-	2	intergenic lncRNA	NovelLncRNA
TCONS_00012816	XLOC_005296		1	82540623	82586663	-	2	intergenic lncRNA	NovelLncRNA
TCONS_00012829	XLOC_005298		1	82761927	82786150	-	3	intergenic lncRNA	NovelLncRNA
TCONS_00012833	XLOC_005301		1	82897451	82930730	-	2	intergenic lncRNA	NovelLncRNA
TCONS_00012835	XLOC_005303	ENSSSCG00000004379	1	82934434	82948073	-	2	antisense lncRNA	NovelLncRNA
TCONS_00012848	XLOC_005307		1	83228878	83239382	-	2	intergenic lncRNA	NovelLncRNA
TCONS_00012852	XLOC_005310		1	83363029	83365740	-	2	intergenic lncRNA	NovelLncRNA
TCONS_00012863	XLOC_005315	ENSSSCG00000004387	1	83964772	84077162	-	2	antisense lncRNA	NovelLncRNA
TCONS_00012866	XLOC_005315		1	84073209	84082165	-	3	intergenic lncRNA	NovelLncRNA
TCONS_00012872	XLOC_005320	ENSSSCG00000004388	1	84284793	84298116	-	2	antisense lncRNA	NovelLncRNA
TCONS_00012885	XLOC_005325		1	84382595	84403830	-	2	intergenic lncRNA	NovelLncRNA
TCONS_00012939	XLOC_005334	ENSSSCG00000020960	1	84900490	84960311	-	2	antisense lncRNA	NovelLncRNA
TCONS_00012941	XLOC_005334		1	84903468	84907110	-	2	intergenic lncRNA	NovelLncRNA
TCONS_00012945	XLOC_005335		1	84944924	84962123	-	2	intergenic lncRNA	NovelLncRNA
TCONS_00012951	XLOC_005336		1	84988549	84995670	-	2	intergenic lncRNA	NovelLncRNA
TCONS_00012952	XLOC_005337	ENSSSCG00000022201	1	84999777	85042799	-	2	antisense lncRNA	NovelLncRNA
TCONS_00012957	XLOC_005340		1	85128163	85131947	-	2	intergenic lncRNA	NovelLncRNA
TCONS_00012976	XLOC_005350	ENSSSCG00000004403	1	85675330	85697620	-	2	antisense lncRNA	NovelLncRNA
TCONS_00012992	XLOC_005359		1	86148650	86154496	-	2	intergenic lncRNA	NovelLncRNA
TCONS_00012998	XLOC_005363		1	86167303	86209413	-	2	intergenic lncRNA	NovelLncRNA
TCONS_00012999	XLOC_005364		1	86180682	86204278	-	2	intergenic lncRNA	NovelLncRNA
TCONS_00013000	XLOC_005365		1	86191164	86197222	-	2	intergenic lncRNA	NovelLncRNA
TCONS_00013018	XLOC_005370		1	86366683	86384596	-	2	intergenic lncRNA	NovelLncRNA
TCONS_00013030	XLOC_005373		1	86435806	86469584	-	3	intergenic lncRNA	NovelLncRNA
TCONS_00013040	XLOC_005378	ENSSSCG00000025703	1	86636764	86652870	-	2	antisense lncRNA	NovelLncRNA
TCONS_00013080	XLOC_005383		1	87040899	87046840	-	2	intergenic lncRNA	NovelLncRNA
TCONS_00013109	XLOC_005386		1	87426235	87429687	-	2	intergenic lncRNA	NovelLncRNA
TCONS_00013111	XLOC_005387		1	87437913	87447718	-	2	intergenic lncRNA	NovelLncRNA
TCONS_00013152	XLOC_005393		1	88111671	88112298	-	2	intergenic lncRNA	NovelLncRNA
TCONS_00013155	XLOC_005395		1	88191823	88192215	-	2	intergenic lncRNA	NovelLncRNA
TCONS_00013161	XLOC_005400		1	88731066	88731843	-	2	intergenic lncRNA	NovelLncRNA
TCONS_00013168	XLOC_005404		1	89149545	89384974	-	3	intergenic lncRNA	NovelLncRNA
TCONS_00013171	XLOC_005404		1	89299403	89320416	-	2	intergenic lncRNA	NovelLncRNA
TCONS_00013177	XLOC_005404		1	89415581	89435905	-	2	intergenic lncRNA	NovelLncRNA
TCONS_00013180	XLOC_005408		1	89437742	89541177	-	2	intergenic lncRNA	NovelLncRNA
TCONS_00013186	XLOC_005413		1	89611482	89643522	-	2	intergenic lncRNA	NovelLncRNA
TCONS_00013187	XLOC_005414		1	89690614	89693963	-	2	intergenic lncRNA	NovelLncRNA
TCONS_00013197	XLOC_005416		1	89742795	89805276	-	2	intergenic lncRNA	NovelLncRNA
TCONS_00013200	XLOC_005415		1	89766471	89848434	-	4	intergenic lncRNA	NovelLncRNA
TCONS_00013202	XLOC_005415		1	89806335	89848964	-	3	intergenic lncRNA	NovelLncRNA
TCONS_00013203	XLOC_005415		1	89806335	89849000	-	2	intergenic lncRNA	NovelLncRNA
TCONS_00013205	XLOC_005415		1	89809547	89812808	-	3	intergenic lncRNA	NovelLncRNA
TCONS_00013206	XLOC_005415		1	89809547	89812808	-	3	intergenic lncRNA	NovelLncRNA
TCONS_00013209	XLOC_005415		1	89812905	89848995	-	2	intergenic lncRNA	NovelLncRNA
TCONS_00013213	XLOC_005417	ENSSSCG00000023610	1	89846268	89876433	-	2	antisense lncRNA	NovelLncRNA
TCONS_00013214	XLOC_005415		1	89847647	89848995	-	2	intergenic lncRNA	NovelLncRNA
TCONS_00013223	XLOC_005422		1	90139489	90306936	-	3	intergenic lncRNA	NovelLncRNA
TCONS_00013227	XLOC_005426		1	90396200	90484594	-	2	intergenic lncRNA	NovelLncRNA
TCONS_00013229	XLOC_005428		1	90831713	90832921	-	2	intergenic lncRNA	NovelLncRNA
TCONS_00013230	XLOC_005429		1	91040748	91041851	-	2	intergenic lncRNA	NovelLncRNA
TCONS_00013234	XLOC_005432		1	91543336	91543924	-	2	intergenic lncRNA	NovelLncRNA
TCONS_00013238	XLOC_005435		1	91637304	91664031	-	3	intergenic lncRNA	NovelLncRNA
TCONS_00013241	XLOC_005437		1	91695382	91698088	-	2	intergenic lncRNA	NovelLncRNA
TCONS_00013242	XLOC_005437		1	91695382	91709658	-	4	intergenic lncRNA	NovelLncRNA
TCONS_00013251	XLOC_005442	ENSSSCG00000004435	1	91980412	92004235	-	2	antisense lncRNA	NovelLncRNA
TCONS_00013256	XLOC_005446		1	92156626	92161420	-	2	intergenic lncRNA	NovelLncRNA
TCONS_00013257	XLOC_005446		1	92156626	92172750	-	3	intergenic lncRNA	NovelLncRNA
TCONS_00013258	XLOC_005446		1	92156626	92172750	-	4	intergenic lncRNA	NovelLncRNA
TCONS_00013259	XLOC_005446		1	92160382	92172750	-	3	intergenic lncRNA	NovelLncRNA
TCONS_00013272	XLOC_005454		1	92383705	92384837	-	2	intergenic lncRNA	NovelLncRNA
TCONS_00013280	XLOC_005460	ENSSSCG00000004453	1	92918868	92936383	-	2	antisense lncRNA	NovelLncRNA
TCONS_00013285	XLOC_005464		1	93049864	93054368	-	2	intergenic lncRNA	NovelLncRNA
TCONS_00013289	XLOC_005467	ENSSSCG00000004456	1	93276996	93280547	-	4	antisense lncRNA	NovelLncRNA
TCONS_00013317	XLOC_005472		1	93598294	93862779	-	3	intergenic lncRNA	NovelLncRNA
TCONS_00013319	XLOC_005472		1	93731375	93863238	-	2	intergenic lncRNA	NovelLncRNA
TCONS_00013324	XLOC_005476		1	94263296	94321204	-	2	intergenic lncRNA	NovelLncRNA
TCONS_00013328	XLOC_005480		1	94388454	94389070	-	2	intergenic lncRNA	NovelLncRNA
TCONS_00013329	XLOC_005480		1	94388454	94390179	-	2	intergenic lncRNA	NovelLncRNA
TCONS_00013334	XLOC_005483	ENSSSCG00000004460	1	94530415	94535453	-	2	antisense lncRNA	NovelLncRNA
TCONS_00013340	XLOC_005489		1	95094059	95096593	-	2	intergenic lncRNA	NovelLncRNA
TCONS_00013344	XLOC_005492		1	95404945	95433156	-	2	intergenic lncRNA	NovelLncRNA
TCONS_00013355	XLOC_005502		1	96297285	96306563	-	2	intergenic lncRNA	NovelLncRNA
TCONS_00013386	XLOC_005519		1	97058078	97100233	-	2	intergenic lncRNA	NovelLncRNA
TCONS_00013401	XLOC_005521		1	97189371	97247864	-	3	intergenic lncRNA	NovelLncRNA
TCONS_00013404	XLOC_005523	ENSSSCG00000004469	1	97285252	97338342	-	2	antisense lncRNA	NovelLncRNA
TCONS_00013405	XLOC_005524		1	97299676	97325234	-	2	intergenic lncRNA	NovelLncRNA
TCONS_00013412	XLOC_005528		1	97858196	97871142	-	2	intergenic lncRNA	NovelLncRNA
TCONS_00013426	XLOC_005537		1	99448759	99458977	-	2	intergenic lncRNA	NovelLncRNA
TCONS_00013430	XLOC_005541		1	99700003	99700945	-	2	intergenic lncRNA	NovelLncRNA
TCONS_00013436	XLOC_005546		1	100250739	100307654	-	2	intergenic lncRNA	NovelLncRNA
TCONS_00013437	XLOC_005547		1	100284583	100285078	-	2	intergenic lncRNA	NovelLncRNA
TCONS_00013438	XLOC_005548		1	100440473	100536453	-	2	intergenic lncRNA	NovelLncRNA
TCONS_00013445	XLOC_005552		1	101107356	101143899	-	2	intergenic lncRNA	NovelLncRNA
TCONS_00013455	XLOC_005556		1	101262476	101273212	-	2	intergenic lncRNA	NovelLncRNA
TCONS_00013458	XLOC_005553		1	101287838	101300076	-	2	intergenic lncRNA	NovelLncRNA
TCONS_00013467	XLOC_005562		1	101506275	101516060	-	2	intergenic lncRNA	NovelLncRNA
TCONS_00013474	XLOC_005566	ENSSSCG00000004479	1	101558828	101644620	-	2	antisense lncRNA	NovelLncRNA
TCONS_00013478	XLOC_005568	ENSSSCG00000030275	1	101687376	101695824	-	2	antisense lncRNA	NovelLncRNA
TCONS_00013482	XLOC_005572		1	101969612	101971338	-	2	intergenic lncRNA	NovelLncRNA
TCONS_00013487	XLOC_005577		1	102283122	102313166	-	2	intergenic lncRNA	NovelLncRNA
TCONS_00013491	XLOC_005579		1	102809216	102809975	-	2	intergenic lncRNA	NovelLncRNA
TCONS_00013508	XLOC_005588	ENSSSCG00000004489	1	103430025	103485985	-	2	antisense lncRNA	NovelLncRNA
TCONS_00013524	XLOC_005596		1	103708361	103757756	-	2	intergenic lncRNA	NovelLncRNA
TCONS_00013526	XLOC_005598		1	103911520	103918107	-	2	intergenic lncRNA	NovelLncRNA
TCONS_00013535	XLOC_005602		1	103999601	104024774	-	2	intergenic lncRNA	NovelLncRNA
TCONS_00013543	XLOC_005608		1	104215295	104267755	-	2	intergenic lncRNA	NovelLncRNA
TCONS_00013544	XLOC_005608		1	104215295	104383919	-	3	intergenic lncRNA	NovelLncRNA
TCONS_00013545	XLOC_005608		1	104272886	104383928	-	2	intergenic lncRNA	NovelLncRNA
TCONS_00013547	XLOC_005609	ENSSSCG00000004490	1	104306897	104415597	-	2	antisense lncRNA	NovelLncRNA
TCONS_00013549	XLOC_005610	ENSSSCG00000004490	1	104322583	104427543	-	2	antisense lncRNA	NovelLncRNA
TCONS_00013551	XLOC_005611	ENSSSCG00000004490	1	104459193	104502683	-	2	antisense lncRNA	NovelLncRNA
TCONS_00013553	XLOC_005613		1	105210396	105212043	-	2	intergenic lncRNA	NovelLncRNA
TCONS_00013591	XLOC_005623		1	105988479	106002936	-	2	intergenic lncRNA	NovelLncRNA
TCONS_00013595	XLOC_005623		1	105999156	106002944	-	2	intergenic lncRNA	NovelLncRNA
TCONS_00013597	XLOC_005628		1	106226166	106227232	-	2	intergenic lncRNA	NovelLncRNA
TCONS_00013634	XLOC_005641		1	107033223	107083451	-	2	intergenic lncRNA	NovelLncRNA
TCONS_00013635	XLOC_005642		1	107069827	107075642	-	2	intergenic lncRNA	NovelLncRNA
TCONS_00013649	XLOC_005645		1	107226893	107281079	-	2	intergenic lncRNA	NovelLncRNA
TCONS_00013652	XLOC_005647		1	107276999	107332127	-	2	intergenic lncRNA	NovelLncRNA
TCONS_00013656	XLOC_005649		1	107514605	107523959	-	2	intergenic lncRNA	NovelLncRNA
TCONS_00013657	XLOC_005643		1	107531883	107547537	-	3	intergenic lncRNA	NovelLncRNA
TCONS_00013658	XLOC_005643		1	107535138	107547537	-	2	intergenic lncRNA	NovelLncRNA
TCONS_00013660	XLOC_005651	ENSSSCG00000004506	1	107635653	107731524	-	3	antisense lncRNA	NovelLncRNA
TCONS_00013662	XLOC_005653	ENSSSCG00000004506	1	107665328	107666502	-	2	antisense lncRNA	NovelLncRNA
TCONS_00013668	XLOC_005657		1	108357478	108434676	-	2	intergenic lncRNA	NovelLncRNA
TCONS_00013673	XLOC_005659		1	108419579	108422982	-	2	intergenic lncRNA	NovelLncRNA
TCONS_00013763	XLOC_005677	ENSSSCG00000004518	1	109688197	109738053	-	2	antisense lncRNA	NovelLncRNA
TCONS_00013767	XLOC_005680		1	109811300	109850296	-	2	intergenic lncRNA	NovelLncRNA
TCONS_00013768	XLOC_005681		1	109986845	109998714	-	2	intergenic lncRNA	NovelLncRNA
TCONS_00013774	XLOC_005686	ENSSSCG00000004522	1	110385419	110395969	-	2	antisense lncRNA	NovelLncRNA
TCONS_00013779	XLOC_005691		1	110447168	110449848	-	2	intergenic lncRNA	NovelLncRNA
TCONS_00013782	XLOC_005692		1	110468015	110493833	-	3	intergenic lncRNA	NovelLncRNA
TCONS_00013783	XLOC_005692		1	110468015	110493833	-	2	intergenic lncRNA	NovelLncRNA
TCONS_00013785	XLOC_005692	ENSSSCG00000004524	1	110468015	110509205	-	3	antisense lncRNA	NovelLncRNA
TCONS_00013794	XLOC_005694		1	110669728	110712378	-	2	intergenic lncRNA	NovelLncRNA
TCONS_00013798	XLOC_005696		1	110686146	110757643	-	2	intergenic lncRNA	NovelLncRNA
TCONS_00013808	XLOC_005704		1	112369796	112374118	-	2	intergenic lncRNA	NovelLncRNA
TCONS_00013809	XLOC_005704		1	112369796	112381302	-	2	intergenic lncRNA	NovelLncRNA
TCONS_00013812	XLOC_005707		1	113751632	113756401	-	2	intergenic lncRNA	NovelLncRNA
TCONS_00013814	XLOC_005708		1	113823385	113841684	-	3	intergenic lncRNA	NovelLncRNA
TCONS_00013816	XLOC_005709		1	113845537	113851149	-	2	intergenic lncRNA	NovelLncRNA
TCONS_00013825	XLOC_005714	ENSSSCG00000004529	1	114115709	114138910	-	2	antisense lncRNA	NovelLncRNA
TCONS_00013846	XLOC_005724		1	114990861	115049324	-	2	intergenic lncRNA	NovelLncRNA
TCONS_00013847	XLOC_005725		1	115106500	115114347	-	2	intergenic lncRNA	NovelLncRNA
TCONS_00013874	XLOC_005726		1	115538627	115539240	-	2	intergenic lncRNA	NovelLncRNA
TCONS_00013877	XLOC_005729		1	115755429	115763567	-	2	intergenic lncRNA	NovelLncRNA
TCONS_00013883	XLOC_005733		1	116079617	116117207	-	2	intergenic lncRNA	NovelLncRNA
TCONS_00013884	XLOC_005734		1	116122406	116143804	-	2	intergenic lncRNA	NovelLncRNA
TCONS_00013887	XLOC_005734		1	116142265	116167346	-	2	intergenic lncRNA	NovelLncRNA
TCONS_00013888	XLOC_005736		1	116288893	116327538	-	2	intergenic lncRNA	NovelLncRNA
TCONS_00013890	XLOC_005737		1	116375950	116458437	-	2	intergenic lncRNA	NovelLncRNA
TCONS_00013894	XLOC_005739		1	116613687	116628882	-	2	intergenic lncRNA	NovelLncRNA
TCONS_00013898	XLOC_005741	ENSSSCG00000004538	1	116789548	116835275	-	2	antisense lncRNA	NovelLncRNA
TCONS_00013902	XLOC_005744		1	117263566	117286667	-	2	intergenic lncRNA	NovelLncRNA
TCONS_00013960	XLOC_005766		1	118544131	118576669	-	2	intergenic lncRNA	NovelLncRNA
TCONS_00013971	XLOC_005773	ENSSSCG00000004558	1	118716168	118778737	-	2	antisense lncRNA	NovelLncRNA
TCONS_00013972	XLOC_005774	ENSSSCG00000004556	1	118739053	118820959	-	2	antisense lncRNA	NovelLncRNA
TCONS_00013983	XLOC_005781		1	119373639	119388085	-	2	intergenic lncRNA	NovelLncRNA
TCONS_00013988	XLOC_005784	ENSSSCG00000004563	1	119604842	119630528	-	2	antisense lncRNA	NovelLncRNA
TCONS_00013999	XLOC_005785		1	119814874	119833164	-	2	intergenic lncRNA	NovelLncRNA
TCONS_00014001	XLOC_005787		1	119834766	119840694	-	2	intergenic lncRNA	NovelLncRNA
TCONS_00014003	XLOC_005789		1	119879005	119879295	-	2	intergenic lncRNA	NovelLncRNA
TCONS_00014010	XLOC_005793		1	120041664	120062249	-	2	intergenic lncRNA	NovelLncRNA
TCONS_00014012	XLOC_005795	ENSSSCG00000023158	1	120109706	120112185	-	2	antisense lncRNA	NovelLncRNA
TCONS_00014031	XLOC_005801		1	120178850	120182684	-	2	intergenic lncRNA	NovelLncRNA
TCONS_00014052	XLOC_005808		1	120534892	120536706	-	2	intergenic lncRNA	NovelLncRNA
TCONS_00014060	XLOC_005809		1	120653307	120693034	-	2	intergenic lncRNA	NovelLncRNA
TCONS_00014063	XLOC_005811		1	121043997	121104809	-	2	intergenic lncRNA	NovelLncRNA
TCONS_00014076	XLOC_005822	ENSSSCG00000030636	1	121357809	121406194	-	2	antisense lncRNA	NovelLncRNA
TCONS_00014082	XLOC_005828		1	122437141	122448771	-	2	intergenic lncRNA	NovelLncRNA
TCONS_00014084	XLOC_005828		1	122437141	122448771	-	2	intergenic lncRNA	NovelLncRNA
TCONS_00014103	XLOC_005836		1	122727642	122834156	-	2	intergenic lncRNA	NovelLncRNA
TCONS_00014127	XLOC_005854	ENSSSCG00000004582	1	124251289	124329262	-	2	antisense lncRNA	NovelLncRNA
TCONS_00014157	XLOC_005862		1	124631293	124639421	-	2	intergenic lncRNA	NovelLncRNA
TCONS_00014158	XLOC_005863		1	124654672	124663199	-	2	intergenic lncRNA	NovelLncRNA
TCONS_00014160	XLOC_005864		1	124655869	124656408	-	2	intergenic lncRNA	NovelLncRNA
TCONS_00014162	XLOC_005865	ENSSSCG00000004587	1	124776942	124792301	-	2	antisense lncRNA	NovelLncRNA
TCONS_00014223	XLOC_005887		1	125737436	125741352	-	2	intergenic lncRNA	NovelLncRNA
TCONS_00014228	XLOC_005891		1	126030715	126088622	-	2	intergenic lncRNA	NovelLncRNA
TCONS_00014243	XLOC_005895		1	126326665	126375908	-	3	intergenic lncRNA	NovelLncRNA
TCONS_00014244	XLOC_005895		1	126334658	126345226	-	2	intergenic lncRNA	NovelLncRNA
TCONS_00014245	XLOC_005895		1	126334658	126345226	-	2	intergenic lncRNA	NovelLncRNA
TCONS_00014246	XLOC_005895		1	126334658	126375908	-	4	intergenic lncRNA	NovelLncRNA
TCONS_00014247	XLOC_005895		1	126334658	126375908	-	4	intergenic lncRNA	NovelLncRNA
TCONS_00014249	XLOC_005895		1	126367509	126375908	-	2	intergenic lncRNA	NovelLncRNA
TCONS_00014265	XLOC_005901		1	126707650	126720758	-	2	intergenic lncRNA	NovelLncRNA
TCONS_00014269	XLOC_005903		1	126786621	126788221	-	2	intergenic lncRNA	NovelLncRNA
TCONS_00014270	XLOC_005904		1	126806682	126808710	-	3	intergenic lncRNA	NovelLncRNA
TCONS_00014288	XLOC_005908		1	127461651	127468259	-	2	intergenic lncRNA	NovelLncRNA
TCONS_00014307	XLOC_005915		1	128123261	128178872	-	2	intergenic lncRNA	NovelLncRNA
TCONS_00014314	XLOC_005917		1	128192297	128199014	-	3	intergenic lncRNA	NovelLncRNA
TCONS_00014317	XLOC_005917		1	128195775	128199048	-	2	intergenic lncRNA	NovelLncRNA
TCONS_00014320	XLOC_005920		1	128268866	128274621	-	2	intergenic lncRNA	NovelLncRNA
TCONS_00014333	XLOC_005924		1	128567545	128568139	-	2	intergenic lncRNA	NovelLncRNA
TCONS_00014335	XLOC_005926		1	128768421	128777160	-	2	intergenic lncRNA	NovelLncRNA
TCONS_00014337	XLOC_005927	ENSSSCG00000004608	1	128879060	128923546	-	6	antisense lncRNA	NovelLncRNA
TCONS_00014338	XLOC_005928	ENSSSCG00000004608	1	128884276	128912663	-	2	antisense lncRNA	NovelLncRNA
TCONS_00014389	XLOC_005933		1	130449740	130524531	-	2	intergenic lncRNA	NovelLncRNA
TCONS_00014392	XLOC_005936		1	130482867	130485623	-	2	intergenic lncRNA	NovelLncRNA
TCONS_00014393	XLOC_005937		1	130496261	130539299	-	2	intergenic lncRNA	NovelLncRNA
TCONS_00014394	XLOC_005938		1	130501966	130574436	-	2	intergenic lncRNA	NovelLncRNA
TCONS_00014397	XLOC_005939		1	130569554	130570664	-	2	intergenic lncRNA	NovelLncRNA
TCONS_00014401	XLOC_005940		1	130646107	130651049	-	3	intergenic lncRNA	NovelLncRNA
TCONS_00014403	XLOC_005941	ENSSSCG00000025257	1	130662079	130698144	-	2	antisense lncRNA	NovelLncRNA
TCONS_00014404	XLOC_005942	ENSSSCG00000024057	1	130720318	130759053	-	2	antisense lncRNA	NovelLncRNA
TCONS_00014405	XLOC_005943		1	131030456	131038355	-	2	intergenic lncRNA	NovelLncRNA
TCONS_00014408	XLOC_005946		1	131096871	131152230	-	2	intergenic lncRNA	NovelLncRNA
TCONS_00014415	XLOC_005951		1	131473420	131476650	-	2	intergenic lncRNA	NovelLncRNA
TCONS_00014416	XLOC_005952	ENSSSCG00000004617	1	132058282	132116169	-	3	antisense lncRNA	NovelLncRNA
TCONS_00014417	XLOC_005952	ENSSSCG00000004617	1	132058282	132117262	-	4	antisense lncRNA	NovelLncRNA
TCONS_00014418	XLOC_005952	ENSSSCG00000004617	1	132058282	132117319	-	2	antisense lncRNA	NovelLncRNA
TCONS_00014419	XLOC_005953	ENSSSCG00000004617	1	132090714	132159740	-	2	antisense lncRNA	NovelLncRNA
TCONS_00014420	XLOC_005954	ENSSSCG00000004617	1	132152586	132208656	-	2	antisense lncRNA	NovelLncRNA
TCONS_00014423	XLOC_005955	ENSSSCG00000004617	1	132170643	132224025	-	2	antisense lncRNA	NovelLncRNA
TCONS_00014425	XLOC_005955		1	132222691	132232223	-	2	intergenic lncRNA	NovelLncRNA
TCONS_00014426	XLOC_005955		1	132222691	132271204	-	3	intergenic lncRNA	NovelLncRNA
TCONS_00014430	XLOC_005958	ENSSSCG00000004620	1	132298967	132383289	-	2	antisense lncRNA	NovelLncRNA
TCONS_00014432	XLOC_005960	ENSSSCG00000004620	1	132315850	132363741	-	2	antisense lncRNA	NovelLncRNA
TCONS_00014433	XLOC_005961	ENSSSCG00000004620	1	132413409	132509696	-	2	antisense lncRNA	NovelLncRNA
TCONS_00014435	XLOC_005962	ENSSSCG00000004621	1	132590687	132601879	-	2	antisense lncRNA	NovelLncRNA
TCONS_00014437	XLOC_005963		1	132695621	132719584	-	2	intergenic lncRNA	NovelLncRNA
TCONS_00014462	XLOC_005981	ENSSSCG00000030168	1	133898916	133903982	-	2	antisense lncRNA	NovelLncRNA
TCONS_00014463	XLOC_005981	ENSSSCG00000030168	1	133898916	133976448	-	2	antisense lncRNA	NovelLncRNA
TCONS_00014464	XLOC_005981	ENSSSCG00000030168	1	133898916	134019033	-	2	antisense lncRNA	NovelLncRNA
TCONS_00014466	XLOC_005982	ENSSSCG00000030168	1	133904133	133918708	-	2	antisense lncRNA	NovelLncRNA
TCONS_00014471	XLOC_005981		1	133993126	134019027	-	2	intergenic lncRNA	NovelLncRNA
TCONS_00014483	XLOC_005986		1	134140860	134145111	-	2	intergenic lncRNA	NovelLncRNA
TCONS_00014505	XLOC_005991		1	134380315	134384637	-	2	intergenic lncRNA	NovelLncRNA
TCONS_00014506	XLOC_005992		1	134391549	134397260	-	2	intergenic lncRNA	NovelLncRNA
TCONS_00014508	XLOC_005993	ENSSSCG00000004636	1	134567502	134606577	-	2	antisense lncRNA	NovelLncRNA
TCONS_00014509	XLOC_005994	ENSSSCG00000004635	1	134568011	134573576	-	2	antisense lncRNA	NovelLncRNA
TCONS_00014531	XLOC_006004		1	135668776	135695526	-	2	intergenic lncRNA	NovelLncRNA
TCONS_00014535	XLOC_006008		1	135757489	135759381	-	2	intergenic lncRNA	NovelLncRNA
TCONS_00014536	XLOC_006008		1	135757489	135759381	-	3	intergenic lncRNA	NovelLncRNA
TCONS_00014555	XLOC_006011	ENSSSCG00000004648	1	135883256	135932028	-	2	antisense lncRNA	NovelLncRNA
TCONS_00014575	XLOC_006016	ENSSSCG00000004652	1	136393094	136410102	-	2	antisense lncRNA	NovelLncRNA
TCONS_00014576	XLOC_006016	ENSSSCG00000004652	1	136393094	136446714	-	2	antisense lncRNA	NovelLncRNA
TCONS_00014579	XLOC_006019	ENSSSCG00000004653	1	136493176	136569078	-	2	antisense lncRNA	NovelLncRNA
TCONS_00014580	XLOC_006020	ENSSSCG00000004653	1	136509175	136509846	-	2	antisense lncRNA	NovelLncRNA
TCONS_00014581	XLOC_006021		1	136513350	136516260	-	2	intergenic lncRNA	NovelLncRNA
TCONS_00014583	XLOC_006023	ENSSSCG00000004657	1	136791163	136798928	-	2	antisense lncRNA	NovelLncRNA
TCONS_00014584	XLOC_006024		1	136910259	136930980	-	2	intergenic lncRNA	NovelLncRNA
TCONS_00014585	XLOC_006024		1	136910259	136932017	-	3	intergenic lncRNA	NovelLncRNA
TCONS_00014586	XLOC_006025		1	137043766	137084165	-	2	intergenic lncRNA	NovelLncRNA
TCONS_00014591	XLOC_006030	ENSSSCG00000004658	1	137239719	137277033	-	2	antisense lncRNA	NovelLncRNA
TCONS_00014592	XLOC_006031	ENSSSCG00000004658	1	137268459	137382360	-	3	antisense lncRNA	NovelLncRNA
TCONS_00014594	XLOC_006032		1	137388883	137420386	-	2	intergenic lncRNA	NovelLncRNA
TCONS_00014617	XLOC_006037	ENSSSCG00000004661	1	137614704	137662664	-	3	antisense lncRNA	NovelLncRNA
TCONS_00014622	XLOC_006040		1	137961459	138002854	-	2	intergenic lncRNA	NovelLncRNA
TCONS_00014652	XLOC_006042		1	138167990	138366032	-	4	intergenic lncRNA	NovelLncRNA
TCONS_00014653	XLOC_006042		1	138192280	138422171	-	4	intergenic lncRNA	NovelLncRNA
TCONS_00014654	XLOC_006044		1	138371094	138380336	-	2	intergenic lncRNA	NovelLncRNA
TCONS_00014664	XLOC_006054		1	139688500	139744850	-	2	intergenic lncRNA	NovelLncRNA
TCONS_00014670	XLOC_006057		1	140241579	140321446	-	2	intergenic lncRNA	NovelLncRNA
TCONS_00014673	XLOC_006060	ENSSSCG00000004666	1	140425816	140700601	-	2	antisense lncRNA	NovelLncRNA
TCONS_00014677	XLOC_006063	ENSSSCG00000004666	1	140655136	140680921	-	2	antisense lncRNA	NovelLncRNA
TCONS_00014680	XLOC_006065	ENSSSCG00000004668	1	140750007	140799942	-	2	antisense lncRNA	NovelLncRNA
TCONS_00014732	XLOC_006077		1	141325151	141331704	-	2	intergenic lncRNA	NovelLncRNA
TCONS_00014754	XLOC_006089		1	141662629	141666154	-	2	intergenic lncRNA	NovelLncRNA
TCONS_00014775	XLOC_006092	ENSSSCG00000023996	1	141941820	141967297	-	2	antisense lncRNA	NovelLncRNA
TCONS_00014779	XLOC_006095		1	142027535	142036590	-	2	intergenic lncRNA	NovelLncRNA
TCONS_00014815	XLOC_006110	ENSSSCG00000004704	1	142725365	142748069	-	2	antisense lncRNA	NovelLncRNA
TCONS_00014816	XLOC_006111		1	142762134	142763002	-	2	intergenic lncRNA	NovelLncRNA
TCONS_00014827	XLOC_006115		1	142811389	142814029	-	3	intergenic lncRNA	NovelLncRNA
TCONS_00014842	XLOC_006117	ENSSSCG00000004713	1	143051688	143055655	-	2	antisense lncRNA	NovelLncRNA
TCONS_00014887	XLOC_006127		1	143680662	143693097	-	2	intergenic lncRNA	NovelLncRNA
TCONS_00014930	XLOC_006134	ENSSSCG00000004730	1	144033497	144085822	-	2	antisense lncRNA	NovelLncRNA
TCONS_00014932	XLOC_006136	ENSSSCG00000004731	1	144132217	144132957	-	2	antisense lncRNA	NovelLncRNA
TCONS_00014933	XLOC_006137	ENSSSCG00000004733	1	144133565	144194196	-	2	antisense lncRNA	NovelLncRNA
TCONS_00014992	XLOC_006161	ENSSSCG00000004750	1	145058958	145070144	-	2	antisense lncRNA	NovelLncRNA
TCONS_00014994	XLOC_006162		1	145070396	145086344	-	3	intergenic lncRNA	NovelLncRNA
TCONS_00014999	XLOC_006165		1	145145488	145150207	-	2	intergenic lncRNA	NovelLncRNA
TCONS_00015004	XLOC_006166	ENSSSCG00000004752	1	145267601	145330373	-	2	antisense lncRNA	NovelLncRNA
TCONS_00015005	XLOC_006167	ENSSSCG00000004752	1	145312244	145336015	-	2	antisense lncRNA	NovelLncRNA
TCONS_00015008	XLOC_006168		1	145331604	145361124	-	2	intergenic lncRNA	NovelLncRNA
TCONS_00015014	XLOC_006170	ENSSSCG00000004753	1	145435214	145453572	-	2	antisense lncRNA	NovelLncRNA
TCONS_00015015	XLOC_006171	ENSSSCG00000004753	1	145444164	145490387	-	2	antisense lncRNA	NovelLncRNA
TCONS_00015016	XLOC_006172	ENSSSCG00000004753	1	145474591	145486154	-	2	antisense lncRNA	NovelLncRNA
TCONS_00015017	XLOC_006173	ENSSSCG00000004753	1	145503702	145512413	-	3	antisense lncRNA	NovelLncRNA
TCONS_00015047	XLOC_006189		1	145834477	145840037	-	2	intergenic lncRNA	NovelLncRNA
TCONS_00015049	XLOC_006191		1	145847842	145894823	-	2	intergenic lncRNA	NovelLncRNA
TCONS_00015050	XLOC_006192		1	145854879	145865628	-	2	intergenic lncRNA	NovelLncRNA
TCONS_00015105	XLOC_006199	ENSSSCG00000023975	1	146047743	146129591	-	2	antisense lncRNA	NovelLncRNA
TCONS_00015114	XLOC_006200		1	146179845	146180477	-	2	intergenic lncRNA	NovelLncRNA
TCONS_00015124	XLOC_006208		1	146265342	146269862	-	3	intergenic lncRNA	NovelLncRNA
TCONS_00015135	XLOC_006214		1	146424059	146425394	-	2	intergenic lncRNA	NovelLncRNA
TCONS_00015147	XLOC_006218		1	146478476	146495489	-	2	intergenic lncRNA	NovelLncRNA
TCONS_00015186	XLOC_006228		1	147322460	147325742	-	2	intergenic lncRNA	NovelLncRNA
TCONS_00015187	XLOC_006229		1	147456733	147576386	-	3	intergenic lncRNA	NovelLncRNA
TCONS_00015191	XLOC_006231		1	147583147	147691635	-	2	intergenic lncRNA	NovelLncRNA
TCONS_00015203	XLOC_006239		1	148787420	148791377	-	2	intergenic lncRNA	NovelLncRNA
TCONS_00015240	XLOC_006254		1	150255310	150265727	-	2	intergenic lncRNA	NovelLncRNA
TCONS_00015241	XLOC_006255		1	150256624	150258235	-	2	intergenic lncRNA	NovelLncRNA
TCONS_00015244	XLOC_006258		1	151141139	151146550	-	2	intergenic lncRNA	NovelLncRNA
TCONS_00015245	XLOC_006258		1	151146012	151466633	-	4	intergenic lncRNA	NovelLncRNA
TCONS_00015246	XLOC_006258		1	151148712	151274489	-	5	intergenic lncRNA	NovelLncRNA
TCONS_00015247	XLOC_006258		1	151148712	151282878	-	5	intergenic lncRNA	NovelLncRNA
TCONS_00015250	XLOC_006258		1	151251310	151274489	-	2	intergenic lncRNA	NovelLncRNA
TCONS_00015251	XLOC_006261		1	151277754	151326990	-	2	intergenic lncRNA	NovelLncRNA
TCONS_00015254	XLOC_006263		1	151674609	151682989	-	2	intergenic lncRNA	NovelLncRNA
TCONS_00015261	XLOC_006267		1	151964064	151967338	-	2	intergenic lncRNA	NovelLncRNA
TCONS_00015292	XLOC_006277		1	152382747	152406954	-	2	intergenic lncRNA	NovelLncRNA
TCONS_00015295	XLOC_006280		1	152480342	152517876	-	2	intergenic lncRNA	NovelLncRNA
TCONS_00015296	XLOC_006281		1	152520153	152523582	-	2	intergenic lncRNA	NovelLncRNA
TCONS_00015300	XLOC_006285		1	153007138	153025852	-	2	intergenic lncRNA	NovelLncRNA
TCONS_00015302	XLOC_006287		1	153025903	153028390	-	2	intergenic lncRNA	NovelLncRNA
TCONS_00015306	XLOC_006291		1	153264800	153303700	-	2	intergenic lncRNA	NovelLncRNA
TCONS_00015361	XLOC_006302		1	154619203	154648045	-	2	intergenic lncRNA	NovelLncRNA
TCONS_00015363	XLOC_006304	ENSSSCG00000030487	1	154750282	154794728	-	2	antisense lncRNA	NovelLncRNA
TCONS_00015376	XLOC_006310		1	154862986	154865284	-	2	intergenic lncRNA	NovelLncRNA
TCONS_00015403	XLOC_006321	ENSSSCG00000026298	1	155663107	155679817	-	2	antisense lncRNA	NovelLncRNA
TCONS_00015409	XLOC_006324		1	155897007	155940558	-	2	intergenic lncRNA	NovelLncRNA
TCONS_00015424	XLOC_006336		1	156656687	156662617	-	2	intergenic lncRNA	NovelLncRNA
TCONS_00015431	XLOC_006341		1	157263709	157269831	-	3	intergenic lncRNA	NovelLncRNA
TCONS_00015434	XLOC_006342		1	157687263	157687798	-	2	intergenic lncRNA	NovelLncRNA
TCONS_00015440	XLOC_006343		1	157771084	157783265	-	2	intergenic lncRNA	NovelLncRNA
TCONS_00015453	XLOC_006351		1	157977938	157988744	-	7	intergenic lncRNA	NovelLncRNA
TCONS_00015455	XLOC_006352		1	157985845	157987103	-	2	intergenic lncRNA	NovelLncRNA
TCONS_00015474	XLOC_006358		1	158063846	158066660	-	2	intergenic lncRNA	NovelLncRNA
TCONS_00015475	XLOC_006359		1	158064993	158072420	-	2	intergenic lncRNA	NovelLncRNA
TCONS_00015477	XLOC_006361		1	158070175	158072634	-	2	intergenic lncRNA	NovelLncRNA
TCONS_00015479	XLOC_006362		1	158079644	158085510	-	3	intergenic lncRNA	NovelLncRNA
TCONS_00015482	XLOC_006364		1	158104116	158195219	-	2	intergenic lncRNA	NovelLncRNA
TCONS_00015497	XLOC_006374		1	159043532	159051365	-	2	intergenic lncRNA	NovelLncRNA
TCONS_00015526	XLOC_006381	ENSSSCG00000004850	1	160441780	160494016	-	2	antisense lncRNA	NovelLncRNA
TCONS_00015530	XLOC_006384		1	160535947	160536968	-	2	intergenic lncRNA	NovelLncRNA
TCONS_00015574	XLOC_006401		1	161934745	161955202	-	2	intergenic lncRNA	NovelLncRNA
TCONS_00015577	XLOC_006404		1	162499724	162546301	-	2	intergenic lncRNA	NovelLncRNA
TCONS_00015578	XLOC_006405		1	162506074	162561267	-	2	intergenic lncRNA	NovelLncRNA
TCONS_00015580	XLOC_006406		1	162637750	162681071	-	2	intergenic lncRNA	NovelLncRNA
TCONS_00015592	XLOC_006410		1	163010432	163011752	-	2	intergenic lncRNA	NovelLncRNA
TCONS_00015608	XLOC_006416		1	163376024	163377295	-	2	intergenic lncRNA	NovelLncRNA
TCONS_00015611	XLOC_006419		1	163409077	163413758	-	3	intergenic lncRNA	NovelLncRNA
TCONS_00015612	XLOC_006420		1	163445544	163448543	-	2	intergenic lncRNA	NovelLncRNA
TCONS_00015613	XLOC_006421		1	163749943	163753334	-	2	intergenic lncRNA	NovelLncRNA
TCONS_00015615	XLOC_006423		1	163806126	163808591	-	2	intergenic lncRNA	NovelLncRNA
TCONS_00015616	XLOC_006423		1	163806126	163832775	-	4	intergenic lncRNA	NovelLncRNA
TCONS_00015617	XLOC_006424		1	163810982	163813544	-	2	intergenic lncRNA	NovelLncRNA
TCONS_00015618	XLOC_006423		1	163813735	163829355	-	2	intergenic lncRNA	NovelLncRNA
TCONS_00015621	XLOC_006423		1	163813735	163881250	-	2	intergenic lncRNA	NovelLncRNA
TCONS_00015623	XLOC_006423		1	163877819	163884346	-	2	intergenic lncRNA	NovelLncRNA
TCONS_00015626	XLOC_006427		1	164019269	164066774	-	2	intergenic lncRNA	NovelLncRNA
TCONS_00015631	XLOC_006432		1	164697504	164704517	-	3	intergenic lncRNA	NovelLncRNA
TCONS_00015633	XLOC_006432		1	164697504	164706349	-	3	intergenic lncRNA	NovelLncRNA
TCONS_00015634	XLOC_006432		1	164697504	164728136	-	6	intergenic lncRNA	NovelLncRNA
TCONS_00015640	XLOC_006434		1	164773863	164776328	-	2	intergenic lncRNA	NovelLncRNA
TCONS_00015642	XLOC_006436	ENSSSCG00000004861	1	164835631	164888798	-	2	antisense lncRNA	NovelLncRNA
TCONS_00015643	XLOC_006437		1	164847746	164867932	-	2	intergenic lncRNA	NovelLncRNA
TCONS_00015646	XLOC_006438		1	164888955	164903654	-	2	intergenic lncRNA	NovelLncRNA
TCONS_00015650	XLOC_006441		1	165007863	165008369	-	2	intergenic lncRNA	NovelLncRNA
TCONS_00015659	XLOC_006447		1	165278747	165279482	-	2	intergenic lncRNA	NovelLncRNA
TCONS_00015663	XLOC_006449	ENSSSCG00000004870	1	165517456	165535722	-	2	antisense lncRNA	NovelLncRNA
TCONS_00015664	XLOC_006450	ENSSSCG00000004869	1	165576224	165632500	-	2	antisense lncRNA	NovelLncRNA
TCONS_00015678	XLOC_006456		1	166124406	166161955	-	2	intergenic lncRNA	NovelLncRNA
TCONS_00015683	XLOC_006460		1	166346747	166355230	-	3	intergenic lncRNA	NovelLncRNA
TCONS_00015695	XLOC_006469		1	168596327	168685203	-	2	intergenic lncRNA	NovelLncRNA
TCONS_00015697	XLOC_006471		1	168747344	168791357	-	2	intergenic lncRNA	NovelLncRNA
TCONS_00015698	XLOC_006472		1	168797903	168802697	-	2	intergenic lncRNA	NovelLncRNA
TCONS_00015699	XLOC_006472		1	168797903	168836651	-	4	intergenic lncRNA	NovelLncRNA
TCONS_00015700	XLOC_006472		1	168797903	168965911	-	4	intergenic lncRNA	NovelLncRNA
TCONS_00015701	XLOC_006472		1	168797903	168965931	-	4	intergenic lncRNA	NovelLncRNA
TCONS_00015702	XLOC_006472		1	168797903	168965931	-	6	intergenic lncRNA	NovelLncRNA
TCONS_00015703	XLOC_006472		1	168797903	168965931	-	5	intergenic lncRNA	NovelLncRNA
TCONS_00015709	XLOC_006473		1	168966011	168972949	-	3	intergenic lncRNA	NovelLncRNA
TCONS_00015710	XLOC_006473		1	168966011	168972949	-	3	intergenic lncRNA	NovelLncRNA
TCONS_00015711	XLOC_006473		1	168966011	168972949	-	2	intergenic lncRNA	NovelLncRNA
TCONS_00015712	XLOC_006473		1	168966011	168979032	-	6	intergenic lncRNA	NovelLncRNA
TCONS_00015713	XLOC_006473		1	168966011	168979172	-	3	intergenic lncRNA	NovelLncRNA
TCONS_00015723	XLOC_006475	ENSSSCG00000026815	1	169099115	169168859	-	3	antisense lncRNA	NovelLncRNA
TCONS_00015732	XLOC_006479		1	169624291	169625674	-	2	intergenic lncRNA	NovelLncRNA
TCONS_00015737	XLOC_006482		1	170068513	170123877	-	2	intergenic lncRNA	NovelLncRNA
TCONS_00015744	XLOC_006488		1	170929936	170981353	-	2	intergenic lncRNA	NovelLncRNA
TCONS_00015750	XLOC_006493		1	171688599	171751755	-	2	intergenic lncRNA	NovelLncRNA
TCONS_00015753	XLOC_006494		1	171957334	172002831	-	2	intergenic lncRNA	NovelLncRNA
TCONS_00015754	XLOC_006495		1	172023953	172086711	-	2	intergenic lncRNA	NovelLncRNA
TCONS_00015755	XLOC_006496		1	172089914	172093977	-	2	intergenic lncRNA	NovelLncRNA
TCONS_00015762	XLOC_006503		1	172797911	172811062	-	2	intergenic lncRNA	NovelLncRNA
TCONS_00015763	XLOC_006504		1	172816698	172823654	-	2	intergenic lncRNA	NovelLncRNA
TCONS_00015771	XLOC_006511		1	173874219	173884038	-	3	intergenic lncRNA	NovelLncRNA
TCONS_00015775	XLOC_006515		1	174510037	174531457	-	2	intergenic lncRNA	NovelLncRNA
TCONS_00015778	XLOC_006518		1	175154899	175193276	-	2	intergenic lncRNA	NovelLncRNA
TCONS_00015812	XLOC_006532	ENSSSCG00000004897	1	176353907	176422320	-	2	antisense lncRNA	NovelLncRNA
TCONS_00015813	XLOC_006533	ENSSSCG00000004897	1	176365235	176413845	-	2	antisense lncRNA	NovelLncRNA
TCONS_00015830	XLOC_006538	ENSSSCG00000004901	1	176859131	176908124	-	2	antisense lncRNA	NovelLncRNA
TCONS_00015831	XLOC_006539		1	176878854	176880979	-	2	intergenic lncRNA	NovelLncRNA
TCONS_00015837	XLOC_006544		1	177008873	177055344	-	2	intergenic lncRNA	NovelLncRNA
TCONS_00015855	XLOC_006555		1	177764774	177800101	-	2	intergenic lncRNA	NovelLncRNA
TCONS_00015860	XLOC_006560		1	178317975	178318565	-	2	intergenic lncRNA	NovelLncRNA
TCONS_00015866	XLOC_006566		1	178786263	178811751	-	2	intergenic lncRNA	NovelLncRNA
TCONS_00015869	XLOC_006568	ENSSSCG00000004907	1	178875869	178908410	-	3	antisense lncRNA	NovelLncRNA
TCONS_00015871	XLOC_006569	ENSSSCG00000004907	1	179126429	179182322	-	2	antisense lncRNA	NovelLncRNA
TCONS_00015872	XLOC_006569	ENSSSCG00000004907	1	179126429	179184981	-	3	antisense lncRNA	NovelLncRNA
TCONS_00015873	XLOC_006569		1	179134700	179184836	-	2	intergenic lncRNA	NovelLncRNA
TCONS_00015874	XLOC_006569		1	179134700	179184850	-	3	intergenic lncRNA	NovelLncRNA
TCONS_00015875	XLOC_006569		1	179134700	179184984	-	3	intergenic lncRNA	NovelLncRNA
TCONS_00015876	XLOC_006570	ENSSSCG00000004908	1	179193088	179224770	-	2	antisense lncRNA	NovelLncRNA
TCONS_00015884	XLOC_006576		1	179506592	179520068	-	2	intergenic lncRNA	NovelLncRNA
TCONS_00015887	XLOC_006578		1	179526480	179559017	-	2	intergenic lncRNA	NovelLncRNA
TCONS_00015888	XLOC_006579		1	179545313	179570749	-	4	intergenic lncRNA	NovelLncRNA
TCONS_00015889	XLOC_006579		1	179545313	179571002	-	4	intergenic lncRNA	NovelLncRNA
TCONS_00015890	XLOC_006579		1	179545313	179571024	-	3	intergenic lncRNA	NovelLncRNA
TCONS_00015896	XLOC_006579		1	179567760	179571779	-	4	intergenic lncRNA	NovelLncRNA
TCONS_00015897	XLOC_006579		1	179568135	179570996	-	3	intergenic lncRNA	NovelLncRNA
TCONS_00015898	XLOC_006579		1	179568135	179571024	-	3	intergenic lncRNA	NovelLncRNA
TCONS_00015899	XLOC_006579		1	179568135	179571779	-	2	intergenic lncRNA	NovelLncRNA
TCONS_00015901	XLOC_006579		1	179568135	179574600	-	3	intergenic lncRNA	NovelLncRNA
TCONS_00015910	XLOC_006587		1	179917878	179923117	-	3	intergenic lncRNA	NovelLncRNA
TCONS_00015929	XLOC_006595		1	180243151	180294998	-	2	intergenic lncRNA	NovelLncRNA
TCONS_00015935	XLOC_006599		1	180429051	180462752	-	2	intergenic lncRNA	NovelLncRNA
TCONS_00015936	XLOC_006600		1	180615508	180618150	-	2	intergenic lncRNA	NovelLncRNA
TCONS_00015963	XLOC_006603		1	180780646	180798190	-	2	intergenic lncRNA	NovelLncRNA
TCONS_00016043	XLOC_006613		1	181309432	181311425	-	2	intergenic lncRNA	NovelLncRNA
TCONS_00016057	XLOC_006616		1	181413467	181418610	-	2	intergenic lncRNA	NovelLncRNA
TCONS_00016059	XLOC_006618		1	181426386	181429139	-	2	intergenic lncRNA	NovelLncRNA
TCONS_00016064	XLOC_006622		1	181523105	181524562	-	2	intergenic lncRNA	NovelLncRNA
TCONS_00016065	XLOC_006622		1	181523105	181527321	-	2	intergenic lncRNA	NovelLncRNA
TCONS_00016074	XLOC_006625	ENSSSCG00000018330	1	181889221	182033174	-	2	antisense lncRNA	NovelLncRNA
TCONS_00016075	XLOC_006626		1	181917320	181923066	-	2	intergenic lncRNA	NovelLncRNA
TCONS_00016077	XLOC_006627	ENSSSCG00000018330	1	181925905	181962343	-	2	antisense lncRNA	NovelLncRNA
TCONS_00016078	XLOC_006628		1	181957201	182027145	-	2	intergenic lncRNA	NovelLncRNA
TCONS_00016079	XLOC_006629		1	182012374	182012650	-	2	intergenic lncRNA	NovelLncRNA
TCONS_00016083	XLOC_006631		1	182056570	182067753	-	2	intergenic lncRNA	NovelLncRNA
TCONS_00016108	XLOC_006645		1	182286255	182301401	-	2	intergenic lncRNA	NovelLncRNA
TCONS_00016113	XLOC_006649	ENSSSCG00000004949	1	182550925	182635441	-	2	antisense lncRNA	NovelLncRNA
TCONS_00016114	XLOC_006650		1	182651359	182729545	-	2	intergenic lncRNA	NovelLncRNA
TCONS_00016135	XLOC_006659		1	183085843	183102108	-	2	intergenic lncRNA	NovelLncRNA
TCONS_00016138	XLOC_006661		1	183121195	183126794	-	2	intergenic lncRNA	NovelLncRNA
TCONS_00016139	XLOC_006662	ENSSSCG00000025135	1	183304561	183360288	-	2	antisense lncRNA	NovelLncRNA
TCONS_00016153	XLOC_006668		1	183552927	183555777	-	2	intergenic lncRNA	NovelLncRNA
TCONS_00016155	XLOC_006670		1	183574507	183622400	-	2	intergenic lncRNA	NovelLncRNA
TCONS_00016157	XLOC_006671		1	183589056	183609974	-	2	intergenic lncRNA	NovelLncRNA
TCONS_00016159	XLOC_006672		1	183607652	183615142	-	2	intergenic lncRNA	NovelLncRNA
TCONS_00016162	XLOC_006673		1	183736590	183752566	-	2	intergenic lncRNA	NovelLncRNA
TCONS_00016176	XLOC_006678		1	184082550	184146855	-	2	intergenic lncRNA	NovelLncRNA
TCONS_00016178	XLOC_006678		1	184112834	184146855	-	2	intergenic lncRNA	NovelLncRNA
TCONS_00016181	XLOC_006681	ENSSSCG00000004962	1	184404926	184421497	-	2	antisense lncRNA	NovelLncRNA
TCONS_00016182	XLOC_006682	ENSSSCG00000004962	1	184430789	184473107	-	2	antisense lncRNA	NovelLncRNA
TCONS_00016194	XLOC_006690	ENSSSCG00000026078	1	184975310	184997060	-	2	antisense lncRNA	NovelLncRNA
TCONS_00016195	XLOC_006691	ENSSSCG00000004969	1	185277578	185302051	-	2	antisense lncRNA	NovelLncRNA
TCONS_00016196	XLOC_006691	ENSSSCG00000004969	1	185297013	185302051	-	2	antisense lncRNA	NovelLncRNA
TCONS_00016197	XLOC_006691	ENSSSCG00000004969	1	185301139	185302053	-	2	antisense lncRNA	NovelLncRNA
TCONS_00016202	XLOC_006695		1	185634517	185702791	-	2	intergenic lncRNA	NovelLncRNA
TCONS_00016205	XLOC_006698		1	185740104	185745081	-	3	intergenic lncRNA	NovelLncRNA
TCONS_00016206	XLOC_006699		1	185766879	185775743	-	2	intergenic lncRNA	NovelLncRNA
TCONS_00016214	XLOC_006702		1	186174914	186177667	-	3	intergenic lncRNA	NovelLncRNA
TCONS_00016215	XLOC_006702		1	186176175	186177647	-	2	intergenic lncRNA	NovelLncRNA
TCONS_00016226	XLOC_006712		1	186460479	186518579	-	3	intergenic lncRNA	NovelLncRNA
TCONS_00016229	XLOC_006714		1	186535192	186542422	-	3	intergenic lncRNA	NovelLncRNA
TCONS_00016231	XLOC_006715		1	186558827	186586622	-	2	intergenic lncRNA	NovelLncRNA
TCONS_00016255	XLOC_006723	ENSSSCG00000021608	1	186881667	186943719	-	2	antisense lncRNA	NovelLncRNA
TCONS_00016256	XLOC_006724	ENSSSCG00000021608	1	186899442	186946023	-	2	antisense lncRNA	NovelLncRNA
TCONS_00016258	XLOC_006726		1	187068296	187113258	-	4	intergenic lncRNA	NovelLncRNA
TCONS_00016259	XLOC_006726		1	187068296	187113258	-	3	intergenic lncRNA	NovelLncRNA
TCONS_00016260	XLOC_006726		1	187083615	187113334	-	3	intergenic lncRNA	NovelLncRNA
TCONS_00016263	XLOC_006728		1	187362291	187401671	-	2	intergenic lncRNA	NovelLncRNA
TCONS_00016270	XLOC_006729		1	187421360	187438339	-	2	intergenic lncRNA	NovelLncRNA
TCONS_00016281	XLOC_006731	ENSSSCG00000004980	1	187714871	187799034	-	2	antisense lncRNA	NovelLncRNA
TCONS_00016282	XLOC_006732	ENSSSCG00000004980	1	187718828	187815776	-	2	antisense lncRNA	NovelLncRNA
TCONS_00016285	XLOC_006733	ENSSSCG00000020940	1	187910951	187961223	-	2	antisense lncRNA	NovelLncRNA
TCONS_00016286	XLOC_006733	ENSSSCG00000020940	1	187944550	187962514	-	2	antisense lncRNA	NovelLncRNA
TCONS_00016333	XLOC_006746		1	188764205	188810623	-	2	intergenic lncRNA	NovelLncRNA
TCONS_00016350	XLOC_006753		1	189425403	189427907	-	2	intergenic lncRNA	NovelLncRNA
TCONS_00016353	XLOC_006756		1	189936172	190000920	-	2	intergenic lncRNA	NovelLncRNA
TCONS_00016360	XLOC_006761		1	190453354	190478593	-	2	intergenic lncRNA	NovelLncRNA
TCONS_00016363	XLOC_006763		1	191096770	191208888	-	5	intergenic lncRNA	NovelLncRNA
TCONS_00016364	XLOC_006763		1	191096770	191439087	-	7	intergenic lncRNA	NovelLncRNA
TCONS_00016365	XLOC_006764		1	191129927	191181912	-	2	intergenic lncRNA	NovelLncRNA
TCONS_00016367	XLOC_006763		1	191167829	191201991	-	4	intergenic lncRNA	NovelLncRNA
TCONS_00016368	XLOC_006763		1	191167829	191208888	-	5	intergenic lncRNA	NovelLncRNA
TCONS_00016371	XLOC_006763		1	191201431	191361830	-	4	intergenic lncRNA	NovelLncRNA
TCONS_00016379	XLOC_006763		1	191425576	191439472	-	2	intergenic lncRNA	NovelLncRNA
TCONS_00016381	XLOC_006768		1	191485995	191525349	-	2	intergenic lncRNA	NovelLncRNA
TCONS_00016387	XLOC_006771		1	191934077	191934340	-	2	intergenic lncRNA	NovelLncRNA
TCONS_00016390	XLOC_006774		1	192463608	192512803	-	2	intergenic lncRNA	NovelLncRNA
TCONS_00016392	XLOC_006776		1	192697336	192703341	-	2	intergenic lncRNA	NovelLncRNA
TCONS_00016400	XLOC_006781		1	193079685	193080576	-	2	intergenic lncRNA	NovelLncRNA
TCONS_00016401	XLOC_006782		1	193176972	193233899	-	2	intergenic lncRNA	NovelLncRNA
TCONS_00016408	XLOC_006789		1	193735848	194019991	-	4	intergenic lncRNA	NovelLncRNA
TCONS_00016413	XLOC_006793		1	194199179	194215801	-	2	intergenic lncRNA	NovelLncRNA
TCONS_00016416	XLOC_006795		1	194364013	194365422	-	2	intergenic lncRNA	NovelLncRNA
TCONS_00016450	XLOC_006808		1	195434420	195501530	-	2	intergenic lncRNA	NovelLncRNA
TCONS_00016452	XLOC_006810		1	195479514	195489517	-	2	intergenic lncRNA	NovelLncRNA
TCONS_00016453	XLOC_006810		1	195486152	195490125	-	2	intergenic lncRNA	NovelLncRNA
TCONS_00016456	XLOC_006813		1	195786003	195812091	-	2	intergenic lncRNA	NovelLncRNA
TCONS_00016461	XLOC_006817		1	195864497	195874634	-	3	intergenic lncRNA	NovelLncRNA
TCONS_00016462	XLOC_006817		1	195864497	195874713	-	3	intergenic lncRNA	NovelLncRNA
TCONS_00016463	XLOC_006817		1	195864497	195874982	-	3	intergenic lncRNA	NovelLncRNA
TCONS_00016465	XLOC_006819		1	195992430	196042282	-	2	intergenic lncRNA	NovelLncRNA
TCONS_00016466	XLOC_006820		1	196173800	196175340	-	2	intergenic lncRNA	NovelLncRNA
TCONS_00016467	XLOC_006821		1	196575507	196650051	-	2	intergenic lncRNA	NovelLncRNA
TCONS_00016469	XLOC_006823		1	196824460	196855040	-	2	intergenic lncRNA	NovelLncRNA
TCONS_00016495	XLOC_006846		1	199722588	199807100	-	2	intergenic lncRNA	NovelLncRNA
TCONS_00016497	XLOC_006848		1	199734994	199779755	-	2	intergenic lncRNA	NovelLncRNA
TCONS_00016521	XLOC_006856	ENSSSCG00000020086	1	200053682	200073236	-	2	antisense lncRNA	NovelLncRNA
TCONS_00016529	XLOC_006858		1	200175943	200200385	-	2	intergenic lncRNA	NovelLncRNA
TCONS_00016531	XLOC_006860		1	200180024	200185608	-	3	intergenic lncRNA	NovelLncRNA
TCONS_00016532	XLOC_006860		1	200180024	200193003	-	3	intergenic lncRNA	NovelLncRNA
TCONS_00016533	XLOC_006860		1	200180024	200193553	-	4	intergenic lncRNA	NovelLncRNA
TCONS_00016534	XLOC_006860		1	200180024	200193558	-	4	intergenic lncRNA	NovelLncRNA
TCONS_00016536	XLOC_006861		1	200231905	200233250	-	2	intergenic lncRNA	NovelLncRNA
TCONS_00016538	XLOC_006863		1	200249359	200260375	-	2	intergenic lncRNA	NovelLncRNA
TCONS_00016601	XLOC_006865	ENSSSCG00000005020	1	200589521	200589980	-	2	antisense lncRNA	NovelLncRNA
TCONS_00016644	XLOC_006875		1	200880168	200881530	-	2	intergenic lncRNA	NovelLncRNA
TCONS_00016659	XLOC_006879		1	201126728	201159333	-	2	intergenic lncRNA	NovelLncRNA
TCONS_00016663	XLOC_006881		1	201249268	201252955	-	2	intergenic lncRNA	NovelLncRNA
TCONS_00016664	XLOC_006882		1	201271793	201273080	-	2	intergenic lncRNA	NovelLncRNA
TCONS_00016669	XLOC_006886		1	201705951	201707504	-	2	intergenic lncRNA	NovelLncRNA
TCONS_00016686	XLOC_006894	ENSSSCG00000005031	1	202150022	202253706	-	2	antisense lncRNA	NovelLncRNA
TCONS_00016689	XLOC_006896		1	202186915	202222753	-	2	intergenic lncRNA	NovelLncRNA
TCONS_00016691	XLOC_006894	ENSSSCG00000021862	1	202243031	202270933	-	2	antisense lncRNA	NovelLncRNA
TCONS_00016693	XLOC_006898		1	202333698	202337856	-	2	intergenic lncRNA	NovelLncRNA
TCONS_00016723	XLOC_006904		1	202721281	202744739	-	2	intergenic lncRNA	NovelLncRNA
TCONS_00016728	XLOC_006906	ENSSSCG00000005042	1	202844474	202882045	-	2	antisense lncRNA	NovelLncRNA
TCONS_00016744	XLOC_006912		1	203046762	203109983	-	2	intergenic lncRNA	NovelLncRNA
TCONS_00016745	XLOC_006913		1	203165404	203222052	-	3	intergenic lncRNA	NovelLncRNA
TCONS_00016771	XLOC_006931		1	204373390	204385989	-	2	intergenic lncRNA	NovelLncRNA
TCONS_00016772	XLOC_006932	ENSSSCG00000023408	1	204402116	204450064	-	2	antisense lncRNA	NovelLncRNA
TCONS_00016774	XLOC_006934	ENSSSCG00000023408	1	204417679	204470608	-	2	antisense lncRNA	NovelLncRNA
TCONS_00016781	XLOC_006941		1	204769671	204771984	-	2	intergenic lncRNA	NovelLncRNA
TCONS_00016790	XLOC_006945	ENSSSCG00000005054	1	204853711	204917133	-	3	antisense lncRNA	NovelLncRNA
TCONS_00016792	XLOC_006942		1	204885240	204886203	-	2	intergenic lncRNA	NovelLncRNA
TCONS_00016793	XLOC_006942	ENSSSCG00000005055	1	204885240	204957442	-	2	antisense lncRNA	NovelLncRNA
TCONS_00016794	XLOC_006942	ENSSSCG00000005055	1	204921328	204960467	-	2	antisense lncRNA	NovelLncRNA
TCONS_00016795	XLOC_006947		1	204938348	204949903	-	2	intergenic lncRNA	NovelLncRNA
TCONS_00016796	XLOC_006948	ENSSSCG00000005055	1	204965317	204965978	-	2	antisense lncRNA	NovelLncRNA
TCONS_00016802	XLOC_006952		1	205089015	205124004	-	2	intergenic lncRNA	NovelLncRNA
TCONS_00016804	XLOC_006952		1	205089015	205124570	-	2	intergenic lncRNA	NovelLncRNA
TCONS_00016805	XLOC_006952		1	205089015	205124570	-	2	intergenic lncRNA	NovelLncRNA
TCONS_00016815	XLOC_006957		1	205392859	205428759	-	2	intergenic lncRNA	NovelLncRNA
TCONS_00016818	XLOC_006960		1	205581192	205618061	-	2	intergenic lncRNA	NovelLncRNA
TCONS_00016823	XLOC_006964		1	205746838	205773704	-	2	intergenic lncRNA	NovelLncRNA
TCONS_00016825	XLOC_006965		1	205810851	205849676	-	2	intergenic lncRNA	NovelLncRNA
TCONS_00016827	XLOC_006966		1	205859457	205866636	-	2	intergenic lncRNA	NovelLncRNA
TCONS_00016828	XLOC_006967	ENSSSCG00000021134	1	205988129	206043501	-	2	antisense lncRNA	NovelLncRNA
TCONS_00016833	XLOC_006972		1	206237533	206242968	-	2	intergenic lncRNA	NovelLncRNA
TCONS_00016837	XLOC_006973		1	206323461	206378433	-	2	intergenic lncRNA	NovelLncRNA
TCONS_00016843	XLOC_006978		1	206672577	206675684	-	2	intergenic lncRNA	NovelLncRNA
TCONS_00016845	XLOC_006979		1	206716917	206718040	-	2	intergenic lncRNA	NovelLncRNA
TCONS_00016873	XLOC_006993		1	207737897	207738275	-	2	intergenic lncRNA	NovelLncRNA
TCONS_00016881	XLOC_006997		1	208153092	208187102	-	2	intergenic lncRNA	NovelLncRNA
TCONS_00016882	XLOC_006998	ENSSSCG00000005072	1	208275829	208288729	-	4	antisense lncRNA	NovelLncRNA
TCONS_00016884	XLOC_006998	ENSSSCG00000005072	1	208275829	208288729	-	3	antisense lncRNA	NovelLncRNA
TCONS_00016896	XLOC_007003		1	208814639	208873518	-	2	intergenic lncRNA	NovelLncRNA
TCONS_00016948	XLOC_007015		1	210359360	210373702	-	2	intergenic lncRNA	NovelLncRNA
TCONS_00016951	XLOC_007018		1	210439734	210440989	-	2	intergenic lncRNA	NovelLncRNA
TCONS_00016985	XLOC_007035		1	211516257	211523581	-	2	intergenic lncRNA	NovelLncRNA
TCONS_00016991	XLOC_007040	ENSSSCG00000005096	1	211935182	212144957	-	2	antisense lncRNA	NovelLncRNA
TCONS_00016993	XLOC_007041		1	211940009	212009823	-	2	intergenic lncRNA	NovelLncRNA
TCONS_00016995	XLOC_007040	ENSSSCG00000005096	1	212062100	212143371	-	2	antisense lncRNA	NovelLncRNA
TCONS_00016996	XLOC_007040	ENSSSCG00000005096	1	212064214	212144948	-	2	antisense lncRNA	NovelLncRNA
TCONS_00017001	XLOC_007046		1	212597082	212605789	-	3	intergenic lncRNA	NovelLncRNA
TCONS_00017012	XLOC_007052		1	212691046	212691888	-	2	intergenic lncRNA	NovelLncRNA
TCONS_00017022	XLOC_007055	ENSSSCG00000005106	1	212981692	213004725	-	2	antisense lncRNA	NovelLncRNA
TCONS_00017023	XLOC_007056	ENSSSCG00000005106	1	212987827	212993290	-	2	antisense lncRNA	NovelLncRNA
TCONS_00017024	XLOC_007057		1	213356142	213370732	-	2	intergenic lncRNA	NovelLncRNA
TCONS_00017026	XLOC_007059		1	213506290	213684600	-	2	intergenic lncRNA	NovelLncRNA
TCONS_00017035	XLOC_007066		1	214651455	214689055	-	2	intergenic lncRNA	NovelLncRNA
TCONS_00017036	XLOC_007067		1	214659267	214719871	-	2	intergenic lncRNA	NovelLncRNA
TCONS_00017039	XLOC_007068		1	214892230	214920752	-	2	intergenic lncRNA	NovelLncRNA
TCONS_00017046	XLOC_007070		1	215020683	215021610	-	2	intergenic lncRNA	NovelLncRNA
TCONS_00017064	XLOC_007076		1	216088409	216139619	-	2	intergenic lncRNA	NovelLncRNA
TCONS_00017065	XLOC_007077	ENSSSCG00000028558	1	216295204	216299115	-	2	antisense lncRNA	NovelLncRNA
TCONS_00017066	XLOC_007078		1	216390764	216398855	-	2	intergenic lncRNA	NovelLncRNA
TCONS_00017085	XLOC_007091		1	217114432	217205510	-	2	intergenic lncRNA	NovelLncRNA
TCONS_00017109	XLOC_007100		1	218673289	218677812	-	2	intergenic lncRNA	NovelLncRNA
TCONS_00017111	XLOC_007100	ENSSSCG00000005127	1	218677341	218691843	-	2	antisense lncRNA	NovelLncRNA
TCONS_00017115	XLOC_007104		1	219487210	219504586	-	2	intergenic lncRNA	NovelLncRNA
TCONS_00017118	XLOC_007106		1	219849925	219915543	-	2	intergenic lncRNA	NovelLncRNA
TCONS_00017122	XLOC_007109		1	220493081	220503851	-	2	intergenic lncRNA	NovelLncRNA
TCONS_00017123	XLOC_007110		1	220762152	220765513	-	2	intergenic lncRNA	NovelLncRNA
TCONS_00017124	XLOC_007111		1	221117400	221174343	-	2	intergenic lncRNA	NovelLncRNA
TCONS_00017126	XLOC_007112		1	221752083	221753292	-	2	intergenic lncRNA	NovelLncRNA
TCONS_00017127	XLOC_007113	ENSSSCG00000005130	1	222064007	222105511	-	2	antisense lncRNA	NovelLncRNA
TCONS_00017133	XLOC_007118		1	223027621	223028098	-	2	intergenic lncRNA	NovelLncRNA
TCONS_00017137	XLOC_007121		1	223682704	223721328	-	4	intergenic lncRNA	NovelLncRNA
TCONS_00017142	XLOC_007122		1	223692426	223754639	-	3	intergenic lncRNA	NovelLncRNA
TCONS_00017144	XLOC_007123		1	223768165	223777915	-	3	intergenic lncRNA	NovelLncRNA
TCONS_00017146	XLOC_007125		1	223835728	223837393	-	2	intergenic lncRNA	NovelLncRNA
TCONS_00017147	XLOC_007126		1	223847632	223850532	-	2	intergenic lncRNA	NovelLncRNA
TCONS_00017150	XLOC_007128		1	223958924	223968335	-	3	intergenic lncRNA	NovelLncRNA
TCONS_00017152	XLOC_007128		1	223958924	223968866	-	3	intergenic lncRNA	NovelLncRNA
TCONS_00017153	XLOC_007128		1	223958924	223969038	-	2	intergenic lncRNA	NovelLncRNA
TCONS_00017281	XLOC_007151	ENSSSCG00000027736	1	225118767	225147169	-	4	antisense lncRNA	NovelLncRNA
TCONS_00017287	XLOC_007156	ENSSSCG00000026980	1	225152242	225199566	-	2	antisense lncRNA	NovelLncRNA
TCONS_00017291	XLOC_007154	ENSSSCG00000026980	1	225182641	225330194	-	2	antisense lncRNA	NovelLncRNA
TCONS_00017292	XLOC_007157	ENSSSCG00000026980	1	225187120	225215841	-	2	antisense lncRNA	NovelLncRNA
TCONS_00017300	XLOC_007158	ENSSSCG00000030452	1	225330394	225374367	-	2	antisense lncRNA	NovelLncRNA
TCONS_00017319	XLOC_007162		1	225546128	225547636	-	2	intergenic lncRNA	NovelLncRNA
TCONS_00017336	XLOC_007171	ENSSSCG00000005166	1	226334385	226372431	-	2	antisense lncRNA	NovelLncRNA
TCONS_00017337	XLOC_007172	ENSSSCG00000005167	1	226618923	226669430	-	2	antisense lncRNA	NovelLncRNA
TCONS_00017361	XLOC_007180	ENSSSCG00000005173	1	227400528	227409061	-	2	antisense lncRNA	NovelLncRNA
TCONS_00017365	XLOC_007183		1	227426263	227433936	-	2	intergenic lncRNA	NovelLncRNA
TCONS_00017384	XLOC_007189		1	227933698	227954617	-	2	intergenic lncRNA	NovelLncRNA
TCONS_00017385	XLOC_007190		1	228051168	228052454	-	2	intergenic lncRNA	NovelLncRNA
TCONS_00017394	XLOC_007195		1	229032460	229057643	-	4	intergenic lncRNA	NovelLncRNA
TCONS_00017398	XLOC_007196		1	229043769	229074179	-	2	intergenic lncRNA	NovelLncRNA
TCONS_00017399	XLOC_007195		1	229051100	229053963	-	2	intergenic lncRNA	NovelLncRNA
TCONS_00017400	XLOC_007197		1	229055917	229056776	-	2	intergenic lncRNA	NovelLncRNA
TCONS_00017409	XLOC_007201		1	229484042	229562612	-	4	intergenic lncRNA	NovelLncRNA
TCONS_00017413	XLOC_007203		1	229646422	229662351	-	3	intergenic lncRNA	NovelLncRNA
TCONS_00017420	XLOC_007204	ENSSSCG00000025613	1	229769220	229822298	-	2	antisense lncRNA	NovelLncRNA
TCONS_00017425	XLOC_007206	ENSSSCG00000025613	1	230105182	230155795	-	3	antisense lncRNA	NovelLncRNA
TCONS_00017427	XLOC_007206		1	230152632	230155856	-	2	intergenic lncRNA	NovelLncRNA
TCONS_00017428	XLOC_007207		1	230163053	230168823	-	2	intergenic lncRNA	NovelLncRNA
TCONS_00017429	XLOC_007208		1	230206868	230278226	-	4	intergenic lncRNA	NovelLncRNA
TCONS_00017433	XLOC_007211		1	230437861	230455263	-	4	intergenic lncRNA	NovelLncRNA
TCONS_00017434	XLOC_007211		1	230437861	230474234	-	5	intergenic lncRNA	NovelLncRNA
TCONS_00017436	XLOC_007212		1	230547385	230554342	-	2	intergenic lncRNA	NovelLncRNA
TCONS_00017467	XLOC_007219	ENSSSCG00000005186	1	231131559	231354305	-	2	antisense lncRNA	NovelLncRNA
TCONS_00017468	XLOC_007220	ENSSSCG00000005186	1	231199631	231285222	-	2	antisense lncRNA	NovelLncRNA
TCONS_00017469	XLOC_007221	ENSSSCG00000005186	1	231247046	231254743	-	2	antisense lncRNA	NovelLncRNA
TCONS_00017477	XLOC_007223		1	231445706	231503754	-	2	intergenic lncRNA	NovelLncRNA
TCONS_00017486	XLOC_007228		1	231681264	231700766	-	2	intergenic lncRNA	NovelLncRNA
[truncated: 22,449 more rows]
