# Supplementary material for: Integrated analysis of lncRNA, miRNA and mRNA reveals novel insights into the fertility regulation of large white sows
Source: BMC Genomics. 2020 Sep 14;21:636. doi: 10.1186/s12864-020-07055-2 (PMC7490888; doi:10.1186/s12864-020-07055-2)
Supplement: Supplementary file 3 — Additional file 3: Table S3. Summary of mRNA transcripts of 16 libraries by RNA-sequencing. [file 12864_2020_7055_MOESM3_ESM.xls]

## Sheet: Table S3
Table S3. Summary of mRNAtranscripts of 16 libraries by RNA-sequencing.
Transcript_id	Length
ENSSSCT00000000001	1586
ENSSSCT00000000003	3495
ENSSSCT00000000004	2274
ENSSSCT00000000005	6486
ENSSSCT00000000006	904
ENSSSCT00000000007	1927
ENSSSCT00000000008	3198
ENSSSCT00000000010	1392
ENSSSCT00000000011	2293
ENSSSCT00000000012	1027
ENSSSCT00000000013	1155
ENSSSCT00000000014	4073
ENSSSCT00000000015	1394
ENSSSCT00000000016	858
ENSSSCT00000000017	1164
ENSSSCT00000000018	2374
ENSSSCT00000000019	2670
ENSSSCT00000000020	1410
ENSSSCT00000000021	1353
ENSSSCT00000000022	1568
ENSSSCT00000000023	720
ENSSSCT00000000024	648
ENSSSCT00000000025	884
ENSSSCT00000000026	1305
ENSSSCT00000000027	1014
ENSSSCT00000000029	4562
ENSSSCT00000000030	7446
ENSSSCT00000000033	1396
ENSSSCT00000000035	799
ENSSSCT00000000036	2248
ENSSSCT00000000037	1673
ENSSSCT00000000038	3339
ENSSSCT00000000039	2786
ENSSSCT00000000040	1954
ENSSSCT00000000041	1902
ENSSSCT00000000042	2656
ENSSSCT00000000043	1086
ENSSSCT00000000044	939
ENSSSCT00000000046	1918
ENSSSCT00000000047	780
ENSSSCT00000000048	1295
ENSSSCT00000000049	1214
ENSSSCT00000000051	1649
ENSSSCT00000000052	570
ENSSSCT00000000053	2151
ENSSSCT00000000054	780
ENSSSCT00000000055	1236
ENSSSCT00000000061	1878
ENSSSCT00000000063	741
ENSSSCT00000000064	1460
ENSSSCT00000000065	2075
ENSSSCT00000000066	921
ENSSSCT00000000067	1533
ENSSSCT00000000068	1248
ENSSSCT00000000069	2833
ENSSSCT00000000070	3969
ENSSSCT00000000072	6991
ENSSSCT00000000073	2504
ENSSSCT00000000074	8181
ENSSSCT00000000077	1673
ENSSSCT00000000078	1696
ENSSSCT00000000079	375
ENSSSCT00000000080	1062
ENSSSCT00000000081	2754
ENSSSCT00000000082	2562
ENSSSCT00000000083	1774
ENSSSCT00000000084	2436
ENSSSCT00000000085	1610
ENSSSCT00000000086	2122
ENSSSCT00000000087	1827
ENSSSCT00000000088	5927
ENSSSCT00000000089	961
ENSSSCT00000000090	1410
ENSSSCT00000000092	846
ENSSSCT00000000093	2006
ENSSSCT00000000095	1323
ENSSSCT00000000096	756
ENSSSCT00000000097	1956
ENSSSCT00000000098	1500
ENSSSCT00000000099	1324
ENSSSCT00000000100	2242
ENSSSCT00000000101	3486
ENSSSCT00000000102	609
ENSSSCT00000000103	1090
ENSSSCT00000000109	1145
ENSSSCT00000000110	2676
ENSSSCT00000000111	1685
ENSSSCT00000000112	1344
ENSSSCT00000000113	2686
ENSSSCT00000000114	1441
ENSSSCT00000000116	2695
ENSSSCT00000000117	1750
ENSSSCT00000000119	1446
ENSSSCT00000000120	2109
ENSSSCT00000000121	1754
ENSSSCT00000000122	540
ENSSSCT00000000123	1236
ENSSSCT00000000124	2595
ENSSSCT00000000125	1944
ENSSSCT00000000126	2114
ENSSSCT00000000127	1095
ENSSSCT00000000128	1395
ENSSSCT00000000130	858
ENSSSCT00000000131	986
ENSSSCT00000000133	1329
ENSSSCT00000000136	3321
ENSSSCT00000000137	2460
ENSSSCT00000000138	813
ENSSSCT00000000139	1440
ENSSSCT00000000140	1189
ENSSSCT00000000141	723
ENSSSCT00000000142	5239
ENSSSCT00000000143	5020
ENSSSCT00000000144	558
ENSSSCT00000000145	709
ENSSSCT00000000146	870
ENSSSCT00000000147	2237
ENSSSCT00000000148	6437
ENSSSCT00000000150	1696
ENSSSCT00000000151	6140
ENSSSCT00000000153	2402
ENSSSCT00000000156	879
ENSSSCT00000000158	1062
ENSSSCT00000000159	921
ENSSSCT00000000160	1321
ENSSSCT00000000161	726
ENSSSCT00000000162	909
ENSSSCT00000000163	516
ENSSSCT00000000164	2828
ENSSSCT00000000165	2004
ENSSSCT00000000167	2615
ENSSSCT00000000168	519
ENSSSCT00000000169	4254
ENSSSCT00000000170	1915
ENSSSCT00000000171	5920
ENSSSCT00000000173	2748
ENSSSCT00000000174	1158
ENSSSCT00000000175	1368
ENSSSCT00000000176	2123
ENSSSCT00000000177	2043
ENSSSCT00000000178	2706
ENSSSCT00000000179	1457
ENSSSCT00000000180	1680
ENSSSCT00000000183	399
ENSSSCT00000000184	5797
ENSSSCT00000000185	2527
ENSSSCT00000000188	1459
ENSSSCT00000000189	603
ENSSSCT00000000190	1684
ENSSSCT00000000191	1232
ENSSSCT00000000192	1113
ENSSSCT00000000194	2124
ENSSSCT00000000195	1655
ENSSSCT00000000197	552
ENSSSCT00000000199	1566
ENSSSCT00000000200	2466
ENSSSCT00000000201	1707
ENSSSCT00000000203	1639
ENSSSCT00000000204	18097
ENSSSCT00000000207	1608
ENSSSCT00000000208	1560
ENSSSCT00000000210	1177
ENSSSCT00000000211	1750
ENSSSCT00000000212	877
ENSSSCT00000000215	945
ENSSSCT00000000216	3160
ENSSSCT00000000217	2724
ENSSSCT00000000218	2111
ENSSSCT00000000219	4833
ENSSSCT00000000220	510
ENSSSCT00000000223	4905
ENSSSCT00000000226	1529
ENSSSCT00000000227	849
ENSSSCT00000000229	1330
ENSSSCT00000000230	2218
ENSSSCT00000000232	3729
ENSSSCT00000000233	1812
ENSSSCT00000000235	2097
ENSSSCT00000000236	1489
ENSSSCT00000000240	2072
ENSSSCT00000000241	883
ENSSSCT00000000245	6140
ENSSSCT00000000250	1170
ENSSSCT00000000251	3787
ENSSSCT00000000252	4568
ENSSSCT00000000253	2043
ENSSSCT00000000254	2731
ENSSSCT00000000255	1900
ENSSSCT00000000257	552
ENSSSCT00000000258	1883
ENSSSCT00000000259	2403
ENSSSCT00000000260	1461
ENSSSCT00000000261	346
ENSSSCT00000000262	1895
ENSSSCT00000000263	2141
ENSSSCT00000000264	2126
ENSSSCT00000000265	1114
ENSSSCT00000000266	1557
ENSSSCT00000000267	2315
ENSSSCT00000000268	612
ENSSSCT00000000269	1818
ENSSSCT00000000270	2364
ENSSSCT00000000271	1709
ENSSSCT00000000272	1410
ENSSSCT00000000273	734
ENSSSCT00000000275	570
ENSSSCT00000000276	2403
ENSSSCT00000000277	2925
ENSSSCT00000000278	2465
ENSSSCT00000000279	1605
ENSSSCT00000000280	1199
ENSSSCT00000000281	2647
ENSSSCT00000000282	3860
ENSSSCT00000000283	1353
ENSSSCT00000000284	6473
ENSSSCT00000000285	483
ENSSSCT00000000286	1190
ENSSSCT00000000287	4249
ENSSSCT00000000288	1299
ENSSSCT00000000290	2689
ENSSSCT00000000291	2638
ENSSSCT00000000292	1330
ENSSSCT00000000294	1235
ENSSSCT00000000295	2580
ENSSSCT00000000296	1735
ENSSSCT00000000298	348
ENSSSCT00000000299	1619
ENSSSCT00000000300	999
ENSSSCT00000000302	846
ENSSSCT00000000303	645
ENSSSCT00000000306	1619
ENSSSCT00000000309	1382
ENSSSCT00000000310	1401
ENSSSCT00000000311	1947
ENSSSCT00000000312	969
ENSSSCT00000000313	2356
ENSSSCT00000000314	4445
ENSSSCT00000000316	1500
ENSSSCT00000000317	426
ENSSSCT00000000318	3000
ENSSSCT00000000319	329
ENSSSCT00000000320	1781
ENSSSCT00000000321	996
ENSSSCT00000000323	942
ENSSSCT00000000325	945
ENSSSCT00000000326	945
ENSSSCT00000000328	936
ENSSSCT00000000329	1014
ENSSSCT00000000330	942
ENSSSCT00000000332	957
ENSSSCT00000000333	972
ENSSSCT00000000338	939
ENSSSCT00000000339	930
ENSSSCT00000000340	933
ENSSSCT00000000341	930
ENSSSCT00000000344	942
ENSSSCT00000000345	939
ENSSSCT00000000348	966
ENSSSCT00000000349	936
ENSSSCT00000000352	957
ENSSSCT00000000354	939
ENSSSCT00000000355	942
ENSSSCT00000000356	936
ENSSSCT00000000357	936
ENSSSCT00000000359	936
ENSSSCT00000000360	939
ENSSSCT00000000365	954
ENSSSCT00000000370	957
ENSSSCT00000000371	939
ENSSSCT00000000372	939
ENSSSCT00000000373	936
ENSSSCT00000000374	927
ENSSSCT00000000375	936
ENSSSCT00000000376	951
ENSSSCT00000000377	939
ENSSSCT00000000381	670
ENSSSCT00000000383	901
ENSSSCT00000000384	957
ENSSSCT00000000386	4428
ENSSSCT00000000387	633
ENSSSCT00000000388	459
ENSSSCT00000000389	3527
ENSSSCT00000000390	2265
ENSSSCT00000000391	2157
ENSSSCT00000000392	1261
ENSSSCT00000000393	3017
ENSSSCT00000000394	1914
ENSSSCT00000000395	1323
ENSSSCT00000000398	1327
ENSSSCT00000000399	611
ENSSSCT00000000402	1648
ENSSSCT00000000403	2139
ENSSSCT00000000405	6891
ENSSSCT00000000407	576
ENSSSCT00000000408	637
ENSSSCT00000000409	500
ENSSSCT00000000410	4921
ENSSSCT00000000411	1710
ENSSSCT00000000412	1484
ENSSSCT00000000413	2009
ENSSSCT00000000414	3228
ENSSSCT00000000416	480
ENSSSCT00000000417	755
ENSSSCT00000000418	801
ENSSSCT00000000419	576
ENSSSCT00000000424	4243
ENSSSCT00000000425	1314
ENSSSCT00000000428	2989
ENSSSCT00000000429	1049
ENSSSCT00000000430	1936
ENSSSCT00000000431	5397
ENSSSCT00000000432	795
ENSSSCT00000000433	2135
ENSSSCT00000000434	1020
ENSSSCT00000000436	8727
ENSSSCT00000000437	624
ENSSSCT00000000438	1767
ENSSSCT00000000439	1795
ENSSSCT00000000442	717
ENSSSCT00000000443	4888
ENSSSCT00000000445	5440
ENSSSCT00000000446	1742
ENSSSCT00000000447	3373
ENSSSCT00000000448	1547
ENSSSCT00000000449	942
ENSSSCT00000000450	1302
ENSSSCT00000000451	2088
ENSSSCT00000000452	773
ENSSSCT00000000453	1222
ENSSSCT00000000454	961
ENSSSCT00000000457	6315
ENSSSCT00000000458	2593
ENSSSCT00000000459	1373
ENSSSCT00000000460	2483
ENSSSCT00000000461	4887
ENSSSCT00000000463	2255
ENSSSCT00000000464	1411
ENSSSCT00000000465	3015
ENSSSCT00000000467	1833
ENSSSCT00000000470	1869
ENSSSCT00000000471	2495
ENSSSCT00000000472	5640
ENSSSCT00000000473	2344
ENSSSCT00000000474	3266
ENSSSCT00000000476	1636
ENSSSCT00000000477	1056
ENSSSCT00000000478	3263
ENSSSCT00000000479	1384
ENSSSCT00000000484	2152
ENSSSCT00000000486	1432
ENSSSCT00000000489	2625
ENSSSCT00000000491	3897
ENSSSCT00000000492	4845
ENSSSCT00000000493	4603
ENSSSCT00000000494	6105
ENSSSCT00000000496	1263
ENSSSCT00000000497	1263
ENSSSCT00000000498	523
ENSSSCT00000000499	201
ENSSSCT00000000500	1632
ENSSSCT00000000502	1638
ENSSSCT00000000504	2350
ENSSSCT00000000506	464
ENSSSCT00000000507	2996
ENSSSCT00000000509	327
ENSSSCT00000000510	581
ENSSSCT00000000511	985
ENSSSCT00000000512	399
ENSSSCT00000000513	948
ENSSSCT00000000514	396
ENSSSCT00000000515	3519
ENSSSCT00000000516	3408
ENSSSCT00000000517	6025
ENSSSCT00000000518	671
ENSSSCT00000000519	1207
ENSSSCT00000000520	1143
ENSSSCT00000000521	2826
ENSSSCT00000000522	375
ENSSSCT00000000524	2959
ENSSSCT00000000525	1011
ENSSSCT00000000526	1892
ENSSSCT00000000528	1993
ENSSSCT00000000529	630
ENSSSCT00000000530	1287
ENSSSCT00000000531	1676
ENSSSCT00000000535	2166
ENSSSCT00000000538	2001
ENSSSCT00000000539	1663
ENSSSCT00000000540	768
ENSSSCT00000000541	1744
ENSSSCT00000000543	6233
ENSSSCT00000000547	1806
ENSSSCT00000000548	3213
ENSSSCT00000000549	3257
ENSSSCT00000000550	991
ENSSSCT00000000551	3208
ENSSSCT00000000553	1389
ENSSSCT00000000555	3204
ENSSSCT00000000557	1250
ENSSSCT00000000558	597
ENSSSCT00000000559	2575
ENSSSCT00000000561	2893
ENSSSCT00000000562	5818
ENSSSCT00000000563	1167
ENSSSCT00000000564	2914
ENSSSCT00000000565	2919
ENSSSCT00000000566	506
ENSSSCT00000000569	1938
ENSSSCT00000000570	2599
ENSSSCT00000000571	5062
ENSSSCT00000000572	1718
ENSSSCT00000000573	3003
ENSSSCT00000000576	5292
ENSSSCT00000000578	3546
ENSSSCT00000000581	3042
ENSSSCT00000000582	2343
ENSSSCT00000000584	3723
ENSSSCT00000000586	713
ENSSSCT00000000587	1306
ENSSSCT00000000588	4184
ENSSSCT00000000589	1023
ENSSSCT00000000590	1952
ENSSSCT00000000591	708
ENSSSCT00000000592	4565
ENSSSCT00000000593	1053
ENSSSCT00000000594	1485
ENSSSCT00000000595	1296
ENSSSCT00000000596	4255
ENSSSCT00000000597	3836
ENSSSCT00000000598	6651
ENSSSCT00000000602	1555
ENSSSCT00000000603	431
ENSSSCT00000000606	1523
ENSSSCT00000000609	776
ENSSSCT00000000610	951
ENSSSCT00000000613	2994
ENSSSCT00000000614	4226
ENSSSCT00000000615	2477
ENSSSCT00000000616	1875
ENSSSCT00000000617	668
ENSSSCT00000000620	1106
ENSSSCT00000000621	2990
ENSSSCT00000000623	3062
ENSSSCT00000000624	2873
ENSSSCT00000000626	270
ENSSSCT00000000627	4576
ENSSSCT00000000629	4370
ENSSSCT00000000630	2130
ENSSSCT00000000632	4283
ENSSSCT00000000633	4018
ENSSSCT00000000634	897
ENSSSCT00000000635	2135
ENSSSCT00000000636	4461
ENSSSCT00000000638	1167
ENSSSCT00000000639	389
ENSSSCT00000000641	351
ENSSSCT00000000642	940
ENSSSCT00000000643	1170
ENSSSCT00000000644	1657
ENSSSCT00000000645	3710
ENSSSCT00000000646	2269
ENSSSCT00000000647	2232
ENSSSCT00000000648	258
ENSSSCT00000000649	1824
ENSSSCT00000000651	819
ENSSSCT00000000652	663
ENSSSCT00000000653	1812
ENSSSCT00000000654	1302
ENSSSCT00000000655	732
ENSSSCT00000000656	678
ENSSSCT00000000657	3591
ENSSSCT00000000658	7931
ENSSSCT00000000659	1317
ENSSSCT00000000660	4056
ENSSSCT00000000661	522
ENSSSCT00000000665	5061
ENSSSCT00000000666	725
ENSSSCT00000000668	516
ENSSSCT00000000669	1251
ENSSSCT00000000671	8870
ENSSSCT00000000674	528
ENSSSCT00000000675	1074
ENSSSCT00000000676	1089
ENSSSCT00000000678	936
ENSSSCT00000000680	2222
ENSSSCT00000000681	3167
ENSSSCT00000000682	918
ENSSSCT00000000683	993
ENSSSCT00000000686	675
ENSSSCT00000000687	951
ENSSSCT00000000688	750
ENSSSCT00000000689	1585
ENSSSCT00000000691	1195
ENSSSCT00000000693	231
ENSSSCT00000000694	399
ENSSSCT00000000695	599
ENSSSCT00000000696	1652
ENSSSCT00000000698	2561
ENSSSCT00000000699	2045
ENSSSCT00000000700	1917
ENSSSCT00000000701	1802
ENSSSCT00000000703	672
ENSSSCT00000000704	522
ENSSSCT00000000707	1204
ENSSSCT00000000708	838
ENSSSCT00000000709	1701
ENSSSCT00000000710	1155
ENSSSCT00000000711	1410
ENSSSCT00000000712	1655
ENSSSCT00000000713	1180
ENSSSCT00000000715	4557
ENSSSCT00000000716	4465
ENSSSCT00000000717	3413
ENSSSCT00000000718	2310
ENSSSCT00000000719	648
ENSSSCT00000000720	3750
ENSSSCT00000000721	1312
ENSSSCT00000000722	348
ENSSSCT00000000723	708
ENSSSCT00000000724	734
ENSSSCT00000000725	1113
ENSSSCT00000000726	885
ENSSSCT00000000728	4002
ENSSSCT00000000732	539
ENSSSCT00000000733	2322
ENSSSCT00000000740	1029
ENSSSCT00000000741	2738
ENSSSCT00000000742	2494
ENSSSCT00000000743	1654
ENSSSCT00000000744	1106
ENSSSCT00000000745	3226
ENSSSCT00000000746	1267
ENSSSCT00000000748	2714
ENSSSCT00000000749	2594
ENSSSCT00000000750	1902
ENSSSCT00000000752	1482
ENSSSCT00000000753	1957
ENSSSCT00000000754	2336
ENSSSCT00000000755	3220
ENSSSCT00000000756	534
ENSSSCT00000000757	1683
ENSSSCT00000000758	2681
ENSSSCT00000000759	6172
ENSSSCT00000000761	1098
ENSSSCT00000000762	1845
ENSSSCT00000000763	723
ENSSSCT00000000764	3573
ENSSSCT00000000765	357
ENSSSCT00000000766	5405
ENSSSCT00000000767	1496
ENSSSCT00000000768	2107
ENSSSCT00000000769	2328
ENSSSCT00000000771	2020
ENSSSCT00000000772	3346
ENSSSCT00000000773	648
ENSSSCT00000000775	4551
ENSSSCT00000000776	1431
ENSSSCT00000000777	774
ENSSSCT00000000779	1488
ENSSSCT00000000780	1629
ENSSSCT00000000781	2031
ENSSSCT00000000782	1269
ENSSSCT00000000783	2565
ENSSSCT00000000784	1803
ENSSSCT00000000785	1149
ENSSSCT00000000786	2145
ENSSSCT00000000787	627
ENSSSCT00000000790	456
ENSSSCT00000000791	4165
ENSSSCT00000000793	5169
ENSSSCT00000000795	852
ENSSSCT00000000797	1308
ENSSSCT00000000798	4161
ENSSSCT00000000799	2984
ENSSSCT00000000800	2855
ENSSSCT00000000801	1823
ENSSSCT00000000802	2069
ENSSSCT00000000803	3441
ENSSSCT00000000804	933
ENSSSCT00000000805	834
ENSSSCT00000000806	3527
ENSSSCT00000000807	2764
ENSSSCT00000000808	303
ENSSSCT00000000809	2495
ENSSSCT00000000810	1571
ENSSSCT00000000811	1086
ENSSSCT00000000812	3048
ENSSSCT00000000813	3069
ENSSSCT00000000815	2169
ENSSSCT00000000817	12120
ENSSSCT00000000818	1876
ENSSSCT00000000819	3087
ENSSSCT00000000821	1161
ENSSSCT00000000822	438
ENSSSCT00000000823	462
ENSSSCT00000000824	2817
ENSSSCT00000000827	1468
ENSSSCT00000000828	1196
ENSSSCT00000000829	696
ENSSSCT00000000830	3392
ENSSSCT00000000831	1359
ENSSSCT00000000833	1226
ENSSSCT00000000834	5926
ENSSSCT00000000835	3888
ENSSSCT00000000837	1513
ENSSSCT00000000838	2522
ENSSSCT00000000839	766
ENSSSCT00000000841	672
ENSSSCT00000000842	3047
ENSSSCT00000000843	5222
ENSSSCT00000000845	2226
ENSSSCT00000000846	1950
ENSSSCT00000000848	1294
ENSSSCT00000000849	11153
ENSSSCT00000000850	1383
ENSSSCT00000000853	2988
ENSSSCT00000000855	3197
ENSSSCT00000000857	2271
ENSSSCT00000000859	3340
ENSSSCT00000000861	3465
ENSSSCT00000000862	5382
ENSSSCT00000000865	4819
ENSSSCT00000000866	2385
ENSSSCT00000000867	4495
ENSSSCT00000000868	1007
ENSSSCT00000000870	2689
ENSSSCT00000000873	3493
ENSSSCT00000000875	7015
ENSSSCT00000000876	2133
ENSSSCT00000000877	1883
ENSSSCT00000000878	2148
ENSSSCT00000000879	1566
ENSSSCT00000000880	1299
ENSSSCT00000000881	663
ENSSSCT00000000883	651
ENSSSCT00000000884	899
ENSSSCT00000000889	3224
ENSSSCT00000000891	930
ENSSSCT00000000892	954
ENSSSCT00000000893	738
ENSSSCT00000000895	906
ENSSSCT00000000898	945
ENSSSCT00000000905	927
ENSSSCT00000000907	912
ENSSSCT00000000910	1564
ENSSSCT00000000911	1722
ENSSSCT00000000912	7200
ENSSSCT00000000913	7371
ENSSSCT00000000914	5122
ENSSSCT00000000915	4594
ENSSSCT00000000916	2108
ENSSSCT00000000917	3440
ENSSSCT00000000919	2430
ENSSSCT00000000923	7115
ENSSSCT00000000924	3405
ENSSSCT00000000925	1817
ENSSSCT00000000926	2582
ENSSSCT00000000929	2196
ENSSSCT00000000930	1740
ENSSSCT00000000931	4790
ENSSSCT00000000933	578
ENSSSCT00000000934	922
ENSSSCT00000000935	1122
ENSSSCT00000000936	866
ENSSSCT00000000937	707
ENSSSCT00000000938	1823
ENSSSCT00000000939	1098
ENSSSCT00000000941	4334
ENSSSCT00000000942	2868
ENSSSCT00000000943	924
ENSSSCT00000000945	3411
ENSSSCT00000000947	426
ENSSSCT00000000949	8507
ENSSSCT00000000950	3254
ENSSSCT00000000951	2378
ENSSSCT00000000956	2817
ENSSSCT00000000957	2016
ENSSSCT00000000958	1500
ENSSSCT00000000959	830
ENSSSCT00000000960	4345
ENSSSCT00000000961	1167
ENSSSCT00000000962	671
ENSSSCT00000000963	1781
ENSSSCT00000000964	947
ENSSSCT00000000965	627
ENSSSCT00000000966	1157
ENSSSCT00000000967	1368
ENSSSCT00000000968	6506
ENSSSCT00000000970	1355
ENSSSCT00000000971	2041
ENSSSCT00000000974	1286
ENSSSCT00000000975	2196
ENSSSCT00000000976	2318
ENSSSCT00000000977	1940
ENSSSCT00000000978	1704
ENSSSCT00000000979	671
ENSSSCT00000000980	3261
ENSSSCT00000000981	735
ENSSSCT00000000984	2982
ENSSSCT00000000985	4296
ENSSSCT00000000986	3923
ENSSSCT00000000989	651
ENSSSCT00000000990	1362
ENSSSCT00000000991	7171
ENSSSCT00000000992	1193
ENSSSCT00000000994	2310
ENSSSCT00000000995	369
ENSSSCT00000000996	7444
ENSSSCT00000000998	1786
ENSSSCT00000000999	1491
ENSSSCT00000001000	3476
ENSSSCT00000001001	1062
ENSSSCT00000001002	963
ENSSSCT00000001003	1221
ENSSSCT00000001004	1423
ENSSSCT00000001005	4363
ENSSSCT00000001006	3911
ENSSSCT00000001007	610
ENSSSCT00000001009	1539
ENSSSCT00000001010	3643
ENSSSCT00000001011	10231
ENSSSCT00000001012	2219
ENSSSCT00000001016	2482
ENSSSCT00000001018	681
ENSSSCT00000001019	981
ENSSSCT00000001020	4068
ENSSSCT00000001022	2424
ENSSSCT00000001023	1334
ENSSSCT00000001024	951
ENSSSCT00000001025	1589
ENSSSCT00000001027	3194
ENSSSCT00000001028	3141
ENSSSCT00000001029	1733
ENSSSCT00000001030	1293
ENSSSCT00000001031	949
ENSSSCT00000001032	6852
ENSSSCT00000001037	4048
ENSSSCT00000001039	5646
ENSSSCT00000001040	1362
ENSSSCT00000001041	3463
ENSSSCT00000001042	1923
ENSSSCT00000001044	1573
ENSSSCT00000001046	5668
ENSSSCT00000001047	1605
ENSSSCT00000001048	2836
ENSSSCT00000001050	1815
ENSSSCT00000001051	879
ENSSSCT00000001053	304
ENSSSCT00000001054	2694
ENSSSCT00000001055	4118
ENSSSCT00000001056	1191
ENSSSCT00000001057	856
ENSSSCT00000001058	5706
ENSSSCT00000001060	3606
ENSSSCT00000001061	2634
ENSSSCT00000001062	5277
ENSSSCT00000001063	2373
ENSSSCT00000001064	2377
ENSSSCT00000001065	2973
ENSSSCT00000001066	3633
ENSSSCT00000001068	3384
ENSSSCT00000001070	2705
ENSSSCT00000001071	1505
ENSSSCT00000001072	2391
ENSSSCT00000001073	1260
ENSSSCT00000001075	3348
ENSSSCT00000001079	536
ENSSSCT00000001080	1352
ENSSSCT00000001081	1212
ENSSSCT00000001082	1883
ENSSSCT00000001084	2107
ENSSSCT00000001087	1572
ENSSSCT00000001088	2884
ENSSSCT00000001090	3339
ENSSSCT00000001092	2364
ENSSSCT00000001093	693
ENSSSCT00000001094	1805
ENSSSCT00000001096	2009
ENSSSCT00000001097	372
ENSSSCT00000001098	1517
ENSSSCT00000001100	948
ENSSSCT00000001101	3742
ENSSSCT00000001102	2016
ENSSSCT00000001103	1246
ENSSSCT00000001108	288
ENSSSCT00000001109	1533
ENSSSCT00000001110	2598
ENSSSCT00000001111	2560
ENSSSCT00000001112	1507
ENSSSCT00000001114	7796
ENSSSCT00000001115	959
ENSSSCT00000001117	2229
ENSSSCT00000001118	9614
ENSSSCT00000001119	902
ENSSSCT00000001120	5753
ENSSSCT00000001123	2199
ENSSSCT00000001125	411
ENSSSCT00000001126	3149
ENSSSCT00000001128	615
ENSSSCT00000001129	3089
ENSSSCT00000001132	962
ENSSSCT00000001133	4226
ENSSSCT00000001134	740
ENSSSCT00000001135	1283
ENSSSCT00000001136	1875
ENSSSCT00000001139	814
ENSSSCT00000001140	4612
ENSSSCT00000001141	326
ENSSSCT00000001142	562
ENSSSCT00000001143	10787
ENSSSCT00000001144	2101
ENSSSCT00000001146	1925
ENSSSCT00000001147	1587
ENSSSCT00000001148	1536
ENSSSCT00000001150	2680
ENSSSCT00000001151	4822
ENSSSCT00000001152	744
ENSSSCT00000001154	378
ENSSSCT00000001155	3811
ENSSSCT00000001157	1162
ENSSSCT00000001158	3036
ENSSSCT00000001159	1482
ENSSSCT00000001160	2397
ENSSSCT00000001161	3200
ENSSSCT00000001162	1151
ENSSSCT00000001163	2409
ENSSSCT00000001165	1233
ENSSSCT00000001166	5280
ENSSSCT00000001167	855
ENSSSCT00000001168	1977
ENSSSCT00000001169	4393
ENSSSCT00000001170	1260
ENSSSCT00000001171	5090
ENSSSCT00000001173	2011
ENSSSCT00000001174	4362
ENSSSCT00000001175	2343
ENSSSCT00000001176	1434
ENSSSCT00000001177	914
ENSSSCT00000001178	687
ENSSSCT00000001180	3172
ENSSSCT00000001183	3582
ENSSSCT00000001184	357
ENSSSCT00000001185	2620
ENSSSCT00000001186	1762
ENSSSCT00000001187	6165
ENSSSCT00000001188	3123
ENSSSCT00000001189	342
ENSSSCT00000001190	2719
ENSSSCT00000001191	1117
ENSSSCT00000001192	720
ENSSSCT00000001193	3385
ENSSSCT00000001194	1119
ENSSSCT00000001195	2083
ENSSSCT00000001196	4925
ENSSSCT00000001197	1484
ENSSSCT00000001198	396
ENSSSCT00000001199	384
ENSSSCT00000001200	384
ENSSSCT00000001201	390
ENSSSCT00000001202	1491
ENSSSCT00000001203	1483
ENSSSCT00000001227	2145
ENSSSCT00000001228	1584
ENSSSCT00000001230	381
ENSSSCT00000001233	668
ENSSSCT00000001234	657
ENSSSCT00000001243	933
ENSSSCT00000001249	951
ENSSSCT00000001251	2331
ENSSSCT00000001254	2487
ENSSSCT00000001255	948
ENSSSCT00000001258	2336
ENSSSCT00000001259	933
ENSSSCT00000001262	2205
ENSSSCT00000001263	381
ENSSSCT00000001265	411
ENSSSCT00000001267	393
ENSSSCT00000001271	393
ENSSSCT00000001273	461
ENSSSCT00000001275	312
ENSSSCT00000001278	942
ENSSSCT00000001280	942
ENSSSCT00000001287	939
ENSSSCT00000001288	933
ENSSSCT00000001291	939
ENSSSCT00000001292	939
ENSSSCT00000001293	939
ENSSSCT00000001294	999
ENSSSCT00000001295	1458
ENSSSCT00000001296	1209
ENSSSCT00000001298	933
ENSSSCT00000001299	1993
ENSSSCT00000001300	1452
ENSSSCT00000001301	2325
ENSSSCT00000001302	3004
ENSSSCT00000001303	1525
ENSSSCT00000001304	1437
ENSSSCT00000001305	3100
ENSSSCT00000001307	5134
ENSSSCT00000001309	951
ENSSSCT00000001310	219
ENSSSCT00000001311	417
ENSSSCT00000001312	1433
ENSSSCT00000001314	426
ENSSSCT00000001317	3124
ENSSSCT00000001318	945
ENSSSCT00000001327	1153
ENSSSCT00000001329	1813
ENSSSCT00000001330	1526
ENSSSCT00000001334	1533
ENSSSCT00000001336	1194
ENSSSCT00000001338	904
ENSSSCT00000001339	1632
ENSSSCT00000001341	3840
ENSSSCT00000001343	1666
ENSSSCT00000001345	2185
ENSSSCT00000001347	1949
ENSSSCT00000001348	2055
ENSSSCT00000001349	1610
ENSSSCT00000001351	1635
ENSSSCT00000001352	579
ENSSSCT00000001355	4667
ENSSSCT00000001357	2055
ENSSSCT00000001358	1290
ENSSSCT00000001359	747
ENSSSCT00000001361	1827
ENSSSCT00000001364	939
ENSSSCT00000001365	939
ENSSSCT00000001366	939
ENSSSCT00000001367	1281
ENSSSCT00000001368	951
ENSSSCT00000001369	855
ENSSSCT00000001370	924
ENSSSCT00000001371	972
ENSSSCT00000001372	927
ENSSSCT00000001373	924
ENSSSCT00000001374	927
ENSSSCT00000001375	927
ENSSSCT00000001380	930
ENSSSCT00000001383	942
ENSSSCT00000001390	927
ENSSSCT00000001391	927
ENSSSCT00000001392	948
ENSSSCT00000001394	957
ENSSSCT00000001396	927
ENSSSCT00000001397	948
ENSSSCT00000001401	954
ENSSSCT00000001406	936
ENSSSCT00000001407	936
ENSSSCT00000001409	993
ENSSSCT00000001410	981
ENSSSCT00000001412	924
ENSSSCT00000001413	948
ENSSSCT00000001418	963
ENSSSCT00000001420	927
ENSSSCT00000001423	942
ENSSSCT00000001424	948
ENSSSCT00000001425	861
ENSSSCT00000001428	918
ENSSSCT00000001453	939
ENSSSCT00000001456	819
ENSSSCT00000001457	1421
ENSSSCT00000001458	1474
ENSSSCT00000001460	1692
ENSSSCT00000001461	2042
ENSSSCT00000001462	3078
ENSSSCT00000001463	4434
ENSSSCT00000001480	7245
ENSSSCT00000001490	2566
ENSSSCT00000001491	2452
ENSSSCT00000001492	845
ENSSSCT00000001493	2468
ENSSSCT00000001494	357
ENSSSCT00000001498	3468
ENSSSCT00000001499	1481
ENSSSCT00000001501	2577
ENSSSCT00000001504	3872
ENSSSCT00000001505	1710
ENSSSCT00000001506	3675
ENSSSCT00000001508	1467
ENSSSCT00000001510	909
ENSSSCT00000001513	1085
ENSSSCT00000001514	2835
ENSSSCT00000001515	1960
ENSSSCT00000001516	1395
ENSSSCT00000001518	1673
ENSSSCT00000001520	771
ENSSSCT00000001524	1293
ENSSSCT00000001525	1429
ENSSSCT00000001526	982
ENSSSCT00000001527	1090
ENSSSCT00000001529	1700
ENSSSCT00000001530	464
ENSSSCT00000001531	1462
ENSSSCT00000001532	1434
ENSSSCT00000001533	1650
ENSSSCT00000001535	933
ENSSSCT00000001538	805
ENSSSCT00000001539	752
ENSSSCT00000001540	6607
ENSSSCT00000001542	3831
ENSSSCT00000001543	3684
ENSSSCT00000001547	748
ENSSSCT00000001548	1450
ENSSSCT00000001549	1881
ENSSSCT00000001551	804
ENSSSCT00000001553	429
ENSSSCT00000001554	844
ENSSSCT00000001555	1251
ENSSSCT00000001556	2515
ENSSSCT00000001559	3971
ENSSSCT00000001560	3869
ENSSSCT00000001561	1948
ENSSSCT00000001563	2574
ENSSSCT00000001564	2298
ENSSSCT00000001565	1438
ENSSSCT00000001566	3883
ENSSSCT00000001567	1693
ENSSSCT00000001568	1210
ENSSSCT00000001570	5407
ENSSSCT00000001571	2142
ENSSSCT00000001573	7074
ENSSSCT00000001574	4395
ENSSSCT00000001575	2106
ENSSSCT00000001576	1417
ENSSSCT00000001579	1789
ENSSSCT00000001582	1287
ENSSSCT00000001583	2208
ENSSSCT00000001585	1252
ENSSSCT00000001586	1464
ENSSSCT00000001589	1282
ENSSSCT00000001590	1293
ENSSSCT00000001592	1529
ENSSSCT00000001593	6718
ENSSSCT00000001595	1893
ENSSSCT00000001597	1413
ENSSSCT00000001598	1668
ENSSSCT00000001600	1500
ENSSSCT00000001602	1623
ENSSSCT00000001604	1368
ENSSSCT00000001605	1845
ENSSSCT00000001606	2253
ENSSSCT00000001607	1794
ENSSSCT00000001609	1250
ENSSSCT00000001610	781
ENSSSCT00000001612	813
ENSSSCT00000001615	875
ENSSSCT00000001616	1324
ENSSSCT00000001617	786
ENSSSCT00000001618	711
ENSSSCT00000001619	1873
ENSSSCT00000001620	2617
ENSSSCT00000001622	1013
ENSSSCT00000001623	1130
ENSSSCT00000001624	2281
ENSSSCT00000001625	846
ENSSSCT00000001627	783
ENSSSCT00000001628	1336
ENSSSCT00000001629	2617
ENSSSCT00000001630	3009
ENSSSCT00000001632	580
ENSSSCT00000001633	1381
ENSSSCT00000001634	1063
ENSSSCT00000001637	4708
ENSSSCT00000001638	1933
ENSSSCT00000001640	4857
ENSSSCT00000001642	2906
ENSSSCT00000001644	2396
ENSSSCT00000001647	989
ENSSSCT00000001648	1724
ENSSSCT00000001649	1166
ENSSSCT00000001650	3373
ENSSSCT00000001651	1185
ENSSSCT00000001653	1648
ENSSSCT00000001655	7416
ENSSSCT00000001656	1666
ENSSSCT00000001657	2921
ENSSSCT00000001658	3749
ENSSSCT00000001659	1905
ENSSSCT00000001660	3915
ENSSSCT00000001661	330
ENSSSCT00000001662	1065
ENSSSCT00000001664	447
ENSSSCT00000001665	1979
ENSSSCT00000001666	633
ENSSSCT00000001669	3456
ENSSSCT00000001670	2526
ENSSSCT00000001671	23385
ENSSSCT00000001673	1668
ENSSSCT00000001674	2366
ENSSSCT00000001675	521
ENSSSCT00000001676	1554
ENSSSCT00000001677	2081
ENSSSCT00000001678	586
ENSSSCT00000001679	2716
ENSSSCT00000001680	1389
ENSSSCT00000001681	2326
ENSSSCT00000001682	2568
ENSSSCT00000001683	2214
ENSSSCT00000001684	2284
ENSSSCT00000001685	745
ENSSSCT00000001686	4038
ENSSSCT00000001688	1407
ENSSSCT00000001689	3949
ENSSSCT00000001690	1253
ENSSSCT00000001691	11706
ENSSSCT00000001693	1533
ENSSSCT00000001694	544
ENSSSCT00000001696	3106
ENSSSCT00000001700	1683
ENSSSCT00000001702	510
ENSSSCT00000001703	1406
ENSSSCT00000001706	748
ENSSSCT00000001707	5018
ENSSSCT00000001708	1439
ENSSSCT00000001709	3460
ENSSSCT00000001710	1524
ENSSSCT00000001711	3278
ENSSSCT00000001712	1641
ENSSSCT00000001713	2339
ENSSSCT00000001714	3418
ENSSSCT00000001716	1734
ENSSSCT00000001717	612
ENSSSCT00000001720	560
ENSSSCT00000001722	2713
ENSSSCT00000001724	1779
ENSSSCT00000001727	1611
ENSSSCT00000001728	1020
ENSSSCT00000001729	258
ENSSSCT00000001730	497
ENSSSCT00000001731	705
ENSSSCT00000001732	2499
ENSSSCT00000001733	2817
ENSSSCT00000001734	3814
ENSSSCT00000001738	1479
ENSSSCT00000001739	1956
ENSSSCT00000001740	1032
ENSSSCT00000001741	2161
ENSSSCT00000001742	3976
ENSSSCT00000001743	1437
ENSSSCT00000001744	947
ENSSSCT00000001745	2211
ENSSSCT00000001746	2291
ENSSSCT00000001748	1988
ENSSSCT00000001749	1503
ENSSSCT00000001750	2017
ENSSSCT00000001751	2353
ENSSSCT00000001752	2623
ENSSSCT00000001753	516
ENSSSCT00000001754	555
ENSSSCT00000001755	579
ENSSSCT00000001756	3516
ENSSSCT00000001757	1645
ENSSSCT00000001758	3762
ENSSSCT00000001759	536
ENSSSCT00000001762	2808
ENSSSCT00000001763	195
ENSSSCT00000001764	396
ENSSSCT00000001768	14190
ENSSSCT00000001769	1401
ENSSSCT00000001772	1029
ENSSSCT00000001774	1209
ENSSSCT00000001775	3204
ENSSSCT00000001776	2772
ENSSSCT00000001777	4872
ENSSSCT00000001778	1380
ENSSSCT00000001780	1763
ENSSSCT00000001785	516
ENSSSCT00000001790	2527
ENSSSCT00000001791	3598
ENSSSCT00000001792	4452
ENSSSCT00000001793	1231
ENSSSCT00000001794	551
ENSSSCT00000001796	1340
ENSSSCT00000001797	1982
ENSSSCT00000001798	2100
ENSSSCT00000001799	648
ENSSSCT00000001800	3922
ENSSSCT00000001801	1609
ENSSSCT00000001802	2851
ENSSSCT00000001804	1208
ENSSSCT00000001806	2178
ENSSSCT00000001807	1170
ENSSSCT00000001808	459
ENSSSCT00000001810	1208
ENSSSCT00000001812	2049
ENSSSCT00000001813	642
ENSSSCT00000001814	1302
ENSSSCT00000001816	345
ENSSSCT00000001817	1373
ENSSSCT00000001820	444
ENSSSCT00000001821	558
ENSSSCT00000001822	1580
ENSSSCT00000001823	7265
ENSSSCT00000001825	4216
ENSSSCT00000001826	1035
ENSSSCT00000001830	6794
ENSSSCT00000001835	771
ENSSSCT00000001836	1418
ENSSSCT00000001837	1315
ENSSSCT00000001838	3649
ENSSSCT00000001840	4584
ENSSSCT00000001841	1311
ENSSSCT00000001845	2207
ENSSSCT00000001846	3023
ENSSSCT00000001847	5337
ENSSSCT00000001849	1080
ENSSSCT00000001850	2384
ENSSSCT00000001851	4028
ENSSSCT00000001852	3850
ENSSSCT00000001854	780
ENSSSCT00000001855	4241
ENSSSCT00000001859	9399
ENSSSCT00000001861	684
ENSSSCT00000001865	612
ENSSSCT00000001869	1598
ENSSSCT00000001870	1822
ENSSSCT00000001874	4578
ENSSSCT00000001875	4605
ENSSSCT00000001876	837
ENSSSCT00000001877	1274
ENSSSCT00000001878	1014
ENSSSCT00000001879	4035
ENSSSCT00000001882	1588
ENSSSCT00000001884	2370
ENSSSCT00000001886	1419
ENSSSCT00000001888	831
ENSSSCT00000001889	855
ENSSSCT00000001891	72
ENSSSCT00000001892	1875
ENSSSCT00000001895	947
ENSSSCT00000001896	3252
ENSSSCT00000001897	2130
ENSSSCT00000001898	264
ENSSSCT00000001899	3928
ENSSSCT00000001901	6664
ENSSSCT00000001902	1978
ENSSSCT00000001903	2863
ENSSSCT00000001905	1650
ENSSSCT00000001906	3906
ENSSSCT00000001908	5321
ENSSSCT00000001909	1064
ENSSSCT00000001910	438
ENSSSCT00000001911	3122
ENSSSCT00000001913	1789
ENSSSCT00000001916	843
ENSSSCT00000001917	4292
ENSSSCT00000001918	701
ENSSSCT00000001920	2591
ENSSSCT00000001922	1685
ENSSSCT00000001923	1203
ENSSSCT00000001927	2867
ENSSSCT00000001928	2958
ENSSSCT00000001929	5300
ENSSSCT00000001930	2893
ENSSSCT00000001932	741
ENSSSCT00000001933	1053
ENSSSCT00000001935	2860
ENSSSCT00000001936	453
ENSSSCT00000001937	3634
ENSSSCT00000001939	582
ENSSSCT00000001940	1335
ENSSSCT00000001941	1289
ENSSSCT00000001943	1254
ENSSSCT00000001944	1173
ENSSSCT00000001947	799
ENSSSCT00000001949	370
ENSSSCT00000001950	1362
ENSSSCT00000001951	1623
ENSSSCT00000001952	10377
ENSSSCT00000001954	1189
ENSSSCT00000001955	476
ENSSSCT00000001956	2699
ENSSSCT00000001957	1488
ENSSSCT00000001958	4452
ENSSSCT00000001959	1634
ENSSSCT00000001960	3430
ENSSSCT00000001961	1314
ENSSSCT00000001962	3108
ENSSSCT00000001963	1171
ENSSSCT00000001964	3212
ENSSSCT00000001965	2969
ENSSSCT00000001967	4668
ENSSSCT00000001968	3570
ENSSSCT00000001970	1438
ENSSSCT00000001973	1359
ENSSSCT00000001974	5383
ENSSSCT00000001977	1188
ENSSSCT00000001981	1937
ENSSSCT00000001983	1425
ENSSSCT00000001985	1334
ENSSSCT00000001986	4736
ENSSSCT00000001987	1608
ENSSSCT00000001988	639
ENSSSCT00000001989	225
ENSSSCT00000001990	2754
ENSSSCT00000001991	1158
ENSSSCT00000001993	1086
ENSSSCT00000001994	1675
ENSSSCT00000001995	1536
ENSSSCT00000001996	624
ENSSSCT00000001997	2336
ENSSSCT00000001998	1205
ENSSSCT00000002000	1110
ENSSSCT00000002001	1722
ENSSSCT00000002002	2391
ENSSSCT00000002003	1240
ENSSSCT00000002005	3282
ENSSSCT00000002006	246
ENSSSCT00000002007	1308
ENSSSCT00000002008	1916
ENSSSCT00000002009	4389
ENSSSCT00000002010	603
ENSSSCT00000002011	1718
ENSSSCT00000002014	2895
ENSSSCT00000002015	525
ENSSSCT00000002016	1597
ENSSSCT00000002017	1622
ENSSSCT00000002020	1522
ENSSSCT00000002021	3087
ENSSSCT00000002022	2259
ENSSSCT00000002023	3506
ENSSSCT00000002024	1766
ENSSSCT00000002025	1701
ENSSSCT00000002027	2226
ENSSSCT00000002028	1760
ENSSSCT00000002031	2229
ENSSSCT00000002032	2108
ENSSSCT00000002033	4780
ENSSSCT00000002034	1713
ENSSSCT00000002035	1844
ENSSSCT00000002036	2394
ENSSSCT00000002037	2744
ENSSSCT00000002038	7156
ENSSSCT00000002039	1531
ENSSSCT00000002040	3258
ENSSSCT00000002041	1539
ENSSSCT00000002042	2952
ENSSSCT00000002043	6360
ENSSSCT00000002044	1227
ENSSSCT00000002046	1818
ENSSSCT00000002047	1674
ENSSSCT00000002048	978
ENSSSCT00000002049	963
ENSSSCT00000002050	891
ENSSSCT00000002051	852
ENSSSCT00000002052	7081
ENSSSCT00000002056	2038
ENSSSCT00000002057	1504
ENSSSCT00000002058	1779
ENSSSCT00000002059	4085
ENSSSCT00000002060	3675
ENSSSCT00000002062	3243
ENSSSCT00000002063	2441
ENSSSCT00000002064	2203
ENSSSCT00000002065	3249
ENSSSCT00000002066	1580
ENSSSCT00000002067	469
ENSSSCT00000002069	2064
ENSSSCT00000002070	1255
ENSSSCT00000002071	1808
ENSSSCT00000002072	3379
ENSSSCT00000002073	926
ENSSSCT00000002075	1550
ENSSSCT00000002079	168
ENSSSCT00000002083	700
ENSSSCT00000002084	1896
ENSSSCT00000002085	377
ENSSSCT00000002086	654
ENSSSCT00000002087	1414
ENSSSCT00000002088	1784
ENSSSCT00000002089	507
ENSSSCT00000002090	2722
ENSSSCT00000002091	1835
ENSSSCT00000002092	1832
ENSSSCT00000002093	1859
ENSSSCT00000002094	5511
ENSSSCT00000002096	3511
ENSSSCT00000002097	1863
ENSSSCT00000002098	7888
ENSSSCT00000002100	2018
ENSSSCT00000002101	1135
ENSSSCT00000002102	1561
ENSSSCT00000002103	4697
ENSSSCT00000002104	828
ENSSSCT00000002105	5027
ENSSSCT00000002106	3306
ENSSSCT00000002107	1473
ENSSSCT00000002108	2412
ENSSSCT00000002109	1066
ENSSSCT00000002110	4172
ENSSSCT00000002113	3197
ENSSSCT00000002114	1479
ENSSSCT00000002118	2530
ENSSSCT00000002123	1451
ENSSSCT00000002126	2554
ENSSSCT00000002127	1694
ENSSSCT00000002128	2706
ENSSSCT00000002129	2531
ENSSSCT00000002132	3908
ENSSSCT00000002133	2138
ENSSSCT00000002134	600
ENSSSCT00000002135	2802
ENSSSCT00000002136	1391
ENSSSCT00000002137	2524
ENSSSCT00000002138	2857
ENSSSCT00000002139	2432
ENSSSCT00000002141	2629
ENSSSCT00000002142	2037
ENSSSCT00000002143	2482
ENSSSCT00000002144	1011
ENSSSCT00000002145	1636
ENSSSCT00000002146	1305
ENSSSCT00000002147	4211
ENSSSCT00000002148	258
ENSSSCT00000002149	3597
ENSSSCT00000002150	5891
ENSSSCT00000002151	1054
ENSSSCT00000002153	2578
ENSSSCT00000002154	1043
ENSSSCT00000002155	952
ENSSSCT00000002156	3854
ENSSSCT00000002157	1603
ENSSSCT00000002158	2641
ENSSSCT00000002159	2322
ENSSSCT00000002162	1344
ENSSSCT00000002163	1348
ENSSSCT00000002164	843
ENSSSCT00000002166	4170
ENSSSCT00000002170	1173
ENSSSCT00000002171	1722
ENSSSCT00000002172	2054
ENSSSCT00000002173	600
ENSSSCT00000002174	3715
ENSSSCT00000002175	5609
ENSSSCT00000002176	726
ENSSSCT00000002177	2384
ENSSSCT00000002178	1867
ENSSSCT00000002179	2694
ENSSSCT00000002180	1900
ENSSSCT00000002181	1344
ENSSSCT00000002182	730
ENSSSCT00000002183	995
ENSSSCT00000002184	1852
ENSSSCT00000002187	3662
ENSSSCT00000002188	1541
ENSSSCT00000002190	5768
ENSSSCT00000002192	2914
ENSSSCT00000002193	1358
ENSSSCT00000002196	3300
ENSSSCT00000002197	2216
ENSSSCT00000002198	2415
ENSSSCT00000002199	3886
ENSSSCT00000002201	411
ENSSSCT00000002203	7489
ENSSSCT00000002204	8319
ENSSSCT00000002205	507
ENSSSCT00000002206	1814
ENSSSCT00000002207	6111
ENSSSCT00000002209	737
ENSSSCT00000002211	690
ENSSSCT00000002212	990
ENSSSCT00000002214	753
ENSSSCT00000002216	1179
ENSSSCT00000002217	1035
ENSSSCT00000002218	702
ENSSSCT00000002219	885
ENSSSCT00000002220	7154
ENSSSCT00000002221	3554
ENSSSCT00000002222	3077
ENSSSCT00000002223	1822
ENSSSCT00000002224	3249
ENSSSCT00000002226	1154
ENSSSCT00000002227	963
ENSSSCT00000002228	4026
ENSSSCT00000002229	2016
ENSSSCT00000002230	1790
ENSSSCT00000002231	2898
ENSSSCT00000002232	1820
ENSSSCT00000002235	495
ENSSSCT00000002237	2727
ENSSSCT00000002238	3240
ENSSSCT00000002239	6029
ENSSSCT00000002240	1587
ENSSSCT00000002241	3473
ENSSSCT00000002242	1016
ENSSSCT00000002243	3791
ENSSSCT00000002244	1002
ENSSSCT00000002246	1269
ENSSSCT00000002247	4933
ENSSSCT00000002248	2368
ENSSSCT00000002249	990
ENSSSCT00000002250	1788
ENSSSCT00000002251	4331
ENSSSCT00000002252	1186
ENSSSCT00000002253	3646
ENSSSCT00000002254	2458
ENSSSCT00000002255	2435
ENSSSCT00000002256	918
ENSSSCT00000002259	1127
ENSSSCT00000002260	834
ENSSSCT00000002262	618
ENSSSCT00000002263	1008
ENSSSCT00000002265	2657
ENSSSCT00000002266	2833
ENSSSCT00000002268	970
ENSSSCT00000002271	5994
ENSSSCT00000002274	649
ENSSSCT00000002275	1117
ENSSSCT00000002276	4650
ENSSSCT00000002277	429
ENSSSCT00000002278	1042
ENSSSCT00000002279	3280
ENSSSCT00000002280	876
ENSSSCT00000002281	3873
ENSSSCT00000002282	1132
ENSSSCT00000002284	5217
ENSSSCT00000002285	1488
ENSSSCT00000002286	930
ENSSSCT00000002287	930
ENSSSCT00000002288	756
ENSSSCT00000002289	60
ENSSSCT00000002290	63
ENSSSCT00000002291	60
ENSSSCT00000002292	60
ENSSSCT00000002293	730
ENSSSCT00000002294	2519
ENSSSCT00000002295	1026
ENSSSCT00000002296	345
ENSSSCT00000002298	354
ENSSSCT00000002299	333
ENSSSCT00000002301	360
ENSSSCT00000002306	345
ENSSSCT00000002307	327
ENSSSCT00000002308	333
ENSSSCT00000002313	282
ENSSSCT00000002315	372
ENSSSCT00000002316	457
ENSSSCT00000002321	527
ENSSSCT00000002323	369
ENSSSCT00000002326	1117
ENSSSCT00000002327	333
ENSSSCT00000002329	341
ENSSSCT00000002331	903
ENSSSCT00000002332	297
ENSSSCT00000002336	369
ENSSSCT00000002337	393
ENSSSCT00000002339	341
ENSSSCT00000002343	339
ENSSSCT00000002344	342
ENSSSCT00000002346	351
ENSSSCT00000002348	390
ENSSSCT00000002349	390
ENSSSCT00000002350	339
ENSSSCT00000002355	942
ENSSSCT00000002356	942
ENSSSCT00000002359	951
ENSSSCT00000002379	8078
ENSSSCT00000002382	613
ENSSSCT00000002383	996
ENSSSCT00000002384	1188
ENSSSCT00000002386	462
ENSSSCT00000002387	802
ENSSSCT00000002388	927
ENSSSCT00000002389	4302
ENSSSCT00000002390	1355
ENSSSCT00000002392	1479
ENSSSCT00000002393	657
ENSSSCT00000002394	1602
ENSSSCT00000002395	582
ENSSSCT00000002396	6796
ENSSSCT00000002397	1899
ENSSSCT00000002398	834
ENSSSCT00000002399	2836
ENSSSCT00000002402	975
ENSSSCT00000002404	957
ENSSSCT00000002413	912
ENSSSCT00000002414	936
ENSSSCT00000002415	897
ENSSSCT00000002418	924
ENSSSCT00000002419	963
ENSSSCT00000002421	942
ENSSSCT00000002422	930
ENSSSCT00000002423	951
ENSSSCT00000002424	933
ENSSSCT00000002426	915
ENSSSCT00000002428	918
ENSSSCT00000002430	936
ENSSSCT00000002431	936
ENSSSCT00000002432	939
ENSSSCT00000002433	963
ENSSSCT00000002434	939
ENSSSCT00000002435	918
ENSSSCT00000002437	918
ENSSSCT00000002439	957
ENSSSCT00000002441	936
ENSSSCT00000002442	918
ENSSSCT00000002443	936
ENSSSCT00000002444	939
ENSSSCT00000002445	930
ENSSSCT00000002446	900
ENSSSCT00000002451	963
ENSSSCT00000002454	930
ENSSSCT00000002456	918
ENSSSCT00000002457	963
ENSSSCT00000002458	948
ENSSSCT00000002465	969
ENSSSCT00000002469	975
ENSSSCT00000002470	960
ENSSSCT00000002473	471
ENSSSCT00000002478	975
ENSSSCT00000002481	939
ENSSSCT00000002490	2740
ENSSSCT00000002491	3456
ENSSSCT00000002496	3414
ENSSSCT00000002498	3459
ENSSSCT00000002500	2587
ENSSSCT00000002501	1599
ENSSSCT00000002502	743
ENSSSCT00000002506	120
ENSSSCT00000002507	1281
ENSSSCT00000002508	4229
ENSSSCT00000002510	3448
ENSSSCT00000002511	4147
ENSSSCT00000002514	1338
ENSSSCT00000002515	1770
ENSSSCT00000002516	3159
ENSSSCT00000002517	683
ENSSSCT00000002518	558
ENSSSCT00000002519	7325
ENSSSCT00000002520	3282
ENSSSCT00000002522	1098
ENSSSCT00000002523	2540
ENSSSCT00000002524	6406
ENSSSCT00000002525	3436
ENSSSCT00000002526	1284
ENSSSCT00000002527	3374
ENSSSCT00000002528	1770
ENSSSCT00000002532	2509
ENSSSCT00000002533	1552
ENSSSCT00000002534	4670
ENSSSCT00000002535	10338
ENSSSCT00000002537	1379
ENSSSCT00000002538	516
ENSSSCT00000002539	3527
ENSSSCT00000002540	456
ENSSSCT00000002542	2830
ENSSSCT00000002543	594
ENSSSCT00000002545	2985
ENSSSCT00000002546	1242
ENSSSCT00000002548	2031
ENSSSCT00000002549	3288
ENSSSCT00000002551	5160
ENSSSCT00000002553	7929
ENSSSCT00000002555	1431
ENSSSCT00000002556	1269
ENSSSCT00000002557	2963
ENSSSCT00000002558	4729
ENSSSCT00000002559	10381
ENSSSCT00000002560	806
ENSSSCT00000002564	604
ENSSSCT00000002567	5121
ENSSSCT00000002568	3978
ENSSSCT00000002569	785
ENSSSCT00000002571	3375
ENSSSCT00000002572	2097
ENSSSCT00000002573	5121
ENSSSCT00000002574	945
ENSSSCT00000002575	1699
ENSSSCT00000002576	1320
ENSSSCT00000002577	5523
ENSSSCT00000002578	763
ENSSSCT00000002579	2070
ENSSSCT00000002583	2286
ENSSSCT00000002584	1815
ENSSSCT00000002585	2202
ENSSSCT00000002586	2202
ENSSSCT00000002588	2235
ENSSSCT00000002590	747
ENSSSCT00000002591	1966
ENSSSCT00000002592	2011
ENSSSCT00000002593	9891
ENSSSCT00000002595	7160
ENSSSCT00000002596	579
ENSSSCT00000002600	4537
ENSSSCT00000002603	2775
ENSSSCT00000002605	4124
ENSSSCT00000002606	1077
ENSSSCT00000002608	1920
ENSSSCT00000002609	5033
ENSSSCT00000002610	1059
ENSSSCT00000002611	657
ENSSSCT00000002612	1906
ENSSSCT00000002613	2494
ENSSSCT00000002614	2031
ENSSSCT00000002615	1861
ENSSSCT00000002616	5765
ENSSSCT00000002617	4957
ENSSSCT00000002618	2126
ENSSSCT00000002619	1299
ENSSSCT00000002620	1685
ENSSSCT00000002621	1646
ENSSSCT00000002623	2450
ENSSSCT00000002625	3148
ENSSSCT00000002626	2416
ENSSSCT00000002627	1134
ENSSSCT00000002630	1518
ENSSSCT00000002631	502
ENSSSCT00000002632	5475
ENSSSCT00000002634	5822
ENSSSCT00000002636	6531
ENSSSCT00000002637	1107
ENSSSCT00000002638	1800
ENSSSCT00000002639	3457
ENSSSCT00000002640	2358
ENSSSCT00000002641	703
ENSSSCT00000002642	562
ENSSSCT00000002643	1548
ENSSSCT00000002644	4284
ENSSSCT00000002646	849
ENSSSCT00000002647	1879
ENSSSCT00000002648	6469
ENSSSCT00000002649	1329
ENSSSCT00000002650	2144
ENSSSCT00000002651	1281
ENSSSCT00000002652	3439
ENSSSCT00000002653	411
ENSSSCT00000002654	1936
ENSSSCT00000002655	1815
ENSSSCT00000002656	5325
ENSSSCT00000002657	1495
ENSSSCT00000002659	1455
ENSSSCT00000002660	2352
ENSSSCT00000002663	890
ENSSSCT00000002664	2276
ENSSSCT00000002665	2510
ENSSSCT00000002666	2136
ENSSSCT00000002667	731
ENSSSCT00000002668	1563
ENSSSCT00000002672	2477
ENSSSCT00000002673	6372
ENSSSCT00000002674	1068
ENSSSCT00000002675	1382
ENSSSCT00000002677	1373
ENSSSCT00000002678	264
ENSSSCT00000002679	1344
ENSSSCT00000002680	5547
ENSSSCT00000002681	2685
ENSSSCT00000002683	1454
ENSSSCT00000002687	1983
ENSSSCT00000002692	1620
ENSSSCT00000002693	2019
ENSSSCT00000002694	4108
ENSSSCT00000002695	2347
ENSSSCT00000002696	9894
ENSSSCT00000002697	2231
ENSSSCT00000002698	2847
ENSSSCT00000002700	704
ENSSSCT00000002701	2143
ENSSSCT00000002702	2998
ENSSSCT00000002703	1569
ENSSSCT00000002704	3616
ENSSSCT00000002706	3173
ENSSSCT00000002707	1614
ENSSSCT00000002708	1704
ENSSSCT00000002709	1119
ENSSSCT00000002710	6207
ENSSSCT00000002711	5178
ENSSSCT00000002712	1683
ENSSSCT00000002713	4628
ENSSSCT00000002714	2149
ENSSSCT00000002715	6466
ENSSSCT00000002716	5362
ENSSSCT00000002717	1465
ENSSSCT00000002718	2706
ENSSSCT00000002719	316
ENSSSCT00000002720	2577
ENSSSCT00000002721	3942
ENSSSCT00000002722	2796
ENSSSCT00000002723	1167
ENSSSCT00000002725	2779
ENSSSCT00000002726	1668
ENSSSCT00000002728	2870
ENSSSCT00000002729	1313
ENSSSCT00000002730	674
ENSSSCT00000002731	3525
ENSSSCT00000002732	7966
ENSSSCT00000002733	578
ENSSSCT00000002736	704
ENSSSCT00000002739	2071
ENSSSCT00000002741	1999
ENSSSCT00000002742	2879
ENSSSCT00000002743	893
ENSSSCT00000002745	216
ENSSSCT00000002748	3096
ENSSSCT00000002749	1561
ENSSSCT00000002750	1345
ENSSSCT00000002752	1392
ENSSSCT00000002753	1245
ENSSSCT00000002754	1580
ENSSSCT00000002756	1392
ENSSSCT00000002757	2282
ENSSSCT00000002759	565
ENSSSCT00000002760	1580
ENSSSCT00000002761	279
ENSSSCT00000002763	1254
ENSSSCT00000002764	1625
ENSSSCT00000002765	1527
ENSSSCT00000002768	771
ENSSSCT00000002769	405
ENSSSCT00000002770	405
ENSSSCT00000002772	4982
ENSSSCT00000002773	2931
ENSSSCT00000002774	1414
ENSSSCT00000002775	1063
ENSSSCT00000002776	348
ENSSSCT00000002777	970
ENSSSCT00000002779	1062
ENSSSCT00000002780	6234
ENSSSCT00000002782	2220
ENSSSCT00000002783	2264
ENSSSCT00000002784	1208
ENSSSCT00000002785	2094
ENSSSCT00000002786	1934
ENSSSCT00000002787	6947
ENSSSCT00000002788	2115
ENSSSCT00000002789	2520
ENSSSCT00000002790	831
ENSSSCT00000002793	936
ENSSSCT00000002794	1538
ENSSSCT00000002795	840
ENSSSCT00000002799	2477
ENSSSCT00000002802	6302
ENSSSCT00000002803	1128
ENSSSCT00000002804	7251
ENSSSCT00000002805	1798
ENSSSCT00000002806	1116
ENSSSCT00000002807	2672
ENSSSCT00000002808	345
ENSSSCT00000002809	522
ENSSSCT00000002810	1743
ENSSSCT00000002811	798
ENSSSCT00000002812	2839
ENSSSCT00000002813	1799
ENSSSCT00000002814	339
ENSSSCT00000002815	1866
ENSSSCT00000002816	633
ENSSSCT00000002818	4254
ENSSSCT00000002820	240
ENSSSCT00000002821	2121
ENSSSCT00000002822	501
ENSSSCT00000002823	393
ENSSSCT00000002824	513
ENSSSCT00000002825	7292
ENSSSCT00000002826	708
ENSSSCT00000002827	675
ENSSSCT00000002829	1503
ENSSSCT00000002830	1713
ENSSSCT00000002833	500
ENSSSCT00000002835	1047
ENSSSCT00000002836	4062
ENSSSCT00000002838	597
ENSSSCT00000002839	1943
ENSSSCT00000002840	3093
ENSSSCT00000002842	779
ENSSSCT00000002843	4775
ENSSSCT00000002844	639
ENSSSCT00000002845	1104
ENSSSCT00000002847	927
ENSSSCT00000002848	882
ENSSSCT00000002850	954
ENSSSCT00000002851	912
ENSSSCT00000002853	978
ENSSSCT00000002854	924
ENSSSCT00000002856	912
ENSSSCT00000002857	954
ENSSSCT00000002858	2994
ENSSSCT00000002863	963
ENSSSCT00000002864	939
ENSSSCT00000002865	954
ENSSSCT00000002867	942
ENSSSCT00000002869	885
ENSSSCT00000002871	939
ENSSSCT00000002872	936
ENSSSCT00000002873	1050
ENSSSCT00000002876	918
ENSSSCT00000002877	963
ENSSSCT00000002878	963
ENSSSCT00000002880	936
ENSSSCT00000002881	972
ENSSSCT00000002882	942
ENSSSCT00000002883	942
ENSSSCT00000002884	966
ENSSSCT00000002885	924
ENSSSCT00000002886	927
ENSSSCT00000002887	954
ENSSSCT00000002888	879
ENSSSCT00000002889	948
ENSSSCT00000002892	912
ENSSSCT00000002894	978
ENSSSCT00000002895	981
ENSSSCT00000002897	930
ENSSSCT00000002899	942
ENSSSCT00000002900	930
ENSSSCT00000002901	999
ENSSSCT00000002902	969
ENSSSCT00000002903	912
ENSSSCT00000002905	918
ENSSSCT00000002906	1065
ENSSSCT00000002907	2290
ENSSSCT00000002908	960
ENSSSCT00000002909	888
ENSSSCT00000002910	976
ENSSSCT00000002911	288
ENSSSCT00000002913	525
ENSSSCT00000002914	669
ENSSSCT00000002915	1310
ENSSSCT00000002916	5425
ENSSSCT00000002917	2195
ENSSSCT00000002918	1513
ENSSSCT00000002921	1514
ENSSSCT00000002922	4851
ENSSSCT00000002924	2920
ENSSSCT00000002925	1028
ENSSSCT00000002927	1606
ENSSSCT00000002929	1778
ENSSSCT00000002930	1466
ENSSSCT00000002932	2306
ENSSSCT00000002935	1075
ENSSSCT00000002936	589
ENSSSCT00000002938	3735
ENSSSCT00000002941	841
ENSSSCT00000002942	2040
ENSSSCT00000002943	1437
ENSSSCT00000002944	2562
ENSSSCT00000002945	1754
ENSSSCT00000002946	1610
ENSSSCT00000002947	3022
ENSSSCT00000002948	645
ENSSSCT00000002949	1017
ENSSSCT00000002951	1176
ENSSSCT00000002953	249
ENSSSCT00000002954	684
ENSSSCT00000002955	4384
ENSSSCT00000002957	1523
ENSSSCT00000002958	2885
ENSSSCT00000002959	1142
ENSSSCT00000002960	1728
ENSSSCT00000002961	1849
ENSSSCT00000002962	3653
ENSSSCT00000002963	1490
ENSSSCT00000002964	1761
ENSSSCT00000002966	535
ENSSSCT00000002967	2059
ENSSSCT00000002969	1521
ENSSSCT00000002970	1761
ENSSSCT00000002973	2481
ENSSSCT00000002974	4055
ENSSSCT00000002975	5527
ENSSSCT00000002977	2389
ENSSSCT00000002979	427
ENSSSCT00000002981	3597
ENSSSCT00000002982	3792
ENSSSCT00000002983	4744
ENSSSCT00000002987	774
ENSSSCT00000002989	4155
ENSSSCT00000002990	787
ENSSSCT00000002991	873
ENSSSCT00000002993	714
ENSSSCT00000002994	603
ENSSSCT00000002995	1657
ENSSSCT00000002996	453
ENSSSCT00000002997	2389
ENSSSCT00000002998	2058
ENSSSCT00000002999	234
ENSSSCT00000003000	1670
ENSSSCT00000003001	1229
ENSSSCT00000003002	3207
ENSSSCT00000003003	1188
ENSSSCT00000003006	1413
ENSSSCT00000003008	2367
ENSSSCT00000003009	4533
ENSSSCT00000003010	404
ENSSSCT00000003012	2462
ENSSSCT00000003013	765
ENSSSCT00000003014	2236
ENSSSCT00000003015	6359
ENSSSCT00000003016	1819
ENSSSCT00000003017	2997
ENSSSCT00000003018	1198
ENSSSCT00000003019	1830
ENSSSCT00000003020	2309
ENSSSCT00000003021	435
ENSSSCT00000003024	1160
ENSSSCT00000003025	1305
ENSSSCT00000003026	687
ENSSSCT00000003029	2145
ENSSSCT00000003030	1213
[truncated: 25,372 more rows]
