# Supplementary material for: Integrated analysis of lncRNA, miRNA and mRNA reveals novel insights into the fertility regulation of large white sows
Source: BMC Genomics. 2020 Sep 14;21:636. doi: 10.1186/s12864-020-07055-2 (PMC7490888; doi:10.1186/s12864-020-07055-2)
Supplement: Supplementary file 4 — Additional file 4: Table S4. Summary of draft reads of 16 libraries by small RNA-sequencing. [file 12864_2020_7055_MOESM4_ESM.xlsx]

## Sheet: Table S4-1
Table S4. Summary of draft reads of 16 libraries by small RNA-sequencing.
Groups	Sample name	Raw reads		Clean reads		Clean reads/Raw reads(%)	Raw bases	Clean bases	Clean bases/Raw bases(%)	Q20(%)	Q30(%)	GC content(%)	N(ppm)	Average length(bp)
LH	LH1	19308139		16448042		85.19	984715089	371377883	37.71	99.22	97.8	44.69	8.36	22.58
	LH2	35382436		30834463		87.15	1804504236	706093187	39.13	99.22	97.77	47.44	8.2	22.9
	LH3	25666664		22584506		87.99	1308999864	516637156	39.47	99.27	97.88	43.73	8.44	22.88
	LH4	28606160	108963399	25075333	94942344	87.66	1458914160	564141189	38.67	99.22	97.79	45.12	8.78	22.5
LL	LL1	30926143		23591668		76.28	1577233293	536582304	34.02	99.21	97.76	46.6	7.84	22.74
	LL2	20972342		18080494		86.21	1069589442	413297289	38.64	98.97	97.29	45.7	7.26	22.86
	LL3	29290834		23709899		80.95	1493832534	542275312	36.3	99.21	97.78	45.91	8.43	22.87
	LL4	34327874	115517193	29557964	94940025	86.1	1750721574	673411246	38.46	99.21	97.76	45.08	7.53	22.78
FH	FH1	21192850		18009269		84.98	1080835350	413056010	38.22	99.16	97.62	46.32	7.8	22.94
	FH2	15057122		12811378		85.09	767913222	291848782	38.01	99.14	97.65	46.98	8.05	22.78
	FH3	21220478		18289883		86.19	1082244378	417438961	38.57	99.15	97.58	46.1	7.91	22.82
	FH4	51579552	109050002	43372827	92483357	84.09	2630557152	1001247015	38.06	99.15	97.63	46.72	8.35	23.08
FL	FL1	28000777		24727674		88.31	1428039627	556322549	38.96	99.21	97.8	45.73	8.72	22.5
	FL2	17512724		13090683		74.75	893148924	301572255	33.77	99.12	97.59	49.35	7.9	23.04
	FL3	23880358		19347827		81.02	1217898258	472703353	38.81	98.9	97.19	48.32	7.9	24.43
	FL4	30868510	100262369	23741840	80908024	76.91	1574294010	577932063	36.71	99.01	97.38	49.08	8.04	24.34
	Total	433792963	433792963	363273750	363273750

## Sheet: Table S4-2
	1L	2L	3L	4L	5L	6L	7L	8L	Ovary-1	Ovary-2	Ovary-3	Ovary-4	Ovary-5	Ovary-6	Ovary-7	Ovary-8
18	847597	327662	607189	252070	438706	474454	186558	255254	163108	198505	136934	443652	154199	188499	556862	511592
19	816794	373691	620931	277151	553634	593055	240862	380198	266368	282955	202258	451216	318000	272330	593863	788379
20	1458597	825856	1209870	696554	1448873	1529217	767636	1307242	1326830	1115130	864045	877978	1201493	996780	1213208	2635683
21	3902031	2588333	3827713	3371909	5560891	6695543	3215816	5234143	6026346	3925262	2910212	2580917	4360475	3283537	3471280	9378239
22	7479199	6691501	8175560	6309821	10953267	10645588	8640570	10247870	10957016	6820684	5220867	3967146	7214695	5985379	6339169	16321727
23	3647231	2793734	3893226	2900856	5026153	4291651	4992059	4261430	3172480	2446840	1519631	1842705	2198887	2227803	2918509	5571464
24	1970617	2233073	1795206	1084487	1698754	1316751	2144765	1096964	504778	666789	251752	493453	392411	462511	1080430	1035347
25	486847	294073	459907	152417	413917	671595	244932	214468	108490	110640	80096	198709	79558	187970	431823	301069
26	404969	235868	400290	116640	359320	640334	209951	184807	95340	92772	72213	179248	72720	183571	410010	277524
27	373971	223294	379839	126099	371600	618574	212741	206103	126070	112860	86117	184862	97413	218687	432727	326379
28	463544	309674	486411	211586	556199	801953	326661	343228	257234	214726	156905	254088	196032	378539	626563	592441
29	376490	243787	388540	158668	444452	578746	242030	255857	194840	190882	135532	216777	176986	350314	567138	517831
30	429552	286906	457206	235915	544688	662312	342109	349472	365771	355416	231047	311297	336597	609134	888888	923094
31	508534	394075	543182	304629	631253	736521	491172	403518	537435	623165	367802	443375	616576	1269446	1614345	1666220
32	425695	258967	464829	249240	556257	578169	326644	334779	625568	852643	575967	645260	873841	2733327	2597025	2525838
Total	23591668	18080494	23709899	16448042	29557964	30834463	22584506	25075333	24727674	18009269	12811378	13090683	18289883	19347827	23741840	43372827	16
22nt	0.317027	0.370095	0.344816	0.383621	0.370569	0.34525	0.382588	0.408683	0.443107	0.378732	0.407518	0.303051	0.394464	0.309357	0.267004	0.376312	5.8022
																	0.362637
