# Supplementary material for: Integrated analysis of lncRNA, miRNA and mRNA reveals novel insights into the fertility regulation of large white sows
Source: BMC Genomics. 2020 Sep 14;21:636. doi: 10.1186/s12864-020-07055-2 (PMC7490888; doi:10.1186/s12864-020-07055-2)
Supplement: Supplementary file 5 — Additional file 5: Table S5. Information of miRNAs. [file 12864_2020_7055_MOESM5_ESM.xlsx]

## Sheet: Table S5-1 
Table S5-1. Known miRNAs
miRNA_ID
all_ssc-miR-124a
all_ssc-miR-325
all_ssc-miR-365-3p
all_ssc-miR-421-5p
all_ssc-miR-664-5p
all_ssc-miR-1224
all_ssc-miR-208b
all_ssc-miR-2411
all_ssc-miR-29c
all_ssc-miR-4331
all_ssc-miR-99b
all_ssc-miR-105-1
all_ssc-miR-142-5p
all_ssc-miR-338
all_ssc-miR-361-3p
all_ssc-miR-489
all_ssc-miR-7143-3p
all_ssc-miR-7143-5p
all_ssc-let-7a
all_ssc-let-7c
all_ssc-let-7e
all_ssc-let-7f
all_ssc-let-7g
all_ssc-let-7i
all_ssc-miR-1
all_ssc-miR-100
all_ssc-miR-101
all_ssc-miR-103
all_ssc-miR-106a
all_ssc-miR-107
all_ssc-miR-10a-5p
all_ssc-miR-10b
all_ssc-miR-122
all_ssc-miR-1249
all_ssc-miR-125a
all_ssc-miR-125b
all_ssc-miR-126-5p
all_ssc-miR-127
all_ssc-miR-1271
all_ssc-miR-128
all_ssc-miR-1296-5p
all_ssc-miR-129b
all_ssc-miR-1306-5p
all_ssc-miR-1307
all_ssc-miR-130a
all_ssc-miR-130b
all_ssc-miR-132
all_ssc-miR-133a-5p
all_ssc-miR-133b
all_ssc-miR-1343
all_ssc-miR-135
all_ssc-miR-136
all_ssc-miR-137
all_ssc-miR-138
all_ssc-miR-139-5p
all_ssc-miR-140-5p
all_ssc-miR-143-3p
all_ssc-miR-143-5p
all_ssc-miR-144
all_ssc-miR-145-5p
all_ssc-miR-1468
all_ssc-miR-146a-5p
all_ssc-miR-146b
all_ssc-miR-148a-5p
all_ssc-miR-148b-5p
all_ssc-miR-149
all_ssc-miR-150
all_ssc-miR-151-5p
all_ssc-miR-152
all_ssc-miR-153
all_ssc-miR-155-5p
all_ssc-miR-15a
all_ssc-miR-15b
all_ssc-miR-16
all_ssc-miR-17-5p
all_ssc-miR-181a
all_ssc-miR-181b
all_ssc-miR-181c
all_ssc-miR-181d-5p
all_ssc-miR-182
all_ssc-miR-183
all_ssc-miR-1839-5p
all_ssc-miR-184
all_ssc-miR-185
all_ssc-miR-186
all_ssc-miR-187
all_ssc-miR-18a
all_ssc-miR-18b
all_ssc-miR-190a
all_ssc-miR-190b
all_ssc-miR-191
all_ssc-miR-193a-5p
all_ssc-miR-194a
all_ssc-miR-194b-5p
all_ssc-miR-195
all_ssc-miR-196a
all_ssc-miR-196b
all_ssc-miR-196b-5p
all_ssc-miR-199a-5p
all_ssc-miR-199b-5p
all_ssc-miR-19a
all_ssc-miR-19b
all_ssc-miR-202-5p
all_ssc-miR-204
all_ssc-miR-205
all_ssc-miR-206
all_ssc-miR-20a
all_ssc-miR-20b
all_ssc-miR-21
all_ssc-miR-210
all_ssc-miR-212
all_ssc-miR-214
all_ssc-miR-215
all_ssc-miR-216
all_ssc-miR-218
all_ssc-miR-218-5p
all_ssc-miR-219
all_ssc-miR-221-3p
all_ssc-miR-221-5p
all_ssc-miR-222
all_ssc-miR-224
all_ssc-miR-2320-5p
all_ssc-miR-2366
all_ssc-miR-23a
all_ssc-miR-23b
all_ssc-miR-24-1-5p
all_ssc-miR-24-2-5p
all_ssc-miR-2483
all_ssc-miR-26a
all_ssc-miR-27a
all_ssc-miR-27b-5p
all_ssc-miR-28-5p
all_ssc-miR-296-3p
all_ssc-miR-296-5p
all_ssc-miR-29a
all_ssc-miR-29b
all_ssc-miR-30a-5p
all_ssc-miR-30b-5p
all_ssc-miR-30c-5p
all_ssc-miR-30d
all_ssc-miR-30e-5p
all_ssc-miR-31
all_ssc-miR-32
all_ssc-miR-320
all_ssc-miR-324
all_ssc-miR-326
all_ssc-miR-328
all_ssc-miR-331-5p
all_ssc-miR-335
all_ssc-miR-340
all_ssc-miR-345-5p
all_ssc-miR-34c
all_ssc-miR-361-5p
all_ssc-miR-362
all_ssc-miR-363
all_ssc-miR-365-5p
all_ssc-miR-374a-5p
all_ssc-miR-374b-5p
all_ssc-miR-376a-5p
all_ssc-miR-376c
all_ssc-miR-378
all_ssc-miR-381
all_ssc-miR-383
all_ssc-miR-423-5p
all_ssc-miR-425-5p
all_ssc-miR-429
all_ssc-miR-432-5p
all_ssc-miR-4334-3p
all_ssc-miR-4334-5p
all_ssc-miR-4337
all_ssc-miR-4338
all_ssc-miR-450a
all_ssc-miR-450b-5p
all_ssc-miR-450c-5p
all_ssc-miR-452
all_ssc-miR-455-5p
all_ssc-miR-486
all_ssc-miR-490-5p
all_ssc-miR-491
all_ssc-miR-493-5p
all_ssc-miR-497
all_ssc-miR-499-5p
all_ssc-miR-500
all_ssc-miR-504
all_ssc-miR-505
all_ssc-miR-532-5p
all_ssc-miR-542-5p
all_ssc-miR-545-5p
all_ssc-miR-551a
all_ssc-miR-574
all_ssc-miR-582
all_ssc-miR-615
all_ssc-miR-628
all_ssc-miR-652
all_ssc-miR-671-5p
all_ssc-miR-676-5p
all_ssc-miR-7
all_ssc-miR-708-5p
all_ssc-miR-7134-5p
all_ssc-miR-7136-5p
all_ssc-miR-7137-5p
all_ssc-miR-7139-5p
all_ssc-miR-7140-3p
all_ssc-miR-7140-5p
all_ssc-miR-7142-5p
all_ssc-miR-7144-5p
all_ssc-miR-769-5p
all_ssc-miR-874
all_ssc-miR-885-5p
all_ssc-miR-9
all_ssc-miR-92a
all_ssc-miR-92b-5p
all_ssc-miR-935
all_ssc-miR-95
all_ssc-miR-98
all_ssc-miR-99a

## Sheet: Table S5-2 
Table S5-2. Information of novel_miRNA
miRNA_ID	mature_seq	star_seq	precursor_seq	precursor_coordinate
NovelmiRNA-1	ccuccuuuuuucugugaacaga	caguucacaguucauaggaggau	caguucacaguucauaggaggaugaauguguauccuccuuuuuucugugaacaga	2:58014180..58014235:+
NovelmiRNA-2	ucccuggucuagugguuaggauuug	gguuuaagcccuggucugggaac	ucccuggucuagugguuaggauuuggugugcucacugcugcagccuagguuuaagcccuggucugggaac	12:44808907..44808977:-
NovelmiRNA-3	ucccuguccuccaggacu	ugcugugggagaaggaggaag	ugcugugggagaaggaggaagaggcagauagagcaucacaggcuccaggugcugcuggucccuguccuccaggacu	13:83723959..83724035:+
NovelmiRNA-4	guggcuguggcauggaccucag	gcagugugugucacagaugc	gcagugugugucacagaugcagcuccacucuggugcuguguggcuguggcauggaccucag	8:48168941..48169002:-
NovelmiRNA-5	cgaucccgcucugcucuucaca	cuggggagcagguagggauggcgu	cuggggagcagguagggauggcgugggacccgcacgaucccgcucugcucuucaca	6:154231949..154232005:-
NovelmiRNA-6	ugaauggcgccuuucugaguaga	uacucaggaaggcauuauucaca	uacucaggaaggcauuauucacauaguuggaaauaugaauggcgccuuucugaguaga	X:137160440..137160498:-
NovelmiRNA-7	acgcacugagccuaggcagcc	cggcagcggcagcagugg	acgcacugagccuaggcagccggugauggcggcagcggcagcagugg	12:37386773..37386820:+
NovelmiRNA-8	caagguccgcugugaacac	auucaccgcgugccuuaau	auucaccgcgugccuuaauuguaugacauuaaaucaagguccgcugugaacac	JH118951.1:125817..125870:+
NovelmiRNA-9	uccagugaucagguuacgauggau	ccucguagcuugcucaccaaau	uccagugaucagguuacgauggauuucucaaguggcaaccucguagcuugcucaccaaau	3:134560398..134560458:+
NovelmiRNA-10	ugugccuguggcguagaccagc	ugguguaggucucagacacagc	ugguguaggucucagacacagcucagaucuggcuuugcugugccuguggcguagaccagc	4:117785427..117785487:-
NovelmiRNA-11	ucuccagugagacagucucugg	agugacucacucccugguguac	ucuccagugagacagucucuggugaacuggucuccagugacucacucccugguguac	5:61513809..61513866:-
NovelmiRNA-12	guuaguacuuggaugggaga	ucuuguggaucugugcuaacuc	guuaguacuuggaugggagacugagcucuuguggaucugugcuaacuc	16:46373673..46373721:-
NovelmiRNA-13	agcuggacuccgucucuuccuuu	aggaggagcagagcccagaucuuc	aggaggagcagagcccagaucuucgugcugugaagcuggacuccgucucuuccuuu	8:145570414..145570470:+
NovelmiRNA-14	aagcugccaguugaugaa	aaggaacuggcauagcaucu	aagcugccaguugaugaaggccuaggccaaggaacuggcauagcaucu	7:13931869..13931917:-
NovelmiRNA-15	gauguccggggcugccca	ggggguacggaggaagg	ggggguacggaggaaggaagcuggagaauugggccaggauguccggggcugccca	1:285010904..285010959:-
NovelmiRNA-16	uaauacugccugguaaugaugacg	aucuuacugggcagcauug	aucuuacugggcagcauuggauggugucuggucucuaauacugccugguaaugaugacg	6:58064310..58064369:+
NovelmiRNA-17	uccacggugguggaauugucc	acaguuccaccccaagugggca	acaguuccaccccaagugggcaguggauguaaagacuuguccacggugguggaauugucc	X:140863219..140863279:-
NovelmiRNA-18	gaucccucugcuaucccccagc	ugggggacagcaggggcaucagu	ugggggacagcaggggcaucaguguggcugggguucugaucccucugcuaucccccagc	2:71114335..71114394:+
NovelmiRNA-19	uguggagaccucagcacguagu	cgugucugucugucuucacugc	uguggagaccucagcacguaguuucuucuugugcacgucugcgugucugucugucuucacugc	11:6422007..6422070:-
NovelmiRNA-20	aaaagccagaucagaacagagc	ccuguucugaauaucugaugccucu	aaaagccagaucagaacagagccucagguccuagaauaaaaaaugcucgugcucaggaaauggagccuguucugaauaucugaugccucu	12:21959654..21959744:+
NovelmiRNA-21	gagggcagcccaccaggu	cugguggcucugagcucca	gagggcagcccaccaggugaaagcugguggcucugagcucca	10:47529928..47529970:-
NovelmiRNA-22	ucugugccgaaagcauggggaca	accccagcuuaggaaacagg	accccagcuuaggaaacaggguuguucuucauguggaugacucugugccgaaagcauggggaca	GL893103.2:5214..5278:-
NovelmiRNA-23	uuggcucugcgaggucggcuca	gagcaggccugucagggcguug	uuggcucugcgaggucggcucaaggugggucuggauauugagcaggccugucagggcguug	3:42401486..42401547:-
NovelmiRNA-24	gagcuggcuggagagcug	gcucaugggccaguucag	gagcuggcuggagagcuggggggcuggcucaugggccaguucag	18:19491631..19491675:+
NovelmiRNA-25	uguggggccacgcccucaggcu	ccggaggcggggcuaccuggg	uguggggccacgcccucaggcugucacuguccgauaccggccggaggcggggcuaccuggg	GL896501.1:163..224:+
NovelmiRNA-26	agcacuuacggauucugggggu	ccucagcaucuuugggugaugu	agcacuuacggauucugggggugugugcuccagcugcccucagcaucuuugggugaugu	2:5699330..5699389:-
NovelmiRNA-27	agagaugaagcacugagc	ugagugcuucacucgcc	ugagugcuucacucgccuuggacaugaagagaugaagcacugagc	17:23724526..23724571:+
NovelmiRNA-28	gcggcuccgggacggcuu	gccugccccagccgcga	gcggcuccgggacggcuugcucacgccugccccagccgcga	2:158112303..158112344:+
NovelmiRNA-29	gggggugggggucugcgg	guggcucacgggaccugag	guggcucacgggaccugagggacaggaaggugggggccuugcugucaccugggggugggggucugcgg	11:71129201..71129269:+
NovelmiRNA-30	uccaacguggauaccccgggaggu	ucuccccgggcucuguccuggugguguagag	uccaacguggauaccccgggaggucacucuccccgggcucuguccuggugguguagag	6:79349748..79349806:+
NovelmiRNA-31	ccccgccuccucucgccgcc	cggccgggggcgccggag	cggccgggggcgccggaggguccacugagcuuccuccccacccuccccgccuccucucgccgcc	7:69920247..69920311:+
NovelmiRNA-32	ccaaggacguggcugccugugug	agcaggggccacaagcuggga	ccaaggacguggcugccugugugaauagcaggggccacaagcuggga	13:36247942..36247989:-
NovelmiRNA-33	cccgccuccucucgccgc	ggcggccgggggcgccgga	ggcggccgggggcgccggaggguccacugagcuuccuccccacccuccccgccuccucucgccgc	7:69920245..69920310:+
NovelmiRNA-34	acuggacuuguagucagaa	cugagccacaagugaacuccu	cugagccacaagugaacuccuauuuuuauuaccaaugcauucaaguaaaaaugacuggacuuguagucagaa	8:69688339..69688411:+
NovelmiRNA-35	cggcggcgacucuggacuc	gccaguuacuuccgcu	gccaguuacuuccgcucugauggaucuauuuccauuucuagcggcggcgacucuggacuc	X:39824715..39824775:+
NovelmiRNA-36	ugucucagggcagcucugg	aggggugcugagugaggauaga	aggggugcugagugaggauagaugacuuccucugguggaaguuuaugucucagggcagcucugg	13:37813254..37813318:+
NovelmiRNA-37	gugguuguggcauagaccucag	uagggucuaggucgcagauacagc	uagggucuaggucgcagauacagcuugguucugguguugcugugguuguggcauagaccucag	13:80688663..80688726:-
NovelmiRNA-38	ucuggucuaugucuaucuccaac	uggugauagaugaggccaaaga	uggugauagaugaggccaaagaacgaaauacugaucuguccucucuggucuaugucuaucuccaac	1:288252461..288252527:-
NovelmiRNA-39	auggcccugcucugcugcaga	gggggcagggcaggguccuga	gggggcagggcaggguccugaccgagccagccgcacucauggcccugcucugcugcaga	14:54267355..54267414:-
NovelmiRNA-40	uugacucuagucugacau	ugaugacuugagcaagg	uugacucuagucugacaucugaggcccacccuggggaccacugaugacuugagcaagg	9:243090..243148:+
NovelmiRNA-41	ucuggaggcagcggcuggcucu	accgaagccgccuccucagagu	ucuggaggcagcggcuggcucucugguuggcuuguuccugagaccgaagccgccuccucagagu	5:835148..835212:-
NovelmiRNA-42	uuccggucauugucuguacgugg	auuugcagcagugauaggauag	uuccggucauugucuguacguggcgcgcuagugcuuuuccauuugcagcagugauaggauag	2:158455685..158455747:-
NovelmiRNA-43	ugugugugcucaagucugguac	gugugggcuugagcacacacaga	ugugugugcucaagucugguacacguguguuucucacugcguucugugugugggcuugagcacacacaga	13:82934215..82934285:-
NovelmiRNA-44	augaaucuuagcuuccagugcu	cacugcaagcuaagauucauca	augaaucuuagcuuccagugcuguucauucaguacuaacagcacugcaagcuaagauucauca	10:18597444..18597507:+
NovelmiRNA-45	cggggcugggcgcgcgcc	cgcccccccgccccggc	cggggcugggcgcgcgccccgcagcccagagggccgcccacccgcccccccgccccggc	3:41623018..41623077:+
NovelmiRNA-46	aaggaaagaauucuaguggggagu	uuacaaccugcuaauucuuucuuagc	aaggaaagaauucuaguggggaguagcuccuagggcuuuacuuacaaccugcuaauucuuucuuagc	14:82926929..82926996:+
NovelmiRNA-47	ccccccagccccuacucugcc	cugcuuccaggggugaggaggggac	cugcuuccaggggugaggaggggacaggaaauaaugcacccuggaaccccccagccccuacucugcc	1:122538122..122538189:+
NovelmiRNA-48	agggaagaagcucuaaag	uuagagugagcuucccaug	uuagagugagcuucccaugugaauuaaagggaagaagcucuaaag	4:108994697..108994742:+
NovelmiRNA-49	acuuugcacagccgcucguu	agagcgucugugcggaagcgcgg	agagcgucugugcggaagcgcgguaauccuccugcacuuugcacagccgcucguu	GL892953.2:70934..70989:-
NovelmiRNA-50	gcggggcugggcgcgcgg	gcugcgcucgccccuggu	gcggggcugggcgcgcggggcuggcugcgcucgccccuggu	16:81833022..81833063:-
NovelmiRNA-51	uugcagugugcugaaaccucgg	gagguuauggcaaacuggguuu	gagguuauggcaaacuggguuucagcaccuagcaaaauagagggcugauuuugcagugugcugaaaccucgg	6:4257678..4257750:-
NovelmiRNA-52	uccgaccggcuggaggcugcug	ccaguccgagcgcggcgcggagg	ccaguccgagcgcggcgcggaggagagcgguugcuucucuccgaccggcuggaggcugcug	18:56255385..56255446:-
NovelmiRNA-53	caggacaccagaggaccauagagc	uaaaugauccccuggugcccugga	caggacaccagaggaccauagagcaaauuacuucuuccugagugcuaaaugauccccuggugcccugga	4:93848462..93848531:-
NovelmiRNA-54	uggucgaccaguuggaaaguaau	cuucaccugguccacuagccguc	uggucgaccaguuggaaaguaauuguuucgaauguacuucaccugguccacuagccguc	GL894231.1:6728..6787:-
NovelmiRNA-55	aagugcuuccauguuucagugga	ugcuuuaacauggggguaccugc	ugcuuuaacauggggguaccugcugucuaaaacuaaaguaagugcuuccauguuucagugga	8:115200209..115200271:+
NovelmiRNA-56	uuggaauuuugcaguguccacc	ugggcaaugcacagcuccaaugg	ugggcaaugcacagcuccaauggauuccaguuauguccccuuggaauuuugcaguguccacc	13:26080903..26080965:+
NovelmiRNA-57	uaucaguuugucauuacug	gugagauggauuauuua	uaucaguuugucauuacuguuuauuauaacagugagauggauuauuua	16:68522327..68522375:-
NovelmiRNA-58	ugugacugugcacccuggguugc	uacucaggacguuaacacucucaug	uacucaggacguuaacacucucaugcugagauccugccgugugacugugcacccuggguugc	2:3499229..3499291:+
NovelmiRNA-59	agacaaaaggccuguagcuccagcc	uggaggaggcgggacacucugaccca	uggaggaggcgggacacucugacccaagacaaaaggccuguagcuccagcc	12:24302124..24302175:+
NovelmiRNA-60	ucuguggaggcgacucug	ggcuuccaaagaaa	ggcuuccaaagaaacaagcucccgucucugggcacggucccagauacagagcuggacucuguggaggcgacucug	3:32809880..32809955:+
NovelmiRNA-61	ggagagaacgcggucugaguggu	uugaugaucguucucguu	uugaugaucguucucguuuuucuuuucggaggaacgagagggagagaacgcggucugaguggu	12:35847709..35847772:+
NovelmiRNA-62	ugagaugagagcccuuggcca	guccagggcuucccaucccagc	guccagggcuucccaucccagcuuggccuauuuguugagaugagagcccuuggcca	2:76693981..76694037:+
NovelmiRNA-63	augcaccugggcaaggauuca	aauccuagcuauccggguccuagu	aauccuagcuauccggguccuagugcugucucgaagcaaugcaccugggcaaggauuca	X:48643223..48643282:+
NovelmiRNA-64	aggagccaggcuggaaucu	auaugccugcuggccacauga	aggagccaggcuggaaucugcuuccagagaagacaaccggauaugccugcuggccacauga	2:137912314..137912375:+
NovelmiRNA-65	uggcucagucagcaggaac	uccugacacugggucaga	uccugacacugggucagauguccagucuggcucagucagcaggaac	14:50628673..50628719:+
NovelmiRNA-66	acuuugcacagccgcucguu	agagcgucugugcggaagcgcgg	agagcgucugugcggaagcgcgguaauccuccugcacuuugcacagccgcucguu	6:64069888..64069943:+
NovelmiRNA-67	ugagguaguaggcuguguggg	aagaaauagcaacaacaa	aagaaauagcaacaacaacaacaacaaaagaaugagguaguaggcuguguggg	16:6629236..6629289:-
NovelmiRNA-68	uccagggacuugggcuuuaguu	cuaaccccugggucucuguuuc	uccagggacuugggcuuuaguuaacacgacuaaccccugggucucuguuuc	13:146301976..146302027:-
NovelmiRNA-69	gugcauuguaguugcauugc	aguacccgugcaguguuu	gugcauuguaguugcauugcauguucuggcaguacccgugcaguguuu	GL894144.1:30047..30095:+
NovelmiRNA-70	acuggacuuguagucagaaggc	cacugagccacaagugaacuccua	cacugagccacaagugaacuccuauuuuuauuaccaaugcauucaaguaaaaaugacuggacuuguagucagaaggc	8:69688337..69688414:+
NovelmiRNA-71	ugugucugugacaucugcuggca	ugcaguguaggucauagacuca	ugcaguguaggucauagacucagcuuggaucugguguugcugugucugugacaucugcuggca	2:50496479..50496542:-
NovelmiRNA-72	uaccugguugauccugccagu	cuaaguacgcacagccgguacaguga	uaccugguugauccugccaguagcaaaugcuugucucaaagauuaagccaugcaugucuaaguacgcacagccgguacaguga	9:57629658..57629741:-
NovelmiRNA-73	ugggguggggcucucaaccuccaga	cuggagggggagccgggucccgca	cuggagggggagccgggucccgcacagacgguuguaaccugugggguggggcucucaaccuccaga	1:302977692..302977758:+
NovelmiRNA-74	uaccaaguuuaggcuauuuggg	caaaaguuuguuuugggggaa	caaaaguuuguuuugggggaagguuuucuuuaauaaccuuuaccaaguuuaggcuauuuggg	13:133977353..133977415:+
NovelmiRNA-75	cagugcuuuguggaggga	gugucacauggauacuggu	cagugcuuuguggagggagagaaucagagcccggaagguaagggcaucugugucacauggauacuggu	7:26960238..26960306:-
NovelmiRNA-76	ucagugcaggacagaacugg	gacccuguccacggcugcugagg	ucagugcaggacagaacugguguccucgagcagagacccuguccacggcugcugagg	6:43222119..43222176:+
NovelmiRNA-77	agcgggugcuguaggcgg	gccuggaagcaggcccu	gccuggaagcaggcccugggggaggagcgggugcuguaggcgg	GL893687.1:87883..87926:+
NovelmiRNA-78	cuugcccuggacucacgggacucu	ugugccguguuccugggcaggug	ugugccguguuccugggcaggugugcgcguccuugcccuggacucacgggacucu	11:4085679..4085734:-
NovelmiRNA-79	aguuacagccgccugucucugg	cagggacaggccgcugcaccucu	cagggacaggccgcugcaccucuugcucaguucagggaaggaguuacagccgccugucucugg	6:90797494..90797557:+
NovelmiRNA-80	ugagguaguaggcugugugg	aauagcaacaacaacaacaaca	aauagcaacaacaacaacaacaaaagaaugagguaguaggcugugugg	16:6629237..6629285:-
NovelmiRNA-81	cugagacaauuccauucagugu	acugaauggaauugucucagccuguu	cugagacaauuccauucaguguauuuauguggaacacacugaauggaauugucucagccuguu	11:26036930..26036993:-
NovelmiRNA-82	uuggaagaacuaucagcugca	ccugauaguucuuccaacuga	ccugauaguucuuccaacugauuaguauuuucaguuggaagaacuaucagcugca	16:5551498..5551553:-
NovelmiRNA-83	ccgcggcuggacgcggcg	cugcgugcagcggaggcgag	ccgcggcuggacgcggcggaacugcgugcagcggaggcgag	2:75754240..75754281:-
NovelmiRNA-84	aaaucucugcaggcaaauguga	acacacuuaccuguagagauu	aaaucucugcaggcaaaugugauguuacuaaagaaaucacacacuuaccuguagagauu	3:90047325..90047384:+
NovelmiRNA-85	cgggucggggcggggcgg	cucccgauaccauuacgcugggg	cucccgauaccauuacgcuggggauuaugguuucaacaucugaauuccgggucggggcggggcgg	4:12464974..12465039:+
NovelmiRNA-86	ucugacccuggccccugacccu	ggucagggcaagggguagagg	ggucagggcaagggguagaggcugaaccucugacccuggccccugacccu	14:121670006..121670056:+
NovelmiRNA-87	uggcgcugaggagagaauugcuguu	uacgcuauucugagccagcagcguuaag	uggcgcugaggagagaauugcuguugaacuacagugauaguuuuauacgcuauucugagccagcagcguuaag	4:82680412..82680485:+
NovelmiRNA-88	uuccggucauugucuguacgu	uuugcagcagugauaggauagc	uuccggucauugucuguacguggcgcgcuagugcuuuuccauuugcagcagugauaggauagc	2:158455684..158455747:-
NovelmiRNA-89	aauaacagaacuggcugcaguca	acugcaagagguucuguuuuu	aauaacagaacuggcugcagucaucucaagccuugacugcaagagguucuguuuuu	8:7179913..7179969:+
NovelmiRNA-90	ggagaucuggugguagacuggc	cauucucuccuccaagucucaau	ggagaucuggugguagacuggcugucaugcaaauuaauuaugucauucucuccuccaagucucaau	5:87430693..87430759:-
NovelmiRNA-91	uauaucugccuguauauaugc	auauauacaggcauauauaua	auauauacaggcauauauauaugccuauauacuuguauauaucugccuguauauaugc	13:136740235..136740293:-
NovelmiRNA-92	cgagaauugcguuuggacaauc	acguccagacucaacucucggc	acguccagacucaacucucggccagagcuauagacucgagaauugcguuuggacaauc	7:29752714..29752772:+
NovelmiRNA-93	augggcuacgggcuguccag	ccgaccucccguagcucacuuu	augggcuacgggcuguccaggggaguggcugcggcccccgaccucccguagcucacuuu	17:69264161..69264220:-
NovelmiRNA-94	ugggaugaagcacugugggcu	ccuugcacagagcuuuaaaacacu	ugggaugaagcacugugggcugugaugaugccuugcacagagcuuuaaaacacu	4:48161577..48161631:-
NovelmiRNA-95	acaccagggcccucucugcacgc	gugcggggaggccuggugccc	acaccagggcccucucugcacgcggacgccgugcggggaggccuggugccc	2:149335979..149336030:+
NovelmiRNA-96	cagugcaaugauauugucaaagc	gcucugacgagguugcacuacu	gcucugacgagguugcacuacugugcuuugaggagcagugcaaugauauugucaaagc	14:53695906..53695964:-
NovelmiRNA-97	gaggaggagggaagaaaggcug	agucuuccagcccucccccugc	gaggaggagggaagaaaggcugcugcuguucuucucgcagucuuccagcccucccccugc	2:146762447..146762507:-
NovelmiRNA-98	ugugccuguggcguagaccagc	ugcaguguaagucacagaugcggu	ugcaguguaagucacagaugcgguucggaucugucgaugcugugccuguggcguagaccagc	11:84694665..84694727:+
NovelmiRNA-99	cggggccggggguggggca	cucucaucuauaggcccaggg	cucucaucuauaggcccagggccggggccggggguggggca	9:45781821..45781862:-
NovelmiRNA-100	aaggcuucucuggggcagg	ugccccggggagccggag	ugccccggggagccggagagauuaggaaggcuucucuggggcagg	2:128049030..128049075:-
NovelmiRNA-101	ucugcacuucagagcugagcuugc	agucucagcuucaagugcagagg	agucucagcuucaagugcagaggaagugcaaacagccucugcacuucagagcugagcuugc	JH118644.1:36266..36327:+
NovelmiRNA-102	gagcuggcuggagagcug	gcucaugggccaguucag	gagcuggcuggagagcuggggggcuggcucaugggccaguucag	JH118593.1:68592..68636:+
NovelmiRNA-103	ugaccuacuugaaacuacuguc	caguaguccaagaaggucuug	caguaguccaagaaggucuugccaaccacaugaccuacuugaaacuacuguc	13:211214362..211214414:+
NovelmiRNA-104	ccagguggggaguuuggcg	ccagacccaaccgggg	ccagguggggaguuuggcgugcagaccugcaucgccagacccaaccgggg	18:60917463..60917513:+
NovelmiRNA-105	acugccuggacagcgcggagcgc	guccgcgcguccaggcccaac	guccgcgcguccaggcccaacacuacugccuggacagcgcggagcgc	6:47797386..47797433:-
NovelmiRNA-106	agugccagguggggaguu	cucaccacccaggccucu	cucaccacccaggccucuuacaaacgugccaugcuugugacauuuaagagugccagguggggaguu	7:1763260..1763326:-
NovelmiRNA-107	uacaguagggccucaucauccauu	uggaagaguuggcaucuacugacc	uacaguagggccucaucauccauucuaaauggaagaguuggcaucuacugacc	4:3557784..3557837:-
NovelmiRNA-108	ugacugucacgugggacaggugga	caccugucccacgugacanncang	caccugucccacgugacanncanggccaugugggucuucugggcccugacugucacgugggacaggugga	5:16196927..16196997:+
NovelmiRNA-109	uggcucaguucagcuggagc	uccugcuguuccuuggugaca	uccugcuguuccuuggugacaaaauguggguucauuugcgaaacauuuucuggcucaguucagcuggagc	14:54843645..54843715:+
NovelmiRNA-110	caguuguuucucuggugg	accagaugugaagcagauaugag	caguuguuucucuggugguguuugcaccagaugugaagcagauaugag	13:197820643..197820691:-
NovelmiRNA-111	auaucugccuguauauaugccu	guauauauacaggcauauauau	guauauauacaggcauauauauaugccuauauacuuguauauaucugccuguauauaugccu	13:136740233..136740295:-
NovelmiRNA-112	uaaaaugcuauucugucacugu	acugacaggagagcauuuuaau	uaaaaugcuauucugucacuguaauaguucauaugggcacugacaggagagcauuuuaau	2:100272647..100272707:+
NovelmiRNA-113	cuucucuguuacuucccucagg	uggagggagcagcaggggacgca	uggagggagcagcaggggacgcaaggggcaaguggcuguggccugacucugcuucucuguuacuucccucagg	GL896292.1:11863..11936:-
NovelmiRNA-114	uggcaugucuuucucugcagg	augcugagagagacaaaugccucc	augcugagagagacaaaugccuccugcggguccucagggucacguugguggcaugucuuucucugcagg	7:63969919..63969988:-
NovelmiRNA-115	auccugucuggcauuuuguagcc	cuccgaagccaaaagucuagaaaa	cuccgaagccaaaagucuagaaaagcauccugucuggcauuuuguagcc	13:117970391..117970440:+
NovelmiRNA-116	ucugacccuggccccugacc	ucagggcaagggguagagg	ucagggcaagggguagaggcugaaccucugacccuggccccugacc	14:121670008..121670054:+
NovelmiRNA-117	ugauuguccaaacgcaauucu	agaauuguggcuggacaucug	ugauuguccaaacgcaauucuuguacgagucugcggccaaccgagaauuguggcuggacaucug	1:302806861..302806925:-
NovelmiRNA-118	ccgaguugugagaggaacacuu	ucguuccucucacggcugagcu	ucguuccucucacggcugagcuagaauugugccuuuuauaagccgaguugugagaggaacacuu	1:154951262..154951326:+
NovelmiRNA-119	uaguugcugugggaagugagca	cuugucagccgcagcaccuaga	uaguugcugugggaagugagcaguuguuagacagcucugcuugucagccgcagcaccuaga	2:83184548..83184609:+
NovelmiRNA-120	aggauuggcucuaaggau	acuggggccacccuga	aggauuggcucuaaggauuuggaacuggggccacccuga	2:82414125..82414164:-
NovelmiRNA-121	aggauacgucgcagacguggu	cauggcugugguguagucuagc	aggauacgucgcagacgugguucagaucuggugcugccauggcugugguguagucuagc	2:69467332..69467391:-
NovelmiRNA-122	gcucggaugagggcgagcucugcg	gggggcuggaugaggaguccgagccg	gcucggaugagggcgagcucugcggugaggcccccgacagggagcgggcuggggggcuggaugaggaguccgagccg	5:24317118..24317195:+
NovelmiRNA-123	ugauuggcaccucuuugagugac	cacuucaagaagugccauccaug	cacuucaagaagugccauccauguggcuagaaauaugauuggcaccucuuugagugac	X:137160753..137160811:-
NovelmiRNA-124	guggcuguggcauagaccuc	gguggcucagauacgu	gguggcucagauacgugaugcaguggcuguggcauagaccuc	8:87897320..87897362:+
NovelmiRNA-125	uagugguugggauucggca	ccacaucaagccgcugca	uagugguugggauucggcacuuucacauugcagcccggguucgaucccuggucugggaacugagaucccacaucaagccgcugca	1:3808785..3808870:+
NovelmiRNA-126	ugcuucuacaguggcugugg	auacgccgcaggugcggc	ugcuucuacaguggcuguggcuugacuccuggcuccagaacuuccauacgccgcaggugcggc	X:31057750..31057813:+
NovelmiRNA-127	ccgaggagcucacagucuacc	ggcacugugccaggcgccgggg	ggcacugugccaggcgccggggguacagagaugagcaagacaugguuccugcccccgaggagcucacagucuacc	2:6559795..6559870:-
NovelmiRNA-128	cacgugcgugcugguaucug	ugugugugugugugugua	uguguguguguguguguauagacgugcacacacgugcgugcugguaucug	12:21008910..21008960:-
NovelmiRNA-129	ugugugugugugugugugugugu	cgcgcgcccgcgugcgca	ugugugugugugugugugugugugcgcgcgcgcgcgcgcccgcgugcgca	12:63494926..63494976:-
NovelmiRNA-130	ucugaucgcggggcgcagcuuuac	caggcugccgcccacgcguuugccca	caggcugccgcccacgcguuugcccaagggacuugccuugucugaucgcggggcgcagcuuuac	18:19582724..19582788:-
NovelmiRNA-131	ucugccuguaggaaugcuguagg	ucacagaaguccuccguggug	ucacagaaguccuccguggugugauaacaucugccuguaggaaugcuguagg	16:59466875..59466927:+
NovelmiRNA-132	aggauacgucgcagacguggu	cauggcugugguguagucuag	aggauacgucgcagacgugguucagaucuggugcugccauggcugugguguagucuag	2:69467333..69467391:-
NovelmiRNA-133	uuggcucugcgaggucggcuca	ugagcaggccugucagggcguugu	uuggcucugcgaggucggcucaaggugggucuggauauugagcaggccugucagggcguugu	3:42401485..42401547:-
NovelmiRNA-134	guagacugaagcuccuugaga	gugaggggcuauggucaaagcug	gugaggggcuauggucaaagcugcagggaagccccugucaccaguagacugaagcuccuugaga	1:311742618..311742682:+
NovelmiRNA-135	aggcucucucccccagcgucucu	gaggugcugcaggaggugggcucugacuu	gaggugcugcaggaggugggcucugacuugauuuggcacaggcucucucccccagcgucucu	14:65064095..65064157:-
NovelmiRNA-136	ucagugcacagcagaacu	uuaacugcucuuuugugg	uuaacugcucuuuugugggucacagcacugaugugcuucagcccucagugcacagcagaacu	1:80176666..80176728:+
NovelmiRNA-137	ucuccuugcgagucucugcug	gcggggacucguauggaaggaga	gcggggacucguauggaaggagacgcugcuggugaccuguucucuccuugcgagucucugcug	9:148162788..148162851:+
NovelmiRNA-138	cugcaugggaugagggcug	guuccaaaccaguagac	cugcaugggaugagggcugggggugcuggaggggcucccaggguaacaaaugcugcuucuggucaccuguuccaaaccaguagac	1:179827752..179827837:-
NovelmiRNA-139	uggguucucaucccggcucugc	agggccagggagcacccagg	agggccagggagcacccaggcuggggucugaaaccuggguucucaucccggcucugc	9:52790460..52790517:-
NovelmiRNA-140	agcggccagaacugccucugacu	gcggaguaguacuggccgcggc	gcggaguaguacuggccgcggcgcgguagcggcagcggccagaacugccucugacu	14:72207608..72207664:-
NovelmiRNA-141	ugcuucuacaguggcugu	agccauguggcucaaagcaua	agccauguggcucaaagcauagcuacucggcuuugcuucuacaguggcugu	14:60892606..60892657:-
NovelmiRNA-142	ucccugacuucuggcccccaga	cagggggccacuagucacugg	cagggggccacuagucacuggggagacacagcuacugucccugacuucuggcccccaga	5:24730580..24730639:-
NovelmiRNA-143	uccgucgcagacuacggaccucu	uccuggucugcggggagg	uccuggucugcggggaggcagacggcuccgucgcagacuacggaccucu	7:99671296..99671345:+
NovelmiRNA-144	cgaggcugagagcagagcugg	ggcucugcuucaggugug	cgaggcugagagcagagcuggucgcgugaggcgcggcggcucugcuucaggugug	X:51409683..51409738:+
NovelmiRNA-145	cccgagaagcgcacugccgagc	ugggccgugccuucucgagg	ugggccgugccuucucgaggggcccgucuccuuugcgugucacuugggggcccgagaagcgcacugccgagc	X:127253060..127253132:+
NovelmiRNA-146	guggggaagaacuacaagacagcu	uugucuugaguacuggccuaucccaagg	guggggaagaacuacaagacagcugcuaaauaaacuacaaaaaaccuaacagggaaaccuuuuuugucuugaguacuggccuaucccaagg	2:29019037..29019128:+
NovelmiRNA-147	aacugaggccugaaccaagguc	ccugggauucggccucagguuuc	aacugaggccugaaccaaggucacauaaucagugguagaccugggauucggccucagguuuc	X:61715274..61715336:+
NovelmiRNA-148	gcuggcuuagaggacuag	agcuuuggggcuuugggcgg	gcuggcuuagaggacuaguuaagcuuuggggcuuugggcgg	12:47189660..47189701:-
NovelmiRNA-149	ggggcuggguccgcccgcagc	guagggcggcucccuacccgaccgg	guagggcggcucccuacccgaccggagcuuggcgucucgggggcuggguccgcccgcagc	7:119701012..119701072:+
NovelmiRNA-150	uaacacugucugguaaagaug	caucuuccagcacaguguugg	caucuuccagcacaguguuggauggucuaauagugaagcuccuaacacugucugguaaagaug	5:66193719..66193782:-
NovelmiRNA-151	augggucugacggagcagccgc	cucugcccccuuugucacaugg	cucugcccccuuugucacaugggucugacagacccaugggucugacggagcagccgc	3:141748078..141748135:+
NovelmiRNA-152	uacccauugcauaucggaguug	accuccuaugugcaugguuuac	uacccauugcauaucggaguugugaauucucaaagcaccuccuaugugcaugguuuac	X:48640826..48640884:+
NovelmiRNA-153	uacugcaaagugauugaggagc	cucucagucacuuugcaauaaa	uacugcaaagugauugaggagcuuuggugcagaggcggccgagaccugcugcugcuuccuuuguugccucucagucacuuugcaauaaa	18:55337537..55337626:-
NovelmiRNA-154	ccuccuccgccccacccc	ggucuggcagaggugac	ggucuggcagaggugacaccgcuggguggagacccccacacccucuccuccuccgccccacccc	16:55605086..55605150:-
NovelmiRNA-155	cgccuuccugguccugcacu	gacagacugugagaggugcu	cgccuuccugguccugcacuacagaggacagacugugagaggugcu	GL893964.1:19708..19754:+
NovelmiRNA-156	ucuagcaucgagcacccgccu	gugggugcucgaugcuagaugggc	gugggugcucgaugcuagaugggcacagacaaugguaauaaauaacaucuagcaucgagcacccgccu	7:4037111..4037179:-
NovelmiRNA-157	cuccugggaagacugugaccagc	ugguccccauccuccugggaaga	ugguccccauccuccugggaagacugugaccagcacaaacagugaugggcugguccccauccuccugggaagacugugaccagc	8:3098853..3098937:-
NovelmiRNA-158	cgugcugaucaguagugggau	ccacugcacaccagccugggc	cgugcugaucaguagugggaucagucugugaauagccacugcacaccagccugggc	3:106666226..106666282:+
NovelmiRNA-159	cagcauguuuccaagggcuguggcu	gaacaacuuggagagucuuugac	cagcauguuuccaagggcuguggcuuguaguggccaugggaucuccaacugcaugcaagaacaacuuggagagucuuugac	6:79410029..79410110:-
NovelmiRNA-160	cagaggccagagggcaggacgcu	ugccugcccucccggcuccagcug	ugccugcccucccggcuccagcugccuccuccuaguccgcagaggccagagggcaggacgcu	X:141842699..141842761:+
NovelmiRNA-161	ucugguucugugacccugccu	uaagagcaucugaaccaggggu	ucugguucugugacccugccuauuugcccuucagccagguaagagcaucugaaccaggggu	7:55687380..55687441:+
NovelmiRNA-162	aggggggugggggucugg	agggccucagcccuggac	agggccucagcccuggaccauguuucugagauaaaauagcaggacauggaggggggugggggucugg	3:9882061..9882128:-
NovelmiRNA-163	ugggaaggccgguggggu	cuccccucaccccccaca	ugggaaggccggugggguauccaggucacauccuucccuccuccccucaccccccaca	14:59255106..59255164:+
NovelmiRNA-164	cuuggggcgaggggacuuggauc	uccauaucccugcccgcccccagca	cuuggggcgaggggacuuggauccgucucaacguuccauaucccugcccgcccccagca	9:50938232..50938291:-
NovelmiRNA-165	ucauucuccuucuuugaccaga	ugggucagagaggaaggauguga	ugggucagagaggaaggaugugauuugagcagaugguucucauucuccuucuuugaccaga	JH118928.1:123819..123880:-
NovelmiRNA-166	ugagcaaggggugggaga	aaccaccccucucugugca	ugagcaaggggugggagagggaggugaaagggcaccccagccagggucgccacccccaaccaccccucucugugca	2:66240059..66240135:-
NovelmiRNA-167	augggcuacgggcuguccagg	ccgaccucccguagcucacuu	augggcuacgggcuguccaggggaguggcugcggcccccgaccucccguagcucacuu	17:69264162..69264220:-
NovelmiRNA-168	cuagacugaagcuccuggg	cacaggaagcugggg	cuagacugaagcuccugggcugguggucucaggggcugacccgggggacucacaggacccacaggaagcugggg	1:105902657..105902731:-
NovelmiRNA-169	uuugcucugcuccugccacaugc	uuguuggaggggugggggagugc	uuguuggaggggugggggagugcaugugguguggaauuaggacuuucagacucuccuguuuugcucugcuccugccacaugc	13:33474459..33474541:+
NovelmiRNA-170	ugaugccuggcauuuugugugu	acacaaaaugccaggcaucaggg	ugaugccuggcauuuuguguguguuguguguuucuuucuccauacacacaaaaugccaggcaucaggg	7:97192101..97192169:-
NovelmiRNA-171	aucccacuguggccucccugc	agggucugcuccaggugggaugc	agggucugcuccaggugggaugccuguucucaggucugcaucccacuguggccucccugc	JH118582.1:99963..100023:+
NovelmiRNA-172	cugugugcugggagcuga	cccuccacagcgcucaagcc	cugugugcugggagcugaagaggaaagaaguccagucccuccacagcgcucaagcc	13:163193088..163193144:-
NovelmiRNA-173	uugacuccuccugcugucugu	agacaguaaugaggagugcuaaca	agacaguaaugaggagugcuaacaaaagagaucauuaccuguugacuccuccugcugucugu	12:53704791..53704853:+
NovelmiRNA-174	uguaaacaauuccuagguaaugu	auuccuagaaauuguucacaau	uguaaacaauuccuagguaauguguauaauguuuguaagucauuccuagaaauuguucacaau	X:69515840..69515903:+
NovelmiRNA-175	gcuauccaugacuguugcuaugca	uacagcagucauggacagguc	gcuauccaugacuguugcuaugcaguuucaagacccuguacagcagucauggacagguc	1:133600090..133600149:+
NovelmiRNA-176	aggaugugagcugugagcugcggu	ugcagcugaagcuucaauuug	aggaugugagcugugagcugcgguguagguucagaucccaaguugcuguggcucugagguuggccugcagcugaagcuucaauuug	2:126005910..126005996:-
NovelmiRNA-177	caucccuugcaugguggagggu	cucccacgugcaggguuugca	caucccuugcaugguggagggugagcuuucugaaaaccccucccacgugcaggguuugca	X:48632394..48632454:+
NovelmiRNA-178	aagaucauagagguaaaguugu	cacuuuaccucuauggucuuu	aagaucauagagguaaaguugucaucagaguuagcacuuuaccucuauggucuuu	7:64874154..64874209:-
NovelmiRNA-179	guuugugugccucugucucuacu	aagagacaguugcgcauuuacuu	aagagacaguugcgcauuuacuuggucucucugccguuugugugccucugucucuacu	13:29750081..29750139:-
NovelmiRNA-180	aagggagguggcgacugcgggagu	cugaaggcgucaaguucccuuu	aagggagguggcgacugcgggagucccagggacuuccugaaggcgucaaguucccuuu	2:11308549..11308607:+
NovelmiRNA-181	uguaugucaacugauccacagu	gguugaucagagaacauacauu	gguugaucagagaacauacauuuucucaaugauguaugucaacugauccacagu	GL894231.1:20908..20962:-
NovelmiRNA-182	uggcaccagcacuggcgguggc	gcuggcaguguugguggcacu	gcuggcaguguugguggcacucgugugguggcaguggcaccagcacuggcgguggc	14:138325842..138325898:-
NovelmiRNA-183	uugcucucagggaucugcagcu	gcacgacucugagaguaagu	uugcucucagggaucugcagcuauaaguuuggcacuagcacgacucugagaguaagu	7:20917685..20917742:-
NovelmiRNA-184	ucccugagacccuacugau	ucuuuggugacaggggcc	ucuuuggugacaggggccaugugauccuuuacguuugucccugagacccuacugau	X:21149880..21149936:-
NovelmiRNA-185	ugucaugcuggggaguguagu	ugcuccccccgguguccggc	ugucaugcuggggaguguagugaacgucgucaugcuucucacugcuccccccgguguccggc	7:37088413..37088475:+
NovelmiRNA-186	uagcacuuguguuuguuuuugu	aaagacuuagauacaagugca	uagcacuuguguuuguuuuuguuucauuuguggacaaagacuuagauacaagugca	9:29684153..29684209:+
NovelmiRNA-187	uauccccauggagucuguugcccu	ggaagcaggcucuggggauuaa	uauccccauggagucuguugcccugggagcccuggcuccgaagcgucugucggggaagcaggcucuggggauuaa	12:56109463..56109538:+
NovelmiRNA-188	uucaaguaauucaggauagguu	ccuguucuccauuacuuggcucg	uucaaguaauucaggauagguugugugcuguccagccuguucuccauuacuuggcucg	GL892871.2:56019..56077:+
NovelmiRNA-189	aucacacaaaggcaacuuuugu	agagguugcccuuggugaau	agagguugcccuuggugaauucgcuuuauuuacguugaaucacacaaaggcaacuuuugu	GL894231.1:10061..10121:-
NovelmiRNA-190	gaaaagaacuuugaggagu	gacacauguuacuucugcu	gaaaagaacuuugaggaguuuccaucagcaguuacaugugcugaccuggaaaugacacauguuacuucugcu	16:48448522..48448594:+
NovelmiRNA-191	cacgugcgugcugguaucuggg	ugugugugugugugugua	uguguguguguguguguauagacgugcacacacgugcgugcugguaucuggg	12:21008908..21008960:-
NovelmiRNA-192	uauaucugccuguauauaugc	cuauauauaugccuaug	uauaucugccuguauauaugccuauauaccuguauauaucugccuauauauaugccuaug	13:136740196..136740256:-
NovelmiRNA-193	ucugacccuggccccugacccua	aggucagggcaagggguagagg	aggucagggcaagggguagaggcugaaccucugacccuggccccugacccua	14:121670005..121670057:+
NovelmiRNA-194	ugugccuguggcguagaccagc	gugguguagguugcagac	gugguguagguugcagacauggcucagaucuggugucgcugugccuguggcguagaccagc	1:13208054..13208115:+
NovelmiRNA-195	cugugugcuccugcugauaa	gucacagggguugacagua	gucacagggguugacaguauucauccucaggcuccaggaggccugggggcugugugcuccugcugauaa	10:16214367..16214436:+
NovelmiRNA-196	acauggaucucuuggcuuuugagc	cgaaagcggauggagauccagga	acauggaucucuuggcuuuugagcggaagcuggaccagaccauugcucgaaagcggauggagauccagga	12:15087706..15087776:+
NovelmiRNA-197	uagaggagaggcuaccaccacc	ugcggccccuucguucuaccccc	ugcggccccuucguucuacccccggagcccacagggguagaggagaggcuaccaccacc	12:20428424..20428483:-
NovelmiRNA-198	uuugacugacuggguuua	ugcugccggucaggacagcc	uuugacugacuggguuuacauaaguaccugcugccggucaggacagcc	15:113139614..113139662:-
NovelmiRNA-199	ucucugccgcuucuuccacagu	ggugcggggaaggguuagaggca	ggugcggggaaggguuagaggcacuacccaccucaagugucucugccgcuucuuccacagu	2:47469107..47469168:+
NovelmiRNA-200	ucuccuugcgagucucugcugc	ggcggggacucguauggaaggaga	ggcggggacucguauggaaggagacgcugcuggugaccuguucucuccuugcgagucucugcugc	9:148162787..148162852:+
NovelmiRNA-201	uugguucuguugacuaggaggcauc	ugccuucagagcacagacccaggg	ugccuucagagcacagacccaggguaguuuuaggagauuuuuuuuaaggcugcucauugguucuguugacuaggaggcauc	2:52227788..52227869:+
NovelmiRNA-202	cuucguccugggaaacgg	cgguccggugcggagagu	cgguccggugcggagaguucuucguccugggaaacgg	3:57869913..57869950:+
NovelmiRNA-203	agaggucuuccauggugcauucg	aucauacaugguugaccuuuuu	agaggucuuccauggugcauucgcuuuauuuuuuuugacgaaucauacaugguugaccuuuuu	GL894231.1:12262..12325:-
NovelmiRNA-204	ucugacuccuaguccaguguu	cacuuugauuagaucaauggaua	cacuuugauuagaucaauggauagagcugguacuugaacucagcuugucugacuccuaguccaguguu	13:69291663..69291731:-
NovelmiRNA-205	acugaauggaauugucucagcc	cugagacaauuccauucagugu	cugagacaauuccauucaguguauuuauguggaacacacugaauggaauugucucagcc	11:26036934..26036993:-
NovelmiRNA-206	cugcggcugcagaggagc	ucgucugucccgggc	cugcggcugcagaggagccucccaucuggaaauucuuugccucacccucgucugucccgggc	17:64769055..64769117:+
NovelmiRNA-207	cucuaggagcaggggccugg	guggccaccauggcuccuacgcu	cucuaggagcaggggccuggcgagagccuugaggagcgacccuggccuggucguggccaccauggcuccuacgcu	JH118697.1:38451..38526:+
NovelmiRNA-208	ugacugucacgugggacaggugg	accugucccacgugacanncang	accugucccacgugacanncanggccaugugggucuucugggcccugacugucacgugggacaggugg	5:16196928..16196996:+
NovelmiRNA-209	acgcgcugccuuugagcccccguu	cgggggucaggcugcagcgccagagcac	acgcgcugccuuugagcccccguugcgccugcgcguggcgccgggggucaggcugcagcgccagagcac	8:133590838..133590907:+
NovelmiRNA-210	ccugacccaccccugcccccaga	cugggguugccggaguggccaug	cugggguugccggaguggccaugaggcucuggacaccccuccugacccaccccugcccccaga	X:47389230..47389293:-
NovelmiRNA-211	ccccucucucccucccccg	gagaagggagggaaggagggagu	ccccucucucccucccccgccccuugaauguacaaagcaccgaagcggagaagggagggaaggagggagu	16:32153313..32153383:+
NovelmiRNA-212	ugacuggguucuguccccccagc	cucgggagcagaaccucacgucaua	cucgggagcagaaccucacgucauauuccagccuccuaugugacuggguucuguccccccagc	6:65301831..65301894:-
NovelmiRNA-213	aggcgggcgccgggcucgugagg	cacgagaaaccgcgucccgccaggg	aggcgggcgccgggcucgugaggaaugaaacacgcccacgagaaaccgcgucccgccaggg	6:1289016..1289077:+
NovelmiRNA-214	uuggcucugcgaggucggcuug	ggcugggaguggaggcggug	ggcugggaguggaggcggugcuggaagggguugacccccucgggugcaaacacaguuggcucugcgaggucggcuug	5:201922..201999:-
NovelmiRNA-215	uccucguucuaaaacgcucugc	agggcuguuucagaacagggacu	agggcuguuucagaacagggacuguuggaaucggacaguccucguucuaaaacgcucugc	17:53768828..53768888:-
NovelmiRNA-216	ccucaagugaugccucugcuu	agcugaggagucacuugaagga	agcugaggagucacuugaaggauaauucaaagugccccucaagugaugccucugcuu	GL894520.2:37624..37681:+
NovelmiRNA-217	ugaccguggauuccucuccagg	ugggagggauccgaggagugg	ugggagggauccgaggaguggccaucgucaugcugaccguggauuccucuccagg	4:104962543..104962598:-
NovelmiRNA-218	uguguggcuaagugguagauuua	ucuuccacuuagccacacgugg	ucuuccacuuagccacacgugggccuuuuacucugcauguguggcuaagugguagauuua	JH118647.1:32181..32241:+
NovelmiRNA-219	caaaacagagaaucaagacuga	agucuugauucucuguuuuguu	agucuugauucucuguuuuguugguuugacuucugaaguauugcccaaaacagagaaucaagacuga	7:67901071..67901138:+
NovelmiRNA-220	uccuccucgucggccucuucagc	gcggccggcggcggcgga	gcggccggcggcggcggaggcagcaguaaggccuccuccucgucggccucuucagc	4:108020986..108021042:-
NovelmiRNA-221	uggcucugcgaggucggcuca	ugagcaggccugucagggcguu	uggcucugcgaggucggcucaaggugggucuggauauugagcaggccugucagggcguu	3:42401487..42401546:-
NovelmiRNA-222	ucagcaauucuugguucucauuu	agggaaccuggaaaagcugaagg	agggaaccuggaaaagcugaagguguaauaugaaaaccucagcaauucuugguucucauuu	X:94852406..94852467:+
NovelmiRNA-223	gggugggggucuggggga	uucacacccucccgccuca	gggugggggucugggggaccugcagggcaucuucucaugaggccucuucuucacacccucccgccuca	6:4034247..4034315:-
NovelmiRNA-224	cgggaacucccagaccagcuucu	agcuggucugggaguuccc	cgggaacucccagaccagcuucuugaagggaguggaagcuggucugggaguuccc	3:10664434..10664489:-
NovelmiRNA-225	caggcgggcgccgggcucgug	cacgagaaaccgcgucccgccagg	caggcgggcgccgggcucgugaggaaugaaacacgcccacgagaaaccgcgucccgccagg	6:1289015..1289076:+
NovelmiRNA-226	cugggaucaucccucuggcagg	agggcagggggaugauccugguc	agggcagggggaugauccuggucucaguagccugggaucaucccucuggcagg	3:118706154..118706207:-
NovelmiRNA-227	ccggacucucuaaaucucaccu	gugagauuuagagaguccggua	ccggacucucuaaaucucaccuuagacucugaggugagauuuagagaguccggua	JH118484.1:171903..171958:-
NovelmiRNA-228	ugcuucuacaguggcugugg	auacgccgcaggugcggc	ugcuucuacaguggcuguggcuugacuccuggcuccagaacuuccauacgccgcaggugcggc	X:31252514..31252577:-
NovelmiRNA-229	gugaccuaugccugggcg	cccaggugugugggaggugg	gugaccuaugccugggcgggucccaauuuggacuaccuguuguuucgacccaggugugugggaggugg	2:162190417..162190485:-
NovelmiRNA-230	cacuagauugugaguuccuug	acuggcucaaagucagugcc	cacuagauugugaguuccuuggggacaaaagaugguaucuuuuaucuagauguucucaacuggcucaaagucagugcc	1:28353607..28353685:-
NovelmiRNA-231	gagcuuaucagacuggugu	acuugggucuguuuuggcccu	gagcuuaucagacugguguaguuugggagguuuggaggcugugcuggaacaauggcacuugggucuguuuuggcccu	JH118993.1:108545..108622:-
NovelmiRNA-232	gcggggguggcggcggggggcg	cccaccugacccccccucccu	cccaccugacccccccucccugggagcgggcggggguggcggcggggggcg	5:15172567..15172618:-
NovelmiRNA-233	ugggcuugagcacacacagaga	ucugugugugcucaagucuggua	ucugugugugcucaagucugguacacguguguuucucacugcguucugugugugggcuugagcacacacagaga	13:82934213..82934287:-
NovelmiRNA-234	ccugugccaugacgggagcucu	aguucccuuuguggcucag	ccugugccaugacgggagcucuccaggcugacauucuuaaaaaauauagaguugccucuggaguucccuuuguggcucag	1:180214348..180214428:-
NovelmiRNA-235	aggcugggaaccgguccga	gguggcuuagccuug	gguggcuuagccuuggcugcucaagggggggggggguguuguuuggcggaggcugggaaccgguccga	16:38490657..38490725:+
NovelmiRNA-236	agggguuuggagaggaug	ucccuggccuugcuca	agggguuuggagaggaugcagcggcgaugggcucccaagggagaggccaaaggccagcugaucccuggccuugcuca	13:133546270..133546347:-
NovelmiRNA-237	uuggcucugcgaggucggcuu	gcugggaguggaggcggug	gcugggaguggaggcggugcuggaagggguugacccccucgggugcaaacacaguuggcucugcgaggucggcuu	5:201923..201998:-
NovelmiRNA-238	acucuagcugccaaaggcgcu	cgcuuugcucagccaguguaga	acucuagcugccaaaggcgcuucuccuucugaacagagcgcuuugcucagccaguguaga	5:90622562..90622622:-
NovelmiRNA-239	agacauucgccuccucgcuga	ccuucgaggaugcggaugucacc	agacauucgccuccucgcugacguagagcgcgccuucgaggaugcggaugucacc	GL893173.1:85904..85959:+
NovelmiRNA-240	aggcaguguaauuagcugauugu	aaucacuaauuccacugccauc	aggcaguguaauuagcugauuguacucuggcgcuuacaaucacuaauuccacugccauc	9:44167439..44167498:-
NovelmiRNA-241	auucuguaaacaucgacguau	acgucgauguuuacagaaucu	auucuguaaacaucgacguaugauaugauuccuaguacgucgauguuuacagaaucu	5:17262283..17262340:-
NovelmiRNA-242	uauuaucugugggauacucggu	uggauaucccguggauauuaca	uggauaucccguggauauuacauguaaaaucauguauuaucugugggauacucggu	4:38941014..38941070:+
NovelmiRNA-243	accucugcagguccuuug	agcccgggauucccgcagug	agcccgggauucccgcaguggggcaaggcugcgcaaaggcgagcccguugaaaccucugcagguccuuug	12:62285697..62285767:-
NovelmiRNA-244	uaacacugucugguaaagaug	ucuuccagcacaguguugga	ucuuccagcacaguguuggauggucuaauagugaagcuccuaacacugucugguaaagaug	5:66193719..66193780:-
NovelmiRNA-245	ugggcugcgucucugccauga	aaggccaggggagcagccucaggcagac	aaggccaggggagcagccucaggcagacagucuccuggggcugggcugcgucucugccauga	GL892911.1:269203..269265:-
NovelmiRNA-246	accuggggggaggcaggaaga	uucuuuuccuccuuucaaguggccc	accuggggggaggcaggaagagcugaugccaucuucuuuuccuccuuucaaguggccc	JH118466.1:64263..64321:+
NovelmiRNA-247	gaggugcucuguuccccccagg	uggcaggagggaggaaggcacacccca	uggcaggagggaggaaggcacaccccagggggagauggcugcuccauggaggugcucuguuccccccagg	2:72754258..72754328:+
NovelmiRNA-248	aagggagguggcgacugcggga	cugaaggcgucaaguucccuuuu	aagggagguggcgacugcgggagucccagggacuuccugaaggcgucaaguucccuuuu	2:11308549..11308608:+
NovelmiRNA-249	aaaggcaagaaggagagaccaaga	aaugucucucuuuuggccuuaua	aaugucucucuuuuggccuuauacaaaggcaagaaggagagaccaaga	X:28574898..28574946:-
NovelmiRNA-250	cugcucuccugucuccgcucagg	cuggggcgggcgggcggg	cuggggcgggcgggcgggcagcggagguuacugaguuucacugcucuccugucuccgcucagg	15:35897046..35897109:+
NovelmiRNA-251	augagaccgugucguuug	aacgacacggucucauuuguggg	augagaccgugucguuugcucaucaaacgacacggucucauuuguggg	14:110499644..110499692:+
NovelmiRNA-252	cuuuuggaaggcuuagaccau	gggucugagaacuuacaaaagu	gggucugagaacuuacaaaaguguggauuauagaggacacuuuuggaaggcuuagaccau	1:107468244..107468304:-
NovelmiRNA-253	ggagagaacgcggucugagugg	ccauugaugaucguucucguu	ccauugaugaucguucucguuuuucuuuucggaggaacgagagggagagaacgcggucugagugg	11:75594033..75594098:+
NovelmiRNA-254	gucauacacggcucuccucucu	agaggcuggccgugaugaauucg	agaggcuggccgugaugaauucgauucaucaaagcgagucauacacggcucuccucucu	GL894231.1:16616..16675:-
NovelmiRNA-255	aucccggggccgagggag	cucucagagcucagaaucc	cucucagagcucagaauccuggcgaggaucccggggccgagggag	17:5670600..5670645:-
NovelmiRNA-256	uguggggacgagccggcucugc	cgagcuggcacgcccgcggacu	cgagcuggcacgcccgcggacuaaagcccgagagcauaguguggggacgagccggcucugc	9:153657838..153657899:-
NovelmiRNA-257	uuauggcccuucgguaauucac	gaauucuaccagugccauacac	uuauggcccuucgguaauucacugaccgagacuguucacagugaauucuaccagugccauacac	18:20030652..20030716:-
NovelmiRNA-258	ugggagacugcuguccuggcguc	ugcaagggcagcguuacagccccca	ugggagacugcuguccuggcgucagcugauugugaugcaagggcagcguuacagccccca	13:30991550..30991610:-
NovelmiRNA-259	gcagcacucugucccccccagu	uugguggggacauggugcuucu	uugguggggacauggugcuucugggcuauuugagaccaaagcagcacucugucccccccagu	2:82661288..82661350:+
NovelmiRNA-260	ucucagagagguggcaacagac	ccuguugcuaccucucugaau	ccuguugcuaccucucugaauuggcauagagcguagaucucagagagguggcaacagac	17:43498965..43499024:+
NovelmiRNA-261	uuaguccuucggaaccccaaau	uugggguucaaaaggacucaaga	uugggguucaaaaggacucaagaauuauagucacauaaacuucuuaguccuucggaaccccaaau	4:110277092..110277157:+
NovelmiRNA-262	uggcaguguauuguuagcuggu	ucagcuaacaugcaacugcugu	uggcaguguauuguuagcugguugaguauaugaguagcaucagcuaacaugcaacugcugu	JH118654.1:238143..238204:-
NovelmiRNA-263	cuccuccgccccaccucg	uggugguggccggcugcugc	uggugguggccggcugcugcuccuccuccuccuccuccuccucuuccuccuccuccuccuccgccccaccucg	6:50425237..50425310:-
NovelmiRNA-264	uuuccucuggcuccuucuguuuc	agcagagggagagaggagagu	agcagagggagagaggagaguuaaagcugaauuacuuuccucuggcuccuucuguuuc	8:14909012..14909070:-
NovelmiRNA-265	guuucuguaguguagugguugu	caccacgcacuucccggggggcuc	guuucuguaguguagugguugucacguucaccacgcacuucccggggggcuc	6:26018910..26018962:+
NovelmiRNA-266	accuucucagggcugggcaagcac	gacgcccagucuaggaagucc	accuucucagggcugggcaagcacaagcagcugcacugugacgcccagucuaggaagucc	GL892804.2:6090..6150:-
NovelmiRNA-267	gcagcacucugucccccccagu	uggggacauggugcuucuggg	uggggacauggugcuucugggcuauuugagaccaaagcagcacucugucccccccagu	2:82661292..82661350:+
NovelmiRNA-268	aagcuccugcaggaccguuggg	ucugcgguucuacaggaggauu	aagcuccugcaggaccguugggguuaguggugacaagcucugcgguucuacaggaggauu	16:19045884..19045944:-
NovelmiRNA-269	cgaggaggugaggguagacug	ugcgcccucuuuccucuac	cgaggaggugaggguagacugcuggcucgugccagcugcgcccucuuuccucuac	3:17736474..17736529:-
NovelmiRNA-270	agggaggccgggcaggcug	gcggcgcggcucucaac	agggaggccgggcaggcuguggagcggcgcggcucucaac	3:104291170..104291210:-
NovelmiRNA-271	uuggggcgaggggacuuggau	cauaucccugcccgccccc	uuggggcgaggggacuuggauccgucucaacguuccauaucccugcccgccccc	GL893223.2:27767..27821:-
NovelmiRNA-272	ugagaugaagcaccgugg	ccggugauuucuaacacu	ccggugauuucuaacacuuccgugagaugaagcaccgugg	GL894906.1:25468..25508:+
NovelmiRNA-273	uuuuccagccccguccccaucuc	gguggagaggggguggacagug	gguggagaggggguggacaguggggaguguccccuuuuccagccccguccccaucuc	1:294026063..294026120:-
NovelmiRNA-274	uaugaaaucaauguaaacuuau	aaguuuacauugauuucauauu	aaguuuacauugauuucauauugcuauugaaaugauauuucauaugaaaucaauguaaacuuau	13:199504294..199504358:-
NovelmiRNA-275	ccggacucucuaaaucucaccu	gugagauuuagagaguccggua	ccggacucucuaaaucucaccucagagucuaaggugagauuuagagaguccggua	JH118484.1:171905..171960:+
NovelmiRNA-276	gcucugugaugaaccccaugc	guaguguucuacuucucagg	gcucugugaugaaccccaugcgugucaucugagccuggcuucccugucagcucagcccagguaguguucuacuucucagg	GL893964.1:10254..10334:+
NovelmiRNA-277	caaaacagagaaucaagacuga	agucuugauucucuguuuugg	agucuugauucucuguuuugggcaauacuucagaagucaaaccaacaaaacagagaaucaagacuga	7:67901069..67901136:-
NovelmiRNA-278	cagugccagguggggaguuugacu	ggagcucucacuucuggcg	ggagcucucacuucuggcgcuaaggaagugguuacagugccagguggggaguuugacu	8:57212698..57212756:-
NovelmiRNA-279	cccuguccuccaggagcuc	gucuucuuaaggauacagggga	gucuucuuaaggauacaggggagaacaagauacaaccccuguccuccaggagcuc	JH118696.1:25043..25098:+
NovelmiRNA-280	uuuuugcuggaacauuucuggu	uggaaauguucuagccaaaaaa	uggaaauguucuagccaaaaaaguuugccaagaaccauugugucuuuuuuuuuugcuggaacauuucuggu	7:39611529..39611600:+
NovelmiRNA-281	aggcucucucccccagcgucucu	aggugcugcaggaggugggcucuga	aggugcugcaggaggugggcucugacuugauuuggcacaggcucucucccccagcgucucu	14:65064095..65064156:-
NovelmiRNA-282	cgcugccacaagaggaccgg	ggucccacuguggcaaggg	cgcugccacaagaggaccggcuucuccaccagugaggcggggcccgggcgcugcggggugguggggcaggucccacuguggcaaggg	6:50457265..50457352:+
NovelmiRNA-283	acuggacuuggagucagaaga	accugcccgaguccuccuu	acuggacuuggagucagaagaccugagcaugaccccggcccugaccuacccaccugaguaucagccucucaccugcccgaguccuccuu	12:34821618..34821707:-
NovelmiRNA-284	ucuguggaguggaccggaguug	ucucuguguucgcccucacugugg	ucucuguguucgcccucacuguggggugcccuggauccucuguggaguggaccggaguug	14:59028533..59028593:+
NovelmiRNA-285	ugggcugugguccuugccucuuu	agagccuggauuccagcccagg	agagccuggauuccagcccaggcggucugcgccugggcugugguccuugccucuuu	GL892783.2:30406..30462:+
NovelmiRNA-286	cugcuacuccgaagucugggu	ccuggcggggaggcagcc	ccuggcggggaggcagccucccugaagggggacccucaucaccccucguuacagaccuucagcugcuacuccgaagucugggu	17:34914859..34914942:+
NovelmiRNA-287	aaaugaaaaggauugguuucu	aagucaauccuuuucguuuuu	aaaugaaaaggauugguuucucuuauguuccuaaugagaagucaauccuuuucguuuuu	5:77831972..77832031:-
NovelmiRNA-288	uaacucugauuuguuucccagg	ugggggcuggaagacagaguuguu	ugggggcuggaagacagaguuguugaguaagugcaaaaauaacucugauuuguuucccagg	13:67513290..67513351:+
NovelmiRNA-289	caucugugggauuaugacug	aagucagaaucccacccaggca	caucugugggauuaugacugaaugucuuuaagucagaaucccacccaggca	9:116865184..116865235:-
NovelmiRNA-290	ugggaaggccgguggggg	cccagcagcuggucccug	cccagcagcuggucccugggaggagcgcagaugggaaggccgguggggg	2:162132919..162132968:-
NovelmiRNA-291	uguugaaacacucuguugaac	ucacuggaguuuuguuucaacau	uguugaaacacucuguugaaccagauuacagaaaguucacuggaguuuuguuucaacau	9:80161158..80161217:-
NovelmiRNA-292	cgcacuuggcaucugguccuca	agcucccggugugaguggggg	agcucccggugugagugggggcuuggccucucugugcccgcacuuggcaucugguccuca	5:11266548..11266608:-
NovelmiRNA-293	cuggggcauccacuggccacc	ccagccgguguucaugccccaua	cuggggcauccacuggccaccucugggauagaagccagccgguguucaugccccaua	4:117841964..117842021:+
NovelmiRNA-294	ggagagaacgcggucugaguggu	cauugaugaucguucucguuuuucuuuucgg	cauugaugaucguucucguuuuucuuuucggaggaacgagagggagagaacgcggucugaguggu	12:35847707..35847772:+
NovelmiRNA-295	uaauccuugcuaccugggugagagu	agugcaccugggcaaggauucu	uaauccuugcuaccugggugagagugcuuucugaaugcagugcaccugggcaaggauucu	X:48639769..48639829:+
NovelmiRNA-296	guggggaagaacuacaagacagcu	ugguuuccuuuacucauagaac	ugguuuccuuuacucauagaacuacauguuagaucuguggggaagaacuacaagacagcu	9:29685411..29685471:+
NovelmiRNA-297	cuaaccuggacuuguauucugu	agaggagagguuuuuuagga	agaggagagguuuuuuaggauggcucagggaagccugcaagaauccuaaccuggacuuguauucugu	17:41506308..41506375:+
NovelmiRNA-298	uuuccccucgcccauccccaga	uggggaaggggguggggagaag	uggggaaggggguggggagaagggcacacgccucaggccggggucugacucugugcaccuuuccccucgcccauccccaga	GL895499.1:15196..15277:-
NovelmiRNA-299	uggguugaauggcugguucuga	gagggccagcucugcaccccagc	gagggccagcucugcaccccagcuuaagguguaacuggguugaauggcugguucuga	14:88206334..88206391:+
NovelmiRNA-300	uggguucucaucccggcucugccu	gcagggccagggagcacccagg	gcagggccagggagcacccaggcuggggucugaaaccuggguucucaucccggcucugccu	9:52790458..52790519:-
NovelmiRNA-301	ccaaaccaguugugccugu	aggcacggcugguuugagca	aggcacggcugguuugagcauuuuaacugaauugccaaaccaguugugccugu	14:133619340..133619393:+
NovelmiRNA-302	ucagugcacagcagaacuu	guuaacugcucuuuugugg	guuaacugcucuuuugugggucacagcacugaugugcuucagcccucagugcacagcagaacuu	1:80176665..80176729:+
NovelmiRNA-303	cggggacagugccaggga	cuugucucuugucccugga	cggggacagugccagggaugggggcuccucccugaacuugucucuugucccugga	2:6444238..6444293:+
NovelmiRNA-304	ugugugugggcgccggucgcuu	gaugcagagaggcccuaccgggag	gaugcagagaggcccuaccgggagucagagaggaagaugugggcuugugugugggcgccggucgcuu	4:98833723..98833790:-
NovelmiRNA-305	gugaguuuguaggguuggaga	ucuagccuaacaaacucccg	gugaguuuguaggguuggagagagaaauuguucaucugucaaaacaauagugauguuuucuccagaucucuagccuaacaaacucccg	4:108993455..108993543:+
NovelmiRNA-306	uaagugcuuccauguuucagugg	gcuuuaacauggggguaccugcu	gcuuuaacauggggguaccugcugucuaaaacuaaaguaagugcuuccauguuucagugg	8:115200210..115200270:+
NovelmiRNA-307	agggccugaaggaagcuc	gcacccuucacaggccaccu	gcacccuucacaggccaccugagacucagaggagugcaucuggccaggcagggccugaaggaagcuc	9:10041459..10041526:-
NovelmiRNA-308	uuaccacuuggugacugugaaagu	ucucacagcaucuagugggaaga	uuaccacuuggugacugugaaagucuugacucuccuuuuggccucucacagcaucuagugggaaga	3:76313830..76313896:+
NovelmiRNA-309	ugcguggcuucucugugcaguc	cacaggaaggccacggaggggc	ugcguggcuucucugugcagucuuuucuucugggaccugcacaggaaggccacggaggggc	2:88902994..88903055:+
NovelmiRNA-310	uaagugcuuccauguuuuagu	uaaacguggauguacuugcuuu	uaaacguggauguacuugcuuucaaacucuaaaaguaagugcuuccauguuuuagu	GL894213.2:15696..15752:-
NovelmiRNA-311	ucaggcucaaggacacagcgaccu	aacugcugugcuuucugccugc	ucaggcucaaggacacagcgaccuuggcgagggaccaacugcugugcuuucugccugc	6:39535617..39535675:-
NovelmiRNA-312	auggcccuucgguaauucacuga	agugaauucuaccagugccauac	auggcccuucgguaauucacugaccgagacuguucacagugaauucuaccagugccauac	18:20030654..20030714:-
NovelmiRNA-313	ccagggcugcccuucuuac	uggaagaaccagcccugccu	uggaagaaccagcccugccuguggccuucaggcauccagggcugcccuucuuac	3:26757430..26757484:-
NovelmiRNA-314	uuauccgggcuugugcugaagc	ucuagcaccucccuggagacga	ucuagcaccucccuggagacgagcauccagcuguguagccuuauccgggcuugugcugaagc	2:5906124..5906186:-
NovelmiRNA-315	uugaaaggcuauuucuuggu	cccagauaauggcacucucaaac	cccagauaauggcacucucaaacaaguuuccaaguuguuugaaaggcuauuucuuggu	9:130508351..130508409:-
NovelmiRNA-316	ucuggcugcucugagucuugggc	ccagggcugagugcagcuaaggu	ucuggcugcucugagucuugggcugugcuguggaucccuauguggggggaacugcccagggcugagugcagcuaaggu	13:44262734..44262812:+
NovelmiRNA-317	ugucucagggcagcucugg	ugggcucccugagaaggc	ugucucagggcagcucuggagggcaugggggugcagagugggcucccugagaaggc	5:6251467..6251523:+
NovelmiRNA-318	aggcugacugugcugucc	gcagcucagcacagucugu	gcagcucagcacagucuguggcucugacccaggcugacugugcugucc	17:29353175..29353223:-
NovelmiRNA-319	cuccuccgccccacccugcg	ggggagggggaggagcagga	ggggagggggaggagcaggagaaaaagcagacauaccccuccuccgccccacccugcg	13:207941407..207941465:+
NovelmiRNA-320	ucuccucccgcucucgccgcag	ugucgggggagccucuggg	ugucgggggagccucugggaggggcgggcgcggccucacuggccucuccucccgcucucgccgcag	6:99765793..99765859:+
NovelmiRNA-321	ucucccacccuugcugccugcag	gauggcagcgcagggucugggacugg	gauggcagcgcagggucugggacuggcugguugaccccucucccacccuugcugccugcag	9:7558728..7558789:+
NovelmiRNA-322	caacacugugcuggaagauggac	aucuuuaccagacaguguuagg	aucuuuaccagacaguguuaggagcuucacuauuagaccauccaacacugugcuggaagauggac	5:66193720..66193785:+
NovelmiRNA-323	gaggagagagcgagagug	aucucccucucucccag	gaggagagagcgagagugcaucucccucucucccag	1:164774677..164774713:-
NovelmiRNA-324	uaccacagggcagaaccacgu	aaggucccugcccugauggaaguc	aaggucccugcccugauggaagucacacaggugggucaguggacccaggacuugcaacaggugauaccacagggcagaaccacgu	1:107290839..107290924:+
NovelmiRNA-325	cuagacugaggcuccuugug	cuggcuucccucaccauccuguu	cuagacugaggcuccuugugaaaugcuggcuucccucaccauccuguu	17:30590762..30590810:+
NovelmiRNA-326	cuuuucaccuucucuggcgc	gguccagggaaggcggagcc	gguccagggaaggcggagccaaggcugauggggcuuuucaccuucucuggcgc	18:6366910..6366963:-
NovelmiRNA-327	aggcucauguauaaacugua	caguuaugugccuagccucu	caguuaugugccuagccucugcaggcucauguauaaacugua	1:87947025..87947067:+
NovelmiRNA-328	aagaccgucugcugaacucagc	uggguuccugggcgguccugg	uggguuccugggcgguccuggggaugacuuggcgccaagaccgucugcugaacucagc	16:55770964..55771022:+
NovelmiRNA-329	ucugugccgaaagcauggggaca	aaccccagcuuaggaaacagggu	aaccccagcuuaggaaacaggguuguucuucauguggaugacucugugccgaaagcauggggaca	1:301872756..301872821:-
NovelmiRNA-330	uccgguguugcugugagcugug	agcugcagcuccgauuuga	uccgguguugcugugagcugugguguggguugcggagguggcucagauccugcguugcugugucugugguguacaccagcagcugcagcuccgauuuga	8:33765324..33765423:-
NovelmiRNA-331	uucuucccaggcucugucugaa	caugauaaagucuguuggaaugg	caugauaaagucuguuggaauggaggcggguuuuauuuuuucccuucuucccaggcucugucugaa	4:135226218..135226284:+
NovelmiRNA-332	aaugcugccagucuccuucaga	auugaagguuaauuagcaguau	auugaagguuaauuagcaguauaacuaaauaguaaugcugccagucuccuucaga	14:140518208..140518263:-
NovelmiRNA-333	uaaggaucaggcauugccguag	uacggcuuggauucgauccuugg	uaaggaucaggcauugccguagcugugguguagguagcagcuacggcuuggauucgauccuugg	X:121794221..121794285:-
NovelmiRNA-334	ucgugagugcaggcgcugacc	ucgguucuuggacucauucag	ucgugagugcaggcgcugaccucgaucuuucugcgggucgguucuuggacucauucag	3:9681106..9681164:+
NovelmiRNA-335	ugagccagccuguggggccga	uguuucacgggcuuugcuugca	uguuucacgggcuuugcuugcaguguuuucaaagucccucaagacugagccagccuguggggccga	10:66162174..66162240:+
NovelmiRNA-336	cgcccucuggccucugccgcagg	agcaggcagcggcccgggggggc	agcaggcagcggcccgggggggccgugccgacgcgcccucuggccucugccgcagg	17:69016081..69016137:-
NovelmiRNA-337	uggcaguguauuguuagcuggu	ucagcuaacaugcaacugcuguc	uggcaguguauuguuagcugguugaguauaugaguagcaucagcuaacaugcaacugcuguc	JH118654.1:238142..238204:-
NovelmiRNA-338	aaccucgugcucuuagccugcccc	ugccgggcgggagcacgugg	aaccucgugcucuuagccugccccauuguaguccaggaaccugugccgggcgggagcacgugg	11:84638089..84638152:+
NovelmiRNA-339	ugugguuguggcauagaccucagc	ugaggcauagaucauaaaggcagc	ugaggcauagaucauaaaggcagcuuggaucugguguugcugugguuguggcauagaccucagc	5:61560294..61560358:+
NovelmiRNA-340	gcugggcacguccagacucac	gaguguggguccugcccuuuucuu	gcugggcacguccagacucaccagagaaagccaugugaguguggguccugcccuuuucuu	GL893852.2:2935..2995:+
NovelmiRNA-341	aaggagcugaggacggagaagg	uucuccccgaagccccuguucu	aaggagcugaggacggagaaggacuuugugaaguucgaagccgccuucuccccgaagccccuguucu	13:216633479..216633546:-
NovelmiRNA-342	cuagacugaagcucccugagc	ccagggaacgucuguagac	ccagggaacgucuguagacagggagacccgagagggaauuugcuagacugaagcucccugagc	12:49044781..49044844:-
NovelmiRNA-343	uuggaugggagacugccug	ugcugcuucucaucuaauc	ugcugcuucucaucuaauccaggcaggaucaggccuguuuuguauuuggaugggagacugccug	1:271202659..271202723:+
NovelmiRNA-344	cggcucuggcucccuuggga	ucaggaguaggagccugg	cggcucuggcucccuugggaaggccgccgcgccuugucaggaguaggagccugg	6:25131014..25131068:+
NovelmiRNA-345	ggagacugauaaguucccggga	ugcaggaacuugugagucucc	ugcaggaacuugugagucuccuauugaaaaugaacaggagacugauaaguucccggga	10:42020474..42020532:+
NovelmiRNA-346	uucaguaggagccaaucucuagggc	uccauugaggauggagcug	uccauugaggauggagcugcuguucgcaugcuauuuuuuuucccagauuucaguaggagccaaucucuagggc	6:144392321..144392394:+
NovelmiRNA-347	uccgggguaaaauggcggcuuu	aucgccauuguacagcaggauc	aucgccauuguacagcaggauccgguauuucugaagcaggguccgggguaaaauggcggcuuu	17:53735523..53735586:-
NovelmiRNA-348	gggcagcugcaggacugagc	uuugucuuguagguuug	gggcagcugcaggacugagcaagcccaggcuuuccuugugcuuugucuuguagguuug	13:25921429..25921487:-
NovelmiRNA-349	aagaaggcccuguaggcuu	guaaacagggccagcucaa	guaaacagggccagcucaagaaagaaggcccuguaggcuu	10:47793631..47793671:-
NovelmiRNA-350	caguguaugacagaacuugga	agaacucauucaugcaugcc	caguguaugacagaacuuggagauucuucucugccuggcaugggaauaaggcuggagaagaaggagaacucauucaugcaugcc	14:30775186..30775270:-
NovelmiRNA-351	cgcccccucccugucccgcagg	cgcggggcugggggggagccgc	cgcggggcugggggggagccgcgggcccgcucaccgcccccucccugucccgcagg	2:158828..158884:-
NovelmiRNA-352	uugcccgagagcuuggaccgcgcg	cgagguucagcccgggccucc	uugcccgagagcuuggaccgcgcguugcaguggggugacgcgagguucagcccgggccucc	7:106158360..106158421:-
NovelmiRNA-353	ucuuccugccucucuccguagg	ucgggggagcgguuggagggcug	ucgggggagcgguuggagggcugggggcucagucuuccugccucucuccguagg	2:72808668..72808722:+
NovelmiRNA-354	ccagggcugcccuucuuaccc	gcuggaagaaccagcccugccu	gcuggaagaaccagcccugccuguggccuucaggcauccagggcugcccuucuuaccc	3:26757428..26757486:-
NovelmiRNA-355	aaggagcucacagucuauagau	aaggugauuguguguuucuugg	aaggagcucacagucuauagauagcugaugaaaggugauuguguguuucuugg	16:71212772..71212825:+
NovelmiRNA-356	aaccagacucugagagcaggacu	ucguugcccucucugucuuggucug	ucguugcccucucugucuuggucuggauuuucccaaaccagacucugagagcaggacu	X:8905461..8905519:-
NovelmiRNA-357	ucuggaggcagcggcuggcucu	accgaagccgccuccucagagu	ucuggaggcagcggcuggcucucugguuggcuuguuccugagaccgaagccgccuccucagagu	5:721637..721701:-
NovelmiRNA-358	ugugccuguggcguagaccagc	gugguguagguugcagac	gugguguagguugcagacauggcucagaucuggugucgcugugccuguggcguagaccagc	JH118469.1:91810..91871:-
NovelmiRNA-359	gcggcuccgggacggcuu	ccugcccuagccgcga	gcggcuccgggacggcuugcucacaccugcccuagccgcga	2:157907333..157907374:+
NovelmiRNA-360	aggagggaugggugggcc	uuccuccaggaaacuuccaga	uuccuccaggaaacuuccagaagggucagugugacuaggagggaugggugggcc	2:2411089..2411143:-
NovelmiRNA-361	ugauugacaccucuguuagugga	uacugcagagaguggcaaucaug	uacugcagagaguggcaaucauguauaauuaaaaaugauugacaccucuguuagugga	X:137225804..137225862:-
NovelmiRNA-362	ccccucucucccuccccau	gggaggggcugaagguau	gggaggggcugaagguauggacagugcagaguugaggcucagccuguaccucuuucucauccccucucucccuccccau	15:73153923..73154002:-
NovelmiRNA-363	uuggcccucuuuccuguccuag	aggucugggugggugucaagg	aggucugggugggugucaaggugguccacugucuccacaaggucucaccuuggcccucuuuccuguccuag	12:26413907..26413978:-
NovelmiRNA-364	uugggaacagggagguau	gcugcccuguggccuuuc	uugggaacagggagguaucacuugaggcugcccuguggccuuuc	3:9783197..9783241:-
NovelmiRNA-365	ccucccaccuggucccugguu	cagggccccggcugggagaccggcc	cagggccccggcugggagaccggccccucgggccucccaccuggucccugguu	7:44979772..44979825:+
NovelmiRNA-366	aggcuggagugaagggcu	uccaugcucuuauccacu	uccaugcucuuauccacugcacuuugcugguugagcuccuaaggcaguagccaggcuggagugaagggcu	17:40100504..40100574:-
NovelmiRNA-367	cuuccugaacgaagucugg	agaacuuuggggagaa	agaacuuuggggagaaauacuuccugaacgaagucugg	4:104615786..104615824:+
NovelmiRNA-368	acugguuggauuggagacuagg	uagucucccauugucaacagucu	uagucucccauugucaacagucuuaagaggguagaagacugguuggauuggagacuagg	1:145957210..145957269:-
NovelmiRNA-369	agggagagaacaccaucugaguggu	uugaugaucguucuccucucucu	uugaugaucguucuccucucucugguugagagaggcagagggagagaacaccaucugaguggu	12:35845269..35845332:+
NovelmiRNA-370	ccuugcuggaucuucucugugg	acagagaugauccagcaagggu	acagagaugauccagcaaggguaacugaaccaaacuaguuuaagucuagagguuugguucagucauccuugcuggaucuucucugugg	1:48556770..48556858:-
NovelmiRNA-371	guggggaagaacuacaagacagcu	ucugugguuuccuuuacuc	ucugugguuuccuuuacucauagaacuaaacuacauguuagaucuguggggaagaacuacaagacagcu	2:29018992..29019061:+
NovelmiRNA-372	ugcccucuugucugugucccuagc	gaggggcacacacaugagcagug	gaggggcacacacaugagcagugguuccacuuugcacugcccucuugucugugucccuagc	7:44027796..44027857:-
NovelmiRNA-373	ucagaccagacugcccagcuga	aagcuggacagcaggucugugg	aagcuggacagcaggucuguggcagagauauggaccuacuucagaccagacugcccagcuga	13:149704298..149704360:+
NovelmiRNA-374	gucaccuggcagguaccucuuu	uauggugucaugcuagguugauaa	gucaccuggcagguaccucuuuuguuucguauggugucaugcuagguugauaa	4:99284552..99284605:+
NovelmiRNA-375	auugggaacacuggagaacucuu	cucugugcucucaguguuccca	auugggaacacuggagaacucuuaauuccucagcucucagggccucugugcucucaguguuccca	7:4785678..4785743:-
NovelmiRNA-376	ugggguuccgaaggacuaaga	cuugaguccuuuugaaccccaa	ugggguuccgaaggacuaagaaguuuaugugacuauaauucuugaguccuuuugaaccccaa	4:111321712..111321774:-
NovelmiRNA-377	cccuguccuccaggagcuca	ggucuucuuaaggauacagggga	ggucuucuuaaggauacaggggagaacaagauacaaccccuguccuccaggagcuca	JH118696.1:25042..25099:+
NovelmiRNA-378	cugcugggacgguuucgagg	ucuccgagcccagcuucc	ucuccgagcccagcuuccuucucugcagccuggugacaacaaggccaugcuguagggcugcugggacgguuucgagg	6:7323925..7324002:-
NovelmiRNA-379	ucucuuaugugauugacacagg	ucugucagucacagggaccugc	ucugucagucacagggaccugcuacuaaaggugcucucuuaugugauugacacagg	13:35096985..35097041:-
NovelmiRNA-380	acuuaaacguggauguacuug	uaagugcuuccauguuuuagu	acuuaaacguggauguacuugcuuucaaacucuaaaaguaagugcuuccauguuuuagu	GL894213.2:15696..15755:-
NovelmiRNA-381	uauggaggguagacuguacuuc	aguccaguuggcccuccagauu	aguccaguuggcccuccagauucguagguauccuuggauauggaggguagacuguacuuc	1:228978571..228978631:-
NovelmiRNA-382	cggggaggcugugcagcgcgg	ccuccugcacugccuccccagc	cggggaggcugugcagcgcggcccgcucgccucagccccgcugcccuccugcacugccuccccagc	6:62371284..62371350:+
NovelmiRNA-383	cagggcaucccuguaggagcu	cuccuacagggaugcccuuca	cagggcaucccuguaggagcuguguguucaagcuccuacagggaugcccuuca	3:54780900..54780953:+
NovelmiRNA-384	cgggggcggggguggggg	cacccucccccagacgcucccuc	cgggggcgggggugggggugguugaaugagaucccacccucccccagacgcucccuc	2:147923470..147923527:+
NovelmiRNA-385	cugcucugaucguuuuuuu	gagggagggcagca	gagggagggcagcaaaaaaggggagggaauuuguaacuaagucucccgaacucguccuugugcugcucugaucguuuuuuu	8:141090887..141090968:+
NovelmiRNA-386	gaaagugcuuccauuuugagc	acucaaagugggggugcuugccgu	acucaaagugggggugcuugccguuuuuuuugcacuggaaagugcuuccauuuugagc	6:52739139..52739197:+
NovelmiRNA-387	agggcugggugcugaggcu	cuucagaggccagucccag	agggcugggugcugaggcucaggcuucagaggccagucccag	15:75930519..75930561:+
NovelmiRNA-388	uaauacugccggguaaugaugga	cgucuuacccagcaguguuugg	cgucuuacccagcaguguuugggugcugcuugcgagucucuaauacugccggguaaugaugga	5:66194131..66194194:-
NovelmiRNA-389	uucuaccucugcuccuggcccagg	uggccagggugcugcauggagaggc	uucuaccucugcuccuggcccaggaguccacaccccagcuugcggugguccuggccagggugcugcauggagaggc	5:110667529..110667605:+
NovelmiRNA-390	cuuuucaccuucucuggcgcagg	cgcgguccagggaaggcggagcc	cgcgguccagggaaggcggagccaaggcugauggggcuuuucaccuucucuggcgcagg	18:6366907..6366966:-
NovelmiRNA-391	uccucuggaggcucgagaaga	uuuuccagccuuuagaggcug	uccucuggaggcucgagaagagaauccauuucuucaccuuuuccagccuuuagaggcug	6:12803986..12804045:+
NovelmiRNA-392	uucaaguaauucaggauagguu	ccuguucuccauuacuuggcu	uucaaguaauucaggauagguugugugcuguccagccuguucuccauuacuuggcu	GL892871.2:56019..56075:+
NovelmiRNA-393	ccuccuccuuccacccuagucu	agagggaagagggaaggaggga	agagggaagagggaaggagggauaacguaggaaagagaucucccuccuccuuccacccuagucu	2:20325936..20326000:-
NovelmiRNA-394	uggggaagguggcucggu	ugacgccaucuauucggu	ugacgccaucuauucggugcaugucccugcuggccuuuaccggguaagcagggccuggggaagguggcucggu	12:47721681..47721754:-
NovelmiRNA-395	gagggcuguuucagaacagggacu	uccucguucuaaaacgcucug	gagggcuguuucagaacagggacuguuggaaucggacaguccucguucuaaaacgcucug	17:53768829..53768889:-
NovelmiRNA-396	cugucccugucucucucugccuaga	caagggggagaagauggggaca	caagggggagaagauggggacaguagcuggauuuucucugaaauuguggcugucccugucucucucugccuaga	6:76824911..76824985:+
NovelmiRNA-397	gcugcuucuggcuggccuuugu	cuuggccagugagguuccuu	cuuggccagugagguuccuuuugcugcuucuggcuggccuuugu	17:66859502..66859546:+
NovelmiRNA-398	cagucgggacgcuuccuucuuga	aagaagccucucggccugugcu	aagaagccucucggccugugcuggcauaugcucuccgcagucgggacgcuuccuucuuga	4:117890749..117890809:-
NovelmiRNA-399	ucccccugucugugucccccaga	uggggggcauagccggggagg	uggggggcauagccggggaggggcgaugggggcgaggcuguggccccugugaccuagcuccuccccucccccugucugugucccccaga	6:50004677..50004766:-
NovelmiRNA-400	uauggcuuuucauuccuauguga	auguagggcuaaaagccauggg	uauggcuuuucauuccuaugugauuacuguuccaaacucauguagggcuaaaagccauggg	9:72339105..72339166:-
NovelmiRNA-401	gacccuguccgccccuucccagg	uggggagggccggacagagc	uggggagggccggacagagcagccgaggcccgcugacccuguccgccccuucccagg	GL896538.1:22067..22124:-
NovelmiRNA-402	uacgaauuucaggaauacagca	cuguauuccugaaauucguau	cuguauuccugaaauucguaugaaucaguucaauugauacgaauuucaggaauacagca	10:27752744..27752803:-
NovelmiRNA-403	aguuacagccgccugucucug	gggacaggccgcugcaccucu	gggacaggccgcugcaccucuugcucaguucagggaaggaguuacagccgccugucucug	6:90797496..90797556:+
NovelmiRNA-404	auagacugccagaggggaaggcaaa	ggcccucagucccuucuccuauuu	auagacugccagaggggaaggcaaagaanaggcccucagucccuucuccuauuu	GL896374.1:37917..37971:+
NovelmiRNA-405	ugggguuccgaaggacuaaga	uugaguccuuuugaaccccaaa	ugggguuccgaaggacuaagaaguuuaugugacuauaauucuugaguccuuuugaaccccaaa	4:110277091..110277154:-
NovelmiRNA-406	ucccugcccuccaggagu	ucuugggggggggaggggaca	ucccugcccuccaggaguguccauucucuugggggggggaggggaca	17:29947575..29947622:-
NovelmiRNA-407	ggggccggggguggggccu	gcccaggcccugggucagca	ggggccggggguggggccuggcacacaggacaugcuccaugggagugggggggcccaggcccugggucagca	6:66033820..66033892:+
NovelmiRNA-408	aaccacccucugcuacca	guagcaguggaaguaau	aaccacccucugcuaccagacuugacacagccuuaaaugguuaccuccgguagcaguggaaguaau	8:95320164..95320230:+
NovelmiRNA-409	agaccggggaccggagcgagcaga	cgcucgcucuuccucgguucuc	cgcucgcucuuccucgguucuccccucccggcugaagaccggggaccggagcgagcaga	1:201953155..201953214:+
NovelmiRNA-410	uuggacuugcucaccugcucu	ggcaccgugagcagcauguccagac	ggcaccgugagcagcauguccagacaugaccagcacccgugggucugucuugcuuggacuugcucaccugcucu	2:67270031..67270105:+
NovelmiRNA-411	agcuggacuccgucucuuccuu	aggaggagcagagcccagaucu	aggaggagcagagcccagaucuucgugcugugaagcuggacuccgucucuuccuu	8:145570414..145570469:+
NovelmiRNA-412	cagugccagguggggaguuugacu	gaggagcucucacuucuggc	gaggagcucucacuucuggcgcuaaggaagugguuacagugccagguggggaguuugacu	8:57212698..57212758:-
NovelmiRNA-413	ccgugugcagggaggagccggg	gagugacgccaagcgcuggaa	gagugacgccaagcgcuggaagucagggccuagccgagaguuuccucggacgcgaccacuggccccgugugcagggaggagccggg	GL896343.1:37817..37903:+
NovelmiRNA-414	ugaugccuggcauuuugugugu	acacaaaaugccaggcaucag	ugaugccuggcauuuuguguguauggagaaagaaacacacaacacacacaaaaugccaggcaucag	7:97192104..97192170:+
NovelmiRNA-415	ucugcacuucagagcugagcuu	gucucagcuucaagugcagagg	gucucagcuucaagugcagaggaagugcaaacagccucugcacuucagagcugagcuu	JH118644.1:36267..36325:+
NovelmiRNA-416	ugggggagagaggguccuuuu	gaggguccuuggcacuggg	gaggguccuuggcacuggggcugggggagagaggguccuuuu	12:22269619..22269661:-
NovelmiRNA-417	uggucugggaacugaauccu	gaucucaguucccagaccaga	gaucucaguucccagaccagagauugaaccuaacccuggucugggaacugaauccu	13:131755846..131755902:-
NovelmiRNA-418	ucugagcuacagcugugac	uauagucucagcaug	uauagucucagcauguaagucuuucaccuccuugguacaucuguggcauauggaaguuccuaggacagggacugcaucugagcuacagcugugac	16:56405217..56405312:+
NovelmiRNA-419	ggagaucuggugguagacuggc	cauucucuccuccaagucucaa	ggagaucuggugguagacuggcugucaugcaaauuaauuaugucauucucuccuccaagucucaa	5:87430694..87430759:-
NovelmiRNA-420	gaggcggccccggcccgguau	accggcccggggcugccucca	accggcccggggcugccuccauuuucucgggugguggaggcggccccggcccgguau	15:145171737..145171794:+
NovelmiRNA-421	uuugcucugcuccugccacaugc	gugugacaggccagggcaguucaa	uuugcucugcuccugccacaugcaugucauaaggagagugugacaggccagggcaguucaa	13:33474518..33474579:+
NovelmiRNA-422	cgaucccgcucugcucuucaca	cuggggagcagguagggauggcgu	cuggggagcagguagggauggcgugggacccgcacgaucccgcucugcucuucaca	6:154077931..154077987:+
NovelmiRNA-423	cggcucugggucuguggggagc	cccccucaguccaccagagcccgga	cccccucaguccaccagagcccggaugccucagaaauucggcucugggucuguggggagc	4:135067647..135067707:-
NovelmiRNA-424	cccguuccuccccgcccccagg	cggggucgguggggacgggggc	cggggucgguggggacgggggcucugucuucucugccucagcccguuccuccccgcccccagg	4:447345..447408:+
NovelmiRNA-425	uggcucugcgaggucggcuc	guucugauguggcggugggcaac	guucugauguggcggugggcaacgugagggcagccagcaccugugagguugguggugcugacguuggcucugcgaggucggcuc	3:42401526..42401610:-
NovelmiRNA-426	ucaguaacaaagauucauccuu	aaggaggaucuuugucacucag	ucaguaacaaagauucauccuuguguccaccaagcaacaaggaggaucuuugucacucag	13:209487904..209487964:+
NovelmiRNA-427	aaacggaaccuggcgcgaucacc	ugaagccccagguuccguuucu	ugaagccccagguuccguuucuguggcagcccaagaaacggaaccuggcgcgaucacc	14:31577084..31577142:+
NovelmiRNA-428	acgagcgacguguggccuuguucu	agcaaggcgcggcugcuugucc	acgagcgacguguggccuuguucugcacggcuucucgaugccagcaaggcgcggcugcuugucc	15:154997048..154997112:-
NovelmiRNA-429	ugagguaguaguugguacuga	aggcagaguaccucgau	aggcagaguaccucgauguugggaggguggccggggccccaucugagguaguaguugguacuga	2:70978365..70978429:-
NovelmiRNA-430	ggggacagugccaggucu	gauggagugucugggg	gauggagugucuggggaagggguagcugugagccuugagcggcucaugcucacagcagccagcagcuggggacagugccaggucu	6:34711167..34711252:-
NovelmiRNA-431	auggcccugcucugcugcaga	ugcagucagugcacagaugcauga	auggcccugcucugcugcagaugccaacccuuuccugcagucagugcacagaugcauga	14:54267317..54267376:-
NovelmiRNA-432	ugggguuccgaaggacuaaga	uugaguccuuuugaaccccaaa	ugggguuccgaaggacuaagaaguuuaugugacuauaauucuugaguccuuuugaaccccaaa	4:111321711..111321774:-
NovelmiRNA-433	uguggcuguggcauggaccuc	agugugugucacagaugca	agugugugucacagaugcagcuccacucuggugcuguguggcuguggcauggaccuc	8:48168943..48169000:-
NovelmiRNA-434	cuccugggaagacugugaccagc	ugguccccauccuccugggaaga	ugguccccauccuccugggaagacugugaccagcacaaacagugaugggcugguccccauccuccugggaagacugugaccagc	8:3098803..3098887:-
NovelmiRNA-435	uucauucggcuguccagaugua	caucugggcaacugauugaacu	uucauucggcuguccagauguauccaaguaccccgauauuuggcaauaaauacaucugggcaacugauugaacu	X:108691616..108691690:+
NovelmiRNA-436	uaauacugccggguaaugaugga	gucuuacccagcaguguuugggu	gucuuacccagcaguguuugggugcugcuugcgagucucuaauacugccggguaaugaugga	5:66194131..66194193:-
NovelmiRNA-437	ucaagguccgcugugaacacgg	gcauucaccgcgugccuuaauu	gcauucaccgcgugccuuaauuguaugacauuaaaucaagguccgcugugaacacgg	JH118951.1:125815..125872:+
NovelmiRNA-438	cagaggccagagggcaggacg	ugccugcccucccggcuccagc	ugccugcccucccggcuccagcugccuccuccuaguccgcagaggccagagggcaggacg	X:141842699..141842759:+
NovelmiRNA-439	acuggggaauagaaaggagccacc	gagcuucuuguguccccauuuu	gagcuucuuguguccccauuuugccaacaagaaaacuggggaauagaaaggagccacc	16:77793909..77793967:+
NovelmiRNA-440	aguggaaggaaccgugaaccuc	guguucgaagcguucuauaauucugu	aguggaaggaaccgugaaccuccagcucagugccaagagcguggguguguucgaagcguucuauaauucugu	13:211014880..211014952:-
NovelmiRNA-441	uaaacguggauguacuugcuuu	uaagugcuuccauguuuuaguga	uaaacguggauguacuugcuuucaaacucuaaaaguaagugcuuccauguuuuaguga	8:115200392..115200450:+
NovelmiRNA-442	uucccuuugucauccuuugccc	gcagggacagcaaaggggug	uucccuuugucauccuuugcccaggguucugaguggggcagggacagcaaaggggug	6:72305980..72306037:-
NovelmiRNA-443	acgaaggugcuggcgcucc	agcuccugcgccauccucc	agcuccugcgccauccucccaggaaagugggacgaaggugcuggcgcucc	12:50016710..50016760:-
NovelmiRNA-444	gugggggccgggccgcca	ccgagccuggcccucgcag	gugggggccgggccgccaccguccucuuuuccacggucuccgagccuggcccucgcag	18:1876785..1876843:-
NovelmiRNA-445	gugccucccggccccuccg	gaucccgggcuuggaggagcug	gaucccgggcuuggaggagcuggcucccucugaccgugccucccggccccuccg	7:53307052..53307106:+
NovelmiRNA-446	ugaccugucucugccuccag	ggggagcagaguggggucauc	ggggagcagaguggggucaucccagaacaggcagugaccugucucugccuccag	13:143654853..143654907:+
NovelmiRNA-447	cacuccuccccugugugccaggu	uggcacagggggguggggagcg	cacuccuccccugugugccagguccugggcuagaagcuggcacagggggguggggagcg	5:4411884..4411943:-
NovelmiRNA-448	ccggacucucuaaaucucaccu	gugagauuuagagaguccgguau	ccggacucucuaaaucucaccucagagucuaaggugagauuuagagaguccgguau	JH118484.1:171905..171961:+
NovelmiRNA-449	cagugcaauaguauugucaaagc	gcucugacuuuauugcacuacu	gcucugacuuuauugcacuacuguacuuuacagcuagcagugcaauaguauugucaaagc	12:37079097..37079157:+
NovelmiRNA-450	ugguggucuuggcaugcuucug	gcugcaggacaggccacccca	gcugcaggacaggccaccccacgcuguccggucugugguggucuuggcaugcuucug	14:147036669..147036726:-
NovelmiRNA-451	ucuggcugcagagucacuuccca	gggaguuggagcugaucgugccauccc	gggaguuggagcugaucgugccaucccccgccuuuauucuggcugcagagucacuuccca	15:151505137..151505197:-
NovelmiRNA-452	uaagugcuuccauguuuuaguaga	acuuuaacaugggagugcuuuc	acuuuaacaugggagugcuuucugugaguuuuaaaguaagugcuuccauguuuuaguaga	GL894213.2:16004..16064:-
NovelmiRNA-453	ccgaguugugagaggaacacuu	aucguuccucucacggcugagcu	aucguuccucucacggcugagcuagaauugugccuuuuauaagccgaguugugagaggaacacuu	1:154951261..154951326:+
NovelmiRNA-454	acugucaccuuuuugaguaga	uacuccaaagggugucauucau	uacuccaaagggugucauucauacagacuaauacaugacugucaccuuuuugaguaga	X:137168920..137168978:-
NovelmiRNA-455	uaaaucuuuggggaugugg	acgucuucguagauacu	acgucuucguagauacuaguuggguuugcuaaccacugagccauggugggaacgccaacauaguaaaucuuuggggaugugg	1:64114176..64114258:-
NovelmiRNA-456	ugugguuguggcauagaccucagc	uagggucuaggucgcagauac	uagggucuaggucgcagauacagcuugguucugguguugcugugguuguggcauagaccucagc	13:80688662..80688726:-
NovelmiRNA-457	acugaauggaauugucucagc	cugagacaauuccauucagugu	cugagacaauuccauucaguguauuuauguggaacacacugaauggaauugucucagc	11:26036935..26036993:-
NovelmiRNA-458	aagcaggauuuagacuacaauau	guugucguucccccugcucaaa	aagcaggauuuagacuacaauauagcuguuaagugcuguguugucguucccccugcucaaa	13:133977045..133977106:+
NovelmiRNA-459	ucucaggaugagguaagauugcu	cugcccaccucauacuguucuu	ucucaggaugagguaagauugcugacaagguuaccagcugcccaccucauacuguucuu	6:146674966..146675025:+
NovelmiRNA-460	aaaggauucugcugucggucccacu	uggugggcacagaauccggcc	aaaggauucugcugucggucccacuccaaaguucccaaaauggguggugggcacagaauccggcc	GL894231.1:8047..8112:-
NovelmiRNA-461	uaccugguugauccugccagu	cuaaguacgcacagccggu	uaccugguugauccugccaguagcaaaugcuugucucaaagauuaagccaugcaugucuaaguacgcacagccggu	9:57629665..57629741:-
NovelmiRNA-462	cugggcaggcgagacgug	cgcggaggcggccggggg	cugggcaggcgagacgugggccucggagcugggcugcugcgagggcagcgcggaggcggccggggg	12:25078624..25078690:-
NovelmiRNA-463	cuugcuacaaagacuguacugc	aguacagucuuuguagcaagug	aguacagucuuuguagcaaguguuuauaucacuugcuacaaagacuguacugc	1:232557361..232557414:-
NovelmiRNA-464	aaaggauucugcugucggucccacu	uggugggcacagaauccggccucu	aaaggauucugcugucggucccacuccaaaguucccaaaauggguggugggcacagaauccggccucu	GL894231.1:8044..8112:-
NovelmiRNA-465	cggugggggccgggccgu	ggcuaggggcccaugga	cggugggggccgggccgucaggguugcgggaggugggcgguggcuaggggcccaugga	3:41840034..41840092:-
NovelmiRNA-466	ggggguggcuggccucuggu	cugaggaacucccac	ggggguggcuggccucugguaccuuccuuaggugcacugaggaacucccac	16:79417579..79417630:-
NovelmiRNA-467	ugugucugugacaucugcuggca	caguguaggucauagacucagc	caguguaggucauagacucagcuuggaucugguguugcugugucugugacaucugcuggca	2:50496479..50496540:-
NovelmiRNA-468	ucaugauaaaccuuggcuagagcu	uagucauuucguuccucaugaaccuu	ucaugauaaaccuuggcuagagcugcccagcuggugggccuagucauuucguuccucaugaaccuu	14:40455432..40455498:+
NovelmiRNA-469	ucagugcacagcagaacu	uuaacugcucuuuugugg	uuaacugcucuuuugugggucacagcacugaugugcuucagcccucagugcacagcagaacu	GL895150.2:118434..118496:+
NovelmiRNA-470	cggggccggggguggggu	ucggguuugggccgguccgac	cggggccggggguggggugggugcucacucggguuugggccgguccgac	3:71779399..71779448:-
NovelmiRNA-471	cggggcggcaguuccuggagg	uccagggugcucgccccagcccgcu	cggggcggcaguuccuggagggguguugaagcccccacccuccagggugcucgccccagcccgcu	7:95145342..95145407:+
NovelmiRNA-472	ugauuggcaccucuuggaguga	auuccaggaagugccauucacg	auuccaggaagugccauucacguggcuaaaaauaugauuggcaccucuuggaguga	X:137237112..137237168:-
NovelmiRNA-473	uggcucauuucagcaggaag	uacugcagaugagacuagc	uggcucauuucagcaggaaguuuuacugcagaugagacuagc	JH118656.1:7023..7065:+
NovelmiRNA-474	aggugggaucccgaggcc	ucuaaugggacgcgcacuua	aggugggaucccgaggccagcacaggagccccuggggcugucuaaugggacgcgcacuua	6:155232026..155232086:+
NovelmiRNA-475	caguggggugagaacgagug	gcccggcucgccccaguuggc	gcccggcucgccccaguuggcugcccgugccaguggggugagaacgagug	6:10722465..10722515:+
NovelmiRNA-476	aaagugcuuccauuuugagca	uacucaaagugggggugcuugc	uacucaaagugggggugcuugccguuuuuuuugcacuggaaagugcuuccauuuugagca	6:52739138..52739198:+
NovelmiRNA-477	ugucuccuagagcccaaggagc	gacuaggguugggggagggaga	ugucuccuagagcccaaggagcccuguuguguccgggaaggggggagggcaggagggugggcagacuaggguugggggagggaga	9:127816486..127816571:+
NovelmiRNA-478	gaggcggccccggcccgguauc	accggcccggggcugccucca	accggcccggggcugccuccauuuucucgggugguggaggcggccccggcccgguauc	15:145171737..145171795:+
NovelmiRNA-479	uagggucuaggucgcagauaca	aaucccuggccucgcucagu	aaucccuggccucgcucagugggauaagcaucuggcauugcugcaagcuagggucuaggucgcagauaca	13:80688704..80688774:-
NovelmiRNA-480	uuggggcgaggggacuuggau	ccauaucccugcccgcccccagc	uuggggcgaggggacuuggauccgucucaacguuccauaucccugcccgcccccagc	GL893223.2:27764..27821:-
NovelmiRNA-481	cuggcccucucugcccugccgu	ggcaggguugguagguugggc	cuggcccucucugcccugccgucuggauggcaggguugguagguugggc	9:67249606..67249655:+
NovelmiRNA-482	ccccucucucccucccca	ggaggggcugaagguau	ggaggggcugaagguauggacagugcagaguugaggcucagccuguaccucuuucucauccccucucucccucccca	15:73153924..73154001:-
NovelmiRNA-483	gaucccucugcuaucccccagc	acugggggacagcaggggcaucagu	acugggggacagcaggggcaucaguguggcugggguucugaucccucugcuaucccccagc	2:71114333..71114394:+
NovelmiRNA-484	ugucuggguccuuuugggcagc	cacccaccucaagggcucagacugu	cacccaccucaagggcucagacugugugaaaagcaagcaucugucuggguccuuuugggcagc	15:151347995..151348058:-
NovelmiRNA-485	cuacucuguccccaccuccagg	aagggagguggcgacagugguacu	aagggagguggcgacagugguacuuauccagagcguaugugugguugaggcuacucuguccccaccuccagg	12:18750337..18750409:+
NovelmiRNA-486	uccucccacccuaccuccuaga	gaggggugcuggacagggagggug	gaggggugcuggacagggaggguggguggauggaggcccagccccaaccagcucuccucccacccuaccuccuaga	12:47162122..47162198:+
NovelmiRNA-487	accugggagaagaacccauccaug	uggguggcugugucuuuccucccaacccu	uggguggcugugucuuuccucccaacccuugacagcaagugcugcggugguaaccugggagaagaacccauccaug	12:57042485..57042561:+
NovelmiRNA-488	ucguggagcucacagucuagu	agggaugugaggucaaugaga	agggaugugaggucaaugagagcuagacgcugccuucguggagcucacagucuagu	14:31339139..31339195:+
NovelmiRNA-489	gcucugugaugaaccccc	gagggcggaguuu	gagggcggaguuugggaagcucugugaugaaccccc	14:25359410..25359446:+
NovelmiRNA-490	ugggacuuuguaggccaguuga	aucucgcccgcaaagacccagc	ugggacuuuguaggccaguugaaccaacacccucaucucgcccgcaaagacccagc	12:45165048..45165104:+
NovelmiRNA-491	ugcuucaaucgguggugugaca	aaacaccacuuuuuggugaaguggc	aaacaccacuuuuuggugaaguggcagcaaguugugcuguuuugcuucaaucgguggugugaca	7:102131356..102131420:-
NovelmiRNA-492	gccgggcagcuuccggga	ccagcgcagauggcuc	gccgggcagcuuccgggaugagcagcucccagcgcagauggcuc	8:39780665..39780709:+
NovelmiRNA-493	aacauuuuaaacuugaggacaga	uguccucaaguucaaaaugcuug	uguccucaaguucaaaaugcuuguaugugccgugacacacaaauacaaacauuuuaaacuugaggacaga	14:118986457..118986527:-
NovelmiRNA-494	cgggaguacucugcggggacagc	ugggcccugccaagcauuccuag	cgggaguacucugcggggacagcaaacaugagguggcugggcccugccaagcauuccuag	3:41637861..41637921:-
NovelmiRNA-495	ucgggcugcuggagugcggcg	accgcgggagucagcgagc	ucgggcugcuggagugcggcgccaccgcgggagucagcgagc	7:12713075..12713117:+
NovelmiRNA-496	gcgggcggggacagagcuccgua	cggggccgcuacuaaagcccgacu	cggggccgcuacuaaagcccgacucagcccgccgcgagcagcuuggggagggacgcgggcggggacagagcuccgua	4:40902310..40902387:-
NovelmiRNA-497	agacccugagcugccucuagacu	guggaggcacgccagggcacug	guggaggcacgccagggcacugggcacuucagccuggacucagacccugagcugccucuagacu	GL892961.2:40385..40449:-
NovelmiRNA-498	cuccccccccuccccggc	cggggaggaggggaggc	cuccccccccuccccggcucugugcugggguguuguuaccagagccggggaggaggggaggc	9:13217095..13217157:-
NovelmiRNA-499	ugcguggcuucucugugcaguc	cuguguagaccugaagcugacuggacg	cuguguagaccugaagcugacuggacgggcugaggaaacgcucuucuuucagccccugcguggcuucucugugcaguc	2:88902938..88903016:+
NovelmiRNA-500	gggcagcugcaggacugagg	ucuccuggagcugccccc	gggcagcugcaggacugagggggcccagugcaggcaucccucuccuggagcugccccc	18:2169456..2169514:+
NovelmiRNA-501	aaaugaaaaggauugguuucu	gaagucaauccuuuucguuu	aaaugaaaaggauugguuucucuuauguuccuaaugagaagucaauccuuuucguuu	5:77831974..77832031:-
NovelmiRNA-502	acggcuguuugugugggggugg	ucucucacacacacacacacac	ucucucacacacacacacacacacacacacacacacacacacggcuguuugugugggggugg	12:49680994..49681056:-
NovelmiRNA-503	ugugguuguggcauagaccuc	agggucuaggucgcagauacagc	agggucuaggucgcagauacagcuugguucugguguugcugugguuguggcauagaccuc	13:80688665..80688725:-
NovelmiRNA-504	ccggacucucuaaaucucaccu	gugagauuuagagaguccgguau	ccggacucucuaaaucucaccuuagacucugaggugagauuuagagaguccgguau	JH118484.1:171902..171958:-
NovelmiRNA-505	ugcucugaaggacuuucuuu	agaaagugcuucagagcagg	agaaagugcuucagagcaggaaagaggggagccugcucugaaggacuuucuuu	6:119679355..119679408:+
NovelmiRNA-506	cacuagauucugagcuccuga	ggccuagcuuugugucugugua	ggccuagcuuugugucuguguauuucacuagauucugagcuccuga	14:78051140..78051186:-
NovelmiRNA-507	cucguuuucguuggaaccg	guugagagagccggacgg	guugagagagccggacggaagugagcgggucccgccccuuccccuucucguuuucguuggaaccg	2:121426106..121426171:-
NovelmiRNA-508	cucaagugaugccucugcuua	agcugaggagucacuugaaggau	agcugaggagucacuugaaggauaauucaaagugccccucaagugaugccucugcuua	8:18372779..18372837:-
NovelmiRNA-509	aggcucagugagaacggaugug	caccguucucgcuuugcuccc	aggcucagugagaacggauguguuuucccucucaccguucucgcuuugcuccc	X:105574141..105574194:-
NovelmiRNA-510	ccaucugugggauuaugacug	agucagaaucccacccaggca	ccaucugugggauuaugacugaaugucuuuaagucagaaucccacccaggca	9:116865184..116865236:-
NovelmiRNA-511	uuccacugaugacuucuu	aggggucgaaucggaacu	uuccacugaugacuucuuuuuuuauuauuauuauuuugggguugcacauauggugguucacagacuaggggucgaaucggaacu	8:70118928..70119012:-
NovelmiRNA-512	acgcgcugccuuugagcccccguu	cgggggucaggcugcagcgccaga	acgcgcugccuuugagcccccguugcgccugcgcguggcgccgggggucaggcugcagcgccaga	8:133590838..133590903:+
NovelmiRNA-513	aagaagccucucggccugugcu	cagucgggacgcuuccuucuug	aagaagccucucggccugugcuggcauaugcucuccgcagucgggacgcuuccuucuug	4:117890750..117890809:-
NovelmiRNA-514	gccaggacucaggcugugg	cuagccucacguccccggcag	cuagccucacguccccggcagacuccuuuugcugagaaguuggccaggacucaggcugugg	2:16527862..16527923:-
NovelmiRNA-515	uuugcucugcuccugccacaugc	gugugacaggccagggcaguuc	uuugcucugcuccugccacaugcaugucauaaggagagugugacaggccagggcaguuc	13:33474518..33474577:+
NovelmiRNA-516	agcauuuugaacuugaggacaga	uguccucaaguuuaaaauguuug	uguccucaaguuuaaaauguuuguauuugugugucacggcacauacaagcauuuugaacuugaggacaga	14:118986459..118986529:+
NovelmiRNA-517	agucuugauucucuguuuugu	caaaacagagaaucaagacu	agucuugauucucuguuuuguugguuugacuucugaaguauugcccaaaacagagaaucaagacu	7:67901071..67901136:+
NovelmiRNA-518	gguguggaccuuaaaaagcagaa	uugcuuuuuagggccacacaug	gguguggaccuuaaaaagcagaaauauauauacuuuuuuuugcuuuuuagggccacacaug	17:44891218..44891279:+
NovelmiRNA-519	ccuguugggcuuggcucu	gguuauaacccccaggaa	gguuauaacccccaggaaagcccuguugggcuuggcucu	5:83218611..83218650:-
NovelmiRNA-520	aaaguugaaacacagaaguggu	ucuucugugauuugaacugcu	aaaguugaaacacagaagugguguucucugucuuacagccucuucugugauuugaacugcu	10:44135619..44135680:+
NovelmiRNA-521	caugccuugaguguaggaca	aguucugauucaaccccu	aguucugauucaaccccuagucugggaaacucuacaugccuugaguguaggaca	X:8629018..8629072:-
NovelmiRNA-522	ucugaucucggaagcuaagcagggu	cugguuaguacuuggauggga	ucugaucucggaagcuaagcaggguugggccugguuaguacuuggauggga	13:103016686..103016737:+
NovelmiRNA-523	acucuagcugccaaaggcgcu	cgcuuugcucagccaguguag	acucuagcugccaaaggcgcuucuccuucugaacagagcgcuuugcucagccaguguag	5:90622563..90622622:-
NovelmiRNA-524	auccuaccgcugccaccg	gucacacggagggcgg	auccuaccgcugccaccgaggacaaggucacacggagggcgg	9:9472023..9472065:+
NovelmiRNA-525	ucugcuugagcaggagccucu	aggcuccugaggaaguggagg	ucugcuugagcaggagccucuauuucagccuucagaggcuccugaggaaguggagg	12:26716563..26716619:+
NovelmiRNA-526	uuggacuugcucaccugcucu	ggcaccgugagcagcauguccagac	ggcaccgugagcagcauguccagacaugaccagcacccgugggucugucuugcuuggacuugcucaccugcucu	2:67160540..67160614:-
NovelmiRNA-527	ucuggaggcagcggcuggcucucu	ugagaccgaagccgccuccuc	ucuggaggcagcggcuggcucucugguuggcuuguuccugagaccgaagccgccuccuc	5:721642..721701:-
NovelmiRNA-528	aucccacuguggccucccugc	agggucugcuccaggugggaugc	agggucugcuccaggugggaugccuguucucaggucugcaucccacuguggccucccugc	2:156771711..156771771:-
NovelmiRNA-529	aagggagguggcgacugcggga	cugaaggcgucaaguucccuuuu	aagggagguggcgacugcgggagucccagggacuuccugaaggcgucaaguucccuuuu	2:11394223..11394282:-
NovelmiRNA-530	aaucauacagggacauccaguu	guggcuagcccugcuguguucg	guggcuagcccugcuguguucgcuguaucugugacgaaucauacagggacauccaguu	GL894231.1:20450..20508:-
NovelmiRNA-531	auaagguauauauguggacuuu	auuccacauauauaccacauauac	auuccacauauauaccacauauacacauauacaacuaagguguauaagguauauauguggacuuu	13:192188710..192188775:-
NovelmiRNA-532	cuuggggcgaggggacuuggauc	uccauaucccugcccgcccccagca	cuuggggcgaggggacuuggauccgucucaacguuccauaucccugcccgcccccagca	GL893223.2:27763..27822:-
NovelmiRNA-533	ugcccaccugccuccuccccc	gugaggccaggcuggugggcgggc	gugaggccaggcuggugggcgggccaggagaacccagagcccgggacacagcccucaccugcccaccugccuccuccccc	6:53200145..53200225:-
NovelmiRNA-534	cgugucugucugucuucacugca	uguggagaccucagcacguagu	uguggagaccucagcacguaguuucuucuugugcacgucugcgugucugucugucuucacugca	11:6422006..6422070:-
NovelmiRNA-535	ucugccuguaggaaugcugu	agaaguccuccguggug	agaaguccuccguggugugauaacaucugccuguaggaaugcugu	16:59466879..59466924:+
NovelmiRNA-536	caacacugugcuggaagaugg	aucuuuaccagacaguguuagga	aucuuuaccagacaguguuaggagcuucacuauuagaccauccaacacugugcuggaagaugg	5:66193720..66193783:+
NovelmiRNA-537	ugcucugcuccccuggcccagg	cgggcccgggaggcgagggcugg	cgggcccgggaggcgagggcugggcugugccgccgcgcagcgguguucacccugcucugcuccccuggcccagg	6:44166735..44166809:+
NovelmiRNA-538	ucugaaaguacugggggccuc	ggcacccucauucuucuuucuagauu	ggcacccucauucuucuuucuagauucugacucaugaucacaaucugaaaguacugggggccuc	7:59717173..59717237:+
NovelmiRNA-539	aacacaugugugcugaguggaac	uuccacuccugacauguggacc	aacacaugugugcugaguggaacuacuuccugcuucaccaauuccacuccugacauguggacc	JH118655.1:39091..39154:+
NovelmiRNA-540	ugugguuguggcauagaccuca	gucuaggucgcagauacagcu	gucuaggucgcagauacagcuugguucugguguugcugugguuguggcauagaccuca	13:80688664..80688722:-
NovelmiRNA-541	uggggaagguggcucggu	ugagccccagcaggugccagg	uggggaagguggcucgguucccacaaauaggucuugagccccagcaggugccagg	12:47721644..47721699:-
NovelmiRNA-542	acuggggacugcucagacaagucu	acuucucugccagcuguccccauagu	acuggggacugcucagacaagucuucuguuacuucucugccagcuguccccauagu	4:107514383..107514439:+
NovelmiRNA-543	uacgaauuucaggaauacagca	cuguauuccugaaauucguauc	cuguauuccugaaauucguaucaauugaacugauucauacgaauuucaggaauacagca	10:27752746..27752805:+
NovelmiRNA-544	agagacaggcggcuguaacucc	aggugcagcggccugucccuggu	agagacaggcggcuguaacuccuucccugaacugagcaagaggugcagcggccugucccuggu	6:90797492..90797555:-
NovelmiRNA-545	cgcagcuguggagucguccgc	ggguggcuccauuggc	cgcagcuguggagucguccgccucccggguggcuccauuggc	1:305296385..305296427:+
NovelmiRNA-546	aggcccuggaaaaugacug	gcuuccauuccaggacgggc	gcuuccauuccaggacgggcaggccccagccgggcggaggggugcuaagcaggcccuggaaaaugacug	7:1752467..1752536:-
NovelmiRNA-547	ugagguaguagguugcca	gucaucauaucuacagc	ugagguaguagguugccaaaacaugggauaaauguuaucccagccaagucaucauaucuacagc	1:120241206..120241270:+
NovelmiRNA-548	uagcagcggggggacuuacucu	aguagggccccuugccguugcugag	aguagggccccuugccguugcugaguuaacugcccuuagcagcggggggacuuacucu	2:3032521..3032579:-
NovelmiRNA-549	gcuggcugcagagacugc	agucuuugcucuaccca	gcuggcugcagagacugcagagucuuugcucuaccca	13:31064953..31064990:-
NovelmiRNA-550	uuauccgggcuugugcugaag	cuagcaccucccuggagacga	cuagcaccucccuggagacgagcauccagcuguguagccuuauccgggcuugugcugaag	2:5906125..5906185:-
NovelmiRNA-551	gacagaucucuccucccacagc	ugguggggagagagaagugacag	ugguggggagagagaagugacaggaucucaugagaucagaccaucugacagaucucuccucccacagc	14:82758251..82758319:+
NovelmiRNA-552	caguuguguacuuccacucagc	uggguggugggccacgcugugag	uggguggugggccacgcugugaggugcagguugaccucaguuguguacuuccacucagc	14:42717581..42717640:-
NovelmiRNA-553	uaacucugauuuguuucccagg	uugggggcuggaagacagaguugu	uugggggcuggaagacagaguuguugaguaagugcaaaaauaacucugauuuguuucccagg	13:67513289..67513351:+
NovelmiRNA-554	aggcucuguccacuugugacc	accaugggggcagggccggc	aggcucuguccacuugugaccuuugcuccaugcucaaggaccaugggggcagggccggc	2:78197330..78197389:+
NovelmiRNA-555	gcggggggugggggucggg	ugagcccacccccugcag	gcggggggugggggucgggugcugagcccacccccugcag	1:155820869..155820909:-
NovelmiRNA-556	caucccuugcaugguggaggg	cucccacgugcaggguuugc	caucccuugcaugguggagggugagcuuucugaaaaccccucccacgugcaggguuugc	X:48632394..48632453:+
NovelmiRNA-557	augcggaaccuguggauau	auccgcagaguuugguauuu	augcggaaccuguggauauggagggcugaccaaaauacuuaaacauccgcagaguuugguauuu	JH118404.1:45787..45851:-
NovelmiRNA-558	guggaguugggacucugaggc	gguaggguagcuugucauga	guggaguugggacucugaggccuguucugggaacgucaguuuccagaauggguaggguagcuugucauga	12:21090271..21090341:+
NovelmiRNA-559	ccugugcuuccucaccugca	ccgguguggggggcacggcc	ccgguguggggggcacggccagauccaagacaaacgugccugugcuuccucaccugca	3:59037867..59037925:+
NovelmiRNA-560	aucucggugggaccucug	aaggcaaaucgggaggg	aaggcaaaucgggagggcuggucaucaugcugguuuagaugauacaugcucaaucucggugggaccucug	16:54980530..54980600:+
NovelmiRNA-561	uugaaaggcuauuucuugguc	ccagauaauggcacucucaaac	ccagauaauggcacucucaaacaaguuuccaaguuguuugaaaggcuauuucuugguc	9:130508350..130508408:-
NovelmiRNA-562	gggcguucauguggagucugga	caggaccaggugagcgccagcc	gggcguucauguggagucuggagaggaaaaccagcggcccaggaccaggugagcgccagcc	4:82740305..82740366:-
NovelmiRNA-563	uaagugcuuccauguuuuaguag	acuuuaacaugggagugcuuucu	acuuuaacaugggagugcuuucugugaguuuuaaaguaagugcuuccauguuuuaguag	8:115200080..115200139:+
NovelmiRNA-564	aagaccgucugcugaacucagca	cuggguuccugggcgguccugg	cuggguuccugggcgguccuggggaugacuuggcgccaagaccgucugcugaacucagca	16:55770963..55771023:+
NovelmiRNA-565	cgcgauggaucuugaagaaggc	cuucugugguucugcggu	cuucugugguucugcgguucuugcacuuggccagucugcucugguuucuccucaggucgcgauggaucuugaagaaggc	9:102530701..102530780:+
NovelmiRNA-566	uggacggcuggauggacaguca	acugucugcucagccgccucc	uggacggcuggauggacagucaggagaaggacgugagugacugucugcucagccgccucc	14:152293998..152294058:+
NovelmiRNA-567	uucccugcccucuuccuccagg	ccuggaggaagugggcugagg	ccuggaggaagugggcugaggaaggggaugcagagcugguccagaugugcucuucccugcccucuuccuccagg	X:51475450..51475524:-
NovelmiRNA-568	ccggggccagugccaggc	cuggcuccgucgcggggc	cuggcuccgucgcggggcuggucugugccaaguuaggcggaagcuggccagcccggggccagugccaggc	2:145014..145084:-
NovelmiRNA-569	uggcucaguucagcaguu	cugcuucugacugggcuugc	uggcucaguucagcaguucugcuucugcuucugacugggcuugc	1:86948003..86948047:-
NovelmiRNA-570	ugggguuccgaaggacuaaga	cuugaguccuuuugaacccca	ugggguuccgaaggacuaagaaguuuaugugacuauaauucuugaguccuuuugaacccca	4:111321713..111321774:-
NovelmiRNA-571	cuggggagcagguagggauggcgu	aucccgcucugcucuucacaga	cuggggagcagguagggauggcgugggacccgcacgaucccgcucugcucuucacaga	6:154231947..154232005:-
NovelmiRNA-572	ccggaaguggaaguaagcgcagg	cgcuuuuacuucuccuucccgug	cgcuuuuacuucuccuucccgugucuucccuggugaccccggaaguggaaguaagcgcagg	5:22753421..22753482:-
NovelmiRNA-573	ucucccaccaagucucuggacu	uccaggggccagguggaaagagaac	uccaggggccagguggaaagagaacagacagccuguucucccaccaagucucuggacu	14:68273004..68273062:+
NovelmiRNA-574	auccugccgacuaugcca	gcagagguccagggucu	gcagagguccagggucucagcugcugcagcaaugggcuugaacagggcccggccaggaaugcugaauccugccgacuaugcca	6:38237426..38237509:+
NovelmiRNA-575	cuuccugucuccuccuucccagu	agggagaggggagcaggcccug	agggagaggggagcaggcccuggaggucaccuggucaccuaacucuuccugucuccuccuucccagu	7:98873399..98873466:-
NovelmiRNA-576	uuccagggaagaaaggaggaac	ccuucuccucucccuggc	uuccagggaagaaaggaggaacagugccugguccccugcccucagaccagcugccccuucuccucucccuggc	14:50622217..50622290:+
NovelmiRNA-577	cagcacucugucccccccagu	ugguggggacauggugcuucugg	ugguggggacauggugcuucugggcuauuugagaccaaagcagcacucugucccccccagu	2:82661289..82661350:+
NovelmiRNA-578	uucgcggcccgcgcugggagcg	ucccaguccgggucgcgccgcccuc	ucccaguccgggucgcgccgcccucuugagcuucgcggcccgcgcugggagcg	15:116493580..116493633:-
NovelmiRNA-579	gcugcucucugaaaagucccagau	cuggggcuaagggaaacuga	cuggggcuaagggaaacugacuggcucacuaugugcuuuaggaucagccgcugcucucugaaaagucccagau	8:71486679..71486752:+
NovelmiRNA-580	ugcaggaacuugugagucucc	gagacugauaaguucccgggaa	ugcaggaacuugugagucuccuauugaaaaugaacaggagacugauaaguucccgggaa	10:42020474..42020533:+
NovelmiRNA-581	uauauaaaaagcagagcagagu	uacgcucugcuuuuuauauaa	uacgcucugcuuuuuauauaaacuuauauaucauuuauauaaaaagcagagcagagu	7:62265490..62265547:-
NovelmiRNA-582	cugagacaauuccauucagugu	ugaauggaauugucucagccugu	cugagacaauuccauucaguguauuuauguggaacacacugaauggaauugucucagccugu	11:26036931..26036993:-
NovelmiRNA-583	guugcucuggccuaggcuccucu	agucagagccucauuguuagagaaaugg	agucagagccucauuguuagagaaaugggauguugcucuggccuaggcuccucu	1:297882211..297882265:+
NovelmiRNA-584	cagccuggcuucuccugacaugg	cugucagaaggucggguagca	cagccuggcuucuccugacauggcauggagcguggccugucagaaggucggguagca	9:148540648..148540705:+
NovelmiRNA-585	agcggggcuggaggccgc	gugccccaugggcccccaguugg	agcggggcuggaggccgcugagugccccaugggcccccaguugg	6:25666673..25666717:-
NovelmiRNA-586	caggugcuugccucccgccccg	gggcgggggcccgaguaccuugc	gggcgggggcccgaguaccuugcagcccugucccgcuucgccaggugcuugccucccgccccg	6:614066..614129:+
NovelmiRNA-587	acacacuuggacacucugugu	gcagggugugugagugcgcuc	gcagggugugugagugcgcucgcucaaguuggucgacgacacacuuggacacucugugu	12:5264315..5264374:-
NovelmiRNA-588	guccguggaagcagcugca	uagcaggcuucuauuugcuu	guccguggaagcagcugcaguggccagagcugggacacacucgcuccuggugacguagcaggcuucuauuugcuu	5:66408638..66408713:-
NovelmiRNA-589	ccagugcucugugguauc	ugcggaagagacacucggu	ugcggaagagacacucgguccccucccagugcucugugguauc	GL894377.1:12173..12216:+
NovelmiRNA-590	ggguuaagaaucugacuu	gcuggaucauuaacuuaccaa	gcuggaucauuaacuuaccaagccagcugggaacuccuagcuauauauucuugaaaaaaggccuaguuaaggaguuccagcuguagcagaggggguuaagaaucugacuu	9:51474210..51474320:+
NovelmiRNA-591	gucaggauggccgaguggucua	ugccucuuggcugucuguauau	ugccucuuggcugucuguauaucuucuuuggaaggugucaggauggccgaguggucua	3:29285105..29285163:+
NovelmiRNA-592	gcaauuuagguuaaugacuguc	agguucauuauccugaauu	agguucauuauccugaauuacauuuucaaaugggagugcaauuuagguuaaugacuguc	1:132806605..132806664:-
NovelmiRNA-593	cugccugcagucuugcaauu	ugugcaagacugcaggcagcu	ugugcaagacugcaggcagcuaucaagggcagcugccugcagucuugcaauu	15:145385375..145385427:+
NovelmiRNA-594	ugcguucauucuguuuggccugg	aggcgggacagcauggucgcagu	ugcguucauucuguuuggccugguguucuuucagcaggcgggacagcauggucgcagu	5:22636788..22636846:-
NovelmiRNA-595	ccuuuuggcucucugugcag	gcaaaaagggagccaagaagaa	ccuuuuggcucucugugcagcaccauggcgguuggcaagaauaagugccuuacgaaaggcggcaaaaagggagccaagaagaa	7:81602227..81602310:+
NovelmiRNA-596	ugagccagccuguggggccgaa	uguuucacgggcuuugcuugcagu	uguuucacgggcuuugcuugcaguguuuucaaagucccucaagacugagccagccuguggggccgaa	10:66162174..66162241:+
NovelmiRNA-597	ucagaaguggguccaggaaucu	cuucccaggccgcacuucuagauc	cuucccaggccgcacuucuagauccugauuuaacugaucagaaguggguccaggaaucu	4:132441525..132441584:+
NovelmiRNA-598	cugcccaccugggugagaagga	acccucauccugguguccggca	acccucauccugguguccggcaccacuguacaaacuugcugcccaccugggugagaagga	3:22233419..22233479:-
NovelmiRNA-599	ccuccuccgccccaccccca	ggggucuggcagaggugac	ggggucuggcagaggugacaccgcuggguggagacccccacacccucuccuccuccgccccaccccca	16:55605084..55605152:-
NovelmiRNA-600	uagagcuuagcuucggaaggag	uccgcccgaagcaaaacucuaa	uccgcccgaagcaaaacucuaaugacagugcucaguagagcuuagcuucggaaggag	7:27994494..27994551:-
NovelmiRNA-601	agggaaaguugaaaggaagc	ugccuuuucacuucucccucu	agggaaaguugaaaggaagcaggaagagcugccuuuucacuucucccucu	13:99492238..99492288:-
NovelmiRNA-602	cuacucuguccccaccuccagg	gggagguggcgacaguggua	gggagguggcgacagugguacuuauccagagcguaugugugguugaggcuacucuguccccaccuccagg	12:18750339..18750409:+
NovelmiRNA-603	gaguguggagccgucccugg	aggguggaaguccagagcgggg	gaguguggagccgucccuggaggagaaggguggaaguccagagcgggg	8:93333924..93333972:-
NovelmiRNA-604	acagcuuucuguagcagagaucacu	ucaucucugcugagaaagccuacc	ucaucucugcugagaaagccuaccaugaacagcuuucuguagcagagaucacu	3:49836373..49836426:+
NovelmiRNA-605	uuccugguggggccacucu	uguggccuuggggccg	uuccugguggggccacucuagaaccuucugagcaaagaauagguacaguguggccuuggggccg	GL894077.1:169343..169407:+
NovelmiRNA-606	ugaugccuggcauuuugugugu	acacaaaaugccaggcaucagg	ugaugccuggcauuuuguguguauggagaaagaaacacacaacacacacaaaaugccaggcaucagg	7:97192104..97192171:+
NovelmiRNA-607	aaagugcuuccauuuugagcaa	acucaaagugggggugcuugcc	acucaaagugggggugcuugccguuuuuuuugcacuggaaagugcuuccauuuugagcaa	6:52739139..52739199:+
NovelmiRNA-608	ccugggaacuggggguagaaga	aggugccuccagcucgaggu	ccugggaacuggggguagaagagccaagccguugcaggugauggcaaggugccuccagcucgaggu	2:150063120..150063186:-
NovelmiRNA-609	cagcacucugucccccccagu	uuugguggggacauggugcuucu	uuugguggggacauggugcuucugggcuauuugagaccaaagcagcacucugucccccccagu	2:82661287..82661350:+
NovelmiRNA-610	uuugcaccuccgagaguggaau	uccuagucugggugcaaacaguu	uuugcaccuccgagaguggaauaacuccugcuguggaguugguccuagucugggugcaaacaguu	2:147014207..147014272:+
NovelmiRNA-611	caggaggaccgggagcggcug	gcggcugcaggaguccugcucug	gcggcugcaggaguccugcucugugugccuggcggggcuggauggcuuccgccggcagcagcaggaggaccgggagcggcug	3:119034579..119034661:-
NovelmiRNA-612	caacgggaacuccguauuuuuu	aaaauguggaguucccgcucug	caacgggaacuccguauuuuuuucaaaacugggaaaauguggaguucccgcucug	GL894044.2:62580..62635:-
NovelmiRNA-613	gucagcagacaggaaggcaga	ugcccuccuuccucacag	gucagcagacaggaaggcagagcgcaugcccuccuuccucacag	9:55055491..55055535:+
NovelmiRNA-614	uaauacugccugguaaugauga	ccaucuuacugggcagcauugga	ccaucuuacugggcagcauuggauggugucuggucucuaauacugccugguaaugauga	6:58064308..58064367:+
NovelmiRNA-615	uugggccugggucucuccuagg	uggguggggcuuggguccccagc	uggguggggcuuggguccccagcucugacuugggccugggucucuccuagg	3:4599850..4599901:-
NovelmiRNA-616	acugggcuuggagucagaca	ucugauuuugaguccaggcg	acugggcuuggagucagacacaucugauuuugaguccaggcg	X:115751021..115751063:+
NovelmiRNA-617	uuggccuucgcacccuaaca	ggagggugucggaggcaggagg	ggagggugucggaggcaggagggcucagggcgcccuuggccuucgcacccuaaca	2:149522206..149522261:-
NovelmiRNA-618	gagcaguuguagggcuugug	caccgggagaagcucuu	caccgggagaagcucuugccacagugggagcaguuguagggcuugug	3:18547143..18547190:+
NovelmiRNA-619	cgggacgggugucggggu	ccugagcauccgugccgcu	cgggacgggugucggggucgggcccugagcauccgugccgcu	14:146743715..146743757:+
NovelmiRNA-620	ccggcggcggcggcgacg	ucgcgcuccgugcu	ccggcggcggcggcgacgacacuaccaccaccaccaccacuaucacuaccaccaugucgcgcuccgugcu	15:98176873..98176943:-
NovelmiRNA-621	agagaugaagcacugagcu	uugagugcuucacucgcc	uugagugcuucacucgccuuggacaugaagagaugaagcacugagcu	JH118537.1:13895..13942:+
NovelmiRNA-622	gcucugugaugaaccccaugc	guaguguucuacuucucagg	gcucugugaugaaccccaugcgugucaucugagccuggcuucccugucagcucagcccagguaguguucuacuucucagg	12:55302127..55302207:-
NovelmiRNA-623	cccugcuggaccuccaggacc	ugaggcugggccaccagggcc	ugaggcugggccaccagggccuccuggggugcagggacccccaggcccugcuggaccuccaggacc	3:119032670..119032736:-
NovelmiRNA-624	ccugugcuuccucaccugcaga	ugccgguguggggggcacggcc	ugccgguguggggggcacggccagauccaagacaaacgugccugugcuuccucaccugcaga	3:59037865..59037927:+
NovelmiRNA-625	uccgucgggggccuggcacac	agggccaggcccuuugacgug	agggccaggcccuuugacgugggcguuaugucccagccguccgucgggggccuggcacac	GL895172.1:8689..8749:-
NovelmiRNA-626	ggagagaacgcggucugaguggu	auugaugaucguucucguuuuucuuuuc	auugaugaucguucucguuuuucuuuucggaggaacgagagggagagaacgcggucugaguggu	11:75594035..75594099:+
NovelmiRNA-627	acagcaaguguagacaggcaga	ccugucugugccugcuguac	ccugucugugccugcuguacaggugagcggauguucugcacagcaaguguagacaggcaga	9:126099482..126099543:+
NovelmiRNA-628	gggaacucccagaccagcuuc	agcuggucugggaguucccc	gggaacucccagaccagcuucuugaagggaguggaagcuggucugggaguucccc	3:10664433..10664488:-
NovelmiRNA-629	cccaucucuaaguccugugga	cacaucucuuagauggcggcc	cccaucucuaaguccuguggaugguucuuucuccacaucucuuagauggcggcc	13:143366146..143366200:+
NovelmiRNA-630	uaagugcuuccauguuuuagu	uaaacguggauguacuugcuuu	uaaacguggauguacuugcuuucaaacucuaaaaguaagugcuuccauguuuuagu	8:115200392..115200448:+
NovelmiRNA-631	aggccagcggcuacagcucc	auugcugugagcucuggu	auugcugugagcucugguauaggucgcagaugccucugggagcccauguugcugaggcuguggcauaggccagcggcuacagcucc	3:105214904..105214990:+
NovelmiRNA-632	cgugcugaucaguagugg	acugcacaccagccuggg	cgugcugaucaguagugggaucagucugugaauagccacugcacaccagccuggg	3:106666226..106666281:+
NovelmiRNA-633	uggaaacacuucugcacaaacu	agugugcggaaaugcuucugcu	uggaaacacuucugcacaaacuagauucuggauaccagugugcggaaaugcuucugcu	1:140919000..140919058:+
NovelmiRNA-634	ugggguuccgaaggacuaaga	cuugaguccuuuugaaccccaa	ugggguuccgaaggacuaagaaguuuaugugacuauaauucuugaguccuuuugaaccccaa	4:111113375..111113437:-
NovelmiRNA-635	ucugcccuuaaguccucuuuccu	ugagaggucgugagggcgugu	ucugcccuuaaguccucuuuccugggaaggugagaggucgugagggcgugu	3:98080531..98080582:+
NovelmiRNA-636	cgcuaucucacucuacccaagg	augggcaggugggagaagagca	augggcaggugggagaagagcagucugcugacggcugcgcuaucucacucuacccaagg	7:60249790..60249849:-
NovelmiRNA-637	uaugaaaucaauguaaacuuau	aaguuuacauugauuucauaug	aaguuuacauugauuucauaugaaauaucauuucaauagcaauaugaaaucaauguaaacuuau	13:199504296..199504360:+
NovelmiRNA-638	guccggaccuggggaggau	auucuccagcuugacaauagu	auucuccagcuugacaauagucugccgaauuguccggaccuggggaggau	3:17761079..17761129:+
NovelmiRNA-639	gcagcacucugucccccccagu	uggugggacagcccgugugcacgcuc	gcagcacucugucccccccagucccucuggugggacagcccgugugcacgcuc	2:82661328..82661381:+
NovelmiRNA-640	aucugugggauuaugacuga	uaagucagaaucccacccaggca	aucugugggauuaugacugaaugucuuuaagucagaaucccacccaggca	9:116865184..116865234:-
NovelmiRNA-641	ucaagguccgcugugaacacg	cauucaccgcgugccuuaauu	cauucaccgcgugccuuaauuguaugacauuaaaucaagguccgcugugaacacg	JH118951.1:125816..125871:+
NovelmiRNA-642	ccuggggcauccacuggccacc	ccagccgguguucaugccccau	ccuggggcauccacuggccaccucugggauagaagccagccgguguucaugccccau	4:117841963..117842020:+
NovelmiRNA-643	ucauggauugucuucuggguacu	uacccagaagacaauccaugaag	uacccagaagacaauccaugaagugguauugccaccucauggauugucuucuggguacu	4:75497280..75497339:+
NovelmiRNA-644	ugggcugugguccuugccucuuu	agagccuggauuccagcccagg	agagccuggauuccagcccaggcggucugcgccugggcugugguccuugccucuuu	7:99914151..99914207:-
NovelmiRNA-645	ggucgcgggggguggggg	cucagucucugugguggg	cucagucucugugguggguggucgcgggggguggggg	15:51661526..51661563:-
NovelmiRNA-646	ucguuaguucucugaggcuccga	cugagccucugaguccugcucu	ucguuaguucucugaggcuccgaacaacccccuucucugagccucugaguccugcucu	1:186021705..186021763:+
NovelmiRNA-647	uagcuuuucugugagcucuuccu	gaagagcaacaagauaaagcugug	uagcuuuucugugagcucuuccuuagacugugggagcaggaagagcaacaagauaaagcugug	6:63019565..63019628:-
NovelmiRNA-648	auuggcacuuuuuagagugug	cacuccaaagagugccaauca	cacuccaaagagugccaaucagguacauuaaaauaugauuggcacuuuuuagagugug	X:137175097..137175155:-
NovelmiRNA-649	ugagggaaaucguggaaucucuu	gggaauuuugcagauuugcugccuu	gggaauuuugcagauuugcugccuucuccgcggggguggggggggugaauugagggaaaucguggaaucucuu	3:91840927..91841000:-
NovelmiRNA-650	aggggccuggagaagcuucugc	aguguuucuucuggcccacagc	aggggccuggagaagcuucugcaugaugccagccccugguaggcucucagcaaguguuucuucuggcccacagc	GL893988.2:33766..33840:+
NovelmiRNA-651	acuggacuuguagucagaagg	acugagccacaagugaacucc	acugagccacaagugaacuccuauuuuuauuaccaaugcauucaaguaaaaaugacuggacuuguagucagaagg	8:69688338..69688413:+
NovelmiRNA-652	caagggcaguagcuaccuggc	cagggagggcugcaccuuugggu	caagggcaguagcuaccuggcccagggucacaaagccagggagggcugcaccuuugggu	9:46683412..46683471:+
NovelmiRNA-653	ucccuguccuccaggagcuuaca	caagacgggggagguacu	caagacgggggagguacuuuuuuuauuuuuuguagaggcggucccuguccuccaggagcuuaca	17:46045821..46045885:-
NovelmiRNA-654	gcagcggcggcgauggcaggcu	ccuguccuugccucgcuggcuc	ccuguccuugccucgcuggcuccccgguucucggagcagcggcggcgauggcaggcu	2:363714..363771:-
NovelmiRNA-655	cugaauggaauugucucagccu	cugagacaauuccauucagugu	cugagacaauuccauucaguguauuuauguggaacacacugaauggaauugucucagccu	11:26036933..26036993:-
NovelmiRNA-656	ugagccacagaaacuccaggacu	uguuggaguucccuuguggcucaau	ugagccacagaaacuccaggacuuagggauuagcagaguguuggaguucccuuguggcucaau	8:121328888..121328951:+
NovelmiRNA-657	uccgcgcugggaaauggcagg	cuugccuccgaaaacgugcggug	uccgcgcugggaaauggcaggugggaggacuugccuccgaaaacgugcggug	12:59166412..59166464:+
NovelmiRNA-658	ugugagcucccggggagaugcag	cuguuuccccggaaucacaca	cuguuuccccggaaucacacaugugccuuggaguuauccugugagcucccggggagaugcag	5:4083341..4083403:-
NovelmiRNA-659	ucuuuccccacccaggcuguaccu	cagcaccugggggguggggaag	ucuuuccccacccaggcuguaccuuccagcaccugggggguggggaag	GL896293.1:9076..9124:-
NovelmiRNA-660	ucugagaugugaccugggcau	gccuggguccccuccccagagg	gccuggguccccuccccagagguucaaauuuaauugcucugagaugugaccugggcau	JH118494.1:36736..36794:-
NovelmiRNA-661	uucuaccucugcuccuggcccagg	uggccagggugcugcauggagaggc	uucuaccucugcuccuggcccaggaguccacaccccagcuugcggugguccuggccagggugcugcauggagaggc	GL896307.1:12409..12485:+
NovelmiRNA-662	ucaugccugaucuggacuucu	aggccaggguuggcaugaca	aggccaggguuggcaugacagaggaaaucagauugucaugccugaucuggacuucu	12:15807091..15807147:-
NovelmiRNA-663	acacacuuggacacucugugu	ggcagggugugugagugcgcuc	ggcagggugugugagugcgcucgcucaaguuggucgacgacacacuuggacacucugugu	12:5264315..5264375:-
NovelmiRNA-664	ucugccuguaggaaugcuguag	acagaaguccuccguggug	acagaaguccuccguggugugauaacaucugccuguaggaaugcuguag	16:59466877..59466926:+
NovelmiRNA-665	caggcggcggcggcgacu	aggccccacgcccaca	caggcggcggcggcgacucccgcaugugcaaugugcgccccgucggggaggccccacgcccaca	5:126804..126868:+
NovelmiRNA-666	agggacugaaaggcaggg	ucgcuuuucaguauaaauucu	agggacugaaaggcagggcagaaagcuaucgcuuuucaguauaaauucu	4:121982516..121982565:-
NovelmiRNA-667	ucucugccgcuucuuccacagu	ggugcggggaaggguuagaggca	ggugcggggaaggguuagaggcacuacccaccucaagugucucugccgcuucuuccacagu	2:47524144..47524205:-
NovelmiRNA-668	aagcaggauuuagacuacaauau	uguugucguucccccugc	aagcaggauuuagacuacaauauagcuguuaagugcuguguugucguucccccugc	13:133977045..133977101:+
NovelmiRNA-669	ugaugccuggcauuuugugugu	acacaaaaugccaggcaucagg	ugaugccuggcauuuuguguguguuguguguuucuuucuccauacacacaaaaugccaggcaucagg	7:97192102..97192169:-
NovelmiRNA-670	cggcugccgcccugagccccg	gggcuuaaaaggcaggcccgcaggc	gggcuuaaaaggcaggcccgcaggcugccgcucaaucgcgcuccggcugccgcccugagccccg	8:59139407..59139471:-
NovelmiRNA-671	ucaccagggacuguucuagcuccg	agcuggacugcaccuuggagggcu	agcuggacugcaccuuggagggcugucacaccucugagucaccagggacuguucuagcuccg	12:57449505..57449567:+
NovelmiRNA-672	cacuuccuuccuuccuucagg	uagagggagggaaagagaaga	uagagggagggaaagagaagagguagaccagguaugaccacuuccuuccuuccuucagg	7:62850722..62850781:+
NovelmiRNA-673	uguuucacgggcuuugcuugcagu	ugagccagccuguggggccgaaa	uguuucacgggcuuugcuugcaguguuuucaaagucccucaagacugagccagccuguggggccgaaa	10:66162174..66162242:+
NovelmiRNA-674	aggagccgcugagccuggc	uggggcgguggcugcugc	uggggcgguggcugcugcugcggcgggagcuacggagagggaggagccgcugagccuggc	13:35509612..35509672:+
NovelmiRNA-675	gccucggggagcccggcg	ccggcagaggccc	gccucggggagcccggcgagcagggcuuggggggacgggccaggugagccggcagaggccc	3:119083918..119083979:-
NovelmiRNA-676	uucccugcccucuuccuccacu	aggaugggcuguggguggggaagg	uucccugcccucuuccuccacuuccacugagcaagcgggacacaggaugggcuguggguggggaagg	7:9258800..9258867:+
NovelmiRNA-677	ccugugccaugacgggagcucu	aguucccuuuguggcucag	ccugugccaugacgggagcucuccaggcugacauucuuaaaaaauauagaguugccucuggaguucccuuuguggcucag	JH118943.1:32300..32380:+
NovelmiRNA-678	ugagguaguaggcugugugg	aaauagcaacaacaacaacaac	aaauagcaacaacaacaacaacaaaagaaugagguaguaggcugugugg	16:6629237..6629286:-
NovelmiRNA-679	auugccacugcagagcucuggu	uggaguucucugguggcacagu	uggaguucucugguggcacaguggguuaaggauccagcauugccacugcagagcucuggu	4:116239419..116239479:-
NovelmiRNA-680	ucagugcacagcagaacuuu	gguuaacugcucuuuugugg	gguuaacugcucuuuugugggucacagcacugaugugcuucagcccucagugcacagcagaacuuu	1:80176664..80176730:+
NovelmiRNA-681	guccaguuuucccagccu	ugcugaagagacugucuuuu	guccaguuuucccagccucacuugcugaagagacugucuuuu	9:55504191..55504233:+
NovelmiRNA-682	caucuuucccuggauuuagga	cuaaauucagggaaagaugcauu	caucuuucccuggauuuaggaugcuugacauguauccuaaauucagggaaagaugcauu	5:3508071..3508130:+
NovelmiRNA-683	cuggcucuguggguccugg	uggacccuaucccaggagguggac	cuggcucuguggguccuggccauggacccuaucccaggagguggac	6:13463089..13463135:-
NovelmiRNA-684	aagcuaccaucugugggc	ucacagugcuucu	ucacagugcuucugccaaagcuaccaucugugggc	14:121078585..121078620:+
NovelmiRNA-685	uucuaccucugcuccuggcccagg	ugucggguaggagguggggagaaac	ugucggguaggagguggggagaaaccagugacucauugcuucuaccucugcuccuggcccagg	GL896307.1:12370..12433:+
NovelmiRNA-686	ugagguuguggguuguguggc	agcucgaccuuuucccucuuc	ugagguuguggguuguguggccuggcucucagguagcucgaccuuuucccucuuc	9:54075204..54075259:+
NovelmiRNA-687	ugggguggggcucucaaccuccaga	uggagggggagccgggucccgcacaga	uggagggggagccgggucccgcacagacgguuguaaccugugggguggggcucucaaccuccaga	1:302977693..302977758:+
NovelmiRNA-688	cagugccagguggggaguuugacu	aggagcucucacuucuggcgcuaag	aggagcucucacuucuggcgcuaaggaagugguuacagugccagguggggaguuugacu	8:57212698..57212757:-
NovelmiRNA-689	ucaggcugcacgguucucuug	uuccuccugugcaaccugaga	ucaggcugcacgguucucuuggcccaaucccgucuuccuccugugcaaccugaga	17:49222918..49222973:+
NovelmiRNA-690	ucuccuugcgagucucugcug	gcggggacucguauggaaggaga	gcggggacucguauggaaggagacgcugcuggugaccuguucucuccuugcgagucucugcug	9:147940123..147940186:+
NovelmiRNA-691	gggaguucucugauggca	cuugagaacuuccac	gggaguucucugauggcacaguggguuaaggauccagcauugucacuguacuguggguuugaucccuggcuugagaacuuccac	7:23333612..23333696:+
NovelmiRNA-692	ucccugacuucuggcccccaga	agggggccacuagucacugg	agggggccacuagucacuggggagacacagcuacugucccugacuucuggcccccaga	JH118928.1:45792..45850:-
NovelmiRNA-693	gcgacccauacuugguuucaga	ugaaaucaagcgugggugaga	ugaaaucaagcgugggugagaccuggugcaguacaggaaggcgacccauacuugguuucaga	13:115915961..115916023:+
NovelmiRNA-694	ugggccuggaacuccaaugggacc	ccccauggugucccaggcccuca	ccccauggugucccaggcccucaugggccuccugggccuccugggccuggaacuccaaugggacc	6:125480950..125481015:+
NovelmiRNA-695	aggcgggcgccgggcucgugagg	cacgagaaaccgcgucccgccagg	aggcgggcgccgggcucgugaggaaugaaacacgcccacgagaaaccgcgucccgccagg	6:1289016..1289076:+
NovelmiRNA-696	cugaauggaauugucucagccu	cugagacaauuccauucagugu	cugagacaauuccauucaguguguuccacauaaauacacugaauggaauugucucagccu	11:26036936..26036996:+
NovelmiRNA-697	cauucucugguggccuagcaggu	cugccgggccaccagagaacuuguc	cugccgggccaccagagaacuugucauugauauguggcauucucugguggccuagcaggu	2:9139856..9139916:+
NovelmiRNA-698	uggcaugucuuucucugcagg	augcugagagagacaaaugccucc	augcugagagagacaaaugccuccugcggguccucagggucacguugguggcaugucuuucucugcagg	GL893363.2:22224..22293:+
NovelmiRNA-699	gcuggcagcuguagcucu	aguugaguuguggugu	aguugaguugugguguagguugcagaugcggcucagaucugauguugcugugacuguggcguacgcuggcagcuguagcucu	17:42437563..42437645:+
NovelmiRNA-700	uacgaauuucaggaauacagc	uguauuccugaaauucguauc	uguauuccugaaauucguaucaauugaacugauucauacgaauuucaggaauacagc	10:27752747..27752804:+
NovelmiRNA-701	cagcauguuuccaagggcuguggcu	aagaacaacuuggagagu	cagcauguuuccaagggcuguggcuuguaguggccaugggaucuccaacugcaugcaagaacaacuuggagagu	6:79410036..79410110:-
NovelmiRNA-702	aucauacaaggacaauuucuuu	ggagaaauuauccuugguguguu	ggagaaauuauccuugguguguucgcuuuauuugugaugaaucauacaaggacaauuucuuu	GL894231.1:25702..25764:-
NovelmiRNA-703	uucaugagccuaggaaagugaaga	gucagcagcuuaaggcucuauggaca	gucagcagcuuaaggcucuauggacacagaaugcuaauaaugucaucuuagccuuuuucaugagccuaggaaagugaaga	14:120863670..120863750:-
NovelmiRNA-704	ccgccuccucucgccgcc	cggcggccgggggcgccg	cggcggccgggggcgccggaggguccacugagcuuccuccccacccuccccgccuccucucgccgcc	7:69920244..69920311:+
NovelmiRNA-705	cucucugaaggucugugacuuac	gaauuacagaaauuuuagaaauuggc	gaauuacagaaauuuuagaaauuggcauucccccuguggcgcaacaggaucaguagccucucugaaggucugugacuuac	4:116316407..116316487:+
NovelmiRNA-706	uggcucccuccacccgcc	cggcaccuggagguuuccggg	uggcucccuccacccgcccgcggcaccuggagguuuccggg	GL893138.2:97542..97583:+
NovelmiRNA-707	cuggcuggcggcugcgcu	agcggagcagcgagcgagcgugu	cuggcuggcggcugcgcucgcuccagucggcgagcggagcagcgagcgagcgugu	18:10087593..10087648:+
NovelmiRNA-708	uuuggcacuagcacauuuuugcu	caauuaugugcagugccaau	uuuggcacuagcacauuuuugcuugugucucuccgcucugagcaauuaugugcagugccaau	18:20030897..20030959:+
NovelmiRNA-709	uaaagugcuaacagugca	uacuguaugcaagagagc	uacuguaugcaagagagcaacaacugcuaguaaagugcuaacagugca	18:44361959..44362007:+
NovelmiRNA-710	ucucccacccuugcugccugcaga	uugauggcagcgcagggucugggacugg	uugauggcagcgcagggucugggacuggcugguugaccccucucccacccuugcugccugcaga	9:7558726..7558790:+
NovelmiRNA-711	cggggccggggguggggccgg	guucccucccucguccuuua	guucccucccucguccuuuagacacagcacagcugccggagggugugaacggggccggggguggggccgg	11:3725433..3725503:+
NovelmiRNA-712	gcgggcggggccgggggu	cuucuuccaagaccgcag	cuucuuccaagaccgcaggacacggcgggcggggccgggggu	X:140326935..140326977:+
NovelmiRNA-713	cugaggccagggcuacugcugu	uucccugguggcucaacaggu	uucccugguggcucaacagguuaaguaucuggcauugucacugcugaggccagggcuacugcugu	1:310984194..310984259:+
NovelmiRNA-714	uuccagggaagaaaggaggaac	ccccuucuccucucccuggcagu	uuccagggaagaaaggaggaacagugccugguccccugcccucagaccagcugccccuucuccucucccuggcagu	14:50622217..50622293:+
NovelmiRNA-715	gcaagggacuguuacugcgcu	ugcaguuacagacccuuaugu	gcaagggacuguuacugcgcuuaaaugcaguuacagacccuuaugu	X:67175715..67175761:-
NovelmiRNA-716	gggaggcuguagcuggccuuua	acaaggcuggcacacagcaaacccua	acaaggcuggcacacagcaaacccuaaguaaauuggauguguuggcugaggggaggcuguagcuggccuuua	6:47694187..47694259:-
NovelmiRNA-717	gguagaauaagugggaggcu	uuuuuaggacugcaucugc	gguagaauaagugggaggcugcagauaguuuuguuuuguuugcuuuuuuaggacugcaucugc	7:115502720..115502783:-
NovelmiRNA-718	ugggcugugguccuugccucuu	gagccuggauuccagcccagg	gagccuggauuccagcccaggcggucugcgccugggcugugguccuugccucuu	7:99914152..99914206:-
NovelmiRNA-719	uccccagcuuucucagauccc	gauccugaguaaggcugggaac	uccccagcuuucucagauccccuagaucuuucugggauccugaguaaggcugggaac	14:94928351..94928408:+
NovelmiRNA-720	uagugcaauauugcuuauagggu	acccuaucgauauugucucugc	acccuaucgauauugucucugcuguguaaauagcucugaguagugcaauauugcuuauagggu	12:37088091..37088154:+
NovelmiRNA-721	uuuacguccuuucaccuaguuu	ccugggugggaggacgugaaac	uuuacguccuuucaccuaguuuuuucuaugaaccugggugggaggacgugaaac	12:23440146..23440200:-
NovelmiRNA-722	acuccuguaaacuggcugagu	ucagccaguuuacaggaaccc	acuccuguaaacuggcugagucuuccagcccucagccaguuuacaggaaccc	11:86161575..86161627:-
NovelmiRNA-723	ggagagaacgcggucugaguggu	cauugaugaucguucucguuuuucuuuucgg	cauugaugaucguucucguuuuucuuuucggaggaacgagagggagagaacgcggucugaguggu	11:75594034..75594099:+
NovelmiRNA-724	uggcaccagcacuggcggugg	cgcuggcaguguugguggcacu	cgcuggcaguguugguggcacucgugugguggcaguggcaccagcacuggcggugg	14:138325843..138325899:-
NovelmiRNA-725	ucugguucugugacccugccu	guaagagcaucugaaccagg	ucugguucugugacccugccuauuugcccuucagccagguaagagcaucugaaccagg	7:55687380..55687438:+
NovelmiRNA-726	ucaaagcaggaagaucacgcag	ggugaucuccugaauuuuuugaga	ggugaucuccugaauuuuuugagacggaaacgugauucguuuauuugcucaaagcaggaagaucacgcag	8:43591006..43591076:+
NovelmiRNA-727	ucgugcacagauguggucucgg	acaucacauccugggcaccugcac	acaucacauccugggcaccugcacacgcagacggcucgugcacagauguggucucgg	9:7940515..7940572:-
NovelmiRNA-728	ccuccuuuuuucugugaacaga	aguucacaguucauaggaggau	aguucacaguucauaggaggaugaauguguauccuccuuuuuucugugaacaga	2:58014181..58014235:+
NovelmiRNA-729	ucagcaauucuugguucucauu	agggaaccuggaaaagcugaagg	agggaaccuggaaaagcugaagguguaauaugaaaaccucagcaauucuugguucucauu	X:94852406..94852466:+
NovelmiRNA-730	ucucccacccuugcugccugca	auggcagcgcagggucugggacugg	auggcagcgcagggucugggacuggcugguugaccccucucccacccuugcugccugca	9:7558729..7558788:+
NovelmiRNA-731	ucuuggaccccuucucacagg	uucgagaaggggcucauucagacu	uucgagaaggggcucauucagacucuggagucggccggucuuggaccccuucucacagg	15:152956488..152956547:+
NovelmiRNA-732	ccugguaaccugcuucucc	guaaacagguaccagccc	guaaacagguaccagccccugggucucugguucaauccuggcagcagaggagccucaccugguaaccugcuucucc	8:8408812..8408888:+
NovelmiRNA-733	uucccuuugucauccuuugccc	gcagggacagcaaaggggugc	uucccuuugucauccuuugcccaggguucugaguggggcagggacagcaaaggggugc	6:72305979..72306037:-
NovelmiRNA-734	ucaugccggcucuuggcucagg	uguacaagagccugaagcuggagcacu	ucaugccggcucuuggcucagguguucggcaugaucuucacgugcugccuguacaagagccugaagcuggagcacu	2:145419..145495:-
NovelmiRNA-735	ucugggcacuucagcuggugg	uacccgcuguuggucccaaggagg	uacccgcuguuggucccaaggaggagaaacagcucucugggcacuucagcuggugg	GL895563.1:52470..52526:-
NovelmiRNA-736	uauccaguuggaccaaggccccacc	augggccuuuaucucacccugauugc	uauccaguuggaccaaggccccacccucaugggccuuuaucucacccugauugc	8:50463077..50463131:+
NovelmiRNA-737	aggggcugcggagaccgagccg	ucuccggcccccaguaagccccggc	aggggcugcggagaccgagccgcggagugucugcagcauccaguuuuugcgucuccggcccccaguaagccccggc	14:120964438..120964514:+
NovelmiRNA-738	ugcuacaaagacuguacugcca	gcaguacagucuuuguagcaag	gcaguacagucuuuguagcaagugauauaaacacuugcuacaaagacuguacugcca	1:232557361..232557418:+
NovelmiRNA-739	ugaccuacuugaaacuacuguc	caguaguccaagaaggucuug	caguaguccaagaaggucuugccaaccacaugaccuacuugaaacuacuguc	GL893798.2:32931..32983:+
NovelmiRNA-740	agaauugcguuuggacaaucagu	agauguccagccacaauucucgg	agauguccagccacaauucucgguuggccgcagacucguacaagaauugcguuuggacaaucagu	1:302806862..302806927:+
NovelmiRNA-741	cuccuggcuggcucucca	gugcuugcuguuggagcc	cuccuggcuggcucuccaaugccccaccuuuucuggacccugggcccuggugcuugcuguuggagcc	13:78543997..78544064:+
NovelmiRNA-742	aacgacacggucucauuuguggg	aaaugagaccgugucguuugau	aaaugagaccgugucguuugaugagcaaacgacacggucucauuuguggg	14:110499637..110499687:-
NovelmiRNA-743	agaggagccgcgacagagccgg	ggcucugagcgccccuccucgucc	ggcucugagcgccccuccucguccguccccuccagcuggagaggagccgcgacagagccgg	GL896485.1:3836..3897:+
NovelmiRNA-744	acugccuagggcugcgauggagc	uccagucuaggcucugaagu	acugccuagggcugcgauggagcaaaggagaucugcugcauccagucuaggcucugaagu	9:59326081..59326141:+
NovelmiRNA-745	cagugcaaugauauugucaaagc	ucugacgagguugcacuacugugcu	ucugacgagguugcacuacugugcuuugaggagcagugcaaugauauugucaaagc	14:53695906..53695962:-
NovelmiRNA-746	ucuguggaggcgacucug	ggcuuccaaagaaa	ggcuuccaaagaaacaagcucccgucucugggcacggucccagauacagagcuggacucuguggaggcgacucug	JH118627.1:10612..10687:-
NovelmiRNA-747	cagucgggacgcuuccuucuuga	agaaagaagccucucggccugugc	agaaagaagccucucggccugugcuggcauaugcucuccgcagucgggacgcuuccuucuuga	4:117890749..117890812:-
NovelmiRNA-748	gcaggaacuugugagucuccua	ggagacugauaaguucccggga	gcaggaacuugugagucuccuauugaaaaugaacaggagacugauaaguucccggga	10:42020475..42020532:+
NovelmiRNA-749	cggggccggggguggggu	cccuuucgucacauccggg	cccuuucgucacauccggggcgggccggggcgccgggggcgggcccggguggggcccggggccggggguggggu	13:130007378..130007452:-
NovelmiRNA-750	ugaucagcuccaacucccucagg	ggaggggcuugggcucaccagga	ggaggggcuugggcucaccaggaggccuccacuucugaucagcuccaacucccucagg	13:24846204..24846262:+
NovelmiRNA-751	uggugcugcugguccugg	cgggccgcacagaaccaga	uggugcugcugguccuggggccaaauggcccgggccgcacagaaccaga	GL894148.2:1303..1352:-
NovelmiRNA-752	cagggcuuggggagcagagaga	cuuugcuucccgguuccugcg	cuuugcuucccgguuccugcguuaccgucuggaaaggcagggcuuggggagcagagaga	12:1918968..1919027:-
NovelmiRNA-753	ugagguaguaggcugugugg	uagcaacaacaacaacaac	uagcaacaacaacaacaacaaaagaaugagguaguaggcugugugg	16:6629237..6629283:-
NovelmiRNA-754	uugcuguggcuguggugu	gccacagguauggcccua	uugcuguggcugugguguaaacuggcucuauagcugugacugaacuccuagccugggaacuuccauaugccacagguauggcccua	14:19414307..19414393:-
NovelmiRNA-755	uauccagacaggugcuguucu	ugaacggcgccugugugguuaga	uauccagacaggugcuguucucuugacgacugcugaacggcgccugugugguuaga	X:136186286..136186342:-
NovelmiRNA-756	aagggagguggcgacugcgggagu	cugaaggcgucaaguucccuuu	aagggagguggcgacugcgggagucccagggacuuccugaaggcgucaaguucccuuu	2:11394224..11394282:-
NovelmiRNA-757	cagcugucggccuuggggg	uaggacgggugauggcug	cagcugucggccuugggggcgcucuggucccugugacugcagcgggcggagccuaggacgggugauggcug	3:118692336..118692407:-
NovelmiRNA-758	cgcacuuggcaucugguccuc	agcucccggugugagugggg	agcucccggugugagugggggcuuggccucucugugcccgcacuuggcaucugguccuc	5:11266549..11266608:-
NovelmiRNA-759	aggcccuuacauagucagacuc	gucugacuauguaggggccu	aggcccuuacauagucagacucuugugugacauagcagugagucugacuauguaggggccu	1:56916488..56916549:+
NovelmiRNA-760	cucaugccggcucuuggcucagg	uguacaagagccugaagcuggagca	cucaugccggcucuuggcucagguguucggcaugaucuucacgugcugccuguacaagagccugaagcuggagca	2:145421..145496:-
NovelmiRNA-761	gcacagcaaguguagacaggca	ccugucugugccugcuguacagg	ccugucugugccugcuguacaggugagcggauguucugcacagcaaguguagacaggca	9:126099482..126099541:+
NovelmiRNA-762	uacgugcuaguucuguacugggu	cccaguacagaacuagcacgu	uacgugcuaguucuguacuggguauccugcauacccaguacagaacuagcacgu	7:22266461..22266515:-
NovelmiRNA-763	caagggcgacgcaagggugca	ccaccccauugcguggcccucuga	ccaccccauugcguggcccucugagagcguaagagaacccaagggcgacgcaagggugca	9:44168467..44168527:-
NovelmiRNA-764	ugagaacuuugaaggccu	gccuucugaaaucucguc	gccuucugaaaucucguccaucuccuggcggaugagaacuuugaaggccu	1:186131139..186131189:+
NovelmiRNA-765	uguaaccauugacugaauag	ugaaguccagcuacaauug	uguaaccauugacugaauagcaccuuguuuggauauucgcgccaggucaugaauguuaugaaguccagcuacaauug	15:100012787..100012864:+
NovelmiRNA-766	aggaauguggccuccagggcag	gccuaaguggcuagaucucaug	aggaauguggccuccagggcaguuuucucagagaaucugaagagcugccuaaguggcuagaucucaug	6:83447787..83447855:+
NovelmiRNA-767	ucugagaugugaccugggcauc	ugccuggguccccuccccagagg	ugccuggguccccuccccagagguucaaauuuaauugcucugagaugugaccugggcauc	5:30185307..30185367:-
NovelmiRNA-768	agauucugcagugacugugucugu	uggcaaaaagugagcuggagauugg	uggcaaaaagugagcuggagauuggacaacagaaggagcaaagauucugcagugacugugucugu	7:54995091..54995156:+
NovelmiRNA-769	ucugcacuucagagcugagcuu	gucucagcuucaagugcagagg	gucucagcuucaagugcagaggaagugcaaacagccucugcacuucagagcugagcuu	9:31199349..31199407:-
NovelmiRNA-770	ugugucugugugugugugugcgu	cgcgcgcgcgcgcgccccu	ugugucugugugugugugugcgugcgcgcgcgcgcgcgccccu	5:6101607..6101650:+
NovelmiRNA-771	uuauccgggcuugugcugaag	cuagcaccucccuggagacga	cuagcaccucccuggagacgagcauccagcuguguagccuuauccgggcuugugcugaag	JH118486.1:3064..3124:+
NovelmiRNA-772	aucucuuugcaugucuguggugcu	cagagcugacugugaggaggggg	aucucuuugcaugucuguggugcugcugggugcagccugcagccagugauucagagcugacugugaggaggggg	13:142140788..142140862:+
NovelmiRNA-773	uggcuuaucagacugacu	ucucugaaauauuagcugga	ucucugaaauauuagcuggauuggcuuaucagacugacu	9:80777067..80777106:-
NovelmiRNA-774	cuggcuggguucugccuuugagag	cuuagcaaccugaagccaggg	cuuagcaaccugaagccaggggugaauccuggcuggguucugccuuugagag	17:55175005..55175057:-
NovelmiRNA-775	uuggggcgaggggacuuggau	ccauaucccugcccgcccccagc	uuggggcgaggggacuuggauccgucucaacguuccauaucccugcccgcccccagc	9:50938233..50938290:-
NovelmiRNA-776	acaggacgaggggauugcgcugu	agcgggaccgcccugcgacagguuc	agcgggaccgcccugcgacagguucccggggggaacaggacgaggggauugcgcugu	12:38333514..38333571:-
NovelmiRNA-777	agcacuuacggauucugggggu	ccucagcaucuuugggugaugu	agcacuuacggauucugggggugugugcuccagcugcccucagcaucuuugggugaugu	JH118486.1:73092..73151:-
NovelmiRNA-778	ccuccucccggccccggc	cuggggagugccgagggg	cuggggagugccgaggggaccuggacugugccuuguuuuucccuagacuuccuugguccccuccucccggccccggc	X:130007080..130007157:-
NovelmiRNA-779	acagggcaucccuguaggagcu	cuccuacagggaugcccuucau	acagggcaucccuguaggagcuguguguucaagcuccuacagggaugcccuucau	3:54780899..54780954:+
NovelmiRNA-780	gagaguucucuuuucuuu	agagcagagggacuccuu	agagcagagggacuccuugcagagaguucucuuuucuuu	18:48056223..48056262:-
NovelmiRNA-781	acgaggcagcgcugaggaugaac	ccacccucaucgcugccugugu	ccacccucaucgcugccuguguguccacacuggagcacgaggcagcgcugaggaugaac	2:9662241..9662300:+
NovelmiRNA-782	ugcccacccuggggcugugg	uccgcccugguucugggcucc	ugcccacccuggggcuguggccaggcuguggccuccgcccugguucugggcucc	5:7620611..7620665:-
NovelmiRNA-783	guccaguuuucccagguag	gccuggaugaauauuucaguuu	guccaguuuucccagguaguaucauauugcugaaggccuggaugaauauuucaguuu	14:124964162..124964219:-
NovelmiRNA-784	auucuguuagaaaaaugcaaga	uuguguuuuucuaacgggaa	auucuguuagaaaaaugcaagaaugcuauaaaaucuuguguuuuucuaacgggaa	13:190079509..190079564:-
NovelmiRNA-785	cucucggccccuccacccgc	gagaaagcggccgagcugg	gagaaagcggccgagcuggagacaaagaaacuccugccuccuccacucucggccccuccacccgc	7:92455057..92455122:+
NovelmiRNA-786	uucaaguaacccaggauaggcu	ccuauucuugguuacuugcacg	uucaaguaacccaggauaggcugugcaggucccaaggggccuauucuugguuacuugcacg	13:24885255..24885316:-
NovelmiRNA-787	uauuuuguugguuuucgu	ggaagaaagauaca	ggaagaaagauacagauccaccgccuggaacagauaucuguccuccaugggguuuuucuguuuauuuuguugguuuucgu	14:3081731..3081811:-
NovelmiRNA-788	cauucucugguggccuagcag	ugccgggccaccagagaacuug	ugccgggccaccagagaacuugucauugauauguggcauucucugguggccuagcag	2:9139857..9139914:+
NovelmiRNA-789	ugaugccuggcauuuugugugu	acacaaaaugccaggcaucag	ugaugccuggcauuuuguguguguuguguguuucuuucuccauacacacaaaaugccaggcaucag	7:97192103..97192169:-
NovelmiRNA-790	cuggcugggucccugagaggcc	ccucucaggaucucagcccucc	ccucucaggaucucagcccuccagacguaaaggaagaggcuggcugggucccugagaggcc	2:7554015..7554076:+
NovelmiRNA-791	ggggacagugccaggggu	ucacagggcagugugcuggc	ggggacagugccaggggugcugaggcucucuggacgccacugugcuuaugugggcacucacagggcagugugcuggc	2:141452057..141452134:-
NovelmiRNA-792	uaagugcuuccauguuucag	uuaacauggggguaccugcu	uuaacauggggguaccugcugucuaaaacuaaaguaagugcuuccauguuucag	8:115200213..115200267:+
NovelmiRNA-793	ggagagaacgcggucugaguggu	gccauugaugaucguucu	gccauugaugaucguucucguuuuucuuuucggaggaacgagagggagagaacgcggucugaguggu	11:75594032..75594099:+
NovelmiRNA-794	uuauuaaauaaugccuugaggu	cucaaggcauugauuaauu	cucaaggcauugauuaauuaauuguugauuuaauuaauuauuaaauaaugccuugaggu	GL893283.2:48228..48287:+
NovelmiRNA-795	ggaaaaggauuggcucug	gagcccaucucuuccag	gagcccaucucuuccaggcucuaccaccuucuuuugauucucaaugaagaagguaucccaggaaaaggauuggcucug	16:77202384..77202462:-
NovelmiRNA-796	ucgugagugcaggcgcugaccu	ucgguucuuggacucauucagg	ucgugagugcaggcgcugaccucgaucuuucugcgggucgguucuuggacucauucagg	3:9681106..9681165:+
NovelmiRNA-797	acugaauggaauugucucagcc	cugagacaauuccauucagugu	cugagacaauuccauucaguguguuccacauaaauacacugaauggaauugucucagcc	11:26036936..26036995:+
NovelmiRNA-798	gacccuguccgccccuucc	gagggccggacagagcag	gagggccggacagagcagccgaggcccgcugacccuguccgccccuucc	GL896538.1:22071..22120:-
NovelmiRNA-799	ucuccuugcgagucucugcugc	ggcggggacucguauggaaggaga	ggcggggacucguauggaaggagacgcugcuggugaccuguucucuccuugcgagucucugcugc	9:147940122..147940187:+
NovelmiRNA-800	uaauacugccugguaaugauga	caucuuacugggcagcauugga	caucuuacugggcagcauuggauggugucuggucucuaauacugccugguaaugauga	6:58064309..58064367:+
NovelmiRNA-801	ccucccccccuucccggg	cggggguggggggugggg	ccucccccccuucccgggcgugaguccaggcgauuugggaagcgagaggcggcgcagcagggauggcggccggggguggggggugggg	6:858471..858559:-
NovelmiRNA-802	cccucccgggccuccggaacuu	uugcgagggccucgggagcagc	cccucccgggccuccggaacuuuccaaaguugcaaaguugcgagggccucgggagcagc	5:22655355..22655414:+
NovelmiRNA-803	ucccagcuggucauuaauccuc	gacuuaauggcuggcugggaggc	gacuuaauggcuggcugggaggcagggccaagggccacugguuccucccagcuggucauuaauccuc	JH118939.1:53928..53995:-
NovelmiRNA-804	ugcuucuacaguggcuga	agccacguaauaaacaac	ugcuucuacaguggcugaggcuggacuccuggcucaggaacauccauaugccacagcuacagccacguaauaaacaac	9:139492479..139492557:+
NovelmiRNA-805	gcagcaggucuccaaggg	cugacuuguagcau	gcagcaggucuccaaggggaaaaaccgcccugacuuguagcau	5:84341417..84341460:-
NovelmiRNA-806	uugaaaggcuauuucuugguc	cccagauaauggcacucucaaac	cccagauaauggcacucucaaacaaguuuccaaguuguuugaaaggcuauuucuugguc	9:130508350..130508409:-
NovelmiRNA-807	guguaugugcuuggcugu	ggccauucauucaugccu	guguaugugcuuggcugucaucaagcuggccauucauucaugccu	8:86838148..86838193:+
NovelmiRNA-808	gcaaggacuggcacagauucugcc	caagacgcugacgcccgggggccaugccg	gcaaggacuggcacagauucugccucaggugcgaacacugcagcaagacgcugacgcccgggggccaugccg	GL896146.1:102..174:+
NovelmiRNA-809	cugauagucacugauagugg	ucuucagugacugcaagu	cugauagucacugauaguggaucuuaaucuucagugacugcaagu	1:12011923..12011968:-
NovelmiRNA-810	uguguggcuaagugguagauuu	cuuccacuuagccacacgug	cuuccacuuagccacacgugggccuuuuacucugcauguguggcuaagugguagauuu	JH118647.1:32182..32240:+
NovelmiRNA-811	acuuuuggaaggcuuagaccau	ugggucugagaacuuacaaaagu	ugggucugagaacuuacaaaaguguggauuauagaggacacuuuuggaaggcuuagaccau	1:107468244..107468305:-
NovelmiRNA-812	aguggcuguggcucgacu	agcuuccauaugccgcaga	aguggcuguggcucgacuccuggcuccagagcuuccauaugccgcaga	13:180267080..180267128:+
NovelmiRNA-813	cgggcuggcccugagccccgug	ugaggccagagucuggg	cgggcuggcccugagccccgugaccuugaaggcagaugcacuuuacaaacacucugccucuuaguucuuugaggccagagucuggg	GL896280.1:4281..4367:-
NovelmiRNA-814	uggucgaccaguuggaaaguaau	cuucaccugguccacuagccgu	uggucgaccaguuggaaaguaauuguuucgaauguacuucaccugguccacuagccgu	GL894231.1:6729..6787:-
NovelmiRNA-815	caaagcacacggccugcagagagg	ucucugggccugugucuuagg	ucucugggccugugucuuaggcucugcaagaucaaccgagcaaagcacacggccugcagagagg	GL896302.1:17726..17790:-
NovelmiRNA-816	ucaucuggaggcgucugcuag	aguggugucuccagugugg	aguggugucuccagugugguuuugagaaggguucugaggcucuguggccucaucuggaggcgucugcuag	8:103915..103985:-
NovelmiRNA-817	uaagugcuuccauguuucagu	uuuaacauggggguaccugcu	uuuaacauggggguaccugcugucuaaaacuaaaguaagugcuuccauguuucagu	8:115200212..115200268:+
NovelmiRNA-818	gaaggagcccuggucuuggaa	cacaggaccagggcucaagucu	gaaggagcccuggucuuggaaccacaggaccagggcucaagucu	4:93749206..93749250:+
NovelmiRNA-819	ucucuguguucgcccucacugugg	ucuguggaguggaccggagu	ucucuguguucgcccucacuguggggugcccuggauccucuguggaguggaccggagu	14:59028533..59028591:+
NovelmiRNA-820	ccggaggaccggucagcucuc	gaugcagaucaugucugguaugggag	gaugcagaucaugucugguaugggagagagggagauagcccugacuccggaggaccggucagcucuc	2:64754583..64754650:+
NovelmiRNA-821	cagugccagguggggaguuugacu	gcucucacuucuggcgcu	gcucucacuucuggcgcuaaggaagugguuacagugccagguggggaguuugacu	8:57212698..57212753:-
NovelmiRNA-822	aacacaugugugcugaguggaac	uuccacuccugacauguggacc	aacacaugugugcugaguggaacuacuuccugcuucaccaauuccacuccugacauguggacc	3:55853086..55853149:+
NovelmiRNA-823	cgggacgggugucggggu	ugcggauuuauuacaaggg	ugcggauuuauuacaagggcuauuucaaaggauggugcccgggacgggugucggggu	14:146743676..146743733:+
NovelmiRNA-824	aggcugcaggaugguaggcugug	ugggcugcaccugcggggguc	aggcugcaggaugguaggcugugcaaagagggaggggagggggaaccgaggggcgugggcugcaccugcggggguc	GL894574.1:30345..30421:+
NovelmiRNA-825	ccugggucucccuucccccagc	ugguggggagggggcucgugca	ugguggggagggggcucgugcaccugaaaugacccagugccugggucucccuucccccagc	4:104798855..104798916:-
NovelmiRNA-826	gugaguuuguaggguuggaga	ucuagccuaacaaacucccgu	gugaguuuguaggguuggagagagaaauuguucaucugucaaaacaauagugauguuuucuccagaucucuagccuaacaaacucccgu	4:108993455..108993544:+
NovelmiRNA-827	cggggcggcaguuccuggagg	uccagggugcucgccccagcccgc	cggggcggcaguuccuggagggguguugaagcccccacccuccagggugcucgccccagcccgc	7:95145342..95145406:+
NovelmiRNA-828	uuggaagaacuaucagcugcau	uccugauaguucuuccaacuga	uccugauaguucuuccaacugauuaguauuuucaguuggaagaacuaucagcugcau	16:5551497..5551554:-
NovelmiRNA-829	aaccagacucugagagcaggac	cguugcccucucugucuuggucug	cguugcccucucugucuuggucuggauuuucccaaaccagacucugagagcaggac	X:9012924..9012980:-
NovelmiRNA-830	agagggaagagggaaggaggga	ucccuccuccuuccacccuagu	agagggaagagggaaggagggauaacguaggaaagagaucucccuccuccuuccacccuagu	2:20325938..20326000:-
NovelmiRNA-831	guggcuguggcauagaccucaa	gagguggcucagauacgu	gagguggcucagauacgugaugcaguggcuguggcauagaccucaa	8:87897318..87897364:+
NovelmiRNA-832	uucgcggcccgcgcugggagcg	ucccaguccgggucgcgccgcccuc	ucccaguccgggucgcgccgcccucuugagcuucgcggcccgcgcugggagcg	15:116575798..116575851:+
NovelmiRNA-833	ugaguccaggaagaggaagaau	uuacuccuuuccuaggcuuugc	ugaguccaggaagaggaagaaugaguuauuuaauguugauuacuccuuuccuaggcuuugc	GL895308.2:261555..261616:+
NovelmiRNA-834	accccccugcucuugggugagcg	cuccccucuggcacaggggaggc	accccccugcucuugggugagcgcuucugccagcgaaccugugcuccccucuggcacaggggaggc	5:111021272..111021338:-
NovelmiRNA-835	ugcuuguggcccaggagcugcu	cagcucuugucccaggaggc	ugcuuguggcccaggagcugcugcgugugggugucauuucagcagcucuugucccaggaggc	10:75729144..75729206:+
NovelmiRNA-836	ccucugggccccuccuccagcu	cagggagggucccuagguc	ccucugggccccuccuccagcuccaccugcauacaccuggcagccccugcagggagggucccuagguc	GL893138.2:51842..51910:+
NovelmiRNA-837	aagguuacuuguuaguucagg	ugaacuauuguauauccuccu	aagguuacuuguuaguucaggaccucauuuuucuugccugaacuauuguauauccuccu	1:218563769..218563828:-
NovelmiRNA-838	aggcugucugggaaccagc	uggucccaggcucccga	aggcugucugggaaccagccuggucccaggcucccga	JH118405.1:5879..5916:-
NovelmiRNA-839	uuucugcaggccucugcu	cacaggccaagagagg	cacaggccaagagaggaagggccuuucugcaggccucugcu	7:1256538..1256579:+
NovelmiRNA-840	uugucaguaguugcaugcaggga	uccuccauguaauuacugc	uccuccauguaauuacugccuguccuugguuucugguugucaguaguugcaugcaggga	13:108096435..108096494:+
NovelmiRNA-841	cugaagcucuccuggccggacu	ggaggaccaggagaacaacagag	ggaggaccaggagaacaacagagcuuugauguggagguugcugaagcucuccuggccggacu	7:29422457..29422519:-
NovelmiRNA-842	ugauuggcaccucuuggaguga	cauuccaggaagugccauucacg	cauuccaggaagugccauucacguggcuaaaaauaugauuggcaccucuuggaguga	X:137237112..137237169:-
NovelmiRNA-843	uggcaguggaauuagugauugu	aaucagcuaauuacacugccuac	uggcaguggaauuagugauuguaagcgccagaguacaaucagcuaauuacacugccuac	9:44167441..44167500:+
NovelmiRNA-844	aauggcgcuuuuuugugaaga	uucacaagaaggugucaauuca	uucacaagaaggugucaauucagguggacuaaaauaugaauggcgcuuuuuugugaaga	X:137140013..137140072:-
NovelmiRNA-845	agcggggcuucuguaggguaccu	agcccccacaucuagucaccaagcccu	agcggggcuucuguaggguaccugucccccagcccccacaucuagucaccaagcccu	2:158451782..158451839:-
NovelmiRNA-846	uguuccuugacuguggaccaga	aggcucaggaugggaacaguc	aggcucaggaugggaacagucugcugugcgccuguuccuugacuguggaccaga	7:80388365..80388419:+
NovelmiRNA-847	cccgguggcggggggggug	ccuccaguccugcucaggaag	cccgguggcggggggggugguaagacgggaaggaaaagccaggugccuccuccaguccugcucaggaag	16:81524744..81524813:-
NovelmiRNA-848	guccugugaugaucucccugagc	uauuggaagauccagcaucaccc	guccugugaugaucucccugagccugggggcuauuggaagauccagcaucaccc	2:76036622..76036676:+
NovelmiRNA-849	uuccacugaugacuucuu	uaggggucgaaucggaac	uuccacugaugacuucuuuuuuuauuauuauuauuuugggguugcacauauggugguucacagacuaggggucgaaucggaac	8:70118929..70119012:-
NovelmiRNA-850	gcgccgcgcggcugggagg	ucagccggcgccgggccu	gcgccgcgcggcugggaggcggauccaggccucagccggcgccgggccu	6:3460542..3460591:+
NovelmiRNA-851	ugcguggcuucucugugcaguc	cacaggaaggccacggaggggc	ugcguggcuucucugugcagucuuuucuucugggaccugcacaggaaggccacggaggggc	JH118729.1:80987..81048:+
NovelmiRNA-852	uugcuacaaagacuguacugcc	caguacagucuuuguagcaagu	caguacagucuuuguagcaaguguuuauaucacuugcuacaaagacuguacugcc	1:232557360..232557415:-
NovelmiRNA-853	accacaggauagaaccaca	uguaaucuguauugcugggac	uguaaucuguauugcugggaccuuucgaauauauauuuuugggggaccacaggauagaaccaca	4:12478545..12478609:+
NovelmiRNA-854	uagaggagaggcuaccaccacc	ugcggccccuucguucuaccccc	ugcggccccuucguucuacccccggagcccacagggguagaggagaggcuaccaccacc	12:20363758..20363817:+
NovelmiRNA-855	ugagaugagagcccuuggccacu	gguccagggcuucccaucccagcu	gguccagggcuucccaucccagcuuggccuauuuguugagaugagagcccuuggccacu	2:76693980..76694039:+
NovelmiRNA-856	uuggaagaacuaucagcugcau	auuuccugauaguucuuccaacu	auuuccugauaguucuuccaacugauuaguauuuucaguuggaagaacuaucagcugcau	16:5551497..5551557:-
NovelmiRNA-857	acagcuccuggacuccucuaug	uagagaugagucuggagcagaucu	uagagaugagucuggagcagaucuguagguauuugagagacagcuccuggacuccucuaug	1:250901286..250901347:-
NovelmiRNA-858	uguggagaccucagcacguagu	cgugucugucugucuucacugc	uguggagaccucagcacguaguuucuucuugugcacgucugcgugucugucugucuucacugc	11:6249985..6250048:-
NovelmiRNA-859	gaggaggagggaagaaaggcug	agucuuccagcccucccccugc	gaggaggagggaagaaaggcugcugcuguucuucucgcagucuuccagcccucccccugc	2:146863047..146863107:-
NovelmiRNA-860	uggucaagcuguacagguuucuggc	aaggaacccaagagccaggacaucu	aaggaacccaagagccaggacaucuacucgaggcuguuggucaagcuguacagguuucuggc	1:94937730..94937792:+
NovelmiRNA-861	uuggccuucgcacccuaacagg	agggagggugucggaggcaggagg	agggagggugucggaggcaggagggcucagggcgcccuuggccuucgcacccuaacagg	2:149522204..149522263:-
NovelmiRNA-862	aaaugaaaaggauugguuucu	gaagucaauccuuuucguuuu	aaaugaaaaggauugguuucucuuauguuccuaaugagaagucaauccuuuucguuuu	5:77831973..77832031:-
NovelmiRNA-863	gcgggcggggccgggggugg	uccuucuuccaagaccgcag	uccuucuuccaagaccgcaggacacggcgggcggggccgggggugg	X:140326933..140326979:+
NovelmiRNA-864	cugugugcugggagcuga	cccuccacagcgcucaagcc	cugugugcugggagcugaagaggaaagaaguccagucccuccacagcgcucaagcc	13:162962867..162962923:-
NovelmiRNA-865	agacuggcggggcccucggcc	ccgagguucucgucggcucagc	ccgagguucucgucggcucagccggccgugugugcagacuggcggggcccucggcc	5:272053..272109:-
NovelmiRNA-866	aggcaguggacacuguggcacc	ugcaggugucuaaggccagg	ugcaggugucuaaggccagggccaucguggcuggggacgaaguggcccaggcaguggacacuguggcacc	3:26157719..26157789:-
NovelmiRNA-867	aacagcuuucuguagcagagauc	ucucugcugagaaagccuacca	ucucugcugagaaagccuaccaugaacagcuuucuguagcagagauc	5:15593137..15593184:-
NovelmiRNA-868	cagggcuuggggagcagagaga	ucuuugcuucccgguuccugcg	ucuuugcuucccgguuccugcguuaccgucuggaaaggcagggcuuggggagcagagaga	12:1918968..1919028:-
NovelmiRNA-869	ucugccuguaggaaugcuguag	cacagcauuccugaaggcag	ucugccuguaggaaugcuguaggcugcucgcucgguccccacagcauuccugaaggcag	16:59466904..59466963:+
NovelmiRNA-870	cggcugggcucuucagaacggu	cggccugguccgcgccgua	cggccugguccgcgccguaccccuugagcaaaaagcuggcugagaaggcugugcuggaggcuaacggcugggcucuucagaacggu	4:111556597..111556683:-
NovelmiRNA-871	agcggggcuucuguaggguaccu	agcccccacaucuagucaccaagcccu	agcggggcuucuguaggguaccugucccccagcccccacaucuagucaccaagcccu	2:158073802..158073859:-
NovelmiRNA-872	aggcgacuucuaggacccgca	cgggagccggggcuucgccuuc	aggcgacuucuaggacccgcaaguuucccaacuacgugcgggagccggggcuucgccuuc	3:66675852..66675912:-
NovelmiRNA-873	ucacaguggcuaagugcggc	cguguuaagccacuccaucc	ucacaguggcuaagugcggcugagugacaggacugugacauccguguuaagccacuccaucc	17:65643293..65643355:+
NovelmiRNA-874	uuggcucugcgaggucggcuca	gguucugauguggcggugggcaacg	gguucugauguggcggugggcaacgugagggcagccagcaccugugagguugguggugcugacguuggcucugcgaggucggcuca	3:42401525..42401611:-
NovelmiRNA-875	ucaguaguugcaugcagggag	uuccuccauguaauuacugccu	uuccuccauguaauuacugccuguccuugguuucugguugucaguaguugcaugcagggag	13:108096434..108096495:+
NovelmiRNA-876	aucacacaaaggcaacuuuug	agagguugcccuuggugaauuc	agagguugcccuuggugaauucgcuuuauuuacguugaaucacacaaaggcaacuuuug	GL894231.1:10062..10121:-
NovelmiRNA-877	agauaugagaguguugguccuga	agaaccaucucucuuauaucugc	agaaccaucucucuuauaucugccaccugccuucucugaccugcagauaugagaguguugguccuga	3:110277806..110277873:-
NovelmiRNA-878	uucucugagggcaguuccugca	uggggcuugcugucaggaggc	uggggcuugcugucaggaggcacaacgauacgcagcuucucugagggcaguuccugca	8:80031829..80031887:+
NovelmiRNA-879	cagggcuuggggagcagagag	cuuugcuucccgguuccugcg	cuuugcuucccgguuccugcguuaccgucuggaaaggcagggcuuggggagcagagag	12:1918969..1919027:-
NovelmiRNA-880	cgggcggggccgggggug	ccuucuuccaagaccgca	ccuucuuccaagaccgcaggacacggcgggcggggccgggggug	X:140326934..140326978:+
NovelmiRNA-881	ucugagaugugaccugggcaucc	gugccuggguccccuccccagagg	gugccuggguccccuccccagagguucaaauuuaauugcucugagaugugaccugggcaucc	5:30185306..30185368:-
NovelmiRNA-882	ggagaaauuauccuugguguguu	aucauacaaggacaauuucuuuu	ggagaaauuauccuugguguguucgcuuuauuugugaugaaucauacaaggacaauuucuuuu	GL894231.1:25701..25764:-
NovelmiRNA-883	ugcgccgggcuguggauuccgc	ugggaucgcaccccggcggcgg	ugcgccgggcuguggauuccgccugucuaggccaggugggaucgcaccccggcggcgg	3:171160..171218:+
NovelmiRNA-884	gagcagcgcgcgagaggg	cggcucugcgccgggcucgc	cggcucugcgccgggcucgccagcgccgagcagcgcgcgagaggg	18:20562652..20562697:-
NovelmiRNA-885	uugugucaauaugcgaugaugu	gucaucacguggugacgcaaca	uugugucaauaugcgaugaugugugugauggcacagcgucaucacguggugacgcaaca	18:22280554..22280613:-
NovelmiRNA-886	ucaacaaaaucacugaugcugga	cagcaccaggauauuguugggg	ucaacaaaaucacugaugcuggaguugcgugugucaucacucagcaccaggauauuguugggg	12:1507090..1507153:-
NovelmiRNA-887	aucauagaggaaaauccacau	guagauuuuccuucuaugauu	guagauuuuccuucuaugauuacguguuggaugguuaaucauagaggaaaauccacau	GL894231.1:31685..31743:-
NovelmiRNA-888	cacgugcgugcugguaucugg	agguaucaugugugugugugug	agguaucauguguguguguguguguauagacgugcacacacgugcgugcugguaucugg	12:21008909..21008968:-
NovelmiRNA-889	gcagggaggacagaaacu	aacguguuaccuuguau	gcagggaggacagaaacuugucacagaucagaggagacuaaggagaaauguguuacaacguguuaccuuguau	6:150831101..150831174:-
NovelmiRNA-890	ugcaauugugaucugaucucagc	ccaggggucagauccaagcu	ccaggggucagauccaagcugcgguugugaucugaucucagcugcaauugugaucugaucucagc	3:66887008..66887073:-
NovelmiRNA-891	uggcaccagcacuggcggug	gcuggcaguguugguggcacu	gcuggcaguguugguggcacucgugugguggcaguggcaccagcacuggcggug	14:138325844..138325898:-
NovelmiRNA-892	ccucugggccccuccuccagcu	cagggagggucccuagguc	ccucugggccccuccuccagcuccaccugcauacaccuggcagccccugcagggagggucccuagguc	2:162274533..162274601:+
NovelmiRNA-893	ccgcugggaguagagcagccaa	uggcuucucugacccggcccag	ccgcugggaguagagcagccaagcagccaccucggccucacuggcuucucugacccggcccag	7:27757663..27757726:-
NovelmiRNA-894	uugcuacaaagacuguacugcc	caguacagucuuuguagcaagu	caguacagucuuuguagcaagugauauaaacacuugcuacaaagacuguacugcc	1:232557362..232557417:+
NovelmiRNA-895	augcaccugggcaaggauucag	uaauccuagcuauccggguccuagu	uaauccuagcuauccggguccuagugcugucucgaagcaaugcaccugggcaaggauucag	X:48643222..48643283:+
NovelmiRNA-896	gaggucacugccuggaccuggu	ugggggcaggugggugaccucua	ugggggcaggugggugaccucuaagcugcaaaaacugugcuguccuugugaggucacugccuggaccuggu	6:82667720..82667791:+
NovelmiRNA-897	uucccuuugucauccuuugccc	gcagggacagcaaaggggugc	uucccuuugucauccuuugcccaggguucugaguggggcagggacagcaaaggggugc	1:159732014..159732072:+
NovelmiRNA-898	ggggcugggaggugcgug	cccagcaccacucugcccggc	cccagcaccacucugcccggcaggacugagucuccaugggaaaaugccagaagccugcaggggcugggaggugcgug	3:49539202..49539279:+
NovelmiRNA-899	aaaggauucugcugucggucccacu	uggugggcacagaauccggccu	aaaggauucugcugucggucccacuccaaaguucccaaaauggguggugggcacagaauccggccu	GL894231.1:8046..8112:-
NovelmiRNA-900	cuuuuggcucucugugcagca	cggcaaaaagggagccaagaaga	cuuuuggcucucugugcagcaccauggcgguuggcaagaauaagugccuuacgaaaggcggcaaaaagggagccaagaaga	7:81602228..81602309:+
NovelmiRNA-901	uucccuccugcugguacuccc	gaguuaccaguuccagggcuggcu	gaguuaccaguuccagggcuggcugauugaacaguucccuccugcugguacuccc	2:58935008..58935063:-
NovelmiRNA-902	uuagaggacuugggcugggaac	acccagcccagacccucaaaau	acccagcccagacccucaaaauuaaucaugauuaacuauuagaggacuugggcugggaac	16:6232109..6232169:-
NovelmiRNA-903	aguccuucccugaaccug	ugugcagggugacccacucu	ugugcagggugacccacucuggcuccuuccagcuccucacuccagaugcuuacuggaccuagaguccuucccugaaccug	1:75017736..75017816:+
NovelmiRNA-904	ucugugccgaaagcauggggaca	aaccccagcuuaggaaacagggu	aaccccagcuuaggaaacaggguuguucuucauguggaugacucugugccgaaagcauggggaca	GL893103.2:5214..5279:-
NovelmiRNA-905	cgccuuccugguccugcacu	gacagacugugagaggugcu	cgccuuccugguccugcacuacagaggacagacugugagaggugcu	12:55292721..55292767:-
NovelmiRNA-906	acaggcucggugggagggagcgucu	aagcccuuggccccugggucugagg	acaggcucggugggagggagcgucuagaagcccuuggccccugggucugagg	17:43583284..43583336:-
NovelmiRNA-907	ucugguucugugacccugccu	uaagagcaucugaaccagggguuc	ucugguucugugacccugccuauuugcccuucagccagguaagagcaucugaaccagggguuc	7:55687380..55687443:+
NovelmiRNA-908	uccccuuucuaaaagcacucaga	ugagcugucaagaaagggcaga	uccccuuucuaaaagcacucagaggggcuuucaauaaugacccacugagcugucaagaaagggcaga	2:83796913..83796980:+
NovelmiRNA-909	ugaacagggccuuucugggu	ccagggaggugcuguucacc	ccagggaggugcuguucaccuagacuauaugugaacagggccuuucugggu	X:136187002..136187053:-
NovelmiRNA-910	uugguguacacuggaauagcu	cuguuccaguguacaccagcu	cuguuccaguguacaccagcugaauauugguucuggaguugguguacacuggaauagcu	16:18362899..18362958:+
NovelmiRNA-911	cggcucagagccuggguc	gacaggucuggcggcg	gacaggucuggcggcgcccggcucagagccuggguc	18:1688701..1688737:-
NovelmiRNA-912	ucaagucuaagccacuugggucugu	agagcccaagggcuuaggcaacaca	agagcccaagggcuuaggcaacacaaagccaggagccuuuauucaagucuaagccacuugggucugu	13:144132017..144132084:+
NovelmiRNA-913	ucguggucacugucgcucuccagg	aggauggcggcuggagcacgag	ucguggucacugucgcucuccaggcaggaaggauggcggcuggagcacgag	10:73697146..73697197:+
NovelmiRNA-914	uuccugagucggacugggcugcgg	caccccaucccccuccggagcgc	uuccugagucggacugggcugcggagcgucuacacgcaccccaucccccuccggagcgc	4:56174510..56174569:+
NovelmiRNA-915	ucuaugguuguuugaauccagg	uggauucaaucaauuguggauu	uggauucaaucaauuguggauuguguacuaugcuuaucaucuaugguuguuugaauccagg	16:46336534..46336595:+
NovelmiRNA-916	ucaggguccugaacucuccucu	caugggggucucagaguccuggu	caugggggucucagaguccugguacuuugugcauaucaggguccugaacucuccucu	7:58574105..58574162:+
NovelmiRNA-917	uuugcagugugcugaaaccucg	agguuauggcaaacuggguuuc	agguuauggcaaacuggguuucagcaccuagcaaaauagagggcugauuuugcagugugcugaaaccucg	6:4257679..4257749:-
NovelmiRNA-918	acuggacugggagucaga	ugucccagcucugc	acuggacugggagucagaaacccuugucccagcucugc	2:120929056..120929094:+
NovelmiRNA-919	guaagagaaauagaacauacagu	uguaauauguucuguuucucuuaaacuc	uguaauauguucuguuucucuuaaacucuuacaaagaguaagagaaauagaacauacagu	8:10147557..10147617:-
NovelmiRNA-920	uguguggcuaagugguagauuu	aucuuccacuuagccacacgug	aucuuccacuuagccacacgugggccuuuuacucugcauguguggcuaagugguagauuu	JH118647.1:32180..32240:+
NovelmiRNA-921	uucaaguaacccaggauaggcu	ccuauucuugguuacuugcacgc	uucaaguaacccaggauaggcugugcaggucccaaggggccuauucuugguuacuugcacgc	13:24885254..24885316:-
NovelmiRNA-922	agcccuggcuccucccacu	uggcugcggccacagggcugg	agcccuggcuccucccacuccuguucuucucacccuggcugcggccacagggcugg	GL893472.1:41633..41689:+
NovelmiRNA-923	gcuucaaucgguggugugacaaac	aacaccacuuuugggugaagcgg	aacaccacuuuugggugaagcggcagcaaguugugcuguuuugcuucaaucgguggugugacaaac	GL896426.1:64213..64279:-
NovelmiRNA-924	ugaggaggaaacugaagcucagg	ugagccucugcuuccuccucugu	ugaggaggaaacugaagcucagggaggaaaagccagccucucugagccucugcuuccuccucugu	14:45116608..45116673:+
NovelmiRNA-925	acugaauggaauugucucagc	ugggaaugccuuucagguu	acugaauggaauugucucagccuguugggaaugccuuucagguu	11:26036912..26036956:-
NovelmiRNA-926	ugugacagcucccgcccugaca	ccggggaggggcgcuguuaccgug	ccggggaggggcgcuguuaccgugucuucuugugcaugugacagcucccgcccugaca	3:135421778..135421836:-
NovelmiRNA-927	ccaaaccaguugugccuguag	cacaggcacggcugguuugag	cacaggcacggcugguuugagcauuuuaacugaauugccaaaccaguugugccuguag	14:133619337..133619395:+
NovelmiRNA-928	aguccuucccugaaccug	ugugcagggugacccacucu	ugugcagggugacccacucuggcuccuuccagcuccucacuccagaugcuuacuggaccuagaguccuucccugaaccug	JH118404.1:51325..51405:-
NovelmiRNA-929	augguggacaagagcagaaggggu	acuuccuguucugcacccuaagu	acuuccuguucugcacccuaaguuaggagaggggaagagccacuuccuugacaugguggacaagagcagaaggggu	5:70158787..70158863:+
NovelmiRNA-930	caaaacagagaaucaagacug	agucuugauucucuguuuuguu	agucuugauucucuguuuuguugguuugacuucugaaguauugcccaaaacagagaaucaagacug	7:67901071..67901137:+
NovelmiRNA-931	ggagagaacgcggucugaguggu	auugaugaucguucucguuuuucuuuuc	auugaugaucguucucguuuuucuuuucggaggaacgagagggagagaacgcggucugaguggu	12:35847708..35847772:+
NovelmiRNA-932	uccaggagccgggucccagggaag	ucccugggaacgugcuccuagcgcc	ucccugggaacgugcuccuagcgccgcaggagguccaggagccgggucccagggaag	3:85283149..85283206:-
NovelmiRNA-933	caaaacagagaaucaagacug	agucuugauucucuguuuu	agucuugauucucuguuuugggcaauacuucagaagucaaaccaacaaaacagagaaucaagacug	7:67901070..67901136:-
NovelmiRNA-934	agcgaaacuggaucuggaccagcu	cugggcuugauuccaguuucuacgcgca	cugggcuugauuccaguuucuacgcgcaccuaaagcgaaacuggaucuggaccagcu	3:19647635..19647692:+
NovelmiRNA-935	uuggggcgaggggacuuggau	cauaucccugcccgccccc	uuggggcgaggggacuuggauccgucucaacguuccauaucccugcccgccccc	9:50938236..50938290:-
NovelmiRNA-936	gaccagguuucccaggaaucu	agcccccaagaaccuagcca	gaccagguuucccaggaaucucaguccagagagcccccaagaaccuagcca	1:303226391..303226442:-
NovelmiRNA-937	aucccggggccgagggagca	cucucucagagcucagaaucc	cucucucagagcucagaauccuggcgaggaucccggggccgagggagca	17:5625186..5625235:-
NovelmiRNA-938	gggcucagaggggagacgca	cugcaccccucuuagccccu	gggcucagaggggagacgcaaccuccuacuuccucagcugcaccccucuuagccccu	6:48971499..48971556:+
NovelmiRNA-939	cugcuggaggacgcccggugu	cccgugugccgugcuccagcgugg	cccgugugccgugcuccagcguggugugggccacucagcucugcuggaggacgcccggugu	11:14607143..14607204:+
NovelmiRNA-940	ugagugugcuuugagaacagugg	acggggucucaaaggaggcucaug	ugagugugcuuugagaacagugggcagcacagacacggggucucaaaggaggcucaug	18:9815711..9815769:+
NovelmiRNA-941	ccaggcugacugugcuguccc	ggcagcucagcacagucuguggc	ggcagcucagcacagucuguggcucugacccaggcugacugugcuguccc	17:29353174..29353224:-
NovelmiRNA-942	ugcuacaaagacuguacugcca	gcaguacagucuuuguagcaag	gcaguacagucuuuguagcaaguguuuauaucacuugcuacaaagacuguacugcca	1:232557359..232557416:-
NovelmiRNA-943	caggcguuuacaguucucuga	agaggacuggaaaugccuucu	caggcguuuacaguucucugaauguagguaccguuacucuuccacacccagaggacuggaaaugccuucu	3:16644750..16644820:+
NovelmiRNA-944	ugcguggcuucucugugcagu	agcugacuggacgggcug	agcugacuggacgggcugaggaaacgcucuucuuucagccccugcguggcuucucugugcagu	2:88902952..88903015:+
NovelmiRNA-945	auuauuaaauaaugccuugagg	ucaaggcauugauuaauua	ucaaggcauugauuaauuaauuguugauuuaauuaauuauuaaauaaugccuugagg	GL893283.2:48229..48286:+
NovelmiRNA-946	uagugcaauauugcuuauagggu	acuaugggcaaguugcagauacu	uagugcaauauugcuuauaggguuuugguguuugggaagaacuaugggcaaguugcagauacu	12:37088131..37088194:+
NovelmiRNA-947	uggugccugacgucuuggcagu	agccagggcugcaggcacugaca	agccagggcugcaggcacugacauucacccaugguauuguggugccugacgucuuggcagu	GL896425.1:1750..1811:-
NovelmiRNA-948	ucuuuuccgcugcaagaagaac	gcuucuugcuaaggaaaaaaaa	ucuuuuccgcugcaagaagaacaguuuguagccuugugcuucuugcuaaggaaaaaaaa	2:28658527..28658586:-
NovelmiRNA-949	cugagacaauuccauucagugu	ugaauggaauugucucagccugu	cugagacaauuccauucaguguguuccacauaaauacacugaauggaauugucucagccugu	11:26036936..26036998:+
NovelmiRNA-950	uggcaugucuuucucugcagg	ugcugagagagacaaaugccucc	ugcugagagagacaaaugccuccugcggguccucagggucacguugguggcaugucuuucucugcagg	GL893363.2:22225..22293:+
NovelmiRNA-951	ccuguugcuaccucucugaau	ucagagagguggcaacagaca	ccuguugcuaccucucugaauuggcauagagcguagaucucagagagguggcaacagaca	17:43498965..43499025:+
NovelmiRNA-952	uggcuggagucauggcggc	cggcaaacuccugccuuu	uggcuggagucauggcggccucagcgguguccgagaaaggccggcaaacuccugccuuu	12:4812122..4812181:-
NovelmiRNA-953	ccaggcugggaaucggaucuga	agguccgagucacagcuguggca	agguccgagucacagcuguggcaacucuggauccuuuuaacgcaaugugccaggcugggaaucggaucuga	3:40596958..40597029:-
NovelmiRNA-954	cagugcaauaguauugucaaagca	gcucugacuuuauugcacuacu	gcucugacuuuauugcacuacuguacuuuacagcuagcagugcaauaguauugucaaagca	12:37079097..37079158:+
NovelmiRNA-955	cccugcugggguggaaccuga	uggcucuggccccaucaggaga	uggcucuggccccaucaggagaccaggcauggccccugcugggguggaaccuga	9:7922359..7922413:-
NovelmiRNA-956	cgcccucggggagcccag	gggccgcggaggccggc	gggccgcggaggccggcagccuacccgcccucggggagcccag	6:99173991..99174034:-
NovelmiRNA-957	ugagguuguggguuguguggc	agcucgaccuuuucccucuuc	ugagguuguggguuguguggccuggcucucagguagcucgaccuuuucccucuuc	GL892829.1:25431..25486:+
NovelmiRNA-958	agccucucugcuccuucccagg	uuugggaaggggcacugagagguc	uuugggaaggggcacugagaggucugggggccccaccaagagccucucugcuccuucccagg	2:76370777..76370839:-
NovelmiRNA-959	cagcuccgagaaggcgggauga	ugcccgcacucuuggacagagc	ugcccgcacucuuggacagagcugaggauguguaggugccagcuccgagaaggcgggauga	6:82017176..82017237:+
NovelmiRNA-960	cuucucuguuacuucccucagg	gagggagcagcaggggacg	gagggagcagcaggggacgcaaggggcaaguggcuguggccugacucugcuucucuguuacuucccucagg	GL896292.1:11863..11934:-
NovelmiRNA-961	caacuagacugugagcuucu	aagcaaacauuuucacccuuggc	caacuagacugugagcuucucaaaagcaaacauuuucacccuuggc	15:2717418..2717464:+
NovelmiRNA-962	aggugggggccgggccgcu	agguucggagucgaucagg	agguucggagucgaucagggccagccgcucccaaggagacggggaggaaagaggcugggucggggaggugggggccgggccgcu	2:9538493..9538577:-
NovelmiRNA-963	uggcgcugaggagagaauugcuguu	auacgcuauucugagcca	uggcgcugaggagagaauugcuguugaacuacagugauaguuuuauacgcuauucugagcca	4:82680412..82680474:+
NovelmiRNA-964	gugguuguggcauagaccucag	agggucuaggucgcagauacagc	agggucuaggucgcagauacagcuugguucugguguugcugugguuguggcauagaccucag	13:80688663..80688725:-
NovelmiRNA-965	ugggguuccgaaggacuaaga	cuugaguccuuuugaacccca	ugggguuccgaaggacuaagaaguuuaugugacuauaauucuugaguccuuuugaacccca	4:111113376..111113437:-
NovelmiRNA-966	aagccagagucaggggacacugu	gggucccuugauuauggcuuu	aagccagagucaggggacacuguuauucauaugacugaucagggucccuugauuauggcuuu	13:135276766..135276828:-
NovelmiRNA-967	aagccagagucaggggacacugu	gggucccuugauuauggcuuu	aagccagagucaggggacacuguuauucauaugacugaucagggucccuugauuauggcuuu	JH118523.1:19210..19272:+
NovelmiRNA-968	uuuguuugcuggaucugcagga	cuguaggggcgguggccaagg	uuuguuugcuggaucugcaggaaacuguaggggcgguggccaagg	3:8123390..8123435:+
NovelmiRNA-969	cuggagagaccaaugggugc	accuuggucucucaacuggcc	accuuggucucucaacuggccacugcuggagagaccaaugggugc	3:48584597..48584642:-
NovelmiRNA-970	ccugugcuuccucaccugcag	gccgguguggggggcacggcc	gccgguguggggggcacggccagauccaagacaaacgugccugugcuuccucaccugcag	3:59037866..59037926:+
NovelmiRNA-971	uggaggaugcucugagcucag	gaauucagagccccagg	uggaggaugcucugagcucagacacguccggccacuucaagaggauucucaucucucuggccacggugggugaauucagagccccagg	16:78094905..78094993:-
NovelmiRNA-972	ucuguaugcuggcguuccuccugc	aggaguguugucaguguacacaac	ucuguaugcuggcguuccuccugcaacaccguuguauugucaggaguguugucaguguacacaac	JH118686.1:22860..22925:+
NovelmiRNA-973	ugcaucuggaggucacugacagu	uugggugcccuuucuagagucaug	uugggugcccuuucuagagucauggucaguuacagcaugcaucuggaggucacugacagu	7:64448888..64448948:+
NovelmiRNA-974	acucccgacccggggagc	accugggggagugagucg	acucccgacccggggagcacuucagaccugggggagugagucg	GL894677.1:44785..44828:+
NovelmiRNA-975	ucuccagugagacagucucugg	agugacucacucccugguguacc	ucuccagugagacagucucuggugaacuggucuccagugacucacucccugguguacc	5:61513808..61513866:-
NovelmiRNA-976	acgcgcugccuuugagcccccguu	caggcugcagcgccagag	acgcgcugccuuugagcccccguugcgccugcgcguggcgccgggggucaggcugcagcgccagag	8:133590838..133590904:+
NovelmiRNA-977	gagcagaggaggugaggg	caaagccaccuccaggcccc	caaagccaccuccaggccccaggguguggacuccuucugccccugggagcagaggaggugaggg	12:21497940..21498004:-
NovelmiRNA-978	uuccgugguguaugugcucgugc	acugcgcugagcgcugacggacgg	acugcgcugagcgcugacggacgguuuccuucuucuuccuuccgugguguaugugcucgugc	11:84619285..84619347:+
NovelmiRNA-979	augggucugacggagcagccgc	cucugcccccuuugucacaugg	cucugcccccuuugucacaugggucugacagacccaugggucugacggagcagccgc	3:142177130..142177187:-
NovelmiRNA-980	cuucucucgucccuuccccaga	agggggcgggaugagaggauggga	agggggcgggaugagaggaugggaggggcucuaagcagggcugaugcuucucucgucccuuccccaga	16:78289791..78289859:+
NovelmiRNA-981	ugauuggcaccucuuggagugaa	cauuccaggaagugccauucacg	cauuccaggaagugccauucacguggcuaaaaauaugauuggcaccucuuggagugaa	X:137237111..137237169:-
NovelmiRNA-982	uaacucugauuuguuucccagg	uugggggcuggaagacagaguugu	uugggggcuggaagacagaguuguugaguaagugcaaaaauaacucugauuuguuucccagg	13:67378816..67378878:-
NovelmiRNA-983	ucucacccccacgucgguuggagc	cccaaacggcggcggggggaaguaggg	cccaaacggcggcggggggaaguaggguccccacagcgacgguuccgggcugcgcgccucucacccccacgucgguuggagc	14:140537491..140537573:+
NovelmiRNA-984	agagggcuagaacaccaca	uggugugucagcccuuaaa	uggugugucagcccuuaaacaucuccuccagaaagacuuagaggagucuugaauggucugcgggaggcagagggcuagaacaccaca	X:104396226..104396313:+
NovelmiRNA-985	ugugacugugcacccuggguugc	aaccccaggggccacaugaggagg	ugugacugugcacccuggguugcugugaagggacauagagccaccaccccaaccccaggggccacaugaggagg	2:3499268..3499342:+
NovelmiRNA-986	uucaccaucucugggcagcuuc	uacuguccagccuuggccugcaug	uacuguccagccuuggccugcaugcuccccaugccagagcauucaccaucucugggcagcuuc	14:88071007..88071070:+
NovelmiRNA-987	cgccaaggcugugguggca	ccaagcagcaggggc	ccaagcagcaggggcagaagccugcgagaggcucccgagguggggccuagcgcaccuccugccgccaaggcugugguggca	2:5652914..5652995:-
NovelmiRNA-988	ucccugacuucuggcccccaga	cagggggccacuagucacugg	cagggggccacuagucacuggggagacacagcuacugucccugacuucuggcccccaga	JH118928.1:45792..45851:-
NovelmiRNA-989	uccagggugcucgccccagcccg	cggggcggcaguuccuggaggggugu	cggggcggcaguuccuggagggguguugaagcccccacccuccagggugcucgccccagcccg	7:95145342..95145405:+
NovelmiRNA-990	gaggucacugccuggaccuggu	ugggggcaggugggugaccucua	ugggggcaggugggugaccucuaagcugcaaaaacugugcuguccuugugaggucacugccuggaccuggu	6:82881122..82881193:+
NovelmiRNA-991	uuggcucugcgaggucggcuca	agcaggccugucagggcguu	uuggcucugcgaggucggcucaaggugggucuggauauugagcaggccugucagggcguu	3:42401487..42401547:-
NovelmiRNA-992	ugcccgugagccacaucaccuu	gaggcgagguggcucacgcgu	ugcccgugagccacaucaccuuggucaugcagcuauucgaggcgagguggcucacgcgu	17:65136726..65136785:-
NovelmiRNA-993	aaaucucugcaggcaaaugug	cacuuaccuguagagauucuac	aaaucucugcaggcaaaugugauguuacuaaagaaaucacacacuuaccuguagagauucuac	3:90047325..90047388:+
NovelmiRNA-994	aggcaagaugcuggcacaga	uuuguuuguuuauuuguuuuc	aggcaagaugcuggcacagaugauuccucuugcugcagguggcccugcccugaaagcagugguuuuuguuuguuuauuuguuuuc	13:35285815..35285900:+
NovelmiRNA-995	gagggagcgaguggaggaug	cccccacagccccgggc	cccccacagccccgggcgggcgggcgcgcgcgaugggcgcccuuuggcugagggagcgaguggaggaug	17:39665183..39665252:-
NovelmiRNA-996	agggcgccugaaggagcugcaca	uugcuuuuccucagaggccuuucu	agggcgccugaaggagcugcacaauuugaauuucauaauugcuuuuccucagaggccuuucu	1:31393917..31393979:+
NovelmiRNA-997	ucuuccugccucucuccguagg	ucgggggagcgguuggagggcug	ucgggggagcgguuggagggcugggggcucagucuuccugccucucuccguagg	2:72693950..72694004:-
NovelmiRNA-998	uuaguccuucggaaccccaaau	ugggguucaaaaggacucaaga	ugggguucaaaaggacucaagaauuauagucacauaaacuucuuaguccuucggaaccccaaau	4:111321713..111321777:+
NovelmiRNA-999	uagcgggcugcagagcug	gguccggucagcgggcggg	gguccggucagcgggcgggucaccaaggugaggagugaccuagcgggcugcagagcug	9:7570407..7570465:+
NovelmiRNA-1000	gcgacccauacuugguuucaga	aaaucaagcgugggugagaccu	aaaucaagcgugggugagaccuggugcaguacaggaaggcgacccauacuugguuucaga	13:115915963..115916023:+
NovelmiRNA-1001	cggcugccgcccugagcc	cuuaaaaggcaggcccgcaggc	cuuaaaaggcaggcccgcaggcugccgcucaaucgcgcuccggcugccgcccugagcc	8:59139410..59139468:-
NovelmiRNA-1002	uagaggagaggcuaccaccacca	guaggugcggccccuucguucuacc	guaggugcggccccuucguucuacccccggagcccacagggguagaggagaggcuaccaccacca	12:20363753..20363818:+
NovelmiRNA-1003	acugaauggaauugucucagc	cugagacaauuccauucagugu	cugagacaauuccauucaguguguuccacauaaauacacugaauggaauugucucagc	11:26036936..26036994:+
NovelmiRNA-1004	aacaccaaagagcugaacgcagg	agcauucagcucuuugggguuua	aacaccaaagagcugaacgcagggucuuggguuuggaacaugcuagcauucagcucuuugggguuua	GL894329.1:53757..53824:+
NovelmiRNA-1005	aaccagacucugagagcaggacu	cguugcccucucugucuuggucu	cguugcccucucugucuuggucuggauuuucccaaaccagacucugagagcaggacu	X:9012923..9012980:-
NovelmiRNA-1006	agggcaucccuguaggagc	uccuacagggaugcccuuc	agggcaucccuguaggagcuguguguucaagcuccuacagggaugcccuuc	3:54780901..54780952:+
NovelmiRNA-1007	uuugucugugguguaggcccgc	acuuccauaugccacaggu	uuugucugugguguaggcccgcagcuacagcucugauucaacuccuagccuagcaacuuccauaugccacaggu	14:7955555..7955629:+
NovelmiRNA-1008	ucugacccuggccccugacccu	gacggaggucagggcaagggg	gacggaggucagggcaagggguagaggcugaaccucugacccuggccccugacccu	14:121670000..121670056:+
NovelmiRNA-1009	uauaagguauauauguggacuu	uuccacauauauaccacauauaca	uuccacauauauaccacauauacacauauacaacuaagguguauaagguauauauguggacuu	13:192188711..192188774:-
NovelmiRNA-1010	ggguggcggggggaaggg	cuuuuuuuaggccaccccg	ggguggcggggggaagggaggguuagugguuuuuguuuugcuuuguucuuuucuuuuuuuaggccaccccg	2:3195017..3195088:+
NovelmiRNA-1011	cuaacucccguguacugcacug	augugguacagggaguaaaggcc	augugguacagggaguaaaggccaguuguauucuugcacagggcuaacucccguguacugcacug	16:48458276..48458341:+
NovelmiRNA-1012	ugaacucgaguuggaagaggcga	gccucuuccucucggucccau	gccucuuccucucggucccauauugaacucgaguuggaagaggcga	15:92417704..92417750:+
NovelmiRNA-1013	uugccccgucgaagcugucggug	cgcucagcuuuccugggcagga	uugccccgucgaagcugucggugcugccagauaaggaaccacgcucagcuuuccugggcagga	18:17351093..17351156:+
NovelmiRNA-1014	ugggcugugguccuugccucuu	gagccuggauuccagcccagg	gagccuggauuccagcccaggcggucugcgccugggcugugguccuugccucuu	GL892783.2:30407..30461:+
NovelmiRNA-1015	cugggagaaggaaaccaaaggauc	uccccgugccccuuacuccccagcc	cugggagaaggaaaccaaaggaucuaaaggggaggggcucgcuccacuccccucuccccgugccccuuacuccccagcc	16:74313042..74313121:-
NovelmiRNA-1016	ucagugcacagcagaacuu	guuaacugcucuuuugugg	guuaacugcucuuuugugggucacagcacugaugugcuucagcccucagugcacagcagaacuu	GL895150.2:118433..118497:+
NovelmiRNA-1017	gggaggcuguagcuggccuu	aaggcuggcacacagcaaacccua	aaggcuggcacacagcaaacccuaaguaaauuggauguguuggcugaggggaggcuguagcuggccuu	6:47694189..47694257:-
NovelmiRNA-1018	uggagcuggagaugaacucggacc	uccagccauguccagcuccagc	uccagccauguccagcuccagcacgaagauagugaagcccagugcugagaagcuggagcuggagaugaacucggacc	10:16246250..16246327:-
NovelmiRNA-1019	uuggaagaacuaucagcugca	uccugauaguucuuccaacuga	uccugauaguucuuccaacugauuaguauuuucaguuggaagaacuaucagcugca	16:5551498..5551554:-
NovelmiRNA-1020	caccccucucucccucccca	gggccgggaugggugagggugcu	caccccucucucccuccccaggccucugcuuaugggguuuggggccgggaugggugagggugcu	3:126543611..126543675:-
NovelmiRNA-1021	uggcugggcugggccaugu	ugcucccuccuagccccc	ugcucccuccuagccccccagggguggcugggcugggccaugu	GL893503.1:56481..56524:+
NovelmiRNA-1022	uuaguccuucggaaccccaaau	uugggguucaaaaggacucaaga	uugggguucaaaaggacucaagaauuauagucacauaaacuucuuaguccuucggaaccccaaau	4:111321712..111321777:+
NovelmiRNA-1023	caagggcgacgcaagggugcag	ccaccccauugcguggcccucug	ccaccccauugcguggcccucugagagcguaagagaacccaagggcgacgcaagggugcag	9:44168466..44168527:-
NovelmiRNA-1024	cgggaacucccagaccagcuucu	agcuggucugggaguucccc	cgggaacucccagaccagcuucuugaagggaguggaagcuggucugggaguucccc	3:10664433..10664489:-
NovelmiRNA-1025	aggacuggggagcuugcaagggc	ccgcagccuccgcagaccacgcca	aggacuggggagcuugcaagggccugcacucagagcccgcagccuccgcagaccacgcca	7:41158299..41158359:-
NovelmiRNA-1026	gucccaucugggucgcca	gcgccuggaaacuugggaagg	gcgccuggaaacuugggaagguucugccccuggcuggagucaaccugccaugggcacagaagucccaucugggucgcca	7:32727983..32728062:-
NovelmiRNA-1027	uuggcccucuuuccuguccuagg	caggucugggugggugucaagg	caggucugggugggugucaaggugguccacugucuccacaaggucucaccuuggcccucuuuccuguccuagg	12:26413906..26413979:-
NovelmiRNA-1028	cauucucugguggccuagcagg	ugccgggccaccagagaacuug	ugccgggccaccagagaacuugucauugauauguggcauucucugguggccuagcagg	2:9139857..9139915:+
NovelmiRNA-1029	uaggcccugaaucaagaccagu	ugguuucaaacaggagccaaaa	uaggcccugaaucaagaccaguaguuugcaguagcuguugguuucaaacaggagccaaaa	5:82776741..82776801:+
NovelmiRNA-1030	ucucacccccacgucgguuggagc	cccaaccacgggcugggucggugg	ucucacccccacgucgguuggagcgaaagaggcaacaugcccaaccacgggcugggucggugg	14:140537549..140537612:+
NovelmiRNA-1031	gcgccgcgcugggagcccugcgg	gcgggcgcccgugcggcuccu	gcgccgcgcugggagcccugcggaggguccugcugcggccgcgggcgcccgugcggcuccu	4:1049674..1049735:+
NovelmiRNA-1032	uuggcccucuuuccuguccuag	aggucugggugggugucaagg	aggucugggugggugucaaggugguccacugucuccacaaggucucaccuuggcccucuuuccuguccuag	GL896296.2:16395..16466:-
NovelmiRNA-1033	uucccugcccucuuccuccaggu	cuggaggaagugggcugaggaag	cuggaggaagugggcugaggaaggggaugcagagcugguccagaugugcucuucccugcccucuuccuccaggu	X:51475449..51475523:-
NovelmiRNA-1034	ugaugccuggcauuuugugugu	cacaaaaugccaggcaucagggc	ugaugccuggcauuuuguguguguuguguguuucuuucuccauacacacaaaaugccaggcaucagggc	7:97192100..97192169:-
NovelmiRNA-1035	ucugcugaggccacagggaca	ucccuucuggcugcagcannca	ucugcugaggccacagggacagaaagcaaaaagcucucccuucuggcugcagcannca	JH118627.1:63294..63352:-
NovelmiRNA-1036	aaggcuucucuggggcagg	ugucccggggagccggag	ugucccggggagccggagagauuaggaaggcuucucuggggcagg	2:128248729..128248774:+
NovelmiRNA-1037	uuacaauacaaccugauaagugc	cuuaucagguuguauuauaaug	uuacaauacaaccugauaagugcuguaacacuuaucagguuguauuauaaug	X:67530381..67530433:+
NovelmiRNA-1038	cuuccugaucucucuguggugg	agaucagggcaucaguggggc	agaucagggcaucaguggggccuuuuuccuccaagacucuggggaaaacccuuccugaucucucuguggugg	1:145036702..145036774:-
NovelmiRNA-1039	gggguggggccggcgggg	ccgguggacccgccgcac	gggguggggccggcggggagcggagaaggcucgggccccgguggacccgccgcac	X:39863544..39863599:+
NovelmiRNA-1040	ugguuaguacuuggaugggagacu	gcucuuguggaucugugcuaacucca	ugguuaguacuuggaugggagacugagcucuuguggaucugugcuaacucca	16:46373671..46373723:-
NovelmiRNA-1041	gugauucucaugucuagcugug	cagccagcaucagaaucaacu	gugauucucaugucuagcugugguuaacuaucacagccagcaucagaaucaacu	13:2675142..2675196:-
NovelmiRNA-1042	uaagugcuuccauguuuuagu	uuuaacaugggagugcuuucu	uuuaacaugggagugcuuucugugaguuuuaaaguaagugcuuccauguuuuagu	8:115200082..115200137:+
NovelmiRNA-1043	aucauacaaggacaauuucuuu	agaaauuauccuugguguguucg	agaaauuauccuugguguguucgcuuuauuugugaugaaucauacaaggacaauuucuuu	GL894231.1:25702..25762:-
NovelmiRNA-1044	uuuuuugcuggaacauuucugg	ggaaauguucuagccaaaaaag	ggaaauguucuagccaaaaaaguuugccaagaaccauugugucuuuuuuuuuugcuggaacauuucugg	7:39611530..39611599:+
NovelmiRNA-1045	ugagguaguaggcugugugg	gaaauagcaacaacaaca	gaaauagcaacaacaacaacaacaaaagaaugagguaguaggcugugugg	16:6629237..6629287:-
NovelmiRNA-1046	gagcccagcccugcccccgccu	aguggggcagggugagcauucuguu	aguggggcagggugagcauucuguuacugaggagcccagagcccagcccugcccccgccu	5:6623107..6623167:-
NovelmiRNA-1047	guccaguuuucccagccu	ugcugaagagacugucuuuu	guccaguuuucccagccucacuugcugaagagacugucuuuu	9:55497568..55497610:-
NovelmiRNA-1048	ccccucucucccucccca	gggccgggaugggugagggug	ccccucucucccuccccaggccucugcuuaugggguuuggggccgggaugggugagggug	3:126543613..126543673:-
NovelmiRNA-1049	aaaucucugcaggcaaauguga	acacacuuaccuguagagauucu	aaaucucugcaggcaaaugugauguuacuaaagaaaucacacacuuaccuguagagauucu	3:90047325..90047386:+
NovelmiRNA-1050	uggcaccagcacuggcggugg	gcuggcaguguugguggcacu	gcuggcaguguugguggcacucgugugguggcaguggcaccagcacuggcggugg	14:138325843..138325898:-
NovelmiRNA-1051	aaagaucauagagguaaaguug	cacuuuaccucuauggucuuuc	aaagaucauagagguaaaguugucaucagaguuagcacuuuaccucuauggucuuuc	7:64874153..64874210:-
NovelmiRNA-1052	agaggguuucuggcggucgucggac	ccgggccuccagacucccucuuc	agaggguuucuggcggucgucggaccccccuccccaccaggaccuaggauuccgggccuccagacucccucuuc	6:49892033..49892107:+
NovelmiRNA-1053	cgugucugucugucuucacugca	uguggagaccucagcacguagu	uguggagaccucagcacguaguuucuucuugugcacgucugcgugucugucugucuucacugca	11:6249984..6250048:-
NovelmiRNA-1054	uggauuguucuccaaccuggcucu	auagccaguuugggaagaaugcug	auagccaguuugggaagaaugcuguuacccucaaggaagaaacuggauuguucuccaaccuggcucu	7:22962950..22963017:+
NovelmiRNA-1055	ucugagaugugaccugggcaucc	gugccuggguccccuccccagagg	gugccuggguccccuccccagagguucaaauuuaauugcucugagaugugaccugggcaucc	JH118494.1:36734..36796:-
NovelmiRNA-1056	uccucuggaggcucgagaaga	uuuuccagccuuuagaggcug	uccucuggaggcucgagaagagaauccauuucuucaccuuuuccagccuuuagaggcug	6:12953044..12953103:-
NovelmiRNA-1057	acagcuccuggacuccucuau	uagagaugagucuggagcagauc	uagagaugagucuggagcagaucuguagguauuugagagacagcuccuggacuccucuau	1:250901287..250901347:-
NovelmiRNA-1058	ucugacccuggccccugacccua	ggacggaggucagggcaagggg	ggacggaggucagggcaagggguagaggcugaaccucugacccuggccccugacccua	14:121669999..121670057:+
NovelmiRNA-1059	uacccauugcauaucggaguug	ccuccuaugugcaugguuua	uacccauugcauaucggaguugugaauucucaaagcaccuccuaugugcaugguuua	X:48640826..48640883:+
NovelmiRNA-1060	gugauucucaugucuagcugug	cagccagcaucagaaucaac	gugauucucaugucuagcugugguuaacuaucacagccagcaucagaaucaac	13:2675143..2675196:-
NovelmiRNA-1061	uucaugauaaaccuuggcuagagcu	uagucauuucguuccucaugaaccu	uucaugauaaaccuuggcuagagcugcccagcuggugggccuagucauuucguuccucaugaaccu	14:40455431..40455497:+
NovelmiRNA-1062	cugaagcucuccuggccggacu	ggaggaccaggagaacaacagag	ggaggaccaggagaacaacagagcuuugauguggagguugcugaagcucuccuggccggacu	7:29267349..29267411:-
NovelmiRNA-1063	aaaggggugggaauggcugguaugu	aucugccacaccuccccuuucca	aaaggggugggaauggcugguauguagccaauuagaaacaucugccacaccuccccuuucca	1:184355504..184355566:+
NovelmiRNA-1064	aacgagaaaggaggaggg	auccucuguuucuucg	aacgagaaaggaggagggcgcuccaggcgaaagcucugcagacgccauuauccucuguuucuucg	10:35102732..35102797:+
NovelmiRNA-1065	agggaagagcccagcgcu	cacugcagcuguuuuccauc	cacugcagcuguuuuccaucaggagggaagagcccagcgcu	2:29182737..29182778:+
NovelmiRNA-1066	auuggcaccucuuggagugaag	ucauuccaggaagugccauuca	ucauuccaggaagugccauucacguggcuaaaaauaugauuggcaccucuuggagugaag	X:137237110..137237170:-
NovelmiRNA-1067	aguuacagccgccugucucugg	agggacaggccgcugcaccucu	agggacaggccgcugcaccucuugcucaguucagggaaggaguuacagccgccugucucugg	6:90797495..90797557:+
NovelmiRNA-1068	guggcuguggcauagaccuca	agguggcucagauacgu	agguggcucagauacgugaugcaguggcuguggcauagaccuca	8:87897319..87897363:+
NovelmiRNA-1069	ucccugagacccuagcuua	ggcuagggucuuggcacug	ucccugagacccuagcuuacccucaccgaccacaggcuagggucuuggcacug	2:5036446..5036499:+
NovelmiRNA-1070	uguuugcuucugacaccu	gcaucagaauccugcaaacagc	uguuugcuucugacaccugggaagucccagcgcaucagaauccugcaaacagc	8:119588009..119588062:+
NovelmiRNA-1071	acgaaggugcuggcgcuccag	gggagcuccugcgccauccucc	gggagcuccugcgccauccucccaggaaagugggacgaaggugcuggcgcuccag	JH118861.1:38962..39017:+
NovelmiRNA-1072	aauaacagaacuggcugcaguc	acugcaagagguucuguuuuug	aauaacagaacuggcugcagucaucucaagccuugacugcaagagguucuguuuuug	8:7108231..7108288:+
NovelmiRNA-1073	aagucugagcuguagcugcuggc	cacagcugcagcaacucagaaucca	aagucugagcuguagcugcuggccugugccacagcugcagcaacucagaaucca	9:125555800..125555854:+
NovelmiRNA-1074	ugcaguugccgggaagcgggcgc	ucugggcuuccuggcagcugcucu	ucugggcuuccuggcagcugcucugugccgaguaccuguucaagugcaguugccgggaagcgggcgc	1:307403567..307403634:-
NovelmiRNA-1075	uggugucuucauugcuggaucuu	cuuccagcaaggagucucaga	cuuccagcaaggagucucagagucccuuuugcaggaucuggugucuucauugcuggaucuu	7:26905688..26905749:+
NovelmiRNA-1076	gggggcuugggcucuaggcaaga	ugcuugguguucacgccccagc	gggggcuugggcucuaggcaagagccccugaccucugcuugguguucacgccccagc	6:47931082..47931139:-
NovelmiRNA-1077	ccucguagcuugcucaccaaau	ccagugaucagguuacgauggau	ccagugaucagguuacgauggauuucucaaguggcaaccucguagcuugcucaccaaau	3:134560399..134560458:+
NovelmiRNA-1078	uggguucucaucccggcucugccug	gagcagggccagggagcacccagg	gagcagggccagggagcacccaggcuggggucugaaaccuggguucucaucccggcucugccug	9:52790457..52790521:-
NovelmiRNA-1079	aaccugguugucauugucuuga	aagacaguuugacauccaggaaga	aaccugguugucauugucuugauugcacucaguuucagagaagacaguuugacauccaggaaga	GL896152.2:49559..49623:-
NovelmiRNA-1080	auuccuagaaauuguucaca	uaaacaauuccuagguaaugu	uaaacaauuccuagguaauguguauaauguuuguaagucauuccuagaaauuguucaca	X:69515842..69515901:+
NovelmiRNA-1081	ucugagaugugaccugggcauc	ugccuggguccccuccccagagg	ugccuggguccccuccccagagguucaaauuuaauugcucugagaugugaccugggcauc	JH118494.1:36735..36795:-
NovelmiRNA-1082	uggcgggggggggguccgg	ccacccccuccaccugcuacc	ccacccccuccaccugcuaccaccgccuccaguguuuugaggaaguggcgggggggggguccgg	3:48557141..48557205:-
NovelmiRNA-1083	uagugcaauauugcuuauaggguu	acccuaucgauauugucucugc	acccuaucgauauugucucugcuguguaaauagcucugaguagugcaauauugcuuauaggguu	12:37088091..37088155:+
NovelmiRNA-1084	ugcugugcaguaggacccacuga	gguggguccuacugcacagcaua	ugcugugcaguaggacccacugaauagauaagauaagcgguggguccuacugcacagcaua	7:119071190..119071251:-
NovelmiRNA-1085	uggugucuucauugcuggaucu	cuuccagcaaggagucucaga	cuuccagcaaggagucucagagucccuuuugcaggaucuggugucuucauugcuggaucu	7:26905688..26905748:+
NovelmiRNA-1086	uggcucuguggguuauggaca	ucccuggccccacuuggugggu	uggcucuguggguuauggacaugaccaguauccuugaggacuccgguuccuugaggauucugguuccaucccuggccccacuuggugggu	15:20678237..20678327:+
NovelmiRNA-1087	cuccguuugccuguucugu	agaaaagaaaaaaggaggc	cuccguuugccuguucuguagcaucuccuuugcacagaaaagaaaaaaggaggc	3:26596330..26596384:+
NovelmiRNA-1088	uaagugcuuccauguuuuagu	uuuaacaugggagugcuuucu	uuuaacaugggagugcuuucugugaguuuuaaaguaagugcuuccauguuuuagu	GL894213.2:16007..16062:-
NovelmiRNA-1089	aggcucucucccccagcgucucu	gaggugcugcaggaggugggcucugacuu	gaggugcugcaggaggugggcucugacuugauuuggcacaggcucucucccccagcgucucu	14:64920264..64920326:-
NovelmiRNA-1090	uuuacguccuuucaccuaguuu	acugggugggaggaugugaaac	uuuacguccuuucaccuaguuuuuuucuaugaaacugggugggaggaugugaaac	12:23443867..23443922:-
NovelmiRNA-1091	aggaagcccuggagggaga	uccccagggcuucuccu	uccccagggcuucuccuccaggaagcccuggagggaga	14:94583805..94583843:-
NovelmiRNA-1092	ccaggacagugccugcgacagc	acccgcaggccugugccucag	acccgcaggccugugccucaggggccugcgacagcccaggacagugccugcgacagc	2:5191947..5192004:+
NovelmiRNA-1093	ugccgggccaccagagaacuugu	cauucucugguggccuagcaggu	ugccgggccaccagagaacuugucauugauauguggcauucucugguggccuagcaggu	2:9139857..9139916:+
NovelmiRNA-1094	ucccuggccuccaggagcccu	gguccuugggccucagggacu	ucccuggccuccaggagcccuucugguccuugggccucagggacu	17:48329004..48329049:-
NovelmiRNA-1095	uggcucagucagcaggaac	uccugacacugggucaga	uccugacacugggucagauguccagucuggcucagucagcaggaac	GL894932.2:80247..80293:-
NovelmiRNA-1096	accccacuccuggcaccac	gggcaagguaggugggagggg	gggcaagguaggugggaggggcauagagcugccaccccacuccuggcaccac	12:13097347..13097399:+
NovelmiRNA-1097	gauccugaguaaggcugggaa	uccccagcuuucucagauccc	uccccagcuuucucagauccccuagaucuuucugggauccugaguaaggcugggaa	14:94928351..94928407:+
NovelmiRNA-1098	ugacuggguucuguccccccag	ucgggagcagaaccucacguca	ucgggagcagaaccucacgucauauuccagccuccuaugugacuggguucuguccccccag	6:65301832..65301893:-
NovelmiRNA-1099	gcuggcugcaugggaacgggagcag	uuuguuuguuuguuugccu	gcuggcugcaugggaacgggagcagagggguugagaaaucaaugccuuuuuuguuuguuuguuugccu	12:34286629..34286697:+
NovelmiRNA-1100	gcuggaggaugguggccccguguu	gagggggccacagcccucccugcac	gcuggaggaugguggccccguguuuccagaccauuggagggagggggccacagcccucccugcac	1:301422108..301422173:+
NovelmiRNA-1101	accugggagcggacccugagu	uugggucugcgugccuccgugu	accugggagcggacccugaguuuguacacuugggucugcgugccuccgugu	1:165902418..165902469:+
NovelmiRNA-1102	cacgcucaugcacacacacaa	gguauuugcauauuuagcacaac	gguauuugcauauuuagcacaacacccacaggacacgcucaugcacacacacaa	1:108664877..108664931:-
NovelmiRNA-1103	agaggaaggacuccagccugugc	ugcggcuggggagcuuucucug	ugcggcuggggagcuuucucugcuuggaaagcugcagaggaaggacuccagccugugc	13:37482643..37482701:-
NovelmiRNA-1104	gaggcgagguggcucacgcgu	ccgugagccacaucaccuuggu	ccgugagccacaucaccuuggucaugcagcuauucgaggcgagguggcucacgcgu	17:65136726..65136782:-
NovelmiRNA-1105	ugggcuggagacccaguggau	ccucugcuuucuccucuugaccucca	ugggcuggagacccaguggauagggccagcuggccugcccugauccucugcuuucuccucuugaccucca	7:91861715..91861785:+
NovelmiRNA-1106	acacucagcaugcacauggaggcu	ccucgugcacacugaguaagg	acacucagcaugcacauggaggcuuugaguuuuccuagaaaccagccucgugcacacugaguaagg	3:55091509..55091575:-
NovelmiRNA-1107	uauccccauggagucuguugcccu	ggaagcaggcucuggggauuaa	uauccccauggagucuguugcccugggagcccuggcuccgaagcgucugucggggaagcaggcucuggggauuaa	12:56329527..56329602:+
NovelmiRNA-1108	uacgucugugguguagaccagu	uguaggucacagacgugacuugga	uguaggucacagacgugacuuggauuugacauugcuacgucugugguguagaccagu	6:25525906..25525963:+
NovelmiRNA-1109	gugggagaccgccuggga	ccagcgcuccccugg	ccagcgcuccccuggcuccuggccugggccuggagaggugcauuucagagccgugggagaccgccuggga	14:147400460..147400530:-
NovelmiRNA-1110	ggagaggguguaaaucuugca	cauguucacaccaggucuccaa	ggagaggguguaaaucuugcacagggacuguagcauguucacaccaggucuccaa	8:117384016..117384071:-
NovelmiRNA-1111	ucugggcacuucagcugguggu	uacccgcuguuggucccaaggagg	uacccgcuguuggucccaaggaggagaaacagcucucugggcacuucagcugguggu	GL895563.1:52469..52526:-
NovelmiRNA-1112	accaggaguggagccugg	aguccccacaucuggaaa	accaggaguggagccugggcaggucaccuuacaucucuacgccucaguccccacaucuggaaa	2:13376622..13376685:-
NovelmiRNA-1113	caacgggaacuccguauuuuuuu	aaaauguggaguucccgcucugg	caacgggaacuccguauuuuuuucaaaacugggaaaauguggaguucccgcucugg	GL894044.2:62579..62635:-
NovelmiRNA-1114	uagaucugggguagggccugggaa	ucuugggccccacccccggaaac	ucuugggccccacccccggaaacugugaaucaguaaguagaucugggguagggccugggaa	16:18650661..18650722:-
NovelmiRNA-1115	uuugcucugcuccugccacaugc	gugugacaggccagggcaguu	uuugcucugcuccugccacaugcaugucauaaggagagugugacaggccagggcaguu	13:33474518..33474576:+
NovelmiRNA-1116	ggugggggucugggggaug	gcccccaggcaaccagcug	gcccccaggcaaccagcugaugguugaaagaaguaaugaugguggggugggggucugggggaug	12:26484670..26484734:-
NovelmiRNA-1117	gaggugggagguuguauagg	ugauuccuuccaucuuga	gaggugggagguuguauaggccccuuccagggagucugauuccuuccaucuuga	8:92240138..92240192:-
NovelmiRNA-1118	uagcugaucagacugaugc	uucccuuguaaagaucaguauuc	uagcugaucagacugaugcuuuucccagcuucccuuguaaagaucaguauuc	4:111871165..111871217:-
NovelmiRNA-1119	ucaugccggcucuuggcucaggu	cuguacaagagccugaagcuggagc	ucaugccggcucuuggcucagguguucggcaugaucuucacgugcugccuguacaagagccugaagcuggagc	2:145422..145495:-
NovelmiRNA-1120	cacgagaaaccgcgucccgccaggg	caggcgggcgccgggcucgug	caggcgggcgccgggcucgugaggaaugaaacacgcccacgagaaaccgcgucccgccaggg	6:1289015..1289077:+
NovelmiRNA-1121	agagacaggcggcuguaacucc	aggugcagcggccugucccugg	agagacaggcggcuguaacuccuucccugaacugagcaagaggugcagcggccugucccugg	6:90797493..90797555:-
NovelmiRNA-1122	ugcugugcaguaggacccacuga	guggguccuacugcacagcau	ugcugugcaguaggacccacugaauagauaagauaagcgguggguccuacugcacagcau	7:119071191..119071251:-
NovelmiRNA-1123	ccaacuucuuagaggggu	ccgcuucuaagcccagguuggga	ccgcuucuaagcccagguugggagugggcuguuacauaugcuuuuuggucugcacaaucacccaacuucuuagaggggu	1:242302660..242302739:-
NovelmiRNA-1124	ccgccuccucucgccgccuu	ggcggcggccgggggcgccg	ggcggcggccgggggcgccggaggguccacugagcuuccuccccacccuccccgccuccucucgccgccuu	7:69920242..69920313:+
NovelmiRNA-1125	cuugcucucagggaucugcagcu	cacuagcacgacucugagaguaagug	cuugcucucagggaucugcagcuauaaguuuggcacuagcacgacucugagaguaagug	7:20917684..20917743:-
NovelmiRNA-1126	gcgccgcgcugggagcccugcg	cgcgggcgcccgugcggcucc	gcgccgcgcugggagcccugcggaggguccugcugcggccgcgggcgcccgugcggcucc	4:1049674..1049734:+
NovelmiRNA-1127	uucccuccgaaguuucca	gaaacugccagacucagag	uucccuccgaaguuuccaaggaaagaaugguuggaaacugccagacucagag	18:2939816..2939868:-
NovelmiRNA-1128	aaaggcaagaugacaucugugu	cacagaugacauuccugcccaca	aaaggcaagaugacaucuguguccgcgcacuagacacagaugacauuccugcccaca	12:38339496..38339553:+
NovelmiRNA-1129	cuuuuggaaggcuuagaccau	ggucugagaacuuacaaaagug	ggucugagaacuuacaaaaguguggauuauagaggacacuuuuggaaggcuuagaccau	1:107468244..107468303:-
NovelmiRNA-1130	aguuagaagaauaaagaugcu	gcaccuuuauucuucuaacuga	aguuagaagaauaaagaugcuaugugaucaacuuagcaccuuuauucuucuaacuga	3:106224415..106224472:+
NovelmiRNA-1131	ggcacagggggcugagucucugg	cggggcucuccccuccugugugag	ggcacagggggcugagucucugggcagccucggggcucuccccuccugugugag	18:1406291..1406345:-
NovelmiRNA-1132	gcggcugggauaggcgug	cgccgagaauuguaguuccg	cgccgagaauuguaguuccggcaacguacggcggcugggauaggcgug	2:73277080..73277128:-
NovelmiRNA-1133	uguggggccacgcccucaggcu	ccggaggcggggcuaccuggggau	uguggggccacgcccucaggcugucacuguccgauaccggccggaggcggggcuaccuggggau	GL896501.1:163..227:+
NovelmiRNA-1134	uggcgcugaggagagaauugcuguu	auacgcuauucugagccag	uggcgcugaggagagaauugcuguugaacuacagugauaguuuuauacgcuauucugagccag	4:82680412..82680475:+
NovelmiRNA-1135	ucccagcuggucauuaauccuc	gacuuaauggcuggcugggaggc	gacuuaauggcuggcugggaggcagggccaagggccacugguuccucccagcuggucauuaauccuc	5:33410643..33410710:-
NovelmiRNA-1136	aguuagaagaauaaagaugcu	caccuuuauucuucuaacu	aguuagaagaauaaagaugcuaugugaucaacuuagcaccuuuauucuucuaacu	3:106224415..106224470:+
NovelmiRNA-1137	uaucaaguauuggugaggaucu	aucauuaccaguacuugauacu	aucauuaccaguacuugauacuguugugugcaaguaucauaucaaguauuggugaggaucu	5:4775980..4776041:+
NovelmiRNA-1138	ucuggucuaugucuaucuccaac	uggugauagaugaggccaaaga	uggugauagaugaggccaaagaacgaaauacugaucuguccucucuggucuaugucuaucuccaac	1:288048541..288048607:+
NovelmiRNA-1139	ucugugccgaaagcauggggaca	accccagcuuaggaaacagg	accccagcuuaggaaacaggguuguucuucauguggaugacucugugccgaaagcauggggaca	1:301872756..301872820:-
NovelmiRNA-1140	cagaaggggagucggagcaga	agcucccgcucaccccugcc	agcucccgcucaccccugccacgucaaaggaggcagaaggggagucggagcaga	1:302682022..302682076:-
NovelmiRNA-1141	gggggcguagcucaguggg	cucuccguuagcuccgcc	cucuccguuagcuccgcccugccacuacaagagggcgggugggggcguagcucaguggg	16:29346410..29346469:+
NovelmiRNA-1142	uuugcucugcuccugccacaugc	gugugacaggccagggcaguuc	uuugcucugcuccugccacaugcaugucauaaggagagugugacaggccagggcaguuc	GL894542.2:9107..9166:-
NovelmiRNA-1143	aggaagcccuggagggaga	uccccggggcuucucuu	uccccggggcuucucuuccaggaagcccuggagggaga	14:94402677..94402715:-
NovelmiRNA-1144	uucacuggaguuuuguuucaacau	guugaaacacucuguugaacc	guugaaacacucuguugaaccagauuacagaaaguucacuggaguuuuguuucaacau	9:80161158..80161216:-
NovelmiRNA-1145	cgaggcugcacgcugcucugcgg	gcagugacugcgugcuggcuguggccug	cgaggcugcacgcugcucugcggccccguguccaccucuguguuccuggaggacugcagugacugcgugcuggcuguggccug	7:43249007..43249090:-
NovelmiRNA-1146	auaauacaugguuaaccucuuu	agagguuauccguguuauguuc	agagguuauccguguuauguucgcuucauucaucaugaauaauacaugguuaaccucuuu	GL894231.1:23071..23131:-
NovelmiRNA-1147	ucccugacuucuggcccccaga	ccagggggccacuagucacuggggaga	ccagggggccacuagucacuggggagacacagcuacugucccugacuucuggcccccaga	5:24730580..24730640:-
NovelmiRNA-1148	auuugauuaucgcugaaugaau	ucauucagugauaaugaaauac	auuugauuaucgcugaaugaauauauugcuucauucauucauucagugauaaugaaauac	8:43560538..43560598:+
NovelmiRNA-1149	augggaacuccgggaagauucu	uaucuccaggaguucccacugu	augggaacuccgggaagauucuuaaaaccagaguaucuccaggaguucccacugu	3:18201753..18201808:+
NovelmiRNA-1150	uggcucugcgaggucggcucaag	gagcaggccugucagggcguugu	uggcucugcgaggucggcucaaggugggucuggauauugagcaggccugucagggcguugu	3:42401485..42401546:-
NovelmiRNA-1151	augggucugacggagcagccgcg	ccucugcccccuuugucacaugg	ccucugcccccuuugucacaugggucugacagacccaugggucugacggagcagccgcg	3:142177129..142177188:-
NovelmiRNA-1152	aggguuggcucuaaggga	uguagauguggaacccgug	uguagauguggaacccguggauaaggaggguuggcucuaaggga	4:40498136..40498180:+
NovelmiRNA-1153	gcgacccauacuugguuucaga	gaaaucaagcgugggugagaccu	gaaaucaagcgugggugagaccuggugcaguacaggaaggcgacccauacuugguuucaga	13:115915962..115916023:+
NovelmiRNA-1154	uccuggaggacgugcugugcccugu	ggggcuggcgggcccuccacgggg	uccuggaggacgugcugugcccugugguucccuggggcuggcgggcccuccacgggg	11:84943664..84943721:+
NovelmiRNA-1155	cagcacucugucccccccagu	uggugggacagcccgugugcacgcu	cagcacucugucccccccagucccucuggugggacagcccgugugcacgcu	2:82661329..82661380:+
NovelmiRNA-1156	ugcucugaaggacuuucuuuc	aagaaagugcuucagagcagg	aagaaagugcuucagagcaggaaagaggggagccugcucugaaggacuuucuuuc	6:119679354..119679409:+
NovelmiRNA-1157	ucccugagacccuacugauu	uucuuuggugacaggggcc	uucuuuggugacaggggccaugugauccuuuacguuugucccugagacccuacugauu	X:21149879..21149937:-
NovelmiRNA-1158	uguggcuguggcauggaccuca	cagugugugucacagaugca	cagugugugucacagaugcagcuccacucuggugcuguguggcuguggcauggaccuca	8:48168942..48169001:-
NovelmiRNA-1159	uuuguuuggcucugcugggaguuu	gcucccaucagcaaacauucc	gcucccaucagcaaacauuccauuuuguuuggcucugcugggaguuu	8:80683808..80683855:-
NovelmiRNA-1160	cucucugaaggucugugacuuac	gaauuacagaaauuuuagaaauuggc	gaauuacagaaauuuuagaaauuggcauucccccuguggcgcaacaggaucaguagccucucugaaggucugugacuuac	GL892638.2:11068..11148:+
NovelmiRNA-1161	uaaaaugcuauucugucacugu	acugacaggagagcauuuu	uaaaaugcuauucugucacuguaauaguucauaugggcacugacaggagagcauuuu	2:100272647..100272704:+
NovelmiRNA-1162	uucccugcccucuuccuccagg	cuggaggaagugggcugaggaaggggau	cuggaggaagugggcugaggaaggggaugcagagcugguccagaugugcucuucccugcccucuuccuccagg	X:51475450..51475523:-
NovelmiRNA-1163	aaccagacucugagagcaggac	cguugcccucucugucuuggucug	cguugcccucucugucuuggucuggauuuucccaaaccagacucugagagcaggac	X:8905462..8905518:-
NovelmiRNA-1164	ucugguucugugacccugccu	uaagagcaucugaaccagggg	ucugguucugugacccugccuauuugcccuucagccagguaagagcaucugaaccagggg	7:55687380..55687440:+
NovelmiRNA-1165	acagggcuaucauugacu	uaacauccagcccuguga	acagggcuaucauugacuccaggugugcuuuccucccgguaacauccagcccuguga	14:123774656..123774713:-
NovelmiRNA-1166	ccaaaccaguugugccuguaga	cacaggcacggcugguuugagca	cacaggcacggcugguuugagcauuuuaacugaauugccaaaccaguugugccuguaga	14:133619337..133619396:+
NovelmiRNA-1167	ucugacccuggccccugaccc	gucagggcaagggguagagg	gucagggcaagggguagaggcugaaccucugacccuggccccugaccc	14:121670007..121670055:+
NovelmiRNA-1168	gagguaguggguuguguga	ucacgauguggugcugcuucag	gagguaguggguugugugagccuucacgauguggugcugcuucag	8:34370624..34370669:+
NovelmiRNA-1169	ugcuacaaagacuguacugcca	aguacagucuuuguagcaagug	aguacagucuuuguagcaagugauauaaacacuugcuacaaagacuguacugcca	1:232557363..232557418:+
NovelmiRNA-1170	uugugucaauaugcgaugaugu	gucaucacguggugacgcaaca	uugugucaauaugcgaugaugugugugauggcacagcgucaucacguggugacgcaaca	18:22467331..22467390:+
NovelmiRNA-1171	aaggggugcagaggagugggcu	ucuuguuuggacacugaugg	ucuuguuuggacacugauggccucagagcagccaucgaguagcgggggccaaggggugcagaggagugggcu	2:366027..366099:-
NovelmiRNA-1172	ucuuggagccuguggaggug	aacucuacuguaaucggg	aacucuacuguaaucgggguacgguuaauuccaagguaagcacuuggucugggucuuggagccuguggaggug	12:21038195..21038268:+
NovelmiRNA-1173	cgagcacgcggccacucuccccuc	gggagagugacgaggugcccuuc	gggagagugacgaggugcccuucauugucagccagggacgagcacgcggccacucuccccuc	4:90746036..90746098:+
NovelmiRNA-1174	ugggguuccgaaggacuaaga	uugaguccuuuugaaccccaaa	ugggguuccgaaggacuaagaaguuuaugugacuauaauucuugaguccuuuugaaccccaaa	4:111113374..111113437:-
NovelmiRNA-1175	ucguggagcucacagucuaguc	gagggaugugaggucaaugaga	gagggaugugaggucaaugagagcuagacgcugccuucguggagcucacagucuaguc	14:31339138..31339196:+
NovelmiRNA-1176	ucugcacuucagagcugagcuug	gucucagcuucaagugcagagg	gucucagcuucaagugcagaggaagugcaaacagccucugcacuucagagcugagcuug	JH118644.1:36267..36326:+
NovelmiRNA-1177	uggcucccuccacccgcc	uguggagaccgaa	uggcucccuccacccgcccgcggcaccuggagguuuccgggguguggagaccgaa	GL893138.2:97542..97597:+
NovelmiRNA-1178	uuuccucauauucauucaggagu	aucccugaguguauguggugaac	aucccugaguguauguggugaaccugaauuugccuuggguuuccucauauucauucaggagu	2:20399942..20400004:-
NovelmiRNA-1179	uggccccuguccacugcagac	cugcugugcccagggcuccu	uggccccuguccacugcagacagcccuuucccacagaagcgucugcugugcccagggcuccu	GL895364.2:7411..7473:+
NovelmiRNA-1180	uugcuuccuuccucgaucccaga	ugggguggagggugggggaagg	ugggguggagggugggggaagggcggcauggcuucucaugagaacuuuugcuuccuuccucgaucccaga	7:63589322..63589392:-
NovelmiRNA-1181	cccugucucacugucuccuucc	agggagacggcagacaagagc	agggagacggcagacaagagcgugaagcccccccagcccugucucacugucuccuucc	14:36090856..36090914:-
NovelmiRNA-1182	uuuuacguccuuucaccuaguu	cugggugggaggaugugaaaca	uuuuacguccuuucaccuaguuuuuuucuaugaaacugggugggaggaugugaaaca	12:23443866..23443923:-
NovelmiRNA-1183	cgcguaccaaaaguaauaaugu	cauuauuacucacgguacgagu	cauuauuacucacgguacgaguuugaagugucacagcgcguaccaaaaguaauaaugu	1:313734675..313734733:-
NovelmiRNA-1184	aacauuuuaaacuugaggaca	uguccucaaguucaaaaugcuu	uguccucaaguucaaaaugcuuguaugugccgugacacacaaauacaaacauuuuaaacuugaggaca	14:118986459..118986527:-
NovelmiRNA-1185	uguuguucccuccuuacccccagcc	ugcgggugagacggaagaac	ugcgggugagacggaagaacacgugggcagugaccuugaguguuguucccuccuuacccccagcc	14:60676764..60676829:+
NovelmiRNA-1186	caauuuagguuaaugacugu	gguucauuauccugaauuaca	gguucauuauccugaauuacauuuucaaaugggagugcaauuuagguuaaugacugu	1:132806606..132806663:-
NovelmiRNA-1187	uuuuuccucuguggccccagag	aaggggucacagagggaccuug	aaggggucacagagggaccuugcuauguauauuuuuccucuguggccccagag	7:123885710..123885763:-
NovelmiRNA-1188	ccggcggcggcggcgacg	ucgcgcuccgugcu	ccggcggcggcggcgacgacacuaccaccaccaccaccacuaucacuaccaccaugucgcgcuccgugcu	15:98032876..98032946:-
NovelmiRNA-1189	ucagugcacagcagaacuuu	gguuaacugcucuuuugugg	gguuaacugcucuuuugugggucacagcacugaugugcuucagcccucagugcacagcagaacuuu	GL895150.2:118432..118498:+
NovelmiRNA-1190	cccgggaggcagugaggccuugc	gaggccucucagccuccucacgcagca	cccgggaggcagugaggccuugcggugcaggccccgaggccucucagccuccucacgcagca	13:36847200..36847262:-
NovelmiRNA-1191	agcuggcuguuuccaugccugggg	ucagugcagagguuggggccaagcuga	agcuggcuguuuccaugccuggggaggcgguccucagugcagagguuggggccaagcuga	2:9236439..9236499:+
NovelmiRNA-1192	uggguucucaucccggcucugcc	cagggccagggagcacccagg	cagggccagggagcacccaggcuggggucugaaaccuggguucucaucccggcucugcc	9:52790459..52790518:-
NovelmiRNA-1193	agcacucuggacucugaauccag	gaaggguccccggugguuc	gaaggguccccggugguuccauggugugauggcgagcacucuggacucugaauccag	4:110272079..110272136:-
NovelmiRNA-1194	aaguggaagccagaucugg	acguccaguuuccagcucu	acguccaguuuccagcucucugggaccuuggcgucuaggaggggaaaguggaagccagaucugg	5:2294136..2294200:-
NovelmiRNA-1195	uccucgggcaccuggccuc	gaaacgggugcccaaaauug	gaaacgggugcccaaaauugccucaguuguaggcauccucgggcaccuggccuc	2:8443848..8443902:+
NovelmiRNA-1196	cccgggaggcagugaggccuugc	gaggccucucagccuccucacgcagca	cccgggaggcagugaggccuugcggugcaggccccgaggccucucagccuccucacgcagca	13:36866381..36866443:-
NovelmiRNA-1197	aagcagggacugcugagguugg	gaccucagcaguucccuccucg	aagcagggacugcugagguugggcgggccgaccucagcaguucccuccucg	17:53741201..53741252:-
NovelmiRNA-1198	gccucggggagcccggcg	ccggucggccgggugcuu	ccggucggccgggugcuuugugucagugccgcagcaucgcagccucggggagcccggcg	3:119083961..119084020:-
NovelmiRNA-1199	gcuacgccagauccuuuaacc	auugagucugagcuguagcugc	auugagucugagcuguagcugcaaccuaugcugcaacugcagcuacgccagauccuuuaacc	8:40584110..40584172:-
NovelmiRNA-1200	ccggggacagugccaggg	cuggugcccgguc	cuggugcccgguccugcugccaaggcuggccucuaggaugucccaaagccugaaggcgcagugccggggacagugccaggg	2:6444174..6444255:+
NovelmiRNA-1201	ugacucacucuguugugcag	ugcacaacagagcgagccagcu	ugcacaacagagcgagccagcugggagcgngacacccugacucacucuguugugcag	11:4056392..4056449:-
NovelmiRNA-1202	cuugcuacaaagacuguacugc	aguacagucuuuguagcaagug	aguacagucuuuguagcaagugauauaaacacuugcuacaaagacuguacugc	1:232557363..232557416:+
NovelmiRNA-1203	cucucugaucccucugau	cagaguuuuaucaugagcu	cagaguuuuaucaugagcugcccaggcuucucucugaucccucugau	1:32634429..32634476:+
NovelmiRNA-1204	aggaagcccuggaggggau	ccccucagggcuucuguc	aggaagcccuggaggggaugcgcccgcagacacugcugaguggagccccucagggcuucuguc	11:75141601..75141664:-
NovelmiRNA-1205	ucugccuguaggaaugcuguagg	acagcauuccugaaggcagaugu	ucugccuguaggaaugcuguaggcugcucgcucgguccccacagcauuccugaaggcagaugu	16:59466904..59466967:+
NovelmiRNA-1206	cagggucugagccauggc	aguggugaccgugcg	cagggucugagccauggccggcgaggaggaccgcggggacggggagccgguaucaguggugaccgugcg	6:25150214..25150283:-
NovelmiRNA-1207	guuaguacuuggaugggagacu	uuuccccacuguacagcau	uuuccccacuguacagcauggugguuaguacuuggaugggagacu	16:46373699..46373744:-
NovelmiRNA-1208	aaggauucugcugucggucccacu	uggugggcacagaauccggc	aaggauucugcugucggucccacuccaaaguucccaaaauggguggugggcacagaauccggc	GL894231.1:8048..8111:-
NovelmiRNA-1209	caucugugggauuaugacug	gucagaaucccacccaggc	caucugugggauuaugacugaaugucuuuaagucagaaucccacccaggc	9:116865185..116865235:-
NovelmiRNA-1210	ugauuggcaccucuuugaguga	acuucaagaagugccauccaug	acuucaagaagugccauccauguggcuagaaauaugauuggcaccucuuugaguga	X:137160754..137160810:-
NovelmiRNA-1211	ucuguaugcuggcguuccuccugc	aggaguguugucaguguacacaac	ucuguaugcuggcguuccuccugcaacaccguuguauugucaggaguguugucaguguacacaac	14:112653189..112653254:-
NovelmiRNA-1212	ccgugcugaucaguagugggauc	cacugcacaccagccugggc	ccgugcugaucaguagugggaucagucugugaauagccacugcacaccagccugggc	3:106666225..106666282:+
NovelmiRNA-1213	guggggcgguaggaauagcugc	ggcuagacuugcuagcccaggcug	ggcuagacuugcuagcccaggcugguguggauguagugguuuuggugagcugcugcacaggcaggguggggcgguaggaauagcugc	13:34903978..34904065:-
NovelmiRNA-1214	uuggaauuuugcaguguccacc	ggggccuuagaaggccagcu	uuggaauuuugcaguguccacccuucucaauuguaugaggcagcccuggggccuuagaaggccagcu	13:26080943..26081010:+
NovelmiRNA-1215	aaggugaacagcuucuggga	ccaggcagcccagccuggg	ccaggcagcccagccugggcugagcuacucagccaaggugaacagcuucuggga	GL892911.1:257053..257107:-
NovelmiRNA-1216	uuguagggaggggagaaacuga	gguuuccgccccucccaggcauuu	gguuuccgccccucccaggcauuuccaccccaguacgauuguagggaggggagaaacuga	1:182067893..182067953:+
NovelmiRNA-1217	cuccuccgccccaccccc	gggucuggcagaggugac	gggucuggcagaggugacaccgcuggguggagacccccacacccucuccuccuccgccccaccccc	16:55605085..55605151:-
NovelmiRNA-1218	uaacggacagauacgaggcagaca	acugccuuuugaugaccgggacg	acugccuuuugaugaccgggacgaauugagugaaaucguaacggacagauacgaggcagaca	1:227405710..227405772:+
NovelmiRNA-1219	ugaugccuggcauuuugugugu	cacaaaaugccaggcaucagggc	ugaugccuggcauuuuguguguauggagaaagaaacacacaacacacacaaaaugccaggcaucagggc	7:97192104..97192173:+
NovelmiRNA-1220	aguuugugcugagaacgaucugaga	gaugaugacgugaccacugcgcaaucu	gaugaugacgugaccacugcgcaaucugagaucugggaaccaggugauggaguuugugcugagaacgaucugaga	1:108870769..108870844:+
NovelmiRNA-1221	cugaugccuggcauuuugugu	acacaaaaugccaggcaucagg	cugaugccuggcauuuuguguguguuguguguuucuuucuccauacacacaaaaugccaggcaucagg	7:97192102..97192170:-
NovelmiRNA-1222	aaggaggauuuaguagua	cuuaacugaaucaggccauga	aaggaggauuuaguaguaagaauagagugcuuaacugaaucaggccauga	13:90209026..90209076:+
NovelmiRNA-1223	gggggaagguggcucggga	ucguggccgcaugacccccug	ucguggccgcaugacccccuguaaagcuggacgccggugugggggaagguggcucggga	9:1228073..1228132:+
NovelmiRNA-1224	cuggggucaaggcucucuucc	cagagacugccguggacuccaggg	cagagacugccguggacuccaggggguugcugguguccuccucuggggucaaggcucucuucc	15:55597734..55597797:+
NovelmiRNA-1225	acgaaggugcuggcgcucc	agcuccugcgccauccucc	agcuccugcgccauccucccaggaaagugggacgaaggugcuggcgcucc	JH118861.1:38965..39015:+
NovelmiRNA-1226	guggggaagaacuacaagacagcu	ugguuuccuuuacucauagaac	ugguuuccuuuacucauagaacuaaacuacauguuagaucuguggggaagaacuacaagacagcu	2:29018996..29019061:+
NovelmiRNA-1227	uuauccgggcuugugcugaagcc	cucuagcaccucccuggagacga	cucuagcaccucccuggagacgagcauccagcuguguagccuuauccgggcuugugcugaagcc	JH118486.1:3062..3126:+
NovelmiRNA-1228	uauggucauuaccaaggcucuu	uagcuguggacaugaccaua	uauggucauuaccaaggcucuuagaaugcaguuucucauuagcuguggacaugaccaua	9:29688452..29688511:+
NovelmiRNA-1229	uuuggucuuuucuccuuggcaga	uggcgagggagaaaugcuaaacu	uggcgagggagaaaugcuaaacucuucauacaagcauacguuuggucuuuucuccuuggcaga	12:49756095..49756158:-
NovelmiRNA-1230	gagcuuaucagacuggugu	acuugggucuguuuuggcccu	gagcuuaucagacugguguaguuugggagguuuggaggcugugcuggaacaauggcacuugggucuguuuuggcccu	6:85651529..85651606:-
NovelmiRNA-1231	ucugcuggaggacgcccgguguc	cccgugugccgugcuccagcgu	cccgugugccgugcuccagcguggugugggccacucagcucugcuggaggacgcccgguguc	11:14607143..14607205:+
NovelmiRNA-1232	ucugaagcaacaggaucugagg	gcauuuccugggcuccagaa	gcauuuccugggcuccagaaagcucauauucuuccaucucugaagcaacaggaucugagg	12:50494878..50494938:+
NovelmiRNA-1233	uucucauuggccucauguccugu	gagcuggccaaugaguugucg	uucucauuggccucauguccugucacuuccaggagcuggccaaugaguugucg	13:202679342..202679395:+
NovelmiRNA-1234	ggcgggcccacgggggccc	ggccccgugggccccccgg	ggcgggcccacgggggccccccggugagcccgggccgccgggccccgugggccccccgg	10:50066935..50066994:+
NovelmiRNA-1235	uuccccuuucuaaaagcacucaga	ugagcugucaagaaagggcagag	uuccccuuucuaaaagcacucagaggggcuuucaauaaugacccacugagcugucaagaaagggcagag	2:83796912..83796981:+
NovelmiRNA-1236	agaagcucccuguggcucagc	uguggcucaggcugcugcuuu	agaagcucccuguggcucagcaaguuaaggauccagcauugucauugcuguggcucaggcugcugcuuu	15:31054717..31054786:+
NovelmiRNA-1237	auuggcaccucuuggagugaag	cauuccaggaagugccauucacg	cauuccaggaagugccauucacguggcuaaaaauaugauuggcaccucuuggagugaag	X:137237110..137237169:-
NovelmiRNA-1238	ucccuggucuagugguuaggauu	cccuggucugggaacugag	ucccuggucuagugguuaggauuuggugugcucacugcugcagccuagguuuaagcccuggucugggaacugag	12:44808903..44808977:-
NovelmiRNA-1239	aggaagcccuggagggaga	uccccggggcuucucuu	uccccggggcuucucuuccaggaagcccuggagggaga	14:94627771..94627809:-
NovelmiRNA-1240	uggacuaacugugguauuggga	ccaguaccacaguaaggccaug	ccaguaccacaguaaggccauguuaacaagagauggacuaacugugguauuggga	1:24218181..24218236:+
NovelmiRNA-1241	gcugggucggucggguuggggg	aucagguaggagauggaucagggcug	aucagguaggagauggaucagggcuggggggaggccaggaggaccuagcugggucggucggguuggggg	2:74095763..74095832:+
NovelmiRNA-1242	uuucugcaucaauggauucaac	ugaaucuguggaugcugaaucc	uuucugcaucaauggauucaacugccuuugaccaaauugguugaaucuguggaugcugaaucc	10:34782961..34783024:-
NovelmiRNA-1243	gggaggcuguagcuggccuuu	aaggcuggcacacagcaaacccu	aaggcuggcacacagcaaacccuaaguaaauuggauguguuggcugaggggaggcuguagcuggccuuu	6:47694188..47694257:-
NovelmiRNA-1244	acuggacuuggagucggu	cgccagcagcugaggguccucc	cgccagcagcugaggguccucccuggggccguguccccaggcgacuggacuuggagucggu	7:706825..706886:+
NovelmiRNA-1245	ucugccuguaggaaugcuguag	cacagcauuccugaaggcagaug	ucugccuguaggaaugcuguaggcugcucgcucgguccccacagcauuccugaaggcagaug	16:59466904..59466966:+
NovelmiRNA-1246	uguggccguggcauagaccu	gucacagaugcggcuaggau	gucacagaugcggcuaggauccaguacgauguggccguggcauagaccu	5:11632460..11632509:-
NovelmiRNA-1247	aaggauucugcugucggucccacu	uggugggcacagaauccggcc	aaggauucugcugucggucccacuccaaaguucccaaaauggguggugggcacagaauccggcc	GL894231.1:8047..8111:-
NovelmiRNA-1248	aaagugcuuccauuuugagc	ucaaagugggggugcuugcc	ucaaagugggggugcuugccguuuuuuuugcacuggaaagugcuuccauuuugagc	6:52739141..52739197:+
NovelmiRNA-1249	uucucauuggccucauguccugu	aggagcuggccaaugaguugu	uucucauuggccucauguccugucacuuccaggagcuggccaaugaguugu	13:202679342..202679393:+
NovelmiRNA-1250	gucuggguccaugaugaaccaccu	guggugggagcccuggucuc	gucuggguccaugaugaaccaccugccccccaacaucgacgguagguggugggagcccuggucuc	GL892848.2:192987..193052:-
NovelmiRNA-1251	cggccccuccacccgccc	gcgagaaagcggccgag	gcgagaaagcggccgagcuggagacaaagaaacuccugccuccuccacucucggccccuccacccgccc	7:92455055..92455124:+
NovelmiRNA-1252	ugucucagggcagcucugg	augggcugcuugugacagg	ugucucagggcagcucuggacucucuucuggauggagggacaacuuucaugggcugcuugugacagg	13:37813299..37813366:+
NovelmiRNA-1253	ugugccuguggcguagaccagc	ugguguagguugcagacauggc	ugguguagguugcagacauggcucagaucuggugucgcugugccuguggcguagaccagc	1:13208055..13208115:+
NovelmiRNA-1254	aggagccaggcuggaaucu	ggaaguccaggccggggguguga	ggaaguccaggccgggggugugaguggggaugaguuaaucauucaguuucucuucaggagccaggcuggaaucu	2:137912259..137912333:+
NovelmiRNA-1255	cacgugcgugcugguaucu	guaucaugugugugugugug	guaucauguguguguguguguguauagacgugcacacacgugcgugcugguaucu	12:21008911..21008966:-
NovelmiRNA-1256	ucaguaacaaagauucauccuu	ggaggaucuuugucacucagu	ucaguaacaaagauucauccuuguguccaccaagcaacaaggaggaucuuugucacucagu	13:209487904..209487965:+
NovelmiRNA-1257	gauggcggacucgguggcccg	aggaccgugccgcgauuggcgu	aggaccgugccgcgauuggcgucugggcggcgauccgggggcugcugggaagauggcggacucgguggcccg	18:6509339..6509411:+
NovelmiRNA-1258	agagcaccucguggaagu	auccccgggggccgga	auccccgggggccggaggagaagaccccaggagauggaacuggggcuugcagagcaccucguggaagu	5:49522333..49522401:+
NovelmiRNA-1259	uugccauugggucugggguguuu	acaccccagacccaacggcagga	uugccauugggucugggguguuuccaggggaagaaaacacaccccagacccaacggcagga	1:182942473..182942534:+
NovelmiRNA-1260	uuugauggcuguuccucucacugcu	uagugggauuuuaguccaucauaua	uuugauggcuguuccucucacugcuugaagccuuagguagugggauuuuaguccaucauaua	7:83591713..83591775:+
NovelmiRNA-1261	ggagagaacgcggucugaguggu	gccauugaugaucguucu	gccauugaugaucguucucguuuuucuuuucggaggaacgagagggagagaacgcggucugaguggu	12:35847705..35847772:+
NovelmiRNA-1262	cggggccggggguggggcc	ucccucccucguccuuua	ucccucccucguccuuuagacacagcacagcugccggagggugugaacggggccggggguggggcc	11:3725435..3725501:+
NovelmiRNA-1263	cccggggccgagggagca	cucucucagagcucagaauc	cucucucagagcucagaauccuggcgaggaucccggggccgagggagca	17:5670598..5670647:-
NovelmiRNA-1264	cauggcgccggugagugaacgu	uuucucucuuaccgcguggccggccu	uuucucucuuaccgcguggccggccuccaacauggcgccggugagugaacgu	13:118499634..118499686:-
NovelmiRNA-1265	uaauccuugcuaccugggugaga	gugcaccugggcaaggauucuga	uaauccuugcuaccugggugagagugcuuucugaaugcagugcaccugggcaaggauucuga	X:48639769..48639831:+
NovelmiRNA-1266	uggcaccagcacuggcggug	cuggcaguguugguggcacu	cuggcaguguugguggcacucgugugguggcaguggcaccagcacuggcggug	14:138325844..138325897:-
NovelmiRNA-1267	cucgaggcuagagucacgcuugg	cagugugcuagaguccucgaaga	cucgaggcuagagucacgcuuggguauccgcuguugccucagugugcuagaguccucgaaga	9:951413..951475:-
NovelmiRNA-1268	aggaugacuggcuuugaggcu	ccacagaaaguggcucuga	aggaugacuggcuuugaggcugcuggcugagcagccacagaaaguggcucuga	14:146764116..146764169:+
NovelmiRNA-1269	ucucugggccugugucuuca	agcucccagcccucggagccu	ucucugggccugugucuucauccguaaaaugagucugagcucccagcccucggagccu	7:34833355..34833413:-
NovelmiRNA-1270	cuucucucucuuccuguguuuu	agccaggauggcagagaaggg	agccaggauggcagagaagggcagcagccuacgaagaguccuucucucucuuccuguguuuu	14:117288530..117288592:-
NovelmiRNA-1271	agacggaugaccuugcuguuu	cagcaagguugucugucuuuuu	agacggaugaccuugcuguuuacauuuagaaaggauaagcagcaagguugucugucuuuuu	2:151102740..151102801:-
NovelmiRNA-1272	guggcuguggcucgaccc	cucacaacauagcuacuc	cucacaacauagcuacucagcauugcuccuacgguggcuguggcucgaccc	3:59308608..59308659:-
NovelmiRNA-1273	uuauccgggcuugugcugaagc	ucuagcaccucccuggagacgag	ucuagcaccucccuggagacgagcauccagcuguguagccuuauccgggcuugugcugaagc	JH118486.1:3063..3125:+
NovelmiRNA-1274	caugccuugaguguaggaca	cugauucaaccccuagucu	cugauucaaccccuagucugggaaacucuacaugccuugaguguaggaca	X:8629018..8629068:-
NovelmiRNA-1275	ccgaggagcucacagucuac	gcacugugccaggcgccgggg	gcacugugccaggcgccggggguacagagaugagcaagacaugguuccugcccccgaggagcucacagucuac	2:6559796..6559869:-
NovelmiRNA-1276	gaguucucuuuucuuuua	agagggacuccuugcaga	agagggacuccuugcagagaguucucuuuucuuuua	18:48056221..48056257:-
NovelmiRNA-1277	gaucccucugcuaucccccagc	cugggggacagcaggggcaucagu	cugggggacagcaggggcaucaguguggcugggguucugaucccucugcuaucccccagc	2:71114334..71114394:+
NovelmiRNA-1278	gagggagcgaguggaggaug	cccccacagccccgggc	cccccacagccccgggcgggcgggcgcgcgcgaugggcgcccuuuggcugagggagcgaguggaggaug	17:39560066..39560135:-
NovelmiRNA-1279	uuggcccucuuuccuguccuagg	caggucugggugggugucaagg	caggucugggugggugucaaggugguccacugucuccacaaggucucaccuuggcccucuuuccuguccuagg	GL896296.2:16394..16467:-
NovelmiRNA-1280	accgaggcuguaggugggcu	cucucccuuugcuucucccc	accgaggcuguaggugggcuccgguggguaaaugucgcagcucucccuuugcuucucccc	18:47569730..47569790:+
NovelmiRNA-1281	gaauggacuguaggccugggggcc	gccugaggcaagucauccu	gaauggacuguaggccugggggccagaucggaggagcggggccugaggcaagucauccu	3:17725809..17725868:+
NovelmiRNA-1282	ucccucagacgugggcacuuuu	gagugccuacugcuguggcugaca	gagugccuacugcuguggcugacacaucuugauuaguuucugucccucagacgugggcacuuuu	GL892865.1:84455..84519:+
NovelmiRNA-1283	aaguggaagccagaucugg	acguccaguuuccagcucu	acguccaguuuccagcucucugggaccuuggcgucuaggaggggaaaguggaagccagaucugg	5:1963755..1963819:+
NovelmiRNA-1284	acagcuuucuguagcagagaucacu	ucaucucugcugagaaagccuacc	ucaucucugcugagaaagccuaccaugaacagcuuucuguagcagagaucacu	5:15557275..15557328:-
NovelmiRNA-1285	cuccuggcuggcucgcca	gcucagccucaagac	cuccuggcuggcucgccaguugcugggcugcgcccuaccggccugcaagcccuguacuggcucagccucaagac	9:7464751..7464825:+
NovelmiRNA-1286	agaggagccgcgacagagccgg	cggcucugagcgccccuc	cggcucugagcgccccuccucguccguccccuccagcuggagaggagccgcgacagagccgg	GL896485.1:3835..3897:+
NovelmiRNA-1287	agccugggaaccuccauaugcc	uauggaaguucccaggcc	agccugggaaccuccauaugccacugguguagcccuaaaaaacaaacuugaggguuuuuuggccuuuuuagggcugcauaagugucauauggaaguucccaggcc	5:72028228..72028333:-
NovelmiRNA-1288	uuccagggaagaaaggaggaac	ccuucuccucucccuggc	uuccagggaagaaaggaggaacagugccugguccccugcccucagaccagcugccccuucuccucucccuggc	GL894932.2:86827..86900:-
NovelmiRNA-1289	uggucaaggccugucgccgcugu	agcagcacacgcucaggccaca	uggucaaggccugucgccgcuguaugugcagcagcagcagcagcacacgcucaggccaca	7:120648790..120648850:+
NovelmiRNA-1290	uacugcagagaguggcaaucau	ugauugacaccucuguuagugg	uacugcagagaguggcaaucauguauaauuaaaaaugauugacaccucuguuagugg	X:137225805..137225862:-
NovelmiRNA-1291	ugcacaggaagaaguacaugggcug	ggccaugcuccacucuuaccgcagc	ugcacaggaagaaguacaugggcuggugcaggccaugcuccacucuuaccgcagc	9:6330341..6330396:-
NovelmiRNA-1292	ccuggggcauccacuggccacc	ccagccgguguucaugccccaua	ccuggggcauccacuggccaccucugggauagaagccagccgguguucaugccccaua	4:117841963..117842021:+
NovelmiRNA-1293	cgccuccuccucccccccuu	ggcgggaggagagggcggu	ggcgggaggagagggcggugcgccuccuccucccccccuu	5:16146522..16146562:+
NovelmiRNA-1294	gaauggggcaggagaaugagg	uucuccccuccccucuccc	uucuccccuccccucucccuggaucugaauuucuggaucuggaucuggaucuagggaauggggcaggagaaugagg	3:100929143..100929219:-
NovelmiRNA-1295	ugugguuguggcauagaccucagc	ugcaguguaggccgcagaccuggc	ugcaguguaggccgcagaccuggcucucagauuugauguugcugugguuguggcauagaccucagc	1:107033067..107033133:-
NovelmiRNA-1296	ccgcccucggggagccca	ggccgcggaggccggca	ggccgcggaggccggcagccuacccgcccucggggagccca	6:99173992..99174033:-
NovelmiRNA-1297	uaugucugugauguagacggu	ggucuacaccacagccagagc	ggucuacaccacagccagagcaacucgggaucagagcuaugucugugauguagacggu	6:4245083..4245141:+
NovelmiRNA-1298	uacccauugcauaucggaguug	accuccuaugugcaugguuuaca	uacccauugcauaucggaguugugaauucucaaagcaccuccuaugugcaugguuuaca	X:48640826..48640885:+
NovelmiRNA-1299	gcuagcugccuuucggacgu	ugcuuuuaggguuggcuagcuu	gcuagcugccuuucggacgucuguuauggcucguaccaagcagaccnugcuuuuaggguuggcuagcuu	GL893849.1:24461..24530:+
NovelmiRNA-1300	ucuccagugagacagucucugg	agugacucacucccuggugu	ucuccagugagacagucucuggugaacuggucuccagugacucacucccuggugu	5:61513811..61513866:-
NovelmiRNA-1301	aaguuucucugaacguguagagc	agacuauacuuucagggauc	agacuauacuuucagggaucauuucuauagucugugacuggagaaguuucucugaacguguagagc	12:35725842..35725908:-
NovelmiRNA-1302	cuaacucccguguacugcacug	ugugguacagggaguaaaggc	ugugguacagggaguaaaggccaguuguauucuugcacagggcuaacucccguguacugcacug	16:48458277..48458341:+
NovelmiRNA-1303	ucuggucuaugucuaucuccaacag	gcuggugauagaugaggccaaaga	gcuggugauagaugaggccaaagaacgaaauacugaucuguccucucuggucuaugucuaucuccaacag	1:288252459..288252529:-
NovelmiRNA-1304	ugagguaguaggcugugugg	auuuuucuauaaagcauu	ugagguaguaggcuguguggggcugaugcaggggguccagacccucagggcccuccuguuccucuauuuuucuauaaagcauu	16:6629174..6629257:-
NovelmiRNA-1305	uugcauauguaggauguccca	gaacauccugcauagugcugcc	gaacauccugcauagugcugccaggaaaucccuauuuuauacuaagagggggcuggcugguugcauauguaggauguccca	X:108806669..108806750:+
NovelmiRNA-1306	ugcggccggccccgcgcgcauc	ggcgucgcggggccgagcccgcc	ggcgucgcggggccgagcccgcccccuucuccggacucaggugcggccggccccgcgcgcauc	4:729979..730042:-
NovelmiRNA-1307	cuugcccgagagcuuggaccgcg	agguucagcccgggccuccu	cuugcccgagagcuuggaccgcgcguugcaguggggugacgcgagguucagcccgggccuccu	7:106158359..106158422:-
NovelmiRNA-1308	aagcagggacugcugagguug	accucagcaguucccuccucgcuccu	aagcagggacugcugagguugggcgggccgaccucagcaguucccuccucgcuccu	17:53741196..53741252:-
NovelmiRNA-1309	uauggcuuuucauuccuauguga	auguagggcuaaaagccauggg	uauggcuuuucauuccuaugugauuacuguuccaaacucauguagggcuaaaagccauggg	9:72461653..72461714:+
NovelmiRNA-1310	gugauucucaugucuagcugug	cagccagcaucagaaucaacugg	gugauucucaugucuagcugugguuaacuaucacagccagcaucagaaucaacugg	13:2675140..2675196:-
NovelmiRNA-1311	gcgcgucuuuuggugcucugc	agggcagcagaagaaggaccc	agggcagcagaagaaggacccacccugagggcgcgucuuuuggugcucugc	1:304621118..304621169:+
NovelmiRNA-1312	acuuaaacguggauguacuug	uaagugcuuccauguuuuagu	acuuaaacguggauguacuugcuuucaaacucuaaaaguaagugcuuccauguuuuagu	8:115200389..115200448:+
NovelmiRNA-1313	ugggacuuuguaggccaguuga	aucucgcccgcaaagaccca	ugggacuuuguaggccaguugaaccaacacccucaucucgcccgcaaagaccca	12:45165048..45165102:+
NovelmiRNA-1314	ucccugacuucuggcccccaga	ccagggggccacuagucacuggggaga	ccagggggccacuagucacuggggagacacagcuacugucccugacuucuggcccccaga	JH118928.1:45792..45852:-
NovelmiRNA-1315	uagaggagaggcuaccaccacca	guaggugcggccccuucguucuacc	guaggugcggccccuucguucuacccccggagcccacagggguagaggagaggcuaccaccacca	12:20428423..20428488:-
NovelmiRNA-1316	uggcaguguauuguuagcuggu	ucagcuaacaugcaacugcugu	uggcaguguauuguuagcugguugaguauaugaguagcaucagcuaacaugcaacugcugu	16:36468130..36468191:-
NovelmiRNA-1317	ucucccacccuugcugccugcaga	uggcagcgcagggucugggacug	uggcagcgcagggucugggacuggcugguugaccccucucccacccuugcugccugcaga	9:7558730..7558790:+
NovelmiRNA-1318	ugcucucuggguucaugcucugg	agugaugcccaggggagugcc	ugcucucuggguucaugcucuggguuugaguaugugccgguaaacccagugaugcccaggggagugcc	9:51199534..51199602:-
NovelmiRNA-1319	acauggaucucuuggcuuuugag	cgaaagcggauggagauccaggagg	acauggaucucuuggcuuuugagcggaagcuggaccagaccauugcucgaaagcggauggagauccaggagg	12:15087706..15087778:+
NovelmiRNA-1320	uccgaccggcuggaggcug	gcucggagcgagccgggcggcca	uccgaccggcuggaggcugcuggaggcggggccguuacccgccggcagcucggagcgagccgggcggcca	18:56255337..56255407:-
NovelmiRNA-1321	cuaacucccguguacugcacu	ugugguacagggaguaaaggcca	ugugguacagggaguaaaggccaguuguauucuugcacagggcuaacucccguguacugcacu	16:48458277..48458340:+
NovelmiRNA-1322	ucgugcacagauguggucucggg	ccacaucacauccugggcaccugc	ccacaucacauccugggcaccugcacacgcagacggcucgugcacagauguggucucggg	9:7940514..7940574:-
NovelmiRNA-1323	ugcaauugugaucugaucucagc	aggggucagauccaagcugcggu	aggggucagauccaagcugcgguugugaucugaucucagcugcaauugugaucugaucucagc	3:66887008..66887071:-
NovelmiRNA-1324	uauuuuguugguuuucgug	uggaagaaagauaca	uggaagaaagauacagauccaccgccuggaacagauaucuguccuccaugggguuuuucuguuuauuuuguugguuuucgug	14:3081730..3081812:-
NovelmiRNA-1325	ccuccccccccuccccgg	ggggaggaggggaggcg	ccuccccccccuccccggcucugugcugggguguuguuaccagagccggggaggaggggaggcg	9:13217094..13217158:-
NovelmiRNA-1326	ucucagccuggggaccccaaga	guggggggcucugagaggguagagggg	guggggggcucugagaggguagaggggaggccccaagggggcugucucagccuggggaccccaaga	17:31673778..31673844:-
NovelmiRNA-1327	aggaggucccagggccaguugg	ucaggggucugggaucuaccacu	ucaggggucugggaucuaccacugacucugaggaggucccagggccaguugg	13:143649207..143649259:+
NovelmiRNA-1328	agggcaucccuguaggagcu	cuccuacagggaugcccuuca	agggcaucccuguaggagcuguguguucaagcuccuacagggaugcccuuca	3:54780901..54780953:+
NovelmiRNA-1329	uuucugcagagcucagcaguucagu	uguacuugagaaugcugcauuggc	uguacuugagaaugcugcauuggcauacaugcuuuucuggcuuugccaccaaguuugcuuucugcagagcucagcaguucagu	8:77044477..77044560:+
NovelmiRNA-1330	ugcccacacuccucucuccagu	aggagggaggccaggugggggcugg	aggagggaggccaggugggggcugggcacccgaugaccccugcccacacuccucucuccagu	2:5857780..5857842:-
NovelmiRNA-1331	uaaacguggauguacuugcuuu	uaagugcuuccauguuuuaguga	uaaacguggauguacuugcuuucaaacucuaaaaguaagugcuuccauguuuuaguga	GL894213.2:15694..15752:-
NovelmiRNA-1332	ucucugggaccugaguuucug	gaguccuucagugucccucuggguac	ucucugggaccugaguuucuguaggguaaggaaguugguccugugccaucagaguccuucagugucccucuggguac	3:4808076..4808153:-
NovelmiRNA-1333	ugauuguccaaacgcaauucu	aauuguggcuggacaucugu	ugauuguccaaacgcaauucuuguacgagucugcggccaaccgagaauuguggcuggacaucugu	1:302806860..302806925:-
NovelmiRNA-1334	cggggacagugccaggga	ccuggugcccggu	ccuggugcccgguccugcugccaaggcuggccucuaggaugucccaaagccugaaggcgcagugccggggacagugccaggga	2:6444173..6444256:+
NovelmiRNA-1335	aucccugaguguauguggugaac	augccaccuucgguuucggggugg	augccaccuucgguuucgggguggaucugacaucccugaguguauguggugaac	2:20399981..20400035:-
NovelmiRNA-1336	uuugcagugugcugaaaccucggc	ugagguuauggcaaacuggguuuc	ugagguuauggcaaacuggguuucagcaccuagcaaaauagagggcugauuuugcagugugcugaaaccucggc	6:4257677..4257751:-
NovelmiRNA-1337	aauaacagaacuggcugcaguca	acugcaagagguucuguuuuu	aauaacagaacuggcugcagucaucucaagccuugacugcaagagguucuguuuuu	8:7108231..7108287:+
NovelmiRNA-1338	uugccuuugggcuugggcu	cgcaggcugcccaagg	cgcaggcugcccaaggagcgaaggcgggcgcguccccuuuguucuuugccuuugggcuugggcu	6:69316451..69316515:+
NovelmiRNA-1339	auaauacaugguuaaccucuuu	gagguuauccguguuauguuc	gagguuauccguguuauguucgcuucauucaucaugaauaauacaugguuaaccucuuu	GL894231.1:23071..23130:-
NovelmiRNA-1340	gcagcaggucuccaaggg	agggggggaaugucuguca	gcagcaggucuccaaggggaaacgccacauuggugucugugggguggagggggggaaugucuguca	15:41215484..41215550:-
NovelmiRNA-1341	aaguggaagcacugccuggaa	ccagaaacagaugcuucugugaag	aaguggaagcacugccuggaaguggaaccugcccucuggcugggcucggucaccccugagccagaaacagaugcuucugugaag	15:152411418..152411502:+
NovelmiRNA-1342	aggcucucucccccagcgucucu	aggugcugcaggaggugggcucuga	aggugcugcaggaggugggcucugacuugauuuggcacaggcucucucccccagcgucucu	14:64920264..64920325:-
NovelmiRNA-1343	gacccuguccgccccuucccagg	guggggagggccggacagagc	guggggagggccggacagagcagccgaggcccgcugacccuguccgccccuucccagg	GL896538.1:22067..22125:-
NovelmiRNA-1344	ugcagcaugcauaauuugcu	cgauccaagcugcugcacu	ugcagcaugcauaauuugcugggccagggauugaacccuugccacagaagcgauccaagcugcugcacu	1:63939021..63939090:+
NovelmiRNA-1345	gugcaagacugcaggcagcu	cugccugcagucuugcaauu	gugcaagacugcaggcagcuaucaagggcagcugccugcagucuugcaauu	15:145385376..145385427:+
NovelmiRNA-1346	aagugcccggacugcugagggcucu	ugcucuuugcaguguugggaauggaa	aagugcccggacugcugagggcucugcucugcucuuugcaguguugggaauggaa	15:35772283..35772338:-
NovelmiRNA-1347	gccucggggagcccggcga	gccggucggccgggugcuu	gccggucggccgggugcuuugugucagugccgcagcaucgcagccucggggagcccggcga	3:119083960..119084021:-
NovelmiRNA-1348	cucacauucuaugggcug	gccuaaugugaggc	cucacauucuaugggcuggagccuaaugugaggc	6:81286032..81286066:+
NovelmiRNA-1349	guggcuguagcauagaccucag	aaggauaugguguugccac	aaggauaugguguugccacaagcugcagcauaggucgcacaaguggcuuggaucuggcguugcuguggcuguagcauagaccucag	7:120836414..120836500:+
NovelmiRNA-1350	ucugugaacuagaaaccucugg	cagagguuuccagcuuauagg	cagagguuuccagcuuauaggauauucauaugguaguucugugaacuagaaaccucugg	8:122371913..122371972:-
NovelmiRNA-1351	ugugacugugcacccuggguugc	uacucaggacguuaacacucucaug	uacucaggacguuaacacucucaugcugagauccugccgugugacugugcacccuggguugc	2:3548228..3548290:-
NovelmiRNA-1352	aggugcggccacuuguuu	cauuguggcgcagcuga	aggugcggccacuuguuuggaguucccauuguggcgcagcuga	X:51970765..51970808:+
NovelmiRNA-1353	ugcccucuugucugugucccuagc	agaggggcacacacaugagcagug	agaggggcacacacaugagcagugguuccacuuugcacugcccucuugucugugucccuagc	7:43938414..43938476:+
NovelmiRNA-1354	ucuggucuaugucuaucuccaacag	gcuggugauagaugaggccaaaga	gcuggugauagaugaggccaaagaacgaaauacugaucuguccucucuggucuaugucuaucuccaacag	1:288048539..288048609:+
NovelmiRNA-1355	guggauucacucaacuuggguu	ccaggguugacugaauccuggg	guggauucacucaacuuggguuugcaaacaauacaugaaccaggguugacugaauccuggg	8:137797644..137797705:-
NovelmiRNA-1356	auugggaacacuggagaacucuu	cucugugcucucaguguuccca	auugggaacacuggagaacucuuaauuccucagcucucagggccucugugcucucaguguuccca	7:4675999..4676064:-
NovelmiRNA-1357	cugcagccuagagcucugccuuc	uugcagaagcccugggcuccugug	uugcagaagcccugggcuccugugagucccggcucccugcagccuagagcucugccuuc	2:94652720..94652779:-
NovelmiRNA-1358	auugggaacacuggagaacucu	ugugcucucaguguucccagaaa	auugggaacacuggagaacucuuaauuccucagcucucagggccucugugcucucaguguucccagaaa	7:4675995..4676064:-
NovelmiRNA-1359	aggagcugggaauucugcuuu	gguagaacugccagcucuuua	gguagaacugccagcucuuuaaguucagauuccuaaggagcugggaauucugcuuu	5:92350230..92350286:-
NovelmiRNA-1360	cagcacugugauaacugag	ucaguuaucacaguacugua	ucaguuaucacaguacuguaccuuuagaauggacagcaucagcacugugauaacugag	6:135736125..135736183:-
NovelmiRNA-1361	uggggagcauggccuagggcugc	agcccugggucacucaccagg	agcccugggucacucaccaggcagcaguuccuggggagcauggccuagggcugc	GL894257.1:12186..12240:-
NovelmiRNA-1362	ugcggccggccccgcgcgcauc	ggcgucgcggggccgagcccgcc	ggcgucgcggggccgagcccgcccccuucuccggacucaggugcggccggccccgcgcgcauc	4:842942..843005:+
NovelmiRNA-1363	cuguggguuauuguuaacu	auacaagauuaacauacagaaau	auacaagauuaacauacagaaauuuguugcacuucaguugguccgacggcuguggguuauuguuaacu	13:179185657..179185725:+
NovelmiRNA-1364	caugccuugaguguaggaca	uucugauucaaccccuaguc	uucugauucaaccccuagucugggaaacucuacaugccuugaguguaggaca	X:8629018..8629070:-
NovelmiRNA-1365	uguuguguggagcagaguu	cucacuuagauccacagaugagg	cucacuuagauccacagaugaggccugacagcgaaguunagcagugggaacuguuguguggagcagaguu	GL892907.2:61899..61969:+
NovelmiRNA-1366	cuuuuggaaggcuuagaccauc	gggucugagaacuuacaaaagug	gggucugagaacuuacaaaaguguggauuauagaggacacuuuuggaaggcuuagaccauc	1:107468243..107468304:-
NovelmiRNA-1367	cgggccugugacuuacccagc	uguguggucccaggcccagg	cgggccugugacuuacccagcagaauguguuagaugugagcuguguggucccaggcccagg	17:31766818..31766879:+
NovelmiRNA-1368	uggaaacacuucugcacaaacu	gugugcggaaaugcuucugcua	uggaaacacuucugcacaaacuagauucuggauaccagugugcggaaaugcuucugcua	1:140919000..140919059:+
NovelmiRNA-1369	caaggcucagugagaacggaug	accguucucgcuuugcuccccg	caaggcucagugagaacggauguguuuucccucucaccguucucgcuuugcuccccg	X:105574139..105574196:-
NovelmiRNA-1370	uuggcucugcgaggucggcu	cugggaguggaggcggug	cugggaguggaggcggugcuggaagggguugacccccucgggugcaaacacaguuggcucugcgaggucggcu	5:201924..201997:-
NovelmiRNA-1371	ugaacggugccuguguggcuaga	ugaccaggcaggugcuguucucu	ugaccaggcaggugcuguucucucgacgaguagugaacggugccuguguggcuaga	X:136185266..136185322:-
NovelmiRNA-1372	gugggagaccgccuggga	cccgaugguucucacgc	gugggagaccgccugggagucuguauuuuuaacugacaagccccgaugguucucacgc	14:147400420..147400478:-
NovelmiRNA-1373	uuuuggaaggcuuagaccauc	ugggucugagaacuuacaaaagu	ugggucugagaacuuacaaaaguguggauuauagaggacacuuuuggaaggcuuagaccauc	1:107468243..107468305:-
NovelmiRNA-1374	acugccuggacagcgcggagcgc	guccgcgcguccaggcccaac	guccgcgcguccaggcccaacacuacugccuggacagcgcggagcgc	6:47684355..47684402:-
NovelmiRNA-1375	aggcugcaggacaugacucuugggu	aagggcagucggggaugggggcccgg	aagggcagucggggaugggggcccggaacucuugaguaacaggagggugaggcugcaggacaugacucuugggu	6:50078741..50078815:+
NovelmiRNA-1376	uugcggggcacguagcgugugu	acacgagcguguccugcaauc	uugcggggcacguagcguguguguguuagguacacacgagcguguccugcaauc	8:4005402..4005456:+
NovelmiRNA-1377	agugaguuccuguacucugacgugu	cccaaagaagguaggaccucacagc	agugaguuccuguacucugacguguguaggguggagacuggggaaaacugcuccucuccugcacccaaagaagguaggaccucacagc	13:67675940..67676028:+
NovelmiRNA-1378	caugccuuaccugcugcgccg	gcgcucaggcugggcagugg	gcgcucaggcugggcaguggaccccuuuggauacagcuccaccaugccuuaccugcugcgccg	7:58534498..58534561:+
NovelmiRNA-1379	ugacgccugcucuuccuccagc	ugggguggagggcgggccccgca	ugggguggagggcgggccccgcagucccugugacgccugcucuuccuccagc	2:124857..124909:-
NovelmiRNA-1380	acugcuuaugugacuuugcacuuu	aguaagugaggucacagauagcacuga	aguaagugaggucacagauagcacugagacuguggagaucacugcuuaugugacuuugcacuuu	15:57908754..57908818:-
NovelmiRNA-1381	auucuguuagaaaaaugcaaga	uguguuuuucuaacgggaau	auucuguuagaaaaaugcaagaaugcuauaaaaucuuguguuuuucuaacgggaau	13:190079508..190079564:-
NovelmiRNA-1382	aaccagacucugagagcaggacu	ucguugcccucucugucuuggucug	ucguugcccucucugucuuggucuggauuuucccaaaccagacucugagagcaggacu	X:9012923..9012981:-
NovelmiRNA-1383	cugacucacucuguugugcagc	ugcacaacagagcgagccagcu	ugcacaacagagcgagccagcugggagcgngacacccugacucacucuguugugcagc	11:4056391..4056449:-
NovelmiRNA-1384	ccucaagugaugccucugcuu	agcugaggagucacuugaagga	agcugaggagucacuugaaggauaauucaaagugccccucaagugaugccucugcuu	8:18372780..18372837:-
NovelmiRNA-1385	cagaaggggagucggagcaga	agcucccgcucaccccugcc	agcucccgcucaccccugccacgucaaaggaggcagaaggggagucggagcaga	GL893334.2:106975..107029:+
NovelmiRNA-1386	uauggucacugcugugacacgggu	uaugccacagcagugacaaugc	uauggucacugcugugacacggguuggaucuuccuaugccacagcagugacaaugc	17:66123658..66123714:+
NovelmiRNA-1387	aucccacuguggccucccugc	agggucugcuccaggugggaugc	agggucugcuccaggugggaugccuguucucaggucugcaucccacuguggccucccugc	2:156907081..156907141:+
NovelmiRNA-1388	ucccuguccuccaggugcucaca	accgagcaccggacuugggagacau	accgagcaccggacuugggagacauaugaaugaccccaccuuggucccuguccuccaggugcucaca	1:230038338..230038405:+
NovelmiRNA-1389	cacagcucugaggaagcucug	gggcccuccucagagacacauu	cacagcucugaggaagcucugucugggcccuccucagagacacauu	X:10656341..10656387:+
NovelmiRNA-1390	uucccugcccucuuccuccagg	aagugggcugaggaaggggau	aagugggcugaggaaggggaugcagagcugguccagaugugcucuucccugcccucuuccuccagg	X:51475450..51475516:-
NovelmiRNA-1391	agacccugagcugccucuagacu	guggaggcacgccagggcacug	guggaggcacgccagggcacugggcacuucagccuggacucagacccugagcugccucuagacu	14:139048389..139048453:-
NovelmiRNA-1392	aauuacuauggauucuuggcauu	ggccaagaauccacaguaauuca	ggccaagaauccacaguaauucagugaccagagagaauuacugaauuacuauggauucuuggcauu	JH118943.1:5156..5222:-
NovelmiRNA-1393	ucagugugcuagaguccucgaag	cucgaggcuagagucacgcuuggg	cucgaggcuagagucacgcuuggguauccgcuguugccucagugugcuagaguccucgaag	9:778902..778963:-
NovelmiRNA-1394	ggcagaugaacuggccuccugguu	ucaggucugcaaguuccaauaugcuaa	ggcagaugaacuggccuccugguuaaguguggugcagggagaauuuucccucucuaggcagcgaucaggucugcaaguuccaauaugcuaa	2:138705531..138705622:+
NovelmiRNA-1395	ucccuguccuccuggagcug	ccuucuugugggagagacaggcagu	ucccuguccuccuggagcugaccuucuugugggagagacaggcagu	9:145255050..145255096:-
NovelmiRNA-1396	uucccuuugucauccuuugccc	gcagggacagcaaaggggug	uucccuuugucauccuuugcccaggguucugaguggggcagggacagcaaaggggug	1:159732014..159732071:+
NovelmiRNA-1397	ucuggaggcagcggcuggcucucu	ugagaccgaagccgccuccuc	ucuggaggcagcggcuggcucucugguuggcuuguuccugagaccgaagccgccuccuc	5:835153..835212:-
NovelmiRNA-1398	gaaagcuguggcugccucu	aggcucagccgacagcacagcc	aggcucagccgacagcacagccccagagguccugccacagccacgcccggcacguccuccaggcuggaaagcuguggcugccucu	11:3863419..3863504:-
NovelmiRNA-1399	ucacacagggucgggcucuuu	agauuucaaguccuggauggag	ucacacagggucgggcucuuuuuuucagguaacuguagagauuucaaguccuggauggag	1:302886018..302886078:+
NovelmiRNA-1400	uuccuaccgagggcuugug	cauguccagauggguggguggaga	uuccuaccgagggcuugugagaguaggcauguccagauggguggguggaga	1:205673208..205673259:+
NovelmiRNA-1401	cagggcaccggccucugcguggg	cgcgcugcagccugagcccucgc	cagggcaccggccucugcgugggacgcccucccgcgcugcagccugagcccucgc	12:815938..815993:-
NovelmiRNA-1402	ucugugaacuagaaaccucugg	agucaaguuucagcucacuuaac	ucugugaacuagaaaccucuggaaagugguguacauuuuacuuccacccacaagucaaguuucagcucacuuaac	8:122371860..122371935:-
NovelmiRNA-1403	agucuugauucucuguuuugg	caaaacagagaaucaagacu	agucuugauucucuguuuugggcaauacuucagaagucaaaccaacaaaacagagaaucaagacu	7:67901071..67901136:-
NovelmiRNA-1404	ugcugagcugcgugggcuugcuga	cgcacacgcccgcagcgguggcagg	cgcacacgcccgcagcgguggcaggcaggugguucuuggugcugagcugcgugggcuugcuga	2:47819292..47819355:+
NovelmiRNA-1405	uggcaccagcacuggcgguggc	cgcuggcaguguugguggcacu	cgcuggcaguguugguggcacucgugugguggcaguggcaccagcacuggcgguggc	14:138325842..138325899:-
NovelmiRNA-1406	uuaguccuucggaaccccaaau	ugggguucaaaaggacucaaga	ugggguucaaaaggacucaagaauuauagucacauaaacuucuuaguccuucggaaccccaaau	4:110277093..110277157:+
NovelmiRNA-1407	ccgccuccucucgccgccu	gcggcggccgggggcgccg	gcggcggccgggggcgccggaggguccacugagcuuccuccccacccuccccgccuccucucgccgccu	7:69920243..69920312:+
NovelmiRNA-1408	gugguuaguacuuggaugggagacu	gcucuuguggaucugugcuaacucca	gugguuaguacuuggaugggagacugagcucuuguggaucugugcuaacucca	16:46373671..46373724:-
NovelmiRNA-1409	ggagaucuggugguagacuggc	auucucuccuccaagucu	ggagaucuggugguagacuggcugucaugcaaauuaauuaugucauucucuccuccaagucu	5:87430697..87430759:-
NovelmiRNA-1410	aggcucugauaaggauca	agauuaagggagagaguuu	aggcucugauaaggaucagggugcugcccugagauuaagggagagaguuu	3:23167300..23167350:+
NovelmiRNA-1411	ucuaccuagaggucaaggaugug	ucagugcaacucuagguucugccuu	ucuaccuagaggucaaggauguguuauuccuuguugauguagacaacaaggacugaaaccucagugcaacucuagguucugccuu	8:77053021..77053106:+
NovelmiRNA-1412	ccccgccguccccgccgg	gcgcgggaggcucguggggac	ccccgccguccccgccgggcgcgcgggaggcucguggggac	14:149003787..149003828:-
NovelmiRNA-1413	gggcaguggcugcagguggcugg	guccccuguaaacaugggcucgg	gggcaguggcugcagguggcuggggccaugugcucuguccccuguaaacaugggcucgg	18:2930158..2930217:+
NovelmiRNA-1414	cagacccugagcugccucuaga	uggaggcacgccagggcacuggg	uggaggcacgccagggcacugggcacuucagccuggacucagacccugagcugccucuaga	GL892961.2:40387..40448:-
NovelmiRNA-1415	aagucaggcucaccagcucuug	agagcuggugagccugacaucc	agagcuggugagccugacaucccgagaagucaggcucaccagcucuug	16:6032951..6032999:+
NovelmiRNA-1416	uaccugguugauccugccagu	cuaaguacgcacagccgguacagug	uaccugguugauccugccaguagcaaaugcuugucucaaagauuaagccaugcaugucuaaguacgcacagccgguacagug	9:57629659..57629741:-
NovelmiRNA-1417	uccgaccggcuggaggcug	guccgagcgcggcgcggagg	guccgagcgcggcgcggaggagagcgguugcuucucuccgaccggcuggaggcug	18:56255388..56255443:-
NovelmiRNA-1418	ucccuguccucuaggagcucaa	ggcuacuggggacacagggca	ggcuacuggggacacagggcagacagucccuguccucuaggagcucaa	5:4305235..4305283:-
NovelmiRNA-1419	uucauucggcuguccagaugua	ugggcaacugauugaacuuuu	uucauucggcuguccagauguauccaaguaccccgauauuuggcaauaaauacaucugggcaacugauugaacuuuu	X:108691616..108691693:+
NovelmiRNA-1420	aaucauacagggacauccaguuu	aguggcuagcccugcuguguucg	aguggcuagcccugcuguguucgcuguaucugugacgaaucauacagggacauccaguuu	GL894231.1:20449..20509:-
NovelmiRNA-1421	ucucuccagccucugcuucgug	aggagcgguggcuggggggaaa	ucucuccagccucugcuucguggggacugagcaucaggagcgguggcuggggggaaa	GL892983.1:13330..13387:-
NovelmiRNA-1422	ucccucagacgugggcacuuuuc	agagugccuacugcuguggcugaca	agagugccuacugcuguggcugacacaucuugauuaguuucugucccucagacgugggcacuuuuc	GL892865.1:84454..84520:+
NovelmiRNA-1423	cagcugcccuucucucuccagu	uggggagggggcggccggga	uggggagggggcggccgggacagguggccucuccagcugcccuucucucuccagu	14:53019801..53019856:-
NovelmiRNA-1424	ucuccucccgccccccca	cggagggcgggcaggggagg	ucuccucccgcccccccagcggcgagggcccgggggaggcugaggcacgcaccggagggcgggcaggggagg	X:127232439..127232511:-
NovelmiRNA-1425	ucucucccccuccgucccaggcu	caugggauccaggggacugggaaaca	caugggauccaggggacugggaaacaaagaauauauaggugcccagaauggggucuuaguugucucucccccuccgucccaggcu	13:34892823..34892908:+
NovelmiRNA-1426	gaccgguccggacugacacgugcu	cgcugacagccuggcugguuccu	gaccgguccggacugacacgugcuggacgcacgccaagcgcugacagccuggcugguuccu	15:29401760..29401821:+
NovelmiRNA-1427	uaauacugccugguaaugauga	aucuuacugggcagcauugga	aucuuacugggcagcauuggauggugucuggucucuaauacugccugguaaugauga	6:58064310..58064367:+
NovelmiRNA-1428	ccgggcccgggggguuggg	ugguguccgccgggcgcggcg	ccgggcccgggggguuggggggacacaggcccaggcgugagucaccgccccuugguguccgccgggcgcggcg	5:3604412..3604485:-
NovelmiRNA-1429	aacauuuuaaacuugaggaca	uccucaaguucaaaaugcuug	uccucaaguucaaaaugcuuguaugugccgugacacacaaauacaaacauuuuaaacuugaggaca	14:118986459..118986525:-
NovelmiRNA-1430	uauggcuuuucauuccuauguga	auguagggcuaaaagccaugggc	uauggcuuuucauuccuaugugauuacuguuccaaacucauguagggcuaaaagccaugggc	9:72339104..72339166:-
NovelmiRNA-1431	augggcuacgggcuguccagg	cccgaccucccguagcucacu	augggcuacgggcuguccaggggaguggcugcggcccccgaccucccguagcucacu	17:69264163..69264220:-
NovelmiRNA-1432	aaaucucugcaggcaaaugug	cacacuuaccuguagagauucua	aaaucucugcaggcaaaugugauguuacuaaagaaaucacacacuuaccuguagagauucua	3:90047325..90047387:+
NovelmiRNA-1433	ccugugacuccgcuuccaccgc	cuuggaagcggggucacugau	ccugugacuccgcuuccaccgccagcacccuguccucucuguggucggcuuggaagcggggucacugau	13:218097657..218097726:-
NovelmiRNA-1434	ugauaauacaaccugauaagugc	acuuagcagguuguauuauaucc	ugauaauacaaccugauaagugcuaggacacuuagcagguuguauuauaucc	X:67425207..67425259:+
NovelmiRNA-1435	uuuccucuggcuccuucuguuu	gcagagggagagaggagagu	gcagagggagagaggagaguuaaagcugaauuacuuuccucuggcuccuucuguuu	8:14909013..14909069:-
NovelmiRNA-1436	cggggacagugccaggggu	ucacagggcagugugcuggcu	cggggacagugccaggggugcugaggcucucuggacgccacugugcuuaugugggcacucacagggcagugugcuggcu	2:141452056..141452135:-
NovelmiRNA-1437	ccucugggcccuuccucg	ugugaagcccuggcc	ccucugggcccuuccucguggaguucccugggcaucccuuucucuucccccuccaucugugaagcccuggcc	4:7033082..7033154:+
NovelmiRNA-1438	ggagagaacgcggucugagugg	ccauugaugaucguucucguu	ccauugaugaucguucucguuuuucuuuucggaggaacgagagggagagaacgcggucugagugg	12:35847706..35847771:+
NovelmiRNA-1439	guggcuggagaggucuuuggggugg	augccagggagugcccagcucaccu	augccagggagugcccagcucaccuccaucccuucucugguggcuggagaggucuuuggggugg	GL896148.1:10689..10753:-
NovelmiRNA-1440	agugccagguggggaguuc	ucucaccacccaggccucu	ucucaccacccaggccucuuacaaacgugccaugcuugugacauuuaagagugccagguggggaguuc	7:1763259..1763327:-
NovelmiRNA-1441	guggcugugacauagaccucag	gcagcauaggucacagaugcag	gcagcauaggucacagaugcagcucggauccugaguugcuguggcugugacauagaccucag	1:248309509..248309571:+
NovelmiRNA-1442	uagcagcggggggacuuacucu	aaguagggccccuugccguugc	aaguagggccccuugccguugcugaguuaacugcccuuagcagcggggggacuuacucu	2:3032521..3032580:-
NovelmiRNA-1443	acugcuuaugugacuuugcacuu	guaagugaggucacagauagcacuga	guaagugaggucacagauagcacugagacuguggagaucacugcuuaugugacuuugcacuu	15:57908755..57908817:-
NovelmiRNA-1444	cccaauacacggucgaucucu	agguuguccguggugaguucgca	agguuguccguggugaguucgcauuauuuaaugaugcccaauacacggucgaucucu	GL894231.1:15870..15927:-
NovelmiRNA-1445	ucccuggccuccaggagcca	gugcugagguacaacagggggg	ucccuggccuccaggagccaccagcaacuugaggguaggugcugagguacaacagggggg	16:49131275..49131335:-
NovelmiRNA-1446	uggcuggcucuggggugagagc	uuuuccccuaggaccuagcuuuu	uggcuggcucuggggugagagcaucuggaggagcccugagggccacucguccuuuuccccuaggaccuagcuuuu	7:65569241..65569316:+
NovelmiRNA-1447	ccgauggacgguccccacagg	agugggggccaggccauccgga	agugggggccaggccauccggagcucacgccacccgauggacgguccccacagg	12:45971961..45972015:+
NovelmiRNA-1448	uucaguaggagccaaucucuagggc	uccauugaggauggagcug	uccauugaggauggagcugcuguucgcaugcuauuuuuuuucccagauuucaguaggagccaaucucuagggc	6:144376279..144376352:+
NovelmiRNA-1449	uugccacugcagagcucugguca	uggaguucucugguggcac	uggaguucucugguggcacaguggguuaaggauccagcauugccacugcagagcucugguca	4:116239417..116239479:-
NovelmiRNA-1450	cuccuggcuggcucucca	gugcuugcuguuggagcc	cuccuggcuggcucuccaaugccccaccuuuucuggacccugggcccuggugcuugcuguuggagcc	13:78428303..78428370:+
NovelmiRNA-1451	guccguggaagcagcugca	uagcaggcuucuauuugcuu	guccguggaagcagcugcaguggccagagcugggacacacucgcuccuggugacguagcaggcuucuauuugcuu	GL895305.2:55447..55522:-
NovelmiRNA-1452	ugcguggcuucucugugcagu	agcugacuggacgggcug	agcugacuggacgggcugaggaaacgcucuucuuucagccccugcguggcuucucugugcagu	JH118729.1:80945..81008:+
NovelmiRNA-1453	cugaggccagggcuacugcugu	augcaguucccuguggcucaaca	augcaguucccuguggcucaacagguuaaguaucuggcauugucacugcugaggccagggcuacugcugu	1:264144664..264144734:-
NovelmiRNA-1454	aucauagaggaaaauccacau	uagauuuuccuucuaugauu	uagauuuuccuucuaugauuacguguuggaugguuaaucauagaggaaaauccacau	GL894231.1:31685..31742:-
NovelmiRNA-1455	uucuucccaggcucugucuga	augauaaagucuguuggaauggagg	augauaaagucuguuggaauggaggcggguuuuauuuuuucccuucuucccaggcucugucuga	4:135226219..135226283:+
NovelmiRNA-1456	gaggggcacacacaugagcag	cugcccucuugucugugucccuag	gaggggcacacacaugagcagugguuccacuuugcacugcccucuugucugugucccuag	7:43938415..43938475:+
NovelmiRNA-1457	ccuccccccccuccccggc	cgugggagggucgaaaagaaa	cgugggagggucgaaaagaaaagaccuccccccccuccccggc	JH118894.1:174159..174202:+
NovelmiRNA-1458	cggucuguuccgcugugagug	agaaguggcgggaacugcaca	cggucuguuccgcugugagugugagaucggcuaugaauuggacagaaguggcgggaacugcaca	1:137262630..137262694:+
NovelmiRNA-1459	cccuccccggccccccgc	agggggcgggaggggg	cccuccccggccccccgcugugcagggggcgggaggggg	2:3971128..3971167:+
NovelmiRNA-1460	ugcuucuacaguggcugugg	auaugccacaggugcggc	ugcuucuacaguggcuguggcucaaccccuggcuggggaacuuccauaugccacaggugcggc	13:7365200..7365263:+
NovelmiRNA-1461	ccuccacccgccccccca	ugucagcuucguggagugaa	ccuccacccgcccccccagccccgugccccggaaggcagucacuugcugucagcuucguggagugaa	9:12309444..12309511:+
NovelmiRNA-1462	ucccuguccuccaggugcucaca	cgagcaccggacuugggaga	cgagcaccggacuugggagacauaugaaugaccccaccuuggucccuguccuccaggugcucaca	1:230038340..230038405:+
NovelmiRNA-1463	uucuaccucugcuccuggcccagg	ugucggguaggagguggggagaaac	ugucggguaggagguggggagaaaccagugacucauugcuucuaccucugcuccuggcccagg	5:110667490..110667553:+
NovelmiRNA-1464	cuguacuccagccugggc	gaaggcuuuggggguuggggc	gaaggcuuuggggguuggggcaggggugcagugacacaugggcacccugccuguacuccagccugggc	15:35602449..35602517:+
NovelmiRNA-1465	ggagagaacgcggucugaguggu	uugaugaucguucucguu	uugaugaucguucucguuuuucuuuucggaggaacgagagggagagaacgcggucugaguggu	11:75594036..75594099:+
NovelmiRNA-1466	acgaaggugcuggcgcuccag	gggagcuccugcgccauccucc	gggagcuccugcgccauccucccaggaaagugggacgaaggugcuggcgcuccag	12:50016708..50016763:-
NovelmiRNA-1467	caugugggcuaguuucaaacaagg	caguacugaagcuguccuu	caguacugaagcuguccuuacggggccuguagucuucuacagagcaugugggcuaguuucaaacaagg	6:79408843..79408911:-
NovelmiRNA-1468	uggugcugcuguguggaccagu	ugugccacaggggagcuccaag	ugugccacaggggagcuccaagugagcacgauuuuauggugcugcuguguggaccagu	6:44060598..44060656:-
NovelmiRNA-1469	cugccuggaccccugcucaccgcc	ccuggggcggggguccugggccggg	ccuggggcggggguccugggccggggcugagcgugcucccugccuggaccccugcucaccgcc	2:69501910..69501973:-
NovelmiRNA-1470	uaauacugccugguaaugaugac	caucuuacugggcagcauugga	caucuuacugggcagcauuggauggugucuggucucuaauacugccugguaaugaugac	6:58064309..58064368:+
NovelmiRNA-1471	cuucuggggcagagcggccagc	cagggcucugggucccagagug	cagggcucugggucccagagugucucugucuuguaccuucuggggcagagcggccagc	2:88913787..88913845:+
NovelmiRNA-1472	cagggcaccggccucugcgugg	cgcgcugcagccugagcccucg	cagggcaccggccucugcgugggacgcccucccgcgcugcagccugagcccucg	12:815939..815993:-
NovelmiRNA-1473	uggugguuuacaaaguaauuca	uggauuucuuugugaaucacc	uggauuucuuugugaaucaccauaucuaagcuaaugugguggugguuuacaaaguaauuca	10:42170926..42170987:-
NovelmiRNA-1474	ugggguuccgaaggacuaaga	cuugaguccuuuugaaccccaa	ugggguuccgaaggacuaagaaguuuaugugacuauaauucuugaguccuuuugaaccccaa	4:110277092..110277154:-
NovelmiRNA-1475	acauugccacggcugugcuagc	ucaguccccagccuggugcaauuuca	ucaguccccagccuggugcaauuucaguggguuaaaggaucugacauugccacggcugugcuagc	5:76450385..76450450:-
NovelmiRNA-1476	acaagucaggcucuggggaaa	ugucuggagccugggaugaac	acaagucaggcucuggggaaaggagacaggggauggauccuggucagugucuggagccugggaugaac	17:12220557..12220625:-
NovelmiRNA-1477	accugcugccgaagaucuc	ggucgccuggaggcagcgucc	ggucgccuggaggcagcgucccgacgccugugccuggagcuggagagggagagggaccugcugccgaagaucuc	6:58498070..58498144:+
NovelmiRNA-1478	aucauguaugauacugcaaaca	uuugcaguaacaggugugaac	uuugcaguaacaggugugaacauucuagcagcaguuugaugaucauguaugauacugcaaaca	12:4273970..4274033:+
NovelmiRNA-1479	cacaacucugggaaguaccauu	aauggugcuccaggguuguac	cacaacucugggaaguaccauuuagauaugcuauauugugaauggugcuccaggguuguac	X:53138318..53138379:+
NovelmiRNA-1480	cucgaggcuagagucacgcuugg	cagugugcuagaguccucgaaga	cucgaggcuagagucacgcuuggguauccgcuguugccucagugugcuagaguccucgaaga	9:778901..778963:-
NovelmiRNA-1481	ugaugccuggcauuuugugugu	acacaaaaugccaggcaucaggg	ugaugccuggcauuuuguguguauggagaaagaaacacacaacacacacaaaaugccaggcaucaggg	7:97192104..97192172:+
NovelmiRNA-1482	ugugggguucgguggccggu	cagcccccgcccccucacugcc	ugugggguucgguggccggugucgguugccugugagccagcccccgcccccucacugcc	12:1110564..1110623:+
NovelmiRNA-1483	aauaacagaacuggcugcaguc	acugcaagagguucuguuuuug	aauaacagaacuggcugcagucaucucaagccuugacugcaagagguucuguuuuug	8:7179913..7179970:+
NovelmiRNA-1484	gagcugugauggggcugagcucu	aguucaccuucuccaaggcucac	gagcugugauggggcugagcucuggaacuuuugcuuaccugcaugcaucacauccacgaguucaccuucuccaaggcucac	16:36408993..36409074:-
NovelmiRNA-1485	ccggguggaggggagggu	ucagcccuccacauggaa	ccggguggaggggaggguagccuucugucauauucagcccuccacauggaa	14:52691595..52691646:+
NovelmiRNA-1486	agaggaugggaauggccu	gccagcuucggucgcugc	gccagcuucggucgcugcgagcccggcuguagccgugggucucagaggaugggaauggccu	14:139060960..139061021:+
NovelmiRNA-1487	agacggaugaccuugcuguuu	agcagcaagguugucugucuuu	agacggaugaccuugcuguuuacauuuagaaaggauaagcagcaagguugucugucuuu	2:151102742..151102801:-
NovelmiRNA-1488	accugggggggaagccagaau	acacuggaugucucccucuagaa	accugggggggaagccagaaucaggauuguccguugacacuggaugucucccucuagaa	12:21042837..21042896:+
NovelmiRNA-1489	ugggguuccgaaggacuaaga	cuugaguccuuuugaacccca	ugggguuccgaaggacuaagaaguuuaugugacuauaauucuugaguccuuuugaacccca	4:110277093..110277154:-
NovelmiRNA-1490	ccgcuuccggucgucgucguagc	ugcuggcggaggccggaggaucgggc	ccgcuuccggucgucgucguagccgcugcugccgcugcugcugcugcugcugcugaggcugcuggcggaggccggaggaucgggc	14:79241179..79241264:+
NovelmiRNA-1491	acuggccuuggagucagaa	cugcuuuuuaaggccgcauc	acuggccuuggagucagaaguucuggaucuuauucccccauuuuuuuuuuuuuuucugcuuuuuaaggccgcauc	9:44847782..44847857:+
NovelmiRNA-1492	cagacccugagcugccucuaga	uggaggcacgccagggcacuggg	uggaggcacgccagggcacugggcacuucagccuggacucagacccugagcugccucuaga	14:139048391..139048452:-
NovelmiRNA-1493	gaccgguccggacugacacgugcu	cgcugacagccuggcugguuccu	gaccgguccggacugacacgugcuggacgcacgccaagcgcugacagccuggcugguuccu	15:29624687..29624748:-
NovelmiRNA-1494	uguggagaccucagcacgu	cgugucugucugucuucacugcac	uguggagaccucagcacguaguuucuucuugugcacgucugcgugucugucugucuucacugcac	11:6422005..6422070:-
NovelmiRNA-1495	uuaguccuucggaaccccaaau	uugggguucaaaaggacucaaga	uugggguucaaaaggacucaagaauuauagucacauaaacuucuuaguccuucggaaccccaaau	4:111113375..111113440:+
NovelmiRNA-1496	uuaguccuucggaaccccaaau	ugggguucaaaaggacucaaga	ugggguucaaaaggacucaagaauuauagucacauaaacuucuuaguccuucggaaccccaaau	4:111113376..111113440:+
NovelmiRNA-1497	cggaggucgugcggagcgucgcu	cgcuugcguuuuuuaagaucuucagg	cggaggucgugcggagcgucgcuugugagcggggcccuggucccugcucgggcgcuugcguuuuuuaagaucuucagg	1:135809772..135809850:-
NovelmiRNA-1498	aagaccgucugcugaacucagc	cuggguuccugggcgguccugg	cuggguuccugggcgguccuggggaugacuuggcgccaagaccgucugcugaacucagc	16:55770963..55771022:+
NovelmiRNA-1499	ccugggcaggagcucuccc	gaacgaccuccugcccugccu	gaacgaccuccugcccugccuuccggggcccuauggggcccugcccccugggcaggagcucuccc	3:18190982..18191047:-
NovelmiRNA-1500	uucuucuuuccccacccaggcu	guguggaggggagagcggg	guguggaggggagagcgggcugguccauuguucuucuuuccccacccaggcu	GL896293.1:9106..9158:-
NovelmiRNA-1501	uggcucagcucagcaggag	ucugcaaguaccuuu	ucugcaaguaccuuuggaggcgggaguguuucccgcccauggcucagcucagcaggag	12:5218855..5218913:-
NovelmiRNA-1502	auuggcacaaugagaggaacaguu	cugccugcacugugcuagaca	auuggcacaaugagaggaacaguuuuaccuuuuuaacugccugcacugugcuagaca	18:10541005..10541062:+
NovelmiRNA-1503	ugagugugugugugugagugu	aguuauauauguauguguaaa	ugagugugugugugugaguguaggguuguguguguauguguguguguaccuguguauaguuauauauguauguguaaa	14:151266157..151266235:+
NovelmiRNA-1504	cggggaggcugugcagcgcgg	ccuccugcacugccuccccagcu	cggggaggcugugcagcgcggcccgcucgccucagccccgcugcccuccugcacugccuccccagcu	6:62371284..62371351:+
NovelmiRNA-1505	ucaggcucaaggacacagcgacc	cugcugugcuuucugccugcaga	ucaggcucaaggacacagcgaccuuggcgagggaccaacugcugugcuuucugccugcaga	6:39535614..39535675:-
NovelmiRNA-1506	uauggcuuuucauuccuauguga	auguagggcuaaaagccaugggc	uauggcuuuucauuccuaugugauuacuguuccaaacucauguagggcuaaaagccaugggc	9:72461653..72461715:+
NovelmiRNA-1507	aggagcugggaauucugcuuu	gguagaacugccagcucuuua	gguagaacugccagcucuuuaaguucagauuccuaaggagcugggaauucugcuuu	5:92572230..92572286:-
NovelmiRNA-1508	auuguggauguggggccaggugg	ucucaggccuccaccucccacagu	auuguggauguggggccaggugggcucuaaccucucaggccuccaccucccacagu	6:50771068..50771124:-
NovelmiRNA-1509	uagccugggaaccuccaua	guguagguugcagaugug	guguagguugcagaugugguucggaucuggcuuugcaguggcugugguguaggccagcagcuguagcuccaauucgacccauagccugggaaccuccaua	16:68825943..68826043:+
NovelmiRNA-1510	uuuggcacuagcacauuuuugcu	caauuaugugcagugccaauau	uuuggcacuagcacauuuuugcuugugucucuccgcucugagcaauuaugugcagugccaauau	18:20030897..20030961:+
NovelmiRNA-1511	aaaggauucugcugucggucccac	uggugggcacagaauccggccuc	aaaggauucugcugucggucccacuccaaaguucccaaaauggguggugggcacagaauccggccuc	GL894231.1:8045..8112:-
NovelmiRNA-1512	auugggaacacuggagaacucu	ugugcucucaguguucccagaaa	auugggaacacuggagaacucuuaauuccucagcucucagggccucugugcucucaguguucccagaaa	7:4785674..4785743:-
NovelmiRNA-1513	ucagugugcuagaguccucgaag	cucgaggcuagagucacgcuuggg	cucgaggcuagagucacgcuuggguauccgcuguugccucagugugcuagaguccucgaag	9:951414..951475:-
NovelmiRNA-1514	ugcccacacuccucucuccagug	caggagggaggccaggugggggcugg	caggagggaggccaggugggggcugggcacccgaugaccccugcccacacuccucucuccagug	2:5857779..5857843:-
NovelmiRNA-1515	uuuguucguucggcucgcguga	gcgacgagccccucgcacaaacc	gcgacgagccccucgcacaaaccggaccugagcguuuuguucguucggcucgcguga	15:133957558..133957615:+
NovelmiRNA-1516	uucucuccuuugcucucucagc	ucugggggcuuguggggaguggg	ucugggggcuuguggggagugggcagagguugggaggaccugaccuuggccuucucuccuuugcucucucagc	12:53990304..53990377:-
NovelmiRNA-1517	auucuguuagaaaaaugcaaga	uuguguuuuucuaacgggaauac	auucuguuagaaaaaugcaagaaugcuauaaaaucuuguguuuuucuaacgggaauac	13:190079506..190079564:-
NovelmiRNA-1518	aacggaggccucuuaccagca	cuggaagccaguccuccagucc	aacggaggccucuuaccagcaaauacgugagugaguggugcuggaagccaguccuccagucc	4:129758577..129758639:-
NovelmiRNA-1519	uaacucugauuuguuucccagg	uugggggcuggaagacagaguugu	uugggggcuggaagacagaguuguugaguaagugcaaaaauaacucugauuuguuucccagg	GL893397.2:125713..125775:+
NovelmiRNA-1520	uucaccaccugcuggcucaugc	augugccaucagguggugcaug	augugccaucagguggugcaugguucacuucauaucuucaccaccugcuggcucaugc	3:55184439..55184497:-
NovelmiRNA-1521	cacauggcaggucuccugguu	ccagguggacuagcccaguc	ccagguggacuagcccagucuggagccccggggaccagacacauggcaggucuccugguu	1:24486452..24486512:-
NovelmiRNA-1522	aucccugaguguauguggugaac	uuuccucauauucauucaggagugu	aucccugaguguauguggugaaccugaauuugccuuggguuuccucauauucauucaggagugu	2:20399940..20400004:-
NovelmiRNA-1523	ucguuaguucucugaggcuccga	cugagccucugaguccugcucu	ucguuaguucucugaggcuccgaacaacccccuucucugagccucugaguccugcucu	1:185903615..185903673:-
NovelmiRNA-1524	cccugcugggguggaaccuga	uggccccaucaggaga	uggccccaucaggagaccaggcauggccccugcugggguggaaccuga	9:7922359..7922407:-
NovelmiRNA-1525	aagggaaguuaaugcuacauu	ugcucugaccccuggacucc	aagggaaguuaaugcuacauugcacaguuuagcagugcucugaccccuggacucc	8:33719143..33719198:+
NovelmiRNA-1526	acucaaacugugggggcacuuu	aagugccgccauuuuuugagugu	acucaaacugugggggcacuuucuggucuagggagggaagugccgccauuuuuugagugu	6:52738866..52738926:+
NovelmiRNA-1527	gccuggagagcuuguuaaaaccc	gcauuaacaaguucccagguga	gccuggagagcuuguuaaaacccugguugaugggccucaacccagagcccccaaguuggcauuaacaaguucccagguga	1:284751739..284751819:+
NovelmiRNA-1528	uggcaguguauuguuagcuggu	ucagcuaacaugcaacugcuguc	uggcaguguauuguuagcugguugaguauaugaguagcaucagcuaacaugcaacugcuguc	16:36468129..36468191:-
NovelmiRNA-1529	accuucucagggcugggcaagcac	gacgcccagucuaggaagucc	accuucucagggcugggcaagcacaagcagcugcacugugacgcccagucuaggaagucc	4:86681442..86681502:+
NovelmiRNA-1530	agucucuuccucacuguggga	ccagguggggaagagcccg	agucucuuccucacugugggacgcggcuggaaugcucgaaaauuucccagguggggaagagcccg	5:93417930..93417995:-
NovelmiRNA-1531	uuugcucugcuccugccacaugc	uuguuggaggggugggggagugc	uuguuggaggggugggggagugcaugugguguggaauuaggacuuucagacucuccuguuuugcucugcuccugccacaugc	GL894542.2:9143..9225:-
NovelmiRNA-1532	aggauacgucgcagacguggu	cauggcugugguguagucu	aggauacgucgcagacgugguucagaucuggugcugccauggcugugguguagucu	2:69467335..69467391:-
NovelmiRNA-1533	cugaugccuggcauuuugugu	acacaaaaugccaggcaucagg	cugaugccuggcauuuuguguguauggagaaagaaacacacaacacacacaaaaugccaggcaucagg	7:97192103..97192171:+
NovelmiRNA-1534	ucugcacuucagagcugagcuugc	agucucagcuucaagugcagagg	agucucagcuucaagugcagaggaagugcaaacagccucugcacuucagagcugagcuugc	9:31199347..31199408:-
NovelmiRNA-1535	ugagaugagagcccuuggcc	uccagggcuucccaucccagc	uccagggcuucccaucccagcuuggccuauuuguugagaugagagcccuuggcc	2:76693982..76694036:+
NovelmiRNA-1536	aggcucauguauaaacugua	caguuaugugccuagccucu	caguuaugugccuagccucugcaggcucauguauaaacugua	1:87823533..87823575:-
NovelmiRNA-1537	guuacagccgccugucucuggu	cagggacaggccgcugcaccucu	cagggacaggccgcugcaccucuugcucaguucagggaaggaguuacagccgccugucucuggu	6:90797494..90797558:+
NovelmiRNA-1538	agacagcaggacgguggg	cagcccccgccccgccuca	agacagcaggacggugggcggacaucucugcccagcccccgccccgccuca	JH118525.1:386368..386419:-
NovelmiRNA-1539	agccucucugcuccuucccagg	ugggaaggggcacugagaggucugg	ugggaaggggcacugagaggucugggggccccaccaagagccucucugcuccuucccagg	2:76370777..76370837:-
NovelmiRNA-1540	ucugaaaguacugggggccucc	aggcacccucauucuucuuucuagauu	aggcacccucauucuucuuucuagauucugacucaugaucacaaucugaaaguacugggggccucc	7:59717172..59717238:+
NovelmiRNA-1541	guggggaagaacuacaagacagcu	ucugugguuuccuuuacuc	ucugugguuuccuuuacucauagaacuacauguuagaucuguggggaagaacuacaagacagcu	9:29685407..29685471:+
NovelmiRNA-1542	aaagugcuuccauuuugagcaa	uacucaaagugggggugcuugc	uacucaaagugggggugcuugccguuuuuuuugcacuggaaagugcuuccauuuugagcaa	6:52739138..52739199:+
NovelmiRNA-1543	aaaguugcgaagcgcggagguagc	uuccuuugcuccugcgcugggcacguug	aaaguugcgaagcgcggagguagcgcaagcuuccuuugcuccugcgcugggcacguug	10:41664603..41664661:-
NovelmiRNA-1544	aagguggcuaaugcuuagugagu	ccacuaagcauuagccaccuugg	aagguggcuaaugcuuagugaguaggggguguccccacuaagcauuagccaccuugg	13:26412990..26413047:+
NovelmiRNA-1545	cgggccuguccuaacucc	agaggagcaggcuggcc	agaggagcaggcuggcccagaguguuguggggcgggccuguccuaacucc	13:143651568..143651618:+
NovelmiRNA-1546	cugcugggacgguuucgagg	uuaagccgggccugcaguaggcc	cugcugggacgguuucgagguaauaauagcuguugacaucugagggcuugccuuaagccgggccugcaguaggcc	6:7323870..7323945:-
NovelmiRNA-1547	ucgugcacagauguggucucg	acaucacauccugggcaccugc	acaucacauccugggcaccugcacacgcagacggcucgugcacagauguggucucg	9:7940516..7940572:-
NovelmiRNA-1548	cugccugcagucuugcaau	gugcaagacugcaggcagcu	gugcaagacugcaggcagcuaucaagggcagcugccugcagucuugcaau	15:145385376..145385426:+
NovelmiRNA-1549	ucaagguccgcugugaacacgg	gcauucaccgcgugccuuaauu	gcauucaccgcgugccuuaauuguaugacauuaaaucaagguccgcugugaacacgg	4:76136480..76136537:+
NovelmiRNA-1550	gauccugaguaaggcugggaac	auccccagcuuucucagauccc	auccccagcuuucucagauccccuagaucuuucugggauccugaguaaggcugggaac	14:94928350..94928408:+
NovelmiRNA-1551	agaccuuggucugcacucug	gggugcaggccguuuucccc	agaccuuggucugcacucugcuuuggggccuuggcugggugcaggccguuuucccc	9:144768940..144768996:+
NovelmiRNA-1552	ccugguggaguugggcugcgug	cgccagcccggcucugcuccgca	ccugguggaguugggcugcgugcccggcgcgguggccccaccuccgcggccgcugcgggugcgccagcccggcucugcuccgca	1:12318255..12318339:-
NovelmiRNA-1553	ucaagggacuguuccugug	ccagggacuccuuuucug	ccagggacuccuuuucuggguuugagucuugcccuucaagggacuguuccugug	3:74998236..74998290:+
NovelmiRNA-1554	ucgcggggggugggggug	ccccggcuccgggcggcg	ucgcgggggguggggguggggaggcugcgaggcgccccggcuccgggcggcg	5:516364..516416:+
NovelmiRNA-1555	auuccuagaaauuguucaca	uguaaacaauuccuagguaaugu	uguaaacaauuccuagguaauguguauaauguuuguaagucauuccuagaaauuguucaca	X:69515840..69515901:+
NovelmiRNA-1556	aacugaggccugaaccaagguc	ccugggauucggccucagguuuc	aacugaggccugaaccaaggucacauaaucagugguagaccugggauucggccucagguuuc	X:61548740..61548802:+
NovelmiRNA-1557	ucggagcagcgcgcgaga	aggcguggccugcuuccagg	aggcguggccugcuuccaggaagaugcccucccuccaucuuccucggagcagcgcgcgaga	GL892946.2:114914..114975:+
NovelmiRNA-1558	aagcaggauuuagacuacaaua	guugucguucccccugcucaa	aagcaggauuuagacuacaauauagcuguuaagugcuguguugucguucccccugcucaa	13:133977045..133977105:+
NovelmiRNA-1559	cggcggcgacucuggacu	gccaguuacuuccgcu	gccaguuacuuccgcucugauggaucuauuuccauuucuagcggcggcgacucuggacu	X:39824715..39824774:+
NovelmiRNA-1560	ugagaggaagcacuguagg	uacaucccauccaucuuccc	uacaucccauccaucuucccagacgcuaaacuagauaaaacuagggggcugcaggaugagaggaagcacuguagg	4:121813404..121813479:+
NovelmiRNA-1561	caaagcacacggccugcagaga	ucucugggccugugucuuagg	ucucugggccugugucuuaggcucugcaagaucaaccgagcaaagcacacggccugcagaga	GL896302.1:17728..17790:-
NovelmiRNA-1562	cacuggccagcacuguga	acacuggccagugug	acacuggccagugugagugccagccuggcaucacuggccagcacuguga	9:136567319..136567368:-
NovelmiRNA-1563	uuauuaaauaaugccuugaggu	ucaaggcauugauuaauuaauug	ucaaggcauugauuaauuaauuguugauuuaauuaauuauuaaauaaugccuugaggu	GL893283.2:48229..48287:+
NovelmiRNA-1564	ucacuggaguuuuguuucaacauu	uguugaaacacucuguugaac	uguugaaacacucuguugaaccagauuacagaaaguucacuggaguuuuguuucaacauu	9:80161157..80161217:-
NovelmiRNA-1565	uauccaggcaggugcuguucucu	ugaacggcgccugugugguuaga	uauccaggcaggugcuguucucuuuacuagugaacggcgccugugugguuaga	X:136188533..136188586:-
NovelmiRNA-1566	aggcaagaugcuggcacaga	uuuuuguuuguuuauuuguu	aggcaagaugcuggcacagaugauuccucuugcugcagguggcccugcccugaaagcagugguuuuuguuuguuuauuuguu	13:35285815..35285897:+
NovelmiRNA-1567	cuguacuccagccugggcu	ggaaggcuuuggggguuggggc	ggaaggcuuuggggguuggggcaggggugcagugacacaugggcacccugccuguacuccagccugggcu	15:35602448..35602518:+
NovelmiRNA-1568	agugugugggcgccggacgcu	aguccucugugcccucgaugccc	agugugugggcgccggacgcugcaggagaugcgggaguccucugugcccucgaugccc	10:74937978..74938036:-
NovelmiRNA-1569	gcaggaacuugugagucucc	ggagacugauaaguucccgggaa	gcaggaacuugugagucuccuauugaaaaugaacaggagacugauaaguucccgggaa	10:42020475..42020533:+
NovelmiRNA-1570	acuggcuggucugaaaagc	guuuccgauccuggcucuccucu	acuggcuggucugaaaagccauuuuugcauuguuuccgauccuggcucuccucu	9:49680244..49680298:+
NovelmiRNA-1571	uuugcucugcuccugccacaugc	ugugacaggccagggcaguuca	uuugcucugcuccugccacaugcaugucauaaggagagugugacaggccagggcaguuca	13:33474518..33474578:+
NovelmiRNA-1572	ucccugacuucuggcccccaga	agggggccacuagucacugg	agggggccacuagucacuggggagacacagcuacugucccugacuucuggcccccaga	5:24730580..24730638:-
NovelmiRNA-1573	ugcccucuugucugugucccuagc	gaggggcacacacaugagcagug	gaggggcacacacaugagcagugguuccacuuugcacugcccucuugucugugucccuagc	7:43938415..43938476:+
NovelmiRNA-1574	gggaaugucugggacccugugucu	gggcggggcgcaggcggaccuc	gggaaugucugggacccugugucuggcuuccuagagccgggggcggggcgcaggcggaccuc	7:103582450..103582512:-
NovelmiRNA-1575	cccggcgggcgccggcgga	ggcgggcggccccgggca	ggcgggcggccccgggcauguacgcccccggaggcgcagggcugcccggcgggcgccggcgga	3:49109378..49109441:+
NovelmiRNA-1576	ugauuggcaccucuuugaguga	cacuucaagaagugccauccaugu	cacuucaagaagugccauccauguggcuagaaauaugauuggcaccucuuugaguga	X:137160754..137160811:-
NovelmiRNA-1577	cugaggccagggcuacugcugu	augcaguucccugguggcucaaca	augcaguucccugguggcucaacagguuaaguaucuggcauugucacugcugaggccagggcuacugcugu	1:310984188..310984259:+
NovelmiRNA-1578	uuugcagugcaaggcucuga	agagccuugugcugcagaau	uuugcagugcaaggcucugaacccugaccaucgggauccagagccuugugcugcagaau	GL895722.1:8244..8303:+
NovelmiRNA-1579	auuggagggcaagucuggu	caguaugugucaucccaggug	caguaugugucaucccaggugaaauauuggagggcaagucuggu	5:105973494..105973538:+
NovelmiRNA-1580	cugcuucuacaguggcuga	agccacguaauaaacaaca	cugcuucuacaguggcugaggcuggacuccuggcucaggaacauccauaugccacagcuacagccacguaauaaacaaca	9:139492478..139492558:+
NovelmiRNA-1581	uacauccuguggugcuuaagcuga	ugcuguaagccuguucuggaugaagc	uacauccuguggugcuuaagcugaauuccuuagggaccuuuuccuauugcuguaagccuguucuggaugaagc	9:6200787..6200860:+
NovelmiRNA-1582	uaagugcuuccauguuuuaguag	acuuuaacaugggagugcuuucu	acuuuaacaugggagugcuuucugugaguuuuaaaguaagugcuuccauguuuuaguag	GL894213.2:16005..16064:-
NovelmiRNA-1583	ucccccugucugugucccccaga	guggggggcauagccggggagg	guggggggcauagccggggaggggcgaugggggcgaggcuguggccccugugaccuagcuccuccccucccccugucugugucccccaga	6:50004677..50004767:-
NovelmiRNA-1584	aguuacagccgccugucucugguc	ccagggacaggccgcugcaccucu	ccagggacaggccgcugcaccucuugcucaguucagggaaggaguuacagccgccugucucugguc	6:90797493..90797559:+
NovelmiRNA-1585	ucugugaacuagaaaccucugg	agagguuuccagcuuauaggau	agagguuuccagcuuauaggauauucauaugguaguucugugaacuagaaaccucugg	8:122371913..122371971:-
NovelmiRNA-1586	cacaacucugggaaguaccauu	aauggugcuccaggguuguaca	cacaacucugggaaguaccauuuagauaugcuauauugugaauggugcuccaggguuguaca	X:53138318..53138380:+
NovelmiRNA-1587	uugauguuggagugagggagg	uuccuuuccacaagau	uuccuuuccacaagauuggaagaggccaauuugauguuggagugagggagg	13:94352542..94352593:+
NovelmiRNA-1588	aaagcuggaacuuaaagu	uuuagguucccuuuac	aaagcuggaacuuaaagugagguguccaaaauuccacacuaaggcuuuguugcuuuagguucccuuuac	14:122981446..122981515:-
NovelmiRNA-1589	ccagcugcagagcgagcu	cucgccaggcuaucu	cucgccaggcuaucugguuaccaucaagggcggggagaacagggugcccugccuuagccuuccagcugcagagcgagcu	7:53669569..53669648:-
NovelmiRNA-1590	ggagcgggcgggcggucc	uccgcacgcaguucgug	uccgcacgcaguucguggccuugacccugacgucagcccaggcugcaggagcgggcgggcggucc	12:22357151..22357216:+
NovelmiRNA-1591	cgggcccugucuccuccgcag	gcggaggugggcaggggccgag	gcggaggugggcaggggccgagcggugaccaccugccgggcccugucuccuccgcag	1:308789988..308790045:+
NovelmiRNA-1592	ugcccaccugccuccuccccc	ggugaggccaggcuggugggcggg	ggugaggccaggcuggugggcgggccaggagaacccagagcccgggacacagcccucaccugcccaccugccuccuccccc	6:53200145..53200226:-
NovelmiRNA-1593	agcuuuucugugagcucuuccu	gaagagcaacaagauaaagcugu	agcuuuucugugagcucuuccuuagacugugggagcaggaagagcaacaagauaaagcugu	6:63019566..63019627:-
NovelmiRNA-1594	acugcuuaugugacuuugcacuuu	aagugaggucacagauagcacu	aagugaggucacagauagcacugagacuguggagaucacugcuuaugugacuuugcacuuu	15:57908754..57908815:-
NovelmiRNA-1595	uggucaaggccugucgccgcugu	agcagcacacgcucaggccaca	uggucaaggccugucgccgcuguaugugcagcagcagcagcagcacacgcucaggccaca	GL892848.2:60390..60450:+
NovelmiRNA-1596	ugagguaguaggcugugugg	aacaacaacaacaacaaaag	aacaacaacaacaacaaaagaaugagguaguaggcugugugg	16:6629237..6629279:-
NovelmiRNA-1597	agcggggcgcgcggucgc	gcccgccgcccaagcca	gcccgccgcccaagccaggccggaagcagccaggagagcggggcgcgcggucgc	13:34404400..34404454:+
NovelmiRNA-1598	ucuccgccaccuccaccucagc	accgguggcguuggcggggagg	ucuccgccaccuccaccucagccuaucccccgaccgguggcguuggcggggagg	3:60536482..60536536:+
NovelmiRNA-1599	agaggguguaaaucuugca	cauguucacaccaggucucc	agaggguguaaaucuugcacagggacuguagcauguucacaccaggucucc	8:117384018..117384069:-
NovelmiRNA-1600	aggaagcccuggaggggcau	guucuucuucuuuuuuu	aggaagcccuggaggggcaugcguguucuucuucuuuuuuu	9:31307368..31307409:+
NovelmiRNA-1601	cgggguguggggagggcc	ccccgauuccucggccccgcg	cgggguguggggagggcccugggcucgggcagggguguggggccccgauuccucggccccgcg	4:1220244..1220307:-
NovelmiRNA-1602	gucggggcggggcggaccu	ccccgcccacagccccggcuc	gucggggcggggcggaccucaaagccccgcccacagccccggcuc	12:36047914..36047959:-
NovelmiRNA-1603	uaccacaggguaguaccau	ggaauugaugguagc	ggaauugaugguagccauggcuaccacaggguaguaccau	17:11914481..11914521:+
NovelmiRNA-1604	ugugggaagugggcgagagggg	uuucuccaccccagucaccgccuc	uuucuccaccccagucaccgccuccagcuacucggcugagcugucugagggugugggaagugggcgagagggg	8:98133263..98133336:+
NovelmiRNA-1605	ggugggugggggggcggcgggc	cuggggccgcccucucauuuccuuu	ggugggugggggggcggcgggcggagggguugugguggucaguaguccgccagggaggggucaaacuggggccgcccucucauuuccuuu	4:121845295..121845385:-
NovelmiRNA-1606	uccccagcuuucucagauccc	gauccugaguaaggcugggaacu	uccccagcuuucucagauccccuagaucuuucugggauccugaguaaggcugggaacu	14:94928351..94928409:+
NovelmiRNA-1607	acgcgcugccuuugagcccccguu	gggggucaggcugcagcgcca	acgcgcugccuuugagcccccguugcgccugcgcguggcgccgggggucaggcugcagcgcca	8:133590838..133590901:+
NovelmiRNA-1608	acuuagcccaugcagggggug	ccccuaguuguagggucuugg	acuuagcccaugcagggggugcugcaccagcugccccuaguuguagggucuugg	13:189946841..189946895:-
NovelmiRNA-1609	cgggcugugaugauuggcgcagggg	ucagcugaucaugggagcugagu	cgggcugugaugauuggcgcagggguacggaccucagcugaucaugggagcugagu	3:61495568..61495624:-
NovelmiRNA-1610	uguggcuguggcauauaccuc	ggcauaggcugcagaugcagc	ggcauaggcugcagaugcagcuuggaucuggcauuguuguggcuguggcauauaccuc	2:33514400..33514458:-
NovelmiRNA-1611	cucugccacaccacccgccugc	aggcgggugcugggaggaggcagaggg	aggcgggugcugggaggaggcagaggggcuucuggggucugcucucugccacaccacccgccugc	3:2177108..2177173:+
NovelmiRNA-1612	gaaagcuguggcugccucu	aggcucagccgacagcacagcc	aggcucagccgacagcacagccccagagguccugccacagccacgcccggcacguccuccaggcuggaaagcuguggcugccucu	GL893888.2:28898..28983:-
NovelmiRNA-1613	gucaggauggccgaguggucuaagg	ugugccucuuggcugucuguauau	ugugccucuuggcugucuguauaucuucuuuggaaggugucaggauggccgaguggucuaagg	3:29285103..29285166:+
NovelmiRNA-1614	guugcggggcacguagcgugugu	acacgagcguguccugcaaucu	guugcggggcacguagcguguguguguuagguacacacgagcguguccugcaaucu	8:4005401..4005457:+
NovelmiRNA-1615	cuucugcaagggauuggacu	uucuaucuuuugaaggaugac	cuucugcaagggauuggacucaacguggggauucuaucuuuugaaggaugac	JH118635.1:47100..47152:+
NovelmiRNA-1616	agcggccagaacugccucugacuc	ggcggaguaguacuggccgcggc	ggcggaguaguacuggccgcggcgcgguagcggcagcggccagaacugccucugacuc	14:72207607..72207665:-
NovelmiRNA-1617	ugcuacaaagacuguacugcca	aguacagucuuuguagcaagug	aguacagucuuuguagcaaguguuuauaucacuugcuacaaagacuguacugcca	1:232557359..232557414:-
NovelmiRNA-1618	cggggucccgcgggcccu	gagcuggggcaggg	cggggucccgcgggcccucccuccaccccucgcucuggggcagggucagaggugaggagcuggggcaggg	GL893138.2:90882..90952:-
NovelmiRNA-1619	ucgaagcaaggauguggggggcuag	uagaccccaccucuuugcuuc	ucgaagcaaggauguggggggcuaguggugcagccucuauuagaccccaccucuuugcuuc	X:114132088..114132149:-
NovelmiRNA-1620	caagguucugggugacuaagc	acaguuacucagagccuugcc	acaguuacucagagccuugccuguagcuuccucuaucagguucuccaggaggcaagguucugggugacuaagc	6:40095311..40095384:-
NovelmiRNA-1621	agggcugguccgggacgucugguc	ccagggcccggcagccccag	agggcugguccgggacgucugguccccugcaaagugaagugggagccagggcccggcagccccag	15:152328539..152328604:+
NovelmiRNA-1622	uaagugcuuccauguuuuaguaga	acuuuaacaugggagugcuuuc	acuuuaacaugggagugcuuucugugaguuuuaaaguaagugcuuccauguuuuaguaga	8:115200080..115200140:+
NovelmiRNA-1623	agagaugaagcacugagcu	uugagugcuucacucgcc	uugagugcuucacucgccuuggacaugaagagaugaagcacugagcu	17:23724525..23724572:+
NovelmiRNA-1624	ugcacaggaagaaguacaugggcug	ggccaugcuccacucuuaccgcagc	ugcacaggaagaaguacaugggcuggugcaggccaugcuccacucuuaccgcagc	9:6414810..6414865:+
NovelmiRNA-1625	cuggcccgcaucucccccgcaga	ggugagggcgauggggucagc	ggugagggcgauggggucagccgccugaugggggcuggcccgcaucucccccgcaga	2:5707137..5707194:-
NovelmiRNA-1626	cgcguaccaaaaguaauaauguc	cauuauuacucacgguacgaguu	cauuauuacucacgguacgaguuugaagugucacagcgcguaccaaaaguaauaauguc	1:313734674..313734733:-
NovelmiRNA-1627	ugagguaguaggcuguguggg	gaaauagcaacaacaacaacaac	gaaauagcaacaacaacaacaacaaaagaaugagguaguaggcuguguggg	16:6629236..6629287:-
NovelmiRNA-1628	ucaaggcugcccugcuccccagg	ugggggcggggcccuggagg	ugggggcggggcccuggaggggggaggcgacagcucaggagggggucacaacccccccucaaggcugcccugcuccccagg	5:20448797..20448878:-
NovelmiRNA-1629	agggcaucccuguaggagcu	cuccuacagggaugcccugu	agggcaucccuguaggagcuugaacacacagcuccuacagggaugcccugu	3:54780899..54780950:-
NovelmiRNA-1630	gacggcgcgcgccagcgacucu	gggcggcggcgcgcgccgggc	gacggcgcgcgccagcgacucuaccguguugacggugcguagggcggcggcgcgcgccgggc	1:159362155..159362217:-
NovelmiRNA-1631	aagaccgucugcugaacucagca	cacuggguuccugggcgguccug	cacuggguuccugggcgguccuggggaugacuuggcgccaagaccgucugcugaacucagca	16:55770961..55771023:+
NovelmiRNA-1632	uggucuagagacaugagcagucuu	gagcugcaucucuggaucuug	uggucuagagacaugagcagucuucccugguggauggagcugcaucucuggaucuug	14:79947764..79947821:-
NovelmiRNA-1633	ccggcucuuccugaggucugu	uagaucuuaggugacugagccaagg	uagaucuuaggugacugagccaaggcugugauuuggcaaggccggcucuuccugaggucugu	7:36147239..36147301:-
NovelmiRNA-1634	ucaagguccgcugugaacacg	cauucaccgcgugccuuaauu	cauucaccgcgugccuuaauuguaugacauuaaaucaagguccgcugugaacacg	4:76136481..76136536:+
NovelmiRNA-1635	uauaucugccuguauauaugcc	uauauauacaggcauauauaua	uauauauacaggcauauauauaugccuauauacuuguauauaucugccuguauauaugcc	13:136740234..136740294:-
NovelmiRNA-1636	gucuacggccauaccacccugaacu	uuaguacuuggaugggagaag	gucuacggccauaccacccugaacuugcccaaucacaucugaucuagaaagcuaagcaggguugggccgguuaguacuuggaugggagaag	15:24702564..24702655:-
NovelmiRNA-1637	aagcaggauuuagacuacaaua	uguugucguucccccugcuca	aagcaggauuuagacuacaauauagcuguuaagugcuguguugucguucccccugcuca	13:133977045..133977104:+
NovelmiRNA-1638	aggaggaagaagaaacug	acaucuccuuccccucu	aggaggaagaagaaacugucacaucuccuuccccucu	6:18662529..18662566:+
NovelmiRNA-1639	cuccccccccuccccggc	cgugggagggucgaaaagaa	cgugggagggucgaaaagaaaagaccuccccccccuccccggc	18:49996347..49996390:+
NovelmiRNA-1640	agcggggcgcgcggucgca	cggcccgggaccccgcauu	agcggggcgcgcggucgcaagcggcccgggaccccgcauu	13:34404436..34404476:+
NovelmiRNA-1641	aagaccgucugcugaacucagca	acuggguuccugggcgguccuggg	acuggguuccugggcgguccuggggaugacuuggcgccaagaccgucugcugaacucagca	16:55770962..55771023:+
NovelmiRNA-1642	acaggacgaggggauugcgcu	cgggaccgcccugcgacagguuc	cgggaccgcccugcgacagguucccggggggaacaggacgaggggauugcgcu	12:38333516..38333569:-
NovelmiRNA-1643	aaccagacucugagagcaggacu	cguugcccucucugucuuggucu	cguugcccucucugucuuggucuggauuuucccaaaccagacucugagagcaggacu	X:8905461..8905518:-
NovelmiRNA-1644	gggcgcgcgcgagacugacug	gguucacgugugcgcccgc	gggcgcgcgcgagacugacugacgggcgcgaggugggcggcgaggacuguggcuguguccugcagguucacgugugcgcccgc	2:78003640..78003723:+
NovelmiRNA-1645	ucuggggagacucugaucccu	gggucagaugcauucccaggga	ucuggggagacucugaucccugcuaugcucacaggggucagaugcauucccaggga	8:117436742..117436798:-
NovelmiRNA-1646	ugcuuucuggaugcugcccaggu	aggggagcuugcagagaacaca	aggggagcuugcagagaacacaggcagcccacccccaggcgacucagccuggcaccugugcuuucuggaugcugcccaggu	10:30867521..30867602:+
NovelmiRNA-1647	uggucgaccaguuggaaaguaau	uacuucaccugguccacuagc	uggucgaccaguuggaaaguaauuguuucgaauguacuucaccugguccacuagc	GL894231.1:6732..6787:-
NovelmiRNA-1648	gcgcgucuuuuggugcucugca	cagggcagcagaagaaggaccc	cagggcagcagaagaaggacccacccugagggcgcgucuuuuggugcucugca	1:304621117..304621170:+
NovelmiRNA-1649	acugcugcugugacaacucagg	caaguuuucacugcagcagcuu	caaguuuucacugcagcagcuuggaucacugcuuuuggcacucacacugcugcugugacaacucagg	18:20497121..20497188:-
NovelmiRNA-1650	ucagucuccccuccaucccaca	uggggugggggaggagucuggug	uggggugggggaggagucuggugcaagcggguuccuuccuggcugggccccaaaggcgcuucagucuccccuccaucccaca	5:20447464..20447546:-
NovelmiRNA-1651	cggcucugggucuguggggagc	ccccucaguccaccagagcccggaugccu	ccccucaguccaccagagcccggaugccucagaaauucggcucugggucuguggggagc	4:135067647..135067706:-
NovelmiRNA-1652	uauaucugccuguauauaugcc	auauauacaggcauauauau	auauauacaggcauauauauaugccuauauacuuguauauaucugccuguauauaugcc	13:136740234..136740293:-
NovelmiRNA-1653	auggaagggcugagaggcc	cuuucugagccugggggcgc	auggaagggcugagaggccagcgcccucgccgcgcagaggccggggguuggggcuuucugagccugggggcgc	1:182068638..182068711:+
NovelmiRNA-1654	aggcaguguauuguuagcuggc	cacgacuacccugccacu	aggcaguguauuguuagcuggcugcuuuggaucaguucagcagccacgacuacccugccacu	16:36468250..36468312:-
NovelmiRNA-1655	agaggagccgcgacagagccg	gcucugagcgccccuccucgucc	gcucugagcgccccuccucguccguccccuccagcuggagaggagccgcgacagagccg	GL896485.1:3837..3896:+
NovelmiRNA-1656	agaggagccgcgacagagccgg	gcucugagcgccccuccucgucc	gcucugagcgccccuccucguccguccccuccagcuggagaggagccgcgacagagccgg	GL896485.1:3837..3897:+
NovelmiRNA-1657	gguggcucagucuucuggcu	cagcaucacccuugggcuccag	cagcaucacccuugggcuccaguugaucugguggcucagucuucuggcu	GL893207.1:2087..2136:+
NovelmiRNA-1658	uggcguuaagagcagaaug	cucccccuuacgucaga	cucccccuuacgucagaggcagaaaauggcguuaagagcagaaug	GL896267.1:14088..14133:+
NovelmiRNA-1659	uaagggcugggucgggca	ccuuuggaaaaacagccagagc	ccuuuggaaaaacagccagagcagauuaagcuccugcuuuugaugcuaagggcugggucgggca	8:141783586..141783650:+
NovelmiRNA-1660	uccguccuguccucccuuccaga	uugguggggugggcagcccggc	uugguggggugggcagcccggccuucuggacucacgguccguccuguccucccuuccaga	2:7501850..7501910:-
NovelmiRNA-1661	cuuuaagcugcaugcacugagc	ucaguggguguggcuuagagau	cuuuaagcugcaugcacugagcgccaccuugaauggugugucccgcucaguggguguggcuuagagau	13:217721931..217721999:+
NovelmiRNA-1662	ugacugggacauacggggaucug	ggucuccuggcugggagucacc	ggucuccuggcugggagucacccagggaggcuuguugcuagcagcaggccucggcuggggugacugggacauacggggaucug	14:34590825..34590908:-
NovelmiRNA-1663	ccuuguuagacucuccagac	cuguguggguaagagcugcu	cuguguggguaagagcugcucucugccuuugccuuguuagacucuccagac	GL893142.1:31565..31616:+
NovelmiRNA-1664	uacuagguuggugaguggcuugu	aagccacucagcaaccuaguagc	aagccacucagcaaccuaguagcugauggaaggcacacagauggaaggcacucagcuacuagguuggugaguggcuugu	2:36170092..36170171:-
NovelmiRNA-1665	caaggaggagucagaugaggcug	gccaucuggguccuccucgac	caaggaggagucagaugaggcugcugggcuuuucugagccagcugcggccaucuggguccuccucgac	18:55177023..55177091:-
NovelmiRNA-1666	uuggcucugcgaggucggcuca	ugagcaggccugucagggcgu	uuggcucugcgaggucggcucaaggugggucuggauauugagcaggccugucagggcgu	3:42401488..42401547:-
NovelmiRNA-1667	uagagaugagucuggagcagaucu	acagcuccuggacuccucuauga	uagagaugagucuggagcagaucuguagguauuugagagacagcuccuggacuccucuauga	1:250901285..250901347:-
NovelmiRNA-1668	agcagcaguuacgccgggaag	ccuuggcuucugcauugugcugc	ccuuggcuucugcauugugcugcggugaaaaaauaaaaaaccugccgcagcagcaguuacgccgggaag	9:62458081..62458150:+
NovelmiRNA-1669	uggauuuuuggagcugga	uaugugacuuaucuuuacu	uaugugacuuaucuuuacugcaacuuaagcaguggauuuuuggagcugga	2:155544551..155544601:+
NovelmiRNA-1670	cagugcaauaguauugucaaagc	ucugacuuuauugcacuacu	ucugacuuuauugcacuacuguacuuuacagcuagcagugcaauaguauugucaaagc	12:37079099..37079157:+
NovelmiRNA-1671	cuccuggcuggcucgcca	gcugcugcuaggaacu	gcugcugcuaggaacuuaccagaaaauuccccaacuggggccggcuggucacaaauagcaagacuccuggcuggcucgcca	8:123413131..123413212:-
NovelmiRNA-1672	cugugugguucugaggcu	ccuccugugaacccaucagcc	cugugugguucugaggcucagagacaaguauggagccuccugugaacccaucagcc	6:81275422..81275478:-
NovelmiRNA-1673	uggcaccagcacuggcggu	uggcaguguugguggcacu	uggcaguguugguggcacucgugugguggcaguggcaccagcacuggcggu	14:138325845..138325896:-
NovelmiRNA-1674	cgugccucccggccccucc	aucccgggcuuggaggagcuggc	aucccgggcuuggaggagcuggcucccucugaccgugccucccggccccucc	7:53307053..53307105:+
NovelmiRNA-1675	ugcugugugccauggcugucuuc	agcagccacggugcagagcagg	ugcugugugccauggcugucuucauucaucagcaccgaagcagccacggugcagagcagg	4:12582613..12582673:-
NovelmiRNA-1676	aggcaguguauuguuagcuggc	gccacgacuacccugccacuug	aggcaguguauuguuagcuggcugcuuuggaucaguucagcagccacgacuacccugccacuug	16:36468248..36468312:-
NovelmiRNA-1677	ccaaaccaguugugccuguaga	acaggcacggcugguuugagca	acaggcacggcugguuugagcauuuuaacugaauugccaaaccaguugugccuguaga	14:133619338..133619396:+
NovelmiRNA-1678	guagaggagaggcuaccacca	gugcggccccuucguucuaccc	gugcggccccuucguucuacccccggagcccacagggguagaggagaggcuaccacca	12:20428426..20428484:-
NovelmiRNA-1679	uacccauugcauaucggaguugu	accuccuaugugcaugguuu	uacccauugcauaucggaguugugaauucucaaagcaccuccuaugugcaugguuu	X:48640826..48640882:+
NovelmiRNA-1680	guaguugucucggcaguu	uuguucaguaacuacug	guaguugucucggcaguucgcucaguucuuaaggacugaaacguuguucaguaacuacug	7:94987091..94987151:-
NovelmiRNA-1681	uaauuuuauguauaagcuagu	gagcuuauucauaaaaguacag	gagcuuauucauaaaaguacaguauaauccaguaaaccuguaauuuuauguauaagcuagu	3:11024999..11025060:+
NovelmiRNA-1682	guggugggugggggagga	cccccccacccccaccc	cccccccacccccaccccucuucaaacgcaggcagagcggggagagugcuugcguggugggugggggagga	JH118558.1:45977..46048:-
NovelmiRNA-1683	cuccuccgccccacccugc	gggagggggaggagcagga	gggagggggaggagcaggagaaaaagcagacauaccccuccuccgccccacccugc	13:207941408..207941464:+
NovelmiRNA-1684	uauggucacugcugugacacggg	augccacagcagugacaaugccag	uauggucacugcugugacacggguuggaucuuccuaugccacagcagugacaaugccag	17:66123658..66123717:+
NovelmiRNA-1685	cugagacaauuccauucagugu	acugaauggaauugucucagccuguu	cugagacaauuccauucaguguguuccacauaaauacacugaauggaauugucucagccuguu	11:26036936..26036999:+
NovelmiRNA-1686	aacagcuuucuguagcagagauc	ucucugcugagaaagccuacca	ucucugcugagaaagccuaccaugaacagcuuucuguagcagagauc	3:49836376..49836423:+
NovelmiRNA-1687	ucgaagcaaggauguggggggcuag	uagaccccaccucuuugcuuc	ucgaagcaaggauguggggggcuaguggugcagccucuauuagaccccaccucuuugcuuc	GL894677.1:44253..44314:+
NovelmiRNA-1688	ucuugagguugggccaccuu	ggucacagaccuuaaggcc	ucuugagguugggccaccuuauuucuuuggaggaccuucaaaagguuaaggucacagaccuuaaggcc	7:40673969..40674037:-
NovelmiRNA-1689	gugaguuuguaggguuggaga	cuugggcugcaacauccuuc	cuugggcugcaacauccuucgaguugaauacuucuuacuggugaguuuguaggguuggaga	4:108993415..108993476:+
NovelmiRNA-1690	uggcggccacugccuuuggggg	cccaaaggcguggcucucagcu	cccaaaggcguggcucucagcuacaccuuuguuugggugcuggcggccacugccuuuggggg	X:144180609..144180671:-
NovelmiRNA-1691	ugauuggucacugcugggacuaagc	ggagcccagcagugaaggaucacc	ugauuggucacugcugggacuaagcacaagaaguguggccuugguaaaaugcggugaaagaucuuggagcccagcagugaaggaucacc	7:40649298..40649387:-
NovelmiRNA-1692	uuugucugugguguaggcccgc	acuuccauaugccacaggu	uuugucugugguguaggcccgcagcuacagcucugauucaacuccuagccuagcaacuuccauaugccacaggu	14:8246362..8246436:+
NovelmiRNA-1693	aggggagcucucuccaucaac	ugaaacagaucuguaccccuac	ugaaacagaucuguaccccuacccccuggcucuaggggagcucucuccaucaac	9:51221018..51221072:+
NovelmiRNA-1694	cucaagugaugccucugcuua	agcugaggagucacuugaaggau	agcugaggagucacuugaaggauaauucaaagugccccucaagugaugccucugcuua	GL894520.2:37624..37682:+
NovelmiRNA-1695	cuggcugggucccugagaggccc	uccucucaggaucucagcccucc	uccucucaggaucucagcccuccagacguaaaggaagaggcuggcugggucccugagaggccc	2:7554014..7554077:+
NovelmiRNA-1696	uguguggcuaagugguagauu	ucuuccacuuagccacacgug	ucuuccacuuagccacacgugggccuuuuacucugcauguguggcuaagugguagauu	JH118647.1:32181..32239:+
NovelmiRNA-1697	gccuggagagcuuguuaaaaccc	gcauuaacaaguucccagguga	gccuggagagcuuguuaaaacccugguugaugggccucaacccagagcccccaaguuggcauuaacaaguucccagguga	1:284645401..284645481:+
NovelmiRNA-1698	aauggcgcuuuuuuguga	acaagaaggugucaauuca	acaagaaggugucaauucagguggacuaaaauaugaauggcgcuuuuuuguga	X:137140016..137140069:-
NovelmiRNA-1699	gcggggguccgccggccc	gggcggagacccgagg	gggcggagacccgaggucgagggcggggguccgccggccc	7:127829893..127829933:-
NovelmiRNA-1700	accuucuggggccugugcggcu	cucggacaguagggggcgcgcagc	cucggacaguagggggcgcgcagcuggcgcacuucagccagcucggcaccuucuggggccugugcggcu	5:35889704..35889773:+
NovelmiRNA-1701	acgcgcugccuuugagcccccguu	aggcugcagcgccagagc	acgcgcugccuuugagcccccguugcgccugcgcguggcgccgggggucaggcugcagcgccagagc	8:133590838..133590905:+
NovelmiRNA-1702	ugugacagcucccgcccugac	cggggaggggcgcuguuaccgug	cggggaggggcgcuguuaccgugucuucuugugcaugugacagcucccgcccugac	3:135421779..135421835:-
NovelmiRNA-1703	cucuguaauuggaaugagg	ccgucccugcaggagca	ccgucccugcaggagcaggaaggggacccugacagcagucccuggguccgcuggcucuguaauuggaaugagg	16:85103332..85103405:+
NovelmiRNA-1704	uuccagggaagaaaggaggaac	ccccuucuccucucccuggcagu	uuccagggaagaaaggaggaacagugccugguccccugcccucagaccagcugccccuucuccucucccuggcagu	GL894932.2:86824..86900:-
NovelmiRNA-1705	uggugguuuacaaaguaauuca	uggauuucuuugugaaucacc	uggauuucuuugugaaucaccauaucuaagcuaaugugguggugguuuacaaaguaauuca	10:42052699..42052760:+
NovelmiRNA-1706	cagcauguuuccaagggcuguggcu	aagaacaacuuggagagucuuuga	cagcauguuuccaagggcuguggcuuguaguggccaugggaucuccaacugcaugcaagaacaacuuggagagucuuuga	6:79410030..79410110:-
NovelmiRNA-1707	ccuggggcauccacuggccaccuc	ccagccgguguucaugccccauag	ccuggggcauccacuggccaccucugggauagaagccagccgguguucaugccccauag	4:117841963..117842022:+
NovelmiRNA-1708	ccacuguacuccagccugggc	ccagguaagaaacagagcag	ccagguaagaaacagagcaggucaaaugucccaugcugaucaguagugggaugggccuguaaauaaccacuguacuccagccugggc	13:101964293..101964380:-
NovelmiRNA-1709	ugaggggcagagagugagg	ccacccuguccgggaaga	ccacccuguccgggaagagccugcuuugaggggcagagagugagg	2:44424998..44425043:+
NovelmiRNA-1710	guagaggagaggcuaccacca	gugcggccccuucguucuaccc	gugcggccccuucguucuacccccggagcccacagggguagaggagaggcuaccacca	12:20363757..20363815:+
NovelmiRNA-1711	uuccugucuugacucaguagagu	ccgcugagccacgacaggaauu	ccgcugagccacgacaggaauuccuaucaguuucuuuauaccuaaaguaugauggaguuccugucuugacucaguagagu	7:53681823..53681903:+
NovelmiRNA-1712	ucugagaugugaccugggcau	gccuggguccccuccccagagg	gccuggguccccuccccagagguucaaauuuaauugcucugagaugugaccugggcau	5:30185308..30185366:-
NovelmiRNA-1713	uguggagaccucagcacgu	cgugucugucugucuucacugcac	uguggagaccucagcacguaguuucuucuugugcacgucugcgugucugucugucuucacugcac	11:6249983..6250048:-
NovelmiRNA-1714	cacggccgggcccgccccc	cagcgcaggccuggccacagc	cagcgcaggccuggccacagcgucacccgggcacagcgugcgggcugaggccacggccgggcccgccccc	12:63143230..63143300:+
NovelmiRNA-1715	ugaacagggccuuucugggu	ccagggaggugcuguucacc	ccagggaggugcuguucaccuagacugcaugugaacagggccuuucugggu	X:136189055..136189106:-
NovelmiRNA-1716	ugagaugagagcccuuggccacu	ggguccagggcuucccaucccagc	ggguccagggcuucccaucccagcuuggccuauuuguugagaugagagcccuuggccacu	2:76693979..76694039:+
NovelmiRNA-1717	ugcucugcagugccccaccuug	agguggggugcuccagaggcgcu	agguggggugcuccagaggcgcugccuccuuccugggugcucugcagugccccaccuug	2:149836670..149836729:+
NovelmiRNA-1718	cugccguugggucuggggugugu	caccccagacccaauggcaaga	cugccguugggucugggguguguuuucuuccccuggaaacaccccagacccaauggcaaga	1:182942471..182942532:-
NovelmiRNA-1719	caauuuagguuaaugacugucu	gagguucauuauccugaauuaca	gagguucauuauccugaauuacauuuucaaaugggagugcaauuuagguuaaugacugucu	1:132806604..132806665:-
NovelmiRNA-1720	auccacaccucagcgccugcugcu	cgcggcgcaagguguauaagg	auccacaccucagcgccugcugcugccgucgugaccacgcagcgcggcgcaagguguauaagg	6:60144397..60144460:-
NovelmiRNA-1721	ucuccgccaccuccaccucagc	ggaggcggcgguggcggcagcgg	ggaggcggcgguggcggcagcgguugucccugccucuccgccaccuccaccucagc	3:60536448..60536504:+
NovelmiRNA-1722	agggagcaaaagagaaaacuug	acuuuuuccuuuuccuuccucu	agggagcaaaagagaaaacuuguuuucauucauaacuuuuuccuuuuccuuccucu	8:108196557..108196613:-
NovelmiRNA-1723	cauucucugguggccuagcaggu	cugcuguggcucaggugcc	cauucucugguggccuagcagguaaggacugggccuugucacugcuguggcucaggugcc	2:9139893..9139953:+
NovelmiRNA-1724	acccuguccucgcucuccuaga	cuggagggcccgugaucaggcug	cuggagggcccgugaucaggcugcuugccuccucccugcacccuguccucgcucuccuaga	2:5835493..5835554:+
