# Supplementary material for: Integrated analysis of lncRNA, miRNA and mRNA reveals novel insights into the fertility regulation of large white sows
Source: BMC Genomics. 2020 Sep 14;21:636. doi: 10.1186/s12864-020-07055-2 (PMC7490888; doi:10.1186/s12864-020-07055-2)
Supplement: Supplementary file 6 — Additional file 6: Table S6. Differential expression analysis of lncRNAs, mRNAs and miRNAs. [file 12864_2020_7055_MOESM6_ESM.xlsx]

## Sheet: Table S6-1
Table S6-1. Differential expression analysis of lncRNAs in LH vs. LL.
lncRNA_ID	Length	Value (LH)	Value (LL)	log2 (FoldChange)	P value
TCONS_00000026	704	2.715	0	-1.81958	0.0176481
TCONS_00000043	630	18.445	2.5625	-1.54361	0.0249626
TCONS_00000241	5970	2.525	0.375	-1.56396	0.00987658
TCONS_00000792	1112	2.96	0.4025	-1.59765	0.02189
TCONS_00000907	4343	3.5225	6.125	1.12055	0.011314
TCONS_00000924	2487	0.4525	0	-1.56705	0.039091
TCONS_00001322	4305	0.625	0.0175	-2.18652	0.00404955
TCONS_00001421	1364	0.0775	0.645	1.87366	0.0149963
TCONS_00001455	3815	0.355	0	-1.60473	0.0347271
TCONS_00001696	2934	1.6	0.34	-1.18289	0.0469665
TCONS_00001839	12934	3.81	5.915	1.03879	0.0208524
TCONS_00002151	1383	2.785	0.2075	-2.00392	0.00450346
TCONS_00002173	424	8.575	0.365	-1.62971	0.0341237
TCONS_00002622	9851	0.935	6.365	3.06184	3.71231e-11
TCONS_00002628	1658	0.425	4.95	3.4549	5.47567e-09
TCONS_00002722	2473	5.255	0.6475	-1.55652	0.00660118
TCONS_00003002	1520	11.755	1.3275	-1.40822	0.0426646
TCONS_00003015	1853	28.77	4.2	-1.49608	0.00623267
TCONS_00003016	2188	3.2525	0.125	-1.73667	0.0237299
TCONS_00003017	847	168.12	23.475	-1.48378	0.0076021
TCONS_00003117	12705	8.6575	2.1375	-1.22442	8.42192e-05
TCONS_00003279	970	2.195	0	-1.84424	0.0159684
TCONS_00003528	3232	0.495	0.0325	-1.81073	0.0180291
TCONS_00003713	26999	0.2375	0.0475	-1.34264	0.0207297
TCONS_00007410	212	162.765	10.095	-1.62101	0.0356064
TCONS_00007670	4015	1.1025	6.4075	1.84754	0.0125915
TCONS_00007742	1116	8.2575	11.945	1.15923	0.000833135
TCONS_00007921	15639	0.4625	0.0225	-2.72704	2.77556e-05
TCONS_00008150	2819	3.3	0.74	-1.38445	0.00400459
TCONS_00008191	31148	0.47	0.0875	-1.23039	0.0255742
TCONS_00009287	18594	0.565	0.095	-1.27311	0.0453897
TCONS_00009541	581	6.825	0.4	-1.63322	0.0309826
TCONS_00010446	4020	6.8575	1.2375	-1.33697	0.0413387
TCONS_00010593	5404	2.045	0.5275	-1.32812	0.0367871
TCONS_00010610	5580	8.08	1.82	-1.13363	0.0425255
TCONS_00010823	1888	3.1925	0.1925	-2.35445	0.0008638
TCONS_00010828	9410	2.7625	0.4975	-1.51759	0.00692113
TCONS_00010983	525	0.3225	2.3325	1.5369	0.0462501
TCONS_00011049	4223	0.005	0.87	3.14991	3.65062e-05
TCONS_00011355	6770	0.86	0.18	-1.42787	0.0171811
TCONS_00011478	13720	0.2	0	-2.26427	0.00333062
TCONS_00012602	455	13.365	0.7275	-1.60551	0.0359831
TCONS_00012784	4649	0.3825	0	-1.6821	0.0274006
TCONS_00012872	3247	2.9675	0.76	-1.15588	0.0229518
TCONS_00013186	7007	4.075	0.7025	-1.40157	0.00891158
TCONS_00013257	12025	0.4575	0	-2.85795	0.000182572
TCONS_00013285	3638	1.23	2.2	1.30165	0.0157862
TCONS_00013524	764	3.6525	0.3725	-1.60023	0.0370882
TCONS_00013544	32498	0.4525	0.065	-1.43343	0.0178056
TCONS_00013545	7672	5.005	1.265	-1.10489	0.00412429
TCONS_00013549	1487	3.945	0.7725	-1.35368	0.0212316
TCONS_00013551	2889	4.12	0.55	-2.02964	5.86561e-05
TCONS_00013652	502	28.4325	6.7575	-1.09111	0.0270469
TCONS_00014337	3669	3.3925	5.7425	1.15614	0.0273999
TCONS_00014462	5007	23.3075	2.535	-1.93253	0.00841927
TCONS_00014466	2279	38.1825	4.8125	-1.69501	0.02337
TCONS_00014594	453	4.945	16.165	1.57513	0.0124921
TCONS_00015187	3708	0.5125	0.0225	-2.09515	0.00586033
TCONS_00015646	14321	0.2	0.0175	-1.57203	0.0377263
TCONS_00016195	893	2.515	0.1525	-1.92859	0.0109695
TCONS_00016381	6335	6.595	1.1875	-1.56275	0.000317828
TCONS_00016538	8909	1.4675	2.55	1.04739	0.0199246
TCONS_00016794	4460	7.87	2.14	-1.11756	0.0188266
TCONS_00017336	627	22.9325	3.71	-1.41133	0.0162887
TCONS_00017337	1666	1.465	0.135	-1.66386	0.0277518
TCONS_00017544	778	1.98	0	-1.59193	0.0364147
TCONS_00018047	5165	0.0875	0.2125	1.60529	0.0334211
TCONS_00018123	865	2.205	0	-1.54263	0.0414325
TCONS_00018725	3930	0.345	0	-1.7084	0.0255173
TCONS_00018805	8031	4.675	1.2975	-1.03438	0.0137275
TCONS_00018898	1178	0.5725	2.0575	1.8656	0.00308434
TCONS_00122445	2656	0.9025	0.0725	-1.62879	0.0256963
TCONS_00122465	1676	0.2425	0.645	1.5087	0.0434268
TCONS_00122468	4550	4.3775	9.035	1.17456	0.0154749
TCONS_00122494	460	5.515	11.09	1.29342	0.0372098
TCONS_00122718	2055	8.745	17.515	1.5276	1.06902e-05
TCONS_00122759	1353	3.4625	0.695	-1.31962	0.041037
TCONS_00123033	1393	2.0075	0.205	-1.55505	0.0319748
TCONS_00123213	5077	1.17	2.265	1.22409	0.0113772
TCONS_00123382	4879	0	0.12	1.66119	0.0282182
TCONS_00123451	646	3.475	7.285	1.179	0.04093
TCONS_00123452	604	4.96	9.24	1.27234	0.0141164
TCONS_00123454	2473	2.325	5.7375	1.6793	0.000355083
TCONS_00123455	1513	6.455	12	1.22775	0.00484329
TCONS_00123721	3901	2.895	5.4325	1.22688	0.0170534
TCONS_00123978	1181	3.11	6.53	1.28318	0.0187682
TCONS_00123980	1016	0.055	1.1	1.59503	0.0332298
TCONS_00123981	1006	2.985	5.875	1.40246	0.00581144
TCONS_00124112	3442	1.13	0.055	-1.7118	0.0232719
TCONS_00124611	2339	0.115	0.415	1.55394	0.0399305
TCONS_00124678	1895	2.9	0.5425	-1.27695	0.0341262
TCONS_00124766	10192	0.66	0.1375	-1.34969	0.0139361
TCONS_00124786	4432	1.435	0.09	-2.28905	0.00085713
TCONS_00125110	940	32.865	81.9	1.32177	0.0180601
TCONS_00125112	7314	0.2225	0.6175	1.81052	0.000703387
TCONS_00125137	9055	1.24	0.205	-1.37637	0.043244
TCONS_00125227	6240	0.835	0.23	-1.04152	0.0434481
TCONS_00125376	3813	1.0975	0.165	-1.43946	0.0189217
TCONS_00125406	3935	2.8075	0.555	-1.1613	0.0380391
TCONS_00125482	12981	0.18	0	-1.78031	0.0194017
TCONS_00125582	6993	0.9325	0.1825	-1.29645	0.0189437
TCONS_00125864	6974	0	0.7975	1.60261	0.0305049
TCONS_00125865	7541	3.6825	0.9875	-1.12664	0.0040159
TCONS_00126332	4116	0.95	0.09	-1.8488	0.00895584
TCONS_00126334	6952	0.28	0.0275	-1.73347	0.0202932
TCONS_00126340	13472	0.375	0.0375	-1.70931	0.00826987
TCONS_00126457	6348	1.205	0.21	-1.67964	0.000895493
TCONS_00126650	657	1.97	5.3125	1.60166	0.0105725
TCONS_00126658	5707	1.3725	0.29	-1.37283	0.00379552
TCONS_00126697	1573	1.475	0	-1.92541	0.0123245
TCONS_00126698	6355	1.6575	0.1875	-1.77793	0.00383258
TCONS_00126709	1567	1.0425	0.0725	-1.55103	0.0442339
TCONS_00126730	16239	6.49	1.385	-1.15316	0.0100567
TCONS_00127280	2624	0.8925	0.0625	-1.60886	0.0364201
TCONS_00127339	1277	2.2025	0	-2.3919	0.001909
TCONS_00127532	1637	1.6725	2.0975	1.22542	0.0384421
TCONS_00127631	759	1.7	9.665	1.82535	0.00958523
TCONS_00127660	6524	1.3775	0.255	-1.44661	0.0121298
TCONS_00128102	386	23.78	2.7675	-1.63717	0.0199493
TCONS_00154606	2616	2.8725	6.64	1.50082	0.00473098
TCONS_00154646	507	4.845	0	-2.09376	0.00663587
TCONS_00154647	13406	6.835	9.4425	1.05553	0.00163639
TCONS_00154658	6379	1.725	0.035	-2.74021	0.000109913
TCONS_00154682	4170	0.7725	0.0975	-1.42176	0.0491449
TCONS_00154846	5490	5.57	12.875	1.44158	0.000980967
TCONS_00154857	9502	5.9975	12.3725	1.40792	0.000470771
TCONS_00154862	20823	5.8825	12.0475	1.51893	1.89976e-05
TCONS_00154865	3309	2.535	0.4975	-1.25329	0.0185649
TCONS_00154903	758	3.4525	0	-1.785	0.0198335
TCONS_00154920	5734	6.6575	1.65	-1.19228	0.000366808
TCONS_00155313	2064	0.575	1.3925	1.6055	0.0169032
TCONS_00155364	1501	2.4975	3.8525	1.11177	0.0220302
TCONS_00155755	473	6.905	0	-1.47945	0.0478783
TCONS_00155767	1537	10.2775	1.84	-1.26742	0.0386207
TCONS_00155957	5076	0.305	1.9175	2.36708	0.000230612
TCONS_00156193	566	16.8325	2.8775	-1.56714	0.00541385
TCONS_00156450	3885	1.975	2.4375	1.04866	0.0149477
TCONS_00156551	1733	0.695	0	-1.51164	0.0452969
TCONS_00156561	1730	1.52	0.18	-1.65655	0.0201379
TCONS_00157059	985	7.0175	1.775	-1.20151	0.0266184
TCONS_00157361	10386	0.7475	0.18	-1.09116	0.0170317
TCONS_00157629	2400	0.92	0.015	-2.25295	0.00345248
TCONS_00157873	9408	0	0.99	2.37335	0.00202679
TCONS_00157990	1560	0.8375	1.805	1.43413	0.0140126
TCONS_00157996	4539	1.285	2.065	1.21387	0.00545868
TCONS_00158000	1106	0.785	2.48	1.79194	0.00351855
TCONS_00158306	23491	0.0525	0.0025	-1.68833	0.0281111
TCONS_00158581	997	19.885	2.0325	-2.42293	8.46694e-07
TCONS_00158587	1735	7.82	1.955	-1.24622	0.0217536
TCONS_00158607	1721	1.4975	0.1125	-1.76573	0.0168959
TCONS_00159038	6741	0.1925	0.01	-1.65155	0.0317068
TCONS_00159191	1579	0	0.9325	2.11066	0.00608209
TCONS_00192942	361	11.3275	0	-1.77269	0.0209027
TCONS_00193370	319	13.12	58.725	1.90486	0.00384907
TCONS_00193556	587	6.635	0.61	-1.83111	0.0127202
TCONS_00194142	389	8.295	0	-1.87237	0.0150043
TCONS_00194266	18026	0.4075	0.0975	-1.14688	0.048492
TCONS_00195181	6129	14.8625	0.16	-2.27875	0.0030769
TCONS_00195743	10312	0.6325	2.3875	2.01657	0.000366285
TCONS_00195750	997	0.23	1.5025	1.6246	0.0324125
TCONS_00196361	1326	8.385	1.2	-1.28188	0.039933
TCONS_00196796	1931	2.4775	0.445	-1.41541	0.015869
TCONS_00197397	1142	13.6725	59.9225	1.6925	0.0126284
TCONS_00197998	11763	0.4025	0.05	-1.6763	0.0108892
TCONS_00198061	860	4.005	0	-2.63565	0.000543077
TCONS_00198175	1845	16.94	31.03	1.35898	0.000145053
TCONS_00198493	1697	2.385	0.3075	-1.42107	0.0356908
TCONS_00198580	1746	0	0.37	1.79971	0.0183617
TCONS_00198689	2712	1.6325	3.4575	1.52494	0.00186935
TCONS_00198890	996	0.955	2.09	1.43468	0.0290471
TCONS_00198903	1212	6.6825	0.015	-2.60036	0.000729953
TCONS_00198911	3822	22.3375	0.6875	-1.6179	0.0358836
TCONS_00198940	1329	0.72	2.21	1.4584	0.0240785
TCONS_00199081	5055	1.9825	0.135	-2.15918	0.00235166
TCONS_00199543	3227	3.49	6.7775	1.40267	0.0153631
TCONS_00199807	642	2.2325	0	-1.74698	0.0228445
TCONS_00215814	952	3.425	0.2475	-1.71794	0.0211506
TCONS_00215976	8089	4.065	0.8275	-1.3618	8.47157e-05
TCONS_00215995	4490	1.3825	0.1975	-1.37273	0.0418256
TCONS_00216019	1213	4.0625	0.835	-1.25361	0.0494753
TCONS_00216021	1454	0	0.6275	1.59468	0.0331939
TCONS_00216085	2778	4.17	7.2125	1.35765	0.000265621
TCONS_00216142	3070	1.185	1.7225	1.05846	0.0219263
TCONS_00216160	1156	1.24	2.725	1.52209	0.015238
TCONS_00216407	386	52.365	4.3425	-1.75848	0.0110342
TCONS_00216467	1517	0.985	1.745	1.22008	0.0488583
TCONS_00216514	2264	0.84	1.585	1.36077	0.0112734
TCONS_00217703	2375	0.5575	0	-1.572	0.0382351
TCONS_00217807	5151	1.155	1.5925	1.07965	0.030192
TCONS_00217841	13244	4.83	10.05	1.49129	3.11563e-05
TCONS_00217897	607	239.002	49.2225	-1.18722	0.0212611
TCONS_00218009	15380	0.5125	0.0375	-2.00154	0.00172849
TCONS_00218097	22409	0.3775	0.0575	-1.53684	0.00668303
TCONS_00218140	2250	3.0525	0.5975	-1.41939	0.00513557
TCONS_00218142	3328	3.5275	0.88	-1.08997	0.014331
TCONS_00218682	1906	0.115	0.9175	1.66588	0.029674
TCONS_00218951	2322	32.42	71.8525	1.24426	0.014873
TCONS_00219494	624	0	1.8525	1.98522	0.00977298
TCONS_00219495	7009	2.6225	5.3475	1.14644	0.0252439
TCONS_00219663	9522	2.97	0.47	-1.47822	0.0227473
TCONS_00219712	748	10.455	2.1825	-1.29416	0.0266738
TCONS_00220227	8050	1.02	2.8775	1.56639	0.00442678
TCONS_00220492	2870	0.6125	0	-1.51688	0.0431382
TCONS_00220759	4954	1.2825	6.075	1.69692	0.018371
TCONS_00220943	12918	1.91	0.2275	-1.7971	0.00142488
TCONS_00221147	581	3.8475	8.195	1.45658	0.00891824
TCONS_00221411	2552	0.4525	1.21	1.80113	0.00208349
TCONS_00221551	8863	1.0575	4.26	2.10225	5.66648e-06
TCONS_00221558	14186	3.0525	5.7025	1.34296	5.30794e-05
TCONS_00221579	8158	2.49	4.605	1.0423	0.0234223
TCONS_00221625	29016	0	0.0475	1.83304	0.0157974
TCONS_00221951	8412	0	0.1625	1.95768	0.0104246
TCONS_00221952	8401	1.13	0	-4.40017	1.51866e-10
TCONS_00222145	1107	3.21	7.01	1.51532	0.00139415
TCONS_00222340	2565	0	0.31	1.71246	0.0233597
TCONS_00222588	3490	1.73	0.2275	-1.41882	0.023565
TCONS_00222623	4771	0.9975	0.145	-1.57589	0.0286822
TCONS_00222861	791	5.2225	0.3625	-1.71877	0.0228292
TCONS_00222934	2395	4.1325	5.805	1.10331	0.000898559
TCONS_00223315	1539	2.7875	0.3075	-1.96023	0.00462938
TCONS_00223743	1900	1.0275	0.035	-1.58269	0.039956
TCONS_00223902	13393	12.745	25.3875	1.31529	0.00455419
TCONS_00223903	13393	12.745	25.3875	1.31529	0.00455419
TCONS_00223904	13393	12.745	25.3875	1.31529	0.00455419
TCONS_00224361	3179	0.855	1.4275	1.25606	0.0342754
TCONS_00224411	7223	2.2	3.4525	1.18684	0.0259088
TCONS_00224459	8376	25.3675	7.745	-1.07754	0.0411295
TCONS_00224520	9249	0.26	0.0175	-1.81467	0.0140308
TCONS_00224645	2482	3.1675	0.23	-1.98171	0.00251424
TCONS_00224662	1187	4.7925	0.435	-1.53943	0.0336804
TCONS_00224894	1611	0.7225	0.0275	-1.72824	0.0244047
TCONS_00225556	9920	0.2375	0.025	-1.52545	0.0384975
TCONS_00225611	1658	9.375	2.5075	-1.08458	0.0127731
TCONS_00225663	6644	0.2825	0.005	-2.17315	0.0048411
TCONS_00225738	13984	1.535	0.41	-1.17384	0.000388468
TCONS_00225778	7253	0.56	0.04	-1.64805	0.0304512
TCONS_00229179	6342	6.245	1.1425	-1.3299	0.00112044
TCONS_00229211	7589	1.815	3.505	1.3085	0.00134019
TCONS_00229491	5545	0.6375	2.485	2.19855	4.04701e-06
TCONS_00229496	21725	0.055	0.005	-1.58614	0.0397653
TCONS_00229498	20670	0.0425	0	-1.4906	0.0480804
TCONS_00229773	9495	0.13	0.01	-1.56209	0.0420627
TCONS_00230149	62507	0.0475	0	-1.89461	0.0132613
TCONS_00230441	3673	0.4225	0	-1.92535	0.0124132
TCONS_00230529	2533	2.84	0.535	-1.54452	0.0102812
TCONS_00305563	10927	0.4375	0.07	-1.33056	0.0417542
TCONS_00305636	738	0	1.41	1.86787	0.0145862
TCONS_00305647	4823	2.11	2.7125	1.00155	0.00398131
TCONS_00305726	1758	1.775	0.15	-1.88029	0.0132718
TCONS_00305907	532	3.8475	10.055	1.45971	0.0118194
TCONS_00306092	3606	0.515	0.0675	-1.79755	0.0160837
TCONS_00306113	2712	0.005	0.6125	2.74365	0.000353058
TCONS_00306899	7613	0.215	0	-1.80682	0.0182509
TCONS_00307359	1533	2.7125	0.49	-1.44793	0.031063
TCONS_00307610	4987	0.44	1.265	1.72826	0.00161045
TCONS_00307645	4857	1.6475	1.8925	1.01454	0.00414876
TCONS_00307848	10750	0.51	0	-3.07017	5.48906e-05
TCONS_00307850	12493	0.0575	0.3075	1.61255	0.0208974
TCONS_00307903	1821	4.34	0.665	-1.62195	0.00330629
TCONS_00308302	524	87.0325	13.59	-1.45827	0.0129519
TCONS_00308431	2488	1.69	0.195	-2.00022	0.00225644
TCONS_00308622	682	0	1.415	1.60159	0.0332324
TCONS_00308747	1926	6.5425	1.3825	-1.10236	0.0456575
TCONS_00308750	484	26.305	5.8525	-1.32243	0.0125196
TCONS_00308763	9871	6.64	1.4125	-1.05463	0.03523
TCONS_00308828	6111	1.8075	2.5225	1.0379	0.00765025
TCONS_00308951	1583	2.4	0.19	-1.80251	0.00966258
TCONS_00309303	617	2.4925	0	-1.59939	0.0355777
TCONS_00309404	6865	3.485	0.91	-1.19734	0.00520978
TCONS_00309405	10162	2.0075	0.3675	-1.61306	0.000254873
TCONS_00309409	43545	4.3225	0.8625	-1.54132	0.000603651
TCONS_00309412	4979	1.9875	0.3825	-1.34913	0.0262618
TCONS_00309415	21540	3.08	0.3425	-2.22769	8.98269e-08
TCONS_00309419	44921	4.7075	0.7775	-1.6472	0.00175785
TCONS_00309433	14192	0.2975	0.05	-1.43715	0.019809
TCONS_00309450	23423	0.24	0.01	-2.35273	0.00100777
TCONS_00309629	1128	6.77	9.36	1.01735	0.00281434
TCONS_00309636	1086	9.7875	2.5775	-1.18702	0.0177573
TCONS_00310024	5460	0.6675	0.0475	-2.00773	0.00460086
TCONS_00310197	1848	0.475	1.4025	1.54013	0.0211327
TCONS_00310528	8214	0.375	0	-2.82119	0.000195652
TCONS_00311674	3005	3.135	4.495	1.28865	0.000182577
TCONS_00311725	21902	0.7825	1.1	1.04323	0.0118041
TCONS_00312230	2629	1.6375	0.145	-1.66529	0.0211775
TCONS_00312266	342	538.712	3429.01	1.89562	0.00836318
TCONS_00312509	2585	1.22	0.1225	-1.42876	0.0494491
TCONS_00312748	2225	2.33	0.455	-1.44221	0.0271037
TCONS_00312886	7582	8.425	15.765	1.03798	0.0383486
TCONS_00312894	8032	2.7625	6.9625	1.95135	1.52742e-08
TCONS_00313189	1584	5.6125	8.02	1.05182	0.0132161
TCONS_00313436	2932	0.43	0	-1.93478	0.0120867
TCONS_00313529	823	5.925	7.9375	1.01761	0.0160499
TCONS_00313750	3105	4.1475	6.49	1.00784	0.0121184
TCONS_00313752	1359	2.4925	3.6	1.17672	0.00990613
TCONS_00314092	942	2.03	0.11	-1.58912	0.0381442
TCONS_00314600	3235	1.905	3.2025	1.22241	0.0182111
TCONS_00315220	2193	1.0525	1.555	1.34952	0.0451523
TCONS_00315236	3263	2.3725	7.1725	2.10766	1.69165e-06
TCONS_00315606	1786	0	0.73	2.76925	0.00028436
TCONS_00315629	1548	1.1025	0.045	-1.83356	0.0167775
TCONS_00315640	3326	0.285	0	-1.59268	0.0368603
TCONS_00315750	6849	0.84	1.6675	1.27568	0.0220208
TCONS_00316145	21575	0.3	0.0275	-1.74469	0.0130155
TCONS_00316169	2724	5.98	8.73	1.02267	0.0231348
TCONS_00316172	6852	1.2625	0.1575	-1.7106	0.0039696
TCONS_00316191	1638	2.235	3.755	1.24503	0.00395039
TCONS_00316192	865	6.56	10.165	1.17418	0.0121319
TCONS_00316195	3643	4.6975	7.795	1.37355	3.39715e-05
TCONS_00316207	1839	1.5725	3.29	1.26481	0.0195082
TCONS_00316210	7116	0.8325	1.7075	1.19722	0.0125076
TCONS_00316213	1909	0.0425	0.425	1.67242	0.029713
TCONS_00316560	1280	1.6625	0.2225	-1.5924	0.0267861
TCONS_00316835	925	8.31	14.7925	1.24654	0.0136812
TCONS_00317418	5596	1.045	0.25	-1.10509	0.0351893
TCONS_00317451	10994	3.2575	0.86	-1.08449	0.000612905
TCONS_00317838	1447	2.54	4.7375	1.40949	0.0326261
TCONS_00364184	3075	0.9525	2.125	1.57536	0.00104478
TCONS_00364211	15561	0.105	0.005	-1.68181	0.0287224
TCONS_00364513	9867	2.505	6.995	1.68777	0.000900639
TCONS_00364585	710	11.3875	2.9775	-1.14375	0.0200362
TCONS_00365357	2201	2.765	3.3525	1.03323	0.0242164
TCONS_00365375	2379	2.165	0.37	-1.60524	0.00767135
TCONS_00365511	6320	0.725	0.055	-1.95157	0.00608357
TCONS_00366367	21111	3.105	0.56	-1.15649	0.0398746
TCONS_00366493	5297	1.56	0.0525	-2.93689	5.13542e-06
TCONS_00366523	1965	4.005	0.86	-1.11094	0.0408135
TCONS_00366543	335	1.9175	11.8325	1.51364	0.0488468
TCONS_00366645	12267	0.9075	1.67	1.05045	0.0410843
TCONS_00366757	399	36.5725	5.3675	-1.67406	0.0047114
TCONS_00368125	292	0	11.6825	1.68639	0.0259998
TCONS_00368135	3857	6.295	8.82	1.20769	0.000747967
TCONS_00368136	3187	4.1475	8.5925	1.43784	0.000493523
TCONS_00368215	1736	8.7325	1.5625	-1.55124	0.000993032
TCONS_00368217	1322	35.85	9.0125	-1.09346	0.0131392
TCONS_00368218	4452	8.5925	2.165	-1.37985	0.00382575
TCONS_00368474	1108	0.825	0	-1.65741	0.0300644
TCONS_00368698	2793	4.3	0.8225	-1.25344	0.00891621
TCONS_00368913	3086	2.1225	0.1325	-1.85839	0.0118518
TCONS_00369007	4764	11.285	1.6975	-1.46137	0.00235445
TCONS_00369479	2819	1.7725	0.245	-1.55581	0.0108187
TCONS_00369506	7959	0.3275	0.0125	-1.73197	0.0246961
TCONS_00369508	4044	6.93	1.05	-1.38623	0.00437664
TCONS_00369543	951	0	1.175	2.07767	0.00690051
TCONS_00369893	963	4.79	0	-1.89734	0.013133
TCONS_00369895	552	6.2375	0	-1.93314	0.0119998
TCONS_00369955	16413	15.57	41.5125	1.55172	0.000800866
TCONS_00370091	955	4.27	0.795	-1.27798	0.0392844
TCONS_00370462	336	7.425	23.5025	1.45614	0.0402229
TCONS_00370609	14581	0.1275	0	-2.07998	0.00700274
TCONS_00370639	3874	2.395	0.45	-1.41236	0.0123972
TCONS_00370643	634	4.925	0.1625	-1.55862	0.0433323
TCONS_00370791	1616	3.43	0.4675	-1.6301	0.0189367
TCONS_00370792	2719	7.88	0.6025	-1.82759	0.00273229
TCONS_00371051	1203	1.6875	0.1	-1.5626	0.0424114
TCONS_00371221	4946	0.65	0.0775	-1.43383	0.0458551
TCONS_00371270	1457	0.57	1.2875	1.33102	0.0421846
TCONS_00371272	1164	0.6825	3.28	2.23182	0.000712273
TCONS_00371280	2565	0.9625	1.81	1.42034	0.0132469
TCONS_00371402	16124	0.395	0.045	-1.61575	0.0107884
TCONS_00371702	1012	2.8075	0.1525	-1.66674	0.0306273
TCONS_00371777	518	38.9275	8.9975	-1.0909	0.0231151
TCONS_00371793	1739	0	0.7375	1.82516	0.0163561
TCONS_00372043	2575	3.175	4.875	1.08822	0.00307289
TCONS_00372346	2515	0.7975	0.0425	-1.81091	0.0180897
TCONS_00372529	1797	0.54	0	-1.55984	0.0405438
TCONS_00372560	11914	0.2175	0.02	-1.78807	0.0121845
TCONS_00372640	4259	2.455	0.455	-1.38556	0.00500476
TCONS_00372707	450	47.015	10.875	-1.09547	0.0351271
TCONS_00372719	13258	4.1025	0.8225	-1.46027	0.0043719
TCONS_00372964	704	3.46	0	-1.95077	0.011202
TCONS_00373145	14031	0.49	0.115	-1.11394	0.025741
TCONS_00373341	2812	1.815	0.0225	-2.37685	0.00200032
TCONS_00373622	1654	4.0475	0.49	-1.77666	0.00859649
TCONS_00373642	934	3.115	0	-2.13526	0.0056388
TCONS_00373656	1013	6.765	0.73	-1.48976	0.0387361
TCONS_00373663	550	7.0325	0.625	-1.57916	0.0388097
TCONS_00429684	2734	1.8025	0.0125	-2.26837	0.00294116
TCONS_00429736	20630	0.965	0.1225	-1.96293	0.00139328
TCONS_00429738	14323	1.39	0.345	-1.11931	0.0459472
TCONS_00429740	4965	1.5675	0.085	-2.6221	2.4384e-05
TCONS_00429741	4694	1.5675	0.22	-1.47801	0.0316895
TCONS_00429908	6639	1.32	0.26	-1.35387	0.0308169
TCONS_00429909	8480	1.4975	1.965	1.10351	0.0390952
TCONS_00430112	1973	3.99	0.385	-1.82485	0.00670261
TCONS_00430116	8096	3.475	0.8	-1.08965	0.00889339
TCONS_00430118	3830	2.6875	0.255	-1.79448	0.00591347
TCONS_00430119	2769	2.06	0.4625	-1.11812	0.0356117
TCONS_00430180	243	53.4575	127.472	1.34276	0.0257096
TCONS_00430445	1046	4.395	0.7225	-1.30177	0.0365538
TCONS_00430514	497	7.175	11.9725	1.2779	0.0339972
TCONS_00430620	6747	2.605	0.6125	-1.28988	0.0262464
TCONS_00430901	9191	1.38	2.0675	1.16776	0.000489733
TCONS_00430902	12141	2.4325	4.6125	1.4809	0.000128096
TCONS_00430981	4502	0.3075	0.5775	1.33306	0.0273974
TCONS_00431170	1958	8.48	1.5175	-1.21761	0.0324436
TCONS_00431403	1920	2.155	0.225	-1.70533	0.011641
TCONS_00431616	3904	3.3675	0.415	-1.8714	0.00020504
TCONS_00431624	5080	3.3375	0.55	-1.44227	0.0170081
TCONS_00431627	6875	3.62	0.9025	-1.19442	0.00757153
TCONS_00431635	10678	0.9575	0.0975	-1.84602	0.00308635
TCONS_00432122	245	45.7425	1.305	-1.63007	0.0321392
TCONS_00432264	4403	3.875	0.845	-1.32728	0.0107802
TCONS_00432265	6192	9.8125	1.265	-2.15308	1.72765e-07
TCONS_00432650	3215	0.045	0.375	1.88342	0.0119571
TCONS_00432720	13245	0.645	0.12	-1.60143	0.0082051
TCONS_00432777	2038	0.73	2.555	1.44234	0.0466098
TCONS_00432957	4991	0.6475	3.5675	2.28209	6.1094e-05
TCONS_00433082	16439	0.1375	0.005	-1.54967	0.0445401
TCONS_00433473	3490	14.315	22.2325	1.02598	0.00530087
TCONS_00433797	2104	306.965	724.928	1.16795	0.0420745
TCONS_00433888	238	346.75	49.8125	-1.80815	0.00430609
TCONS_00433972	2691	3.02	0.9325	-1.09254	0.0242593
TCONS_00433984	2361	1.9275	0.37	-1.28818	0.0334734
TCONS_00433986	2834	2.86	0.6175	-1.28408	0.0133911
TCONS_00434108	19473	4.3925	1.1175	-1.12839	0.00778915
TCONS_00434137	4846	0.5825	0.095	-1.48436	0.0383659
TCONS_00434270	306	4.995	35.725	2.32735	0.000542051
TCONS_00465995	740	0.8675	2.5	1.62442	0.0282386
TCONS_00466081	230	52.265	0.4975	-1.89166	0.0140984
TCONS_00466298	10404	9.14	13.5875	1.03069	0.00213507
TCONS_00466588	8535	0.1425	0	-1.93013	0.0122946
TCONS_00466968	1133	1.695	7.465	2.02321	0.000492827
TCONS_00467938	2167	1.34	0.0925	-1.49535	0.0463754
TCONS_00467940	1806	0.71	0	-1.65169	0.0302823
TCONS_00468065	3894	3.4325	4.66	1.11711	7.40021e-05
TCONS_00468453	2270	7.45	1.08	-1.49695	0.0227424
TCONS_00468504	295	23.6725	2.0175	-1.5047	0.0463216
TCONS_00468510	451	1.155	4.93	1.47694	0.046299
TCONS_00468511	785	43.67	7.4625	-1.25471	0.0453249
TCONS_00468790	1004	1.845	0	-2.18127	0.00465646
TCONS_00468952	1092	2.48	5.035	1.27789	0.0219242
TCONS_00468957	1108	13.025	21.13	1.18879	0.00229134
TCONS_00469110	2720	5.5825	10.8525	1.32883	0.000309974
TCONS_00469133	2811	5.0775	8.29	1.42709	1.75585e-05
TCONS_00469134	2277	1.8175	3.4325	1.16047	0.0246119
TCONS_00469151	1493	7.565	1.15	-1.30053	0.0440831
TCONS_00469523	2442	0.7275	0.0275	-1.51306	0.0498257
TCONS_00469674	4042	0.1975	0	-1.58318	0.0377856
TCONS_00469824	1667	0.48	1.235	1.57047	0.0315039
TCONS_00469911	16379	3.14	4.6675	1.06819	0.0340311
TCONS_00470669	1391	1.15	2.91	1.409	0.0274118
TCONS_00470691	1997	0.6375	0	-1.96381	0.0108326
TCONS_00470966	1162	1.5325	0	-1.88982	0.0139743
TCONS_00471122	692	11.0175	0.19	-2.56771	0.000677796
TCONS_00494068	3536	1.915	0.34	-1.40158	0.0354849
TCONS_00494073	1286	9.925	0.9475	-1.74194	0.0154128
TCONS_00494079	1889	25.295	5.1775	-1.27179	0.0260657
TCONS_00495295	1951	9.6625	2.455	-1.0681	0.0122576
TCONS_00495296	1560	0	1.8825	2.96023	0.000110765
TCONS_00495308	11687	2.29	5.5975	1.3375	0.00687565
TCONS_00495346	1799	4.865	0.7225	-1.62179	0.00214155
TCONS_00495371	4086	0.875	0.065	-1.65754	0.0278456
TCONS_00495480	1222	6.6625	25.755	1.91151	0.000200181
TCONS_00495481	4430	0.795	7.41	2.13619	0.00371429
TCONS_00495510	109718	0.235	0.0575	-1.06524	0.0398848
TCONS_00495577	13451	2.615	4.3325	1.23417	0.00384756
TCONS_00495624	4672	2.4975	0.1	-2.27817	0.00191983
TCONS_00495629	8832	1.485	0.0075	-1.6227	0.0302989
TCONS_00495631	12230	1.815	0	-1.71587	0.0217911
TCONS_00495635	8110	2.835	0.085	-1.9195	0.0128342
TCONS_00495759	1575	5.9425	0.45	-2.26022	0.000221915
TCONS_00495769	3918	0.85	0.0825	-1.53218	0.0390814
TCONS_00495835	11587	1.485	0.2975	-1.25665	0.00264206
TCONS_00495957	10339	0.445	0.045	-1.77925	0.0103844
TCONS_00496394	4628	1.0025	0.155	-1.56877	0.0200211
TCONS_00496395	4628	1.0025	0.155	-1.56877	0.0200211
TCONS_00496396	4628	1.0025	0.155	-1.56877	0.0200211
TCONS_00496397	4628	1.0025	0.155	-1.56877	0.0200211
TCONS_00496398	4628	1.0025	0.155	-1.56877	0.0200211
TCONS_00496450	904	6.635	0.3525	-2.24635	0.00154321
TCONS_00496564	539	4.3725	0	-1.48351	0.0487272
TCONS_00497221	29515	1.94	3.5	1.09696	0.0220323
TCONS_00497326	4605	0.84	0.1375	-1.37242	0.0262671
TCONS_00497425	662	28.775	4.3275	-1.38285	0.0185254
TCONS_00497476	2239	1.5225	0.1625	-1.61482	0.0206081
TCONS_00497493	3446	0.4575	1.3575	1.43685	0.0263644
TCONS_00497503	6111	0.445	0.0425	-1.73106	0.0153486
TCONS_00497543	964	2.2325	0	-1.99215	0.00972105
TCONS_00497934	527	12.625	28.32	1.53884	0.000261922
TCONS_00497939	5833	13.675	27.31	1.44815	1.02941e-05
TCONS_00498453	4940	447.045	60.8225	-2.13349	0.000530883
TCONS_00516078	1596	0.065	0.595	1.99104	0.00953176
TCONS_00516197	8263	0.255	0.83	1.52654	0.0243795
TCONS_00516369	13246	0.965	0.2175	-1.50073	0.00653216
TCONS_00517239	4207	0.5225	0.015	-1.68621	0.0288151
TCONS_00517250	8639	3.8775	8.1325	1.43644	0.000735171
TCONS_00517382	2713	4.1875	0.875	-1.1063	0.0230302
TCONS_00517823	6822	0.2975	0.03	-1.53577	0.0416368
TCONS_00518063	5072	0.4475	0.045	-1.59908	0.035062
TCONS_00518229	12579	0.145	0	-1.9662	0.0107016
TCONS_00518289	298	0.285	8.575	1.60761	0.0329316
TCONS_00519213	1640	35.0225	1.0575	-1.89639	0.0136461
TCONS_00519214	1640	35.0225	1.0575	-1.89639	0.0136461
TCONS_00519421	3740	12.7725	52.1875	1.95417	0.000330542
TCONS_00519529	239	38.8975	104.793	1.39771	0.0474249
TCONS_00520473	1276	4.15	0.65	-1.32529	0.0381843
TCONS_00520649	344	59.3025	101.87	1.1204	0.0303391
TCONS_00520800	2471	0.8675	0.0725	-1.6306	0.0287032
TCONS_00521040	1595	0.1275	0.7425	1.78404	0.0207356
TCONS_00521331	3595	0.4975	0	-2.39783	0.00178097
TCONS_00521464	15954	0.1875	0.0175	-1.68869	0.0227761
TCONS_00521647	6223	0.225	0.64	1.61694	0.00867447
TCONS_00521720	4130	0.2875	0	-1.47843	0.0496623
TCONS_00521721	8462	0.225	0	-2.02554	0.0085854
TCONS_00521870	511	4.22	0	-1.502	0.0467439
TCONS_00522093	4547	0.435	0	-1.79439	0.0191508
TCONS_00522233	4633	0.22	0	-1.6894	0.0275288
TCONS_00522276	3169	6.965	18.085	1.33562	0.015774
TCONS_00522278	1446	2.3125	7.3775	1.74162	0.00295564
TCONS_00522391	535	0	1.89	1.56054	0.0375798
TCONS_00522481	5477	3.69	8.3425	1.70145	1.87774e-06
TCONS_00522490	9232	0.1875	0	-1.81407	0.0181134
TCONS_00522526	1277	0.8675	0	-1.57538	0.038079
TCONS_00522786	778	3.1225	7.435	1.48402	0.0178795
TCONS_00523232	416	13.1275	0.36	-1.90547	0.0133412
TCONS_00523490	4848	0.4525	0.7375	1.15119	0.0388567
TCONS_00523715	5089	0.6625	0.03	-1.71646	0.0245408
TCONS_00524290	1641	24.8075	2.705	-1.64291	0.00817311
TCONS_00524408	5308	0.145	0.0025	-1.53359	0.0436521
TCONS_00524422	2619	1.99	0.3775	-1.36682	0.0128238
TCONS_00524789	9454	0.2775	0.0275	-1.47704	0.0367616
TCONS_00524817	17834	0.13	0	-2.03073	0.00837549
TCONS_00524913	1070	1.4075	0	-2.01059	0.00913917
TCONS_00525292	7312	0.5	0.085	-1.51993	0.0271236
TCONS_00525357	1018	0.2825	1.5125	1.90376	0.011092
TCONS_00525571	14074	2.86	0.535	-1.37455	9.47262e-05
TCONS_00525720	17651	0.4625	0	-4.26588	1.07402e-09
TCONS_00525817	1240	0.0875	0.92	1.87476	0.015083
TCONS_00525818	604	5.0475	0.2125	-1.57777	0.0407891
TCONS_00525896	683	0	1.2825	1.66917	0.0274127
TCONS_00527624	38579	11.745	1.045	-1.61808	0.0305558
TCONS_00527625	22131	0	0.045	2.30813	0.00277005
TCONS_00527699	274	130.702	13.2175	-1.71662	0.0132031
TCONS_00527926	390	6.055	0	-1.47704	0.0499455
TCONS_00527928	1032	0	8.57	4.84187	1.78276e-12
TCONS_00528116	1177	349.65	52.35	-1.32471	0.0220291
TCONS_00528327	1511	5.475	0.4925	-1.93329	0.00460167
TCONS_00528353	787	7.785	1.7925	-1.18973	0.0346538
TCONS_00528390	1217	5.325	0.3975	-2.21088	0.00248216
TCONS_00528456	1515	1.55	0.165	-1.72399	0.0226141
TCONS_00528708	10032	3.9675	0.815	-1.22534	0.00579168
TCONS_00528753	1400	4.135	9.51	1.42672	0.00372383
TCONS_00529132	6893	0.615	0.12	-1.21623	0.0481713
TCONS_00529142	1316	2.2325	4.6975	1.31011	0.0124452
TCONS_00529144	1379	2.3225	3.3775	1.34994	0.0204255
TCONS_00529392	1320	0.9275	2.565	1.4755	0.0206123
TCONS_00530009	2400	0.6375	0	-1.90211	0.0134122
TCONS_00530022	3809	6.6525	12.12	1.40591	0.000426909
TCONS_00530248	892	6.9275	0.1825	-1.9605	0.0102773
TCONS_00530261	1100	5.205	0.07	-2.28099	0.0028921
TCONS_00584314	9938	1.46	0.4275	-1.01116	0.0315297
TCONS_00584436	203	258.62	66.035	-1.28746	0.0496938
TCONS_00585043	3415	0.29	0	-1.69725	0.0267908
TCONS_00585501	258	12.605	32.4625	1.40565	0.0481137
TCONS_00585693	604	58.2475	146.968	1.20837	0.0383632
TCONS_00586082	11455	0.2025	0.0275	-1.40628	0.0444073
TCONS_00586444	2943	0.0975	0.5575	2.26391	0.00205857
TCONS_00586694	1056	2.2125	5.385	1.72052	0.000307552
TCONS_00586909	3520	6.4975	0.9375	-1.90581	0.00106336
TCONS_00587540	9299	2.745	4.52	1.29928	1.99061e-05
TCONS_00587826	8846	2.1925	4.2825	1.30522	0.00162454
TCONS_00587946	13577	15.0175	3.8625	-1.28202	0.00751046
TCONS_00588075	18662	9.32	17.16	1.13957	0.0159976
TCONS_00589071	19641	0.03	0.225	2.05726	0.00517107
TCONS_00589177	2080	4.9425	11.465	1.6554	2.64941e-06
TCONS_00589187	10009	7.63	19.2575	1.49627	0.000901578
TCONS_00589200	526	2.18	8.025	1.6632	0.0143208
TCONS_00589400	2488	0	0.7225	2.49743	0.00120392
TCONS_00589485	5614	0.5625	2.3175	1.69794	0.00625306
TCONS_00589487	2259	0.375	1.175	2.02272	0.00261045
TCONS_00589493	1118	6.485	13.4225	1.32975	0.00551502
TCONS_00589496	1356	3.655	8.3375	1.71279	2.89225e-05
TCONS_00589595	4318	0.51	0	-1.63536	0.0305674
TCONS_00589742	11583	0.55	0.1075	-1.32118	0.0330143
TCONS_00589974	3069	6.88	1.465	-1.21152	0.00989404
TCONS_00590056	3289	6.25	8.905	1.12536	7.01358e-06
TCONS_00590066	2119	0.125	1.6825	3.28506	5.73813e-07
TCONS_00590201	3615	9.9575	0.145	-1.66528	0.0288837
TCONS_00590209	1129	5.2075	0.21	-2.06127	0.00632394
TCONS_00590272	511	4.495	0	-1.72229	0.0241113
TCONS_00590695	3176	0.6475	2.0675	1.50381	0.0257967
TCONS_00590698	2162	0.3925	1.13	1.54633	0.0182055
TCONS_00590810	2493	6.1025	8.9825	1.21374	0.000774856
TCONS_00591339	1207	4.95	7.5575	1.13121	0.00708017
TCONS_00591367	1270	1.0875	2.18	1.18231	0.04846
TCONS_00591405	277	18.255	74.955	2.03065	0.00123851
TCONS_00591427	2617	0.085	0.3975	1.51876	0.0444222
TCONS_00591893	393	6.0075	0	-1.74194	0.0233269
TCONS_00592077	18607	0.265	0.0425	-1.38724	0.042674
TCONS_00595128	928	1.96	0.1125	-1.73954	0.0235004
TCONS_00595148	1873	1.01	3.085	1.89197	0.000610783
TCONS_00595771	1846	4.8375	0.8075	-1.2028	0.0435446
TCONS_00596167	857	3.8475	0	-2.01355	0.00896067
TCONS_00596216	1215	6.1525	0.315	-1.71095	0.0257295
TCONS_00596234	682	5.3775	0.23	-1.55155	0.0442714
TCONS_00643958	7174	0.1775	0	-1.49521	0.0474166
TCONS_00644022	4718	4.5875	8.9325	1.18504	0.0129998
TCONS_00644156	5967	0.66	0	-2.43834	0.0015471
TCONS_00644378	515	2.795	0	-1.49216	0.0482541
TCONS_00644433	5591	3.2075	0.335	-2.00235	0.00247698
TCONS_00644614	3377	2.605	4.6125	1.27169	0.000553599
TCONS_00645058	1629	0.5	0	-1.55731	0.0410025
TCONS_00645103	3430	0.5275	0.0225	-1.67009	0.0293466
TCONS_00645386	669	12.9175	31.4775	1.37299	0.00923813
TCONS_00645387	430	112.582	276.257	1.31842	0.00897149
TCONS_00645756	3450	19.7775	5.605	-1.08291	0.00415871
TCONS_00645761	6977	1.57	0.415	-1.02686	0.0227278
TCONS_00645834	10855	0.1725	0.0175	-1.69929	0.0215068
TCONS_00645877	7975	0.6875	0.0425	-1.52688	0.0447894
TCONS_00645913	326	94.1975	17.9675	-1.33817	0.0156785
TCONS_00645929	489	16.6825	0.5075	-2.17072	0.00392372
TCONS_00645999	4525	0.9075	0.0675	-1.79775	0.011149
TCONS_00646001	29804	1.9825	0.5	-1.1529	0.0268444
TCONS_00646259	625	1.7125	0	-1.59088	0.0367498
TCONS_00646441	2094	0	0.5025	2.454	0.00143321
TCONS_00646859	6712	6.1725	10.6	1.04469	0.0162661
TCONS_00646860	945	8.7525	16.0575	1.12371	0.031232
TCONS_00647973	1001	1.3	4.615	1.79495	0.00387079
TCONS_00648331	7393	0.2075	0	-1.80445	0.0187501
TCONS_00648626	1761	3.04	4.8325	1.05743	0.0202567
TCONS_00648639	8292	0.29	0.71	1.43068	0.0180035
TCONS_00649024	1405	1.36	0	-2.136	0.00560545
TCONS_00649109	2255	0.5375	0.03	-1.55151	0.0442623
TCONS_00649469	1907	3.4975	0.5625	-1.48385	0.013017
TCONS_00649565	2633	0.43	1.1775	1.67954	0.00541615
TCONS_00649711	9690	0.3825	0.0525	-1.34778	0.0473832
TCONS_00649893	1135	1.9925	3.5175	1.22468	0.0216886
TCONS_00649914	5558	0.3675	0.0175	-1.90682	0.0119703
TCONS_00650213	5214	0.1725	0	-1.54063	0.0416169
TCONS_00650260	4929	0.85	0.06	-1.64316	0.0275665
TCONS_00650343	4157	0.275	0.015	-1.62623	0.0341902
TCONS_00650827	821	15.765	2.2075	-1.55843	0.0216964
TCONS_00651051	246	129265	236748	1.15797	0.0255239
TCONS_00651247	4357	3.905	5.9325	1.18486	0.00031275
TCONS_00651676	4347	1.065	0.145	-1.3593	0.0493554
TCONS_00651713	31126	0.7725	0.1175	-1.76819	0.00192445
TCONS_00652063	7280	0.2375	0	-1.95337	0.0112165
TCONS_00653206	1178	24.075	6.9525	-1.00089	0.0446304
TCONS_00653850	1528	0.305	0.9075	1.43915	0.0442137
TCONS_00654197	2310	0.5575	0	-1.48667	0.0462408
TCONS_00654264	2745	4.6475	0.5775	-1.58722	0.0121726
TCONS_00654580	4409	3.515	0.9425	-1.23436	0.0176959
TCONS_00702888	10737	0.615	0.13	-1.11747	0.0478305
TCONS_00703255	3443	5.7575	1.1325	-1.08881	0.0268748
TCONS_00703370	8880	1.955	0.3025	-1.39365	0.026101
TCONS_00703931	1752	16.5525	2.36	-1.79046	0.00702647
TCONS_00704234	952	1.6325	0	-1.87853	0.014419
TCONS_00704624	3557	1.34	3.28	1.48358	0.00523956
TCONS_00704812	2624	3.2625	4.7275	1.06261	0.00748317
TCONS_00704817	3548	2.5825	6.855	1.63482	0.000477985
TCONS_00704842	1148	1.5875	3.3575	1.44339	0.00917359
TCONS_00705384	968	1.42	0	-1.56705	0.039091
TCONS_00706122	2243	1.995	8.3575	2.13449	7.52255e-06
TCONS_00706146	2701	0.6825	1.255	1.28691	0.0205798
TCONS_00706208	3243	0.7325	0.05	-1.63866	0.0303434
TCONS_00706241	2163	9.7975	0	-2.29135	0.00285443
TCONS_00706243	2157	0	0.6175	1.89824	0.0128318
TCONS_00706244	1678	7.4425	1.74	-1.09768	0.0102414
TCONS_00706596	7460	1.5575	2.64	1.06611	0.0291875
TCONS_00706662	1949	16.2575	1.9875	-1.59896	0.0118398
TCONS_00706766	5346	4.035	0.75	-1.35474	0.028008
TCONS_00706767	5351	3.56	0.5175	-1.82685	0.00109236
TCONS_00706836	7623	3.3375	5.405	1.08669	0.00282034
TCONS_00707012	2863	0.5325	0.035	-1.58251	0.0401863
TCONS_00707304	48226	0.1125	0	-2.45158	0.00147512
TCONS_00707943	12835	0.59	0.9625	1.36934	0.000157158
TCONS_00708006	1334	7.8175	1.5275	-1.13362	0.037124
TCONS_00708365	697	0.715	2.9475	1.76712	0.0171765
TCONS_00708391	236	255.398	42.6025	-1.42286	0.0347666
TCONS_00708464	5546	0.27	0.02	-1.57997	0.0405296
TCONS_00709225	4267	0.385	0	-1.65123	0.0287654
TCONS_00709231	2279	0.5475	1.4025	1.81476	0.00486521
TCONS_00709381	12245	0.595	0.1125	-1.21002	0.0457411
TCONS_00709674	1775	1.055	0	-1.87283	0.0148303
TCONS_00709778	3148	1.325	2.3925	1.10446	0.0366596
TCONS_00710188	2304	1.355	0.2775	-1.29195	0.0452459
TCONS_00710569	991	9.1175	1.835	-1.38301	0.00942061
TCONS_00710848	5583	0.895	1.2075	1.18649	0.0235861
TCONS_00710864	5309	0.205	0	-1.67862	0.0279421
TCONS_00711310	4438	0.5225	1.27	1.74485	0.000156965
TCONS_00711426	4586	6.115	7.4475	1.02035	0.00181693
TCONS_00711448	4356	0.6875	0	-1.82832	0.0166001
TCONS_00711604	10191	0.1175	0	-1.61614	0.0335481
TCONS_00711710	9124	0.2025	0.0125	-1.63191	0.0343806
TCONS_00711723	6728	1.7725	0.2075	-1.85252	0.000348085
TCONS_00743858	594	4.8025	0	-1.47945	0.0478783
TCONS_00743888	1505	8.015	2.5125	-1.04039	0.0129878
TCONS_00744144	4603	0.2125	0	-1.49479	0.0479208
TCONS_00744181	16342	0	0.5375	2.06229	0.00679446
TCONS_00744182	17221	3.8575	0.9575	-1.06464	0.0106049
TCONS_00744493	3225	3.3675	0.5975	-1.28404	0.0116237
TCONS_00744523	2455	0.025	0.485	1.65818	0.0307054
TCONS_00744588	1249	5.8175	0	-3.46322	2.62205e-06
TCONS_00744723	1223	5.4275	0.85	-1.51229	0.00979709
TCONS_00744726	785	0	0.72	1.53681	0.0407947
TCONS_00744971	973	26.27	4.1275	-1.41223	0.0176702
TCONS_00744974	572	9.1675	1.015	-1.56443	0.0421045
TCONS_00744987	1108	9.9775	0.725	-2.48991	8.18219e-05
TCONS_00745008	4595	2.595	0.3925	-1.78758	0.000872896
TCONS_00746271	1361	3.28	6.52	1.13083	0.0368992
TCONS_00746853	3006	0	0.265	1.68447	0.0253546
TCONS_00747149	537	5.5525	0.2075	-1.59554	0.0386054
TCONS_00747287	560	4.6725	0.2425	-1.66291	0.0300898
TCONS_00747516	1805	0.7375	0	-1.5614	0.0396494
TCONS_00748968	690	3.3275	6.1675	1.32897	0.0155988
TCONS_00749791	3083	1.3525	4.345	2.02016	4.4133e-06
TCONS_00750009	255	2077.66	398.86	-1.38206	0.0230338
TCONS_00750028	1002	4.7275	0.7675	-1.29526	0.0436475
TCONS_00750106	664	3.2875	0	-1.96308	0.010908
TCONS_00750108	6336	6.455	37.625	2.39414	6.95038e-06
TCONS_00750109	269	32.88	179.43	2.23013	0.000483977
TCONS_00750110	13903	11.49	56.4275	2.30611	1.91937e-06
TCONS_00750562	4757	0.525	0	-1.79873	0.0187581
TCONS_00750579	1229	6.8125	0.8075	-1.44934	0.0241734
TCONS_00750580	13307	0.2425	0.005	-2.01116	0.00854934
TCONS_00750723	33936	0.1625	0.005	-2.69955	0.000186321
TCONS_00750778	640	50.4825	2.035	-2.37531	0.000822207
TCONS_00750781	2007	58.2	1.9875	-1.62108	0.0355968
TCONS_00750785	3598	22.0325	0.5375	-2.15748	0.00468731
TCONS_00750789	1604	6.0475	0.13	-2.12589	0.00542222
TCONS_00750796	901	2.6775	0.0475	-1.72879	0.0236511
TCONS_00750806	717	10.0925	0.56	-1.59487	0.0368584
TCONS_00750812	4970	8.2875	0.1375	-1.89111	0.0140784
TCONS_00751037	1077	12.445	21.115	1.33147	0.0025391
TCONS_00752074	3144	1.695	0.21	-1.84794	0.00147627
TCONS_00752474	4515	0.85	0.1725	-1.38426	0.047528
TCONS_00752488	490	83.2875	9.5375	-1.68558	0.00288896
TCONS_00752714	1375	10.51	1.9225	-1.75815	0.000686463
TCONS_00752911	5227	8.1075	1.16	-1.68558	0.00135969
TCONS_00752912	9824	7.795	0.725	-2.17406	0.000190949
TCONS_00753213	6851	0.5875	0.0075	-2.81496	0.000107001
TCONS_00754015	16414	0.1075	0.0125	-1.55449	0.0405148
TCONS_00754621	771	3.355	0	-2.14971	0.00531443
TCONS_00754739	7712	1.1175	0.23	-1.41931	0.00113661
TCONS_00755311	2059	2.07	3.2175	1.28312	0.00234122
TCONS_00755512	676	20.6725	4.15	-1.33119	0.0096319
TCONS_00755696	12154	0.4325	0.0625	-1.39473	0.0303328
TCONS_00755751	7015	0.4375	0	-2.66491	0.00052506
TCONS_00756362	6436	0.385	0	-2.21552	0.0040565
TCONS_00756887	962	0.8825	3.0975	1.60019	0.0190733
TCONS_00756930	3953	0.9525	0.0975	-1.64711	0.0212594
TCONS_00756976	4032	0.3575	0.02	-1.67691	0.0286316
TCONS_00757003	6756	1.195	0.235	-1.33442	0.0149701
TCONS_00757046	938	0.3825	1.645	1.67014	0.0259626
TCONS_00757166	1894	4.0125	0.9575	-1.1332	0.0305197
TCONS_00757507	4199	2.78	0.3825	-1.43356	0.0421013
TCONS_00757561	2182	1.615	2.31	1.02064	0.0357852
TCONS_00757729	5482	1.535	2.9475	1.1854	0.00694642
TCONS_00757912	414	8.1075	1.11	-1.46912	0.0494244
TCONS_00757983	12466	0.6025	0.1025	-1.38114	0.0286879
TCONS_00758044	5361	4.6225	0.13	-2.37284	0.00117434
TCONS_00758050	3719	1.6675	0.0425	-1.6871	0.0287018
TCONS_00758063	1527	5.9975	0.19	-2.05765	0.00648686
TCONS_00758087	3882	17.765	0.895	-1.82255	0.0157245
TCONS_00758100	1502	4.6425	0.355	-1.65836	0.0235013
TCONS_00758102	1471	7.4725	0.355	-1.64103	0.0299964
TCONS_00758112	1488	1.2725	0	-1.6821	0.0274006
TCONS_00758127	1273	7.32	0	-2.58495	0.000797554
TCONS_00758130	3555	11.42	0.84	-1.51855	0.0424459
TCONS_00758324	302	12.4525	97.365	2.67278	8.84061e-05
TCONS_00758325	484	4.3625	18.6425	2.23967	0.00160556
TCONS_00758538	2501	1.8675	2.41	1.05902	0.0484006
TCONS_00808902	7601	1.2	0.195	-1.39696	0.0241315
TCONS_00808966	1843	0.1725	1.17	2.02562	0.00826723
TCONS_00809194	3401	0.5575	0.0475	-1.74564	0.0193403
TCONS_00809228	2308	5.3725	0.75	-1.96176	4.10374e-05
TCONS_00810038	8326	4.75	9.1375	1.06984	0.0395965
TCONS_00810058	6276	1.5675	0.18	-1.97842	0.00282134
TCONS_00810146	1435	0.42	1.0875	1.49837	0.0393121
TCONS_00810452	10015	3.615	9.575	1.76239	3.36675e-05
TCONS_00810601	1278	9.335	2.0425	-1.21502	0.0190767
TCONS_00810780	5949	0.2875	0	-1.76158	0.0214132
TCONS_00810820	2495	0.585	0	-1.67333	0.0282199
TCONS_00810861	866	7.0725	0.7925	-1.44041	0.0459477
TCONS_00810891	4186	3.43	6.965	1.33054	0.00094037
TCONS_00811032	3627	0.3875	0	-1.68299	0.0269246
TCONS_00811155	5765	0.245	0	-1.63551	0.0316686
TCONS_00811735	296	1365.48	374.822	-1.14137	0.0396894
TCONS_00812090	15278	0.23	0.025	-1.50116	0.0452995
TCONS_00812137	3646	2.365	0.505	-1.1725	0.0257012
TCONS_00812831	620	22.4375	4.4725	-1.41759	0.00444851
TCONS_00813102	3965	0.61	0.015	-2.32024	0.00177325
TCONS_00813872	1545	2.4075	8.9225	2.06765	1.02886e-05
TCONS_00813907	840	2.1775	0.13	-1.71163	0.0252842
TCONS_00814106	631	12.455	0.4275	-2.49387	0.000554043
TCONS_00814169	14366	3.34	4.8475	1.217	0.000471289
TCONS_00814201	2719	4.35	1.0375	-1.20827	0.0169305
TCONS_00814407	454	67.7725	14.28	-1.46082	0.00768267
TCONS_00814552	528	6.135	0.2425	-1.54905	0.044471
TCONS_00814620	1152	4.5975	0.31	-1.93317	0.00515881
TCONS_00814961	3311	0.445	0	-1.6633	0.0291195
TCONS_00815009	19549	0.13	0	-1.79695	0.0184044
TCONS_00815137	6330	0.505	0	-1.76373	0.0204261
TCONS_00815143	1046	34.365	5.85	-1.20383	0.0184106
TCONS_00815414	1913	3.9725	0.9925	-1.06745	0.0321085
TCONS_00815457	2560	1.99	0.175	-1.59347	0.0275403
TCONS_00815892	1380	0.385	1.6025	1.71436	0.0199021
TCONS_00816045	1293	1.9375	0.2775	-1.58457	0.03242
TCONS_00816760	11385	0.13	0	-1.52299	0.0422576
TCONS_00816847	204	186.24	320.973	1.19346	0.0382886
TCONS_00817050	1762	1.06	3.2675	1.57545	0.00607049
TCONS_00817108	5348	0	0.21	1.75249	0.0205681
TCONS_00817180	1647	2.285	0.365	-1.69402	0.0100825
TCONS_00817382	2182	9.4525	13.4875	1.006	0.00113768
TCONS_00817482	34900	23.3225	70.1925	1.48071	0.00951835
TCONS_00817540	21564	0.6125	0.135	-1.11893	0.0159701
TCONS_00817913	8934	2.5875	0.735	-1.00504	0.00354
TCONS_00818082	1749	7.405	1.9525	-1.05975	0.0117414
TCONS_00818265	1017	75.4275	12.5775	-1.3888	0.00508101
TCONS_00818480	2604	0.5225	0	-1.49521	0.0474166
TCONS_00818483	975	1.3775	0	-1.88899	0.0142136
TCONS_00818596	7833	0.52	0.0725	-1.59896	0.0146477
TCONS_00818728	457	29.325	89.435	1.42757	0.0223931
TCONS_00818729	345	0	9.985	2.3262	0.00256345
TCONS_00818802	4697	1.0775	1.55	1.0856	0.00828846
TCONS_00819173	4521	1.7575	0.2	-1.53899	0.0237753
TCONS_00819332	4588	0.1775	0.7875	1.42475	0.0455539
TCONS_00819391	5407	0.275	0	-1.48013	0.047725
TCONS_00819667	703	19.67	4.3225	-1.0573	0.0481322
TCONS_00819702	7066	0.9775	0.175	-1.46985	0.00653608
TCONS_00819799	2258	1.445	0.0375	-2.49654	0.000633126
TCONS_00862360	482	44.49	9.35	-1.3723	0.00192726
TCONS_00862584	4872	27.04	60.7925	1.23148	0.0132012
TCONS_00862889	336	19.8475	0.6675	-1.68319	0.0287511
TCONS_00863550	1560	3.4475	6.465	1.32382	0.00188347
TCONS_00863562	10442	0.6625	0.0875	-1.62952	0.0150592
TCONS_00863582	2338	0.53	0	-1.8652	0.0152
TCONS_00863894	6309	1.1725	0.28	-1.11977	0.0330475
TCONS_00864090	8935	7.3825	1.605	-1.16529	0.00237128
TCONS_00864185	1840	0.8275	0	-2.10448	0.00636889
TCONS_00864670	17577	0.2975	0.02	-1.5763	0.0344623
TCONS_00864766	6106	2.44	0.345	-1.71556	0.00739412
TCONS_00864767	2019	1.4375	0.1825	-1.67059	0.0222108
TCONS_00865063	2862	1.6	0.0725	-1.9979	0.00883676
TCONS_00865147	440	53.55	9.2425	-1.5691	0.00171481
TCONS_00865159	570	4.31	0.47	-1.52746	0.0451026
TCONS_00865315	3904	0.96	1.755	1.16259	0.0100703
TCONS_00865469	3533	0.4325	1.1025	1.62954	0.0144437
TCONS_00865514	5484	11.885	2.315	-1.20723	0.00450766
TCONS_00865624	752	0.3025	1.73	1.69881	0.0244905
TCONS_00865702	801	39.6725	5.5925	-1.38811	0.021946
TCONS_00866075	3020	3.81	10.03	1.50783	0.00136494
TCONS_00866077	297	20.27	108.028	1.82225	0.0100761
TCONS_00866078	4483	9.485	26.2125	1.56851	0.00104785
TCONS_00866080	15950	12.0475	47.3525	1.98123	9.39593e-05
TCONS_00866177	11893	1.275	0.1825	-1.76829	0.0061087
TCONS_00866334	4608	1.4775	0.425	-1.08745	0.0339404
TCONS_00866335	1526	3.3125	0.4725	-1.61025	0.0103731
TCONS_00866490	5584	0.6425	0.0375	-1.90341	0.0091383
TCONS_00866980	5601	0	2.7925	1.43037	0.049058
TCONS_00866985	16462	2.2625	15.23	2.22336	0.0020894
TCONS_00867157	9464	1.5375	2.6475	1.28586	0.0107759
TCONS_00867158	31652	8.5575	16.2375	1.39727	0.000919761
TCONS_00867160	8327	3.465	4.8225	1.04986	0.0311247
TCONS_00867161	9180	9.5175	17.4925	1.48613	0.000339597
TCONS_00867225	22235	0.1775	0	-1.86076	0.0148298
TCONS_00867434	21219	11.505	1.4625	-1.89567	1.66831e-05
TCONS_00867437	5397	4.9275	0.585	-2.06287	5.49088e-06
TCONS_00867447	1385	5.4725	0.935	-1.42873	0.0261348
TCONS_00867623	5283	3.2125	6.9675	1.12725	0.0344061
TCONS_00868162	13378	15.165	22.625	1.05078	0.00064453
TCONS_00868940	2601	4.5725	6.34	1.08197	0.00350693
TCONS_00869511	780	25.1125	57.9775	1.1707	0.0384388
TCONS_00869538	9475	0.315	0.035	-1.72187	0.0160551
TCONS_00869564	4090	0.76	0.0625	-2.11661	0.00345352
TCONS_00869607	16300	2.1325	0.345	-1.66263	0.00923926
TCONS_00869958	413	11.38	0	-2.13698	0.00559709
TCONS_00869966	2743	1.5625	3.1675	1.15738	0.0292424
TCONS_00870142	824	0.4775	1.92	1.63134	0.025643
TCONS_00870448	1314	8.635	0.8975	-2.08755	0.00108276
TCONS_00870459	2946	11.0775	2.805	-1.10545	0.0224973
TCONS_00870513	14491	3.93	0.5725	-1.63521	0.00554596
TCONS_00870532	3693	4.5775	0.9075	-1.43812	0.000494399
TCONS_00870551	1197	3.3975	0.5225	-1.47811	0.0223146
TCONS_00870583	2877	0.9625	0	-1.78711	0.0190101
TCONS_00870613	2147	4.9875	7.6475	1.11857	0.00460012
TCONS_00870656	2711	2.165	2.9225	1.01496	0.0266263
TCONS_00870760	969	0	0.5825	1.54793	0.0389587
TCONS_00871006	3428	0.305	0.4925	1.30942	0.047821
TCONS_00871022	9790	3.635	1.01	-1.20803	0.000388464
TCONS_00871025	11520	5.775	1.53	-1.16068	0.000381613
TCONS_00871173	768	21.685	2.85	-1.50469	0.009289
TCONS_00925484	5804	0.2725	0.0225	-1.60556	0.0301102
TCONS_00925756	8216	1.815	3.45	1.20508	0.00642932
TCONS_00925820	6475	0.7175	0.0975	-1.42667	0.026625
TCONS_00925848	560	2.795	9.425	1.54596	0.0256546
TCONS_00925850	12489	0.2875	0.8075	1.27529	0.0436064
TCONS_00925851	8599	0	0.0725	1.54288	0.0383272
TCONS_00926188	6032	1.4175	0.4075	-1.04512	0.0416384
TCONS_00926219	6597	2.02	0.125	-1.90197	0.0134923
TCONS_00926220	6623	3.94	6.4075	1.53354	4.77926e-07
TCONS_00926492	350	4277.93	756.59	-1.37063	0.0152347
TCONS_00926493	329	1191.71	164.7	-1.62152	0.00461686
TCONS_00926877	1154	0	0.7025	1.87886	0.0143199
TCONS_00926893	4857	0.2675	0.945	1.42562	0.0471399
TCONS_00927017	8372	0.74	0.15	-1.28061	0.0412206
TCONS_00927223	4515	1.8325	0.34	-1.52291	0.000705298
TCONS_00927237	20918	0.2175	0	-2.8848	0.00015503
TCONS_00928283	3859	3.3475	5.405	1.11975	0.00937662
TCONS_00928428	2581	0.715	0	-2.20409	0.0042374
TCONS_00928926	1015	1.6825	0	-1.6466	0.0305377
TCONS_00928949	1863	0.695	0.06	-1.54614	0.0438817
TCONS_00929393	2246	0.4225	1.0925	1.62599	0.0122808
TCONS_00929545	3673	0.465	0.9975	1.80088	0.0133722
TCONS_00929677	1232	1.965	0	-2.02567	0.00859934
TCONS_00929698	23451	5.4525	0.5825	-2.21017	4.53408e-06
TCONS_00929703	48332	2.5725	0.3525	-1.61343	0.016435
TCONS_00930100	3525	1.2325	5.1825	1.87706	0.00114054
TCONS_00930101	1007	2.7	6.4225	1.52733	0.00640916
TCONS_00930102	6416	2.465	5.45	1.41649	0.00393103
TCONS_00930159	1154	0	2.7925	3.44459	4.18472e-06
TCONS_00930663	1175	1.16	0	-1.89568	0.0137947
TCONS_00930694	3002	5.3475	1.195	-1.03446	0.0249896
TCONS_00931482	1206	11.885	20.635	1.01565	0.0278843
TCONS_00931502	8285	13.77	25.86	1.25146	0.00233455
TCONS_00931601	1748	11.275	3.01	-1.03671	0.0112975
TCONS_00932092	2513	1.4025	0.1025	-1.91936	0.0047477
TCONS_00932240	463	13.185	1.15	-1.74059	0.0161872
TCONS_00932252	872	14.5775	3.8425	-1.07695	0.0127228
TCONS_00932489	1027	1.2875	0	-1.69587	0.0268923
TCONS_00932519	1533	37.82	4.0275	-1.89263	0.00107441
TCONS_00932522	1226	165.64	18.3175	-1.42242	0.0444543
TCONS_00932531	2434	0	0.34	1.60455	0.0323706
TCONS_00932545	772	28.7275	2.48	-1.46545	0.041747
TCONS_00932551	2115	20.975	2.16	-1.89228	0.000622399
TCONS_00932552	2451	14.9875	1.38	-1.7553	0.00362059
TCONS_00932561	2787	2.775	0.07	-2.49624	0.000786162
TCONS_00932572	773	45.4225	4.3475	-1.57036	0.0209433
TCONS_00932574	774	13.39	1.6425	-1.49697	0.0304773
TCONS_00932575	345	598.237	122.828	-1.21424	0.0476066
TCONS_00932578	1561	32.6975	3.4175	-1.62571	0.00620266
TCONS_00932643	7160	13.355	0.7075	-1.97146	0.0070846
TCONS_00932683	6460	30.8425	64.915	1.43345	0.000174015
TCONS_00932781	1758	0.54	2.4175	1.77374	0.00833429
TCONS_00932887	3990	7.9075	1.9825	-1.2115	0.0075995
TCONS_00932963	10216	0.305	0.01	-2.14899	0.00483221
TCONS_00933371	452	54.55	9.975	-1.26604	0.0436808
TCONS_00933557	710	4.3325	10.0825	1.62402	0.000654517
TCONS_00933985	262	96.72	190.16	1.25131	0.0161059
TCONS_00934009	1720	0.885	0	-1.82547	0.0175091
TCONS_00934276	2015	0.7575	0	-1.83357	0.0170302
TCONS_00934429	5931	1.89	0.345	-1.50097	0.012917
TCONS_00934527	3999	1.04	3.31	1.64124	0.0118469
TCONS_00934540	686	10.1225	2.1925	-1.35745	0.0284731
TCONS_00934578	437	24.205	3.54	-1.62807	0.00940026
TCONS_00934598	1196	1.865	3.3275	1.35904	0.017338
TCONS_00934802	382	65.9075	16.0625	-1.22053	0.0253761
TCONS_00934980	7228	5.57	8.9275	1.01789	0.0165203
TCONS_00935418	260	35.2675	0	-1.67455	0.0280941
TCONS_00935458	12531	0.195	0.005	-1.78302	0.0207707
TCONS_00935472	1290	5.7475	0.905	-1.4144	0.0188969
TCONS_00935473	546	0.3	2.51	1.54134	0.0456227
TCONS_00935699	3486	0.755	0.0775	-1.66837	0.0206532
TCONS_00935930	3483	0.5025	0.0175	-1.74262	0.0236955
TCONS_00936009	18141	7.5575	11.98	1.29244	3.15023e-05
TCONS_00936010	4655	5.0525	7.83	1.19683	2.81275e-05

## Sheet: Table S6-2
Table S6-2. Differential expression analysis of lncRNAs in FH vs. FL.
lncRNA_ID	Length	Value (FH)	Value (FL)	log2 (FoldChange)	P value
TCONS_00000241	5970	1.2725	8.3575	1.42724	0.00542342
TCONS_00000431	862	1.7925	9.24	1.48411	0.00156568
TCONS_00000675	973	1.0175	3.875	1.03421	0.0427042
TCONS_00000773	1376	0.74	5.4075	1.54168	0.00222894
TCONS_00000789	3022	1.46	7.6525	1.63329	0.000652678
TCONS_00000793	1044	3.8225	10.3675	1.04126	0.0182416
TCONS_00000851	2245	3.555	1.6	-1.05363	0.013989
TCONS_00000912	25650	0.09	0.015	-1.05349	0.0376386
TCONS_00000920	33267	0.0625	0.22	1.06031	0.0321924
TCONS_00001454	2686	0.55	0.0325	-1.45844	0.00424459
TCONS_00001484	5378	0.4525	0.165	-1.05762	0.0311001
TCONS_00002428	2789	0.1025	0.7025	1.20955	0.0184806
TCONS_00002746	880	0.1525	2.125	1.30119	0.0105556
TCONS_00003009	1181	8.235	2.3425	-1.11397	0.0289467
TCONS_00003020	1851	4.58	1.185	-1.35824	0.00551468
TCONS_00003097	1362	1.3175	4.075	1.07528	0.0196097
TCONS_00003963	1317	3.3875	1.245	-1.11307	0.0183863
TCONS_00008099	1535	0.19	1.0925	1.09452	0.0336214
TCONS_00009439	761	3.1425	0.6375	-1.07666	0.0357462
TCONS_00009641	1588	1.5175	0.2875	-1.25072	0.0150186
TCONS_00009848	2403	0.1575	0.87	1.17188	0.0225333
TCONS_00010828	9410	1.57	10.4475	1.41679	0.00580702
TCONS_00011459	2823	0.97	0.385	-1.0073	0.0428995
TCONS_00011509	2315	0.4	2.1275	1.28612	0.0120989
TCONS_00011807	2851	0.3475	1.1825	1.07756	0.0219691
TCONS_00012209	5683	2.1125	5.2325	1.01378	0.0185303
TCONS_00012215	9232	2.5775	6.4575	1.00063	0.0173137
TCONS_00012872	3247	2.4575	6.98	1.00408	0.0374
TCONS_00013405	4681	1.71	10.0725	1.37576	0.00745152
TCONS_00013999	1064	0.255	2.3825	1.21983	0.017704
TCONS_00014247	9911	0.23	0.9175	1.16665	0.018358
TCONS_00014403	719	0	2.355	1.39286	0.00541104
TCONS_00015929	8391	0.0525	0.2175	1.03256	0.0437893
TCONS_00015936	648	7.94	2.8075	-1.04226	0.0293052
TCONS_00016804	16478	0.115	0.0175	-1.07535	0.032329
TCONS_00017756	7293	0.7825	2.5475	1.2206	0.00540339
TCONS_00017972	12337	1.1975	3.3475	1.04921	0.0206851
TCONS_00018117	318	28.77	7.41	-1.05371	0.0387197
TCONS_00018680	1283	2.05	6.97	1.16654	0.0082706
TCONS_00019076	2566	3.1075	1.2575	-1.14179	0.0103047
TCONS_00019077	3403	3.455	1.4675	-1.15885	0.00121198
TCONS_00122759	1353	5.2675	1.6675	-1.05959	0.0384325
TCONS_00124610	3348	1.2375	0.4425	-1.13127	0.0155967
TCONS_00124763	6764	0.29	7.6225	1.49757	0.00291005
TCONS_00125376	3813	0.565	2.68	1.43519	0.00323365
TCONS_00125901	5009	0	0.4775	1.31221	0.00725998
TCONS_00127171	1530	0.495	13.055	1.03089	0.0281064
TCONS_00127277	1095	0.425	3.91	1.43379	0.00537601
TCONS_00127496	18945	0.095	0	-1.10977	0.0173057
TCONS_00127898	697	0.225	7.695	1.50575	0.00298605
TCONS_00154646	507	1.8375	7.89	1.07407	0.0370305
TCONS_00154649	1955	0.9175	0.09	-1.34741	0.00847938
TCONS_00155754	669	17.36	7.6925	-1.03603	0.013571
TCONS_00155759	403	37.9275	8.7275	-1.60586	0.000406188
TCONS_00155761	447	11.5975	2.8425	-1.0172	0.0478428
TCONS_00155770	311	39.33	8.8575	-1.25112	0.011296
TCONS_00155922	4276	0.6925	2.7875	1.38231	0.00342371
TCONS_00156018	2174	0.2775	1.1125	1.09007	0.0329208
TCONS_00156561	1730	0.1675	0.8775	1.07588	0.0367642
TCONS_00157346	3467	0.3425	0.03	-1.17185	0.0203215
TCONS_00157368	6864	0.4225	1.4225	1.25366	0.00362562
TCONS_00157868	334	1.5125	13.605	1.08083	0.030925
TCONS_00158163	439	50.48	18.185	-1.06976	0.0200103
TCONS_00158803	226	4.355	63.18	1.32365	0.00955034
TCONS_00192923	744	1.1375	6.0625	1.15402	0.0241162
TCONS_00193499	1047	9.59	4.445	-1.0932	0.00393773
TCONS_00193599	1265	0.7925	10.1175	1.72734	0.000791157
TCONS_00194116	1375	0.235	1.57	1.07941	0.036062
TCONS_00194215	453	0.5925	8.795	1.59588	0.00193043
TCONS_00194256	1022	0.4675	4.0125	1.57037	0.00190761
TCONS_00195140	222	11.46	72.485	1.03768	0.0434957
TCONS_00195198	2117	0.365	1.15	1.00504	0.0461095
TCONS_00195757	755	1.665	0.0975	-1.00605	0.036141
TCONS_00195990	1167	0	1.865	1.18159	0.0138185
TCONS_00197853	924	11.3375	4.5575	-1.00951	0.0274651
TCONS_00197854	2385	5.005	2.115	-1.12503	0.00573711
TCONS_00198189	589	5.88	0.6775	-1.51667	0.00298304
TCONS_00198611	1193	2.78	0.99	-1.04901	0.0293748
TCONS_00198817	1766	5.795	1.29	-1.22502	0.015433
TCONS_00199081	5055	0.7575	8.315	2.32511	1.02035e-06
TCONS_00199543	3227	2.75	19.0925	2.15093	1.23301e-07
TCONS_00215779	59021	0.0425	0.155	1.28107	0.0024314
TCONS_00216132	1783	0.435	1.9775	1.01165	0.0495395
TCONS_00216373	602	0.4225	3.7825	1.05507	0.0374002
TCONS_00216515	771	1.0675	4.4325	1.09643	0.0311359
TCONS_00217556	5868	0.65	0	-2.17925	2.23703e-05
TCONS_00217558	5556	0.4975	1.3	1.00163	0.0257706
TCONS_00218032	1161	2.58	0.3475	-1.05392	0.0382303
TCONS_00218317	9848	0.8125	3.59	1.12044	0.0286884
TCONS_00218527	2306	0.1475	3.52	1.97286	0.000127811
TCONS_00219103	3497	0.47	3.98	1.03763	0.037188
TCONS_00219336	999	4.7325	1.595	-1.23335	0.00806197
TCONS_00219565	5126	3.235	1.2925	-1.3035	0.000224225
TCONS_00219663	9522	2.23	0.7725	-1.3836	0.000422592
TCONS_00219799	4204	0.525	0.0425	-1.55502	0.00248982
TCONS_00220157	1444	1.2575	3.685	1.1374	0.00843166
TCONS_00220410	3159	0.415	1.7725	1.20816	0.0175277
TCONS_00220946	403	9.6425	35.1325	1.22162	0.00819574
TCONS_00221485	887	0.705	5.6075	1.71714	0.000663089
TCONS_00221615	7886	0.0125	0.1925	1.03041	0.036929
TCONS_00221722	794	0.3575	24.215	1.27753	0.00805623
TCONS_00221734	969	2.15	0.105	-1.57107	0.00204487
TCONS_00222182	1948	0.705	0	-1.32349	0.0066905
TCONS_00222330	850	6.49	16.36	1.06863	0.000990008
TCONS_00222623	4771	1.4425	0.605	-1.19648	0.00153206
TCONS_00222694	386	2.2625	16.3675	1.26535	0.0140168
TCONS_00222844	674	0	3.2575	1.36502	0.00593538
TCONS_00222865	349	8.75	0	-1.05555	0.0231422
TCONS_00223044	5166	0.0575	0.4975	1.22779	0.0171403
TCONS_00223380	6458	1.045	5.0825	1.51677	0.0015299
TCONS_00225339	488	3.0175	11.8625	1.17868	0.0198348
TCONS_00225695	15617	0.1225	0.0125	-1.0991	0.0288089
TCONS_00226018	3047	0.0675	0.3925	1.00298	0.0498418
TCONS_00229497	20771	0.3975	0.04	-2.04535	3.71002e-05
TCONS_00229590	24730	0.0575	0.215	1.14667	0.0155675
TCONS_00230190	710	0.5575	5.21	1.54304	0.00265614
TCONS_00230417	988	1.065	4.2725	1.30667	0.00653618
TCONS_00230710	1174	1.0625	0	-1.08382	0.0204203
TCONS_00306862	794	1.4375	6.3325	1.40001	0.00310381
TCONS_00307634	6191	0.6025	0.26	-1.11363	0.0132093
TCONS_00308307	3716	5.8575	2.9325	-1.05843	0.000492409
TCONS_00308496	833	1.625	5.19	1.02906	0.0338959
TCONS_00308744	1760	2.9825	7.5475	1.06807	0.008123
TCONS_00308754	4647	3.0425	7.3	1.06321	0.00640181
TCONS_00308764	6667	5.28	12.6125	1.04922	0.00480598
TCONS_00309773	3496	23.23	10.8	-1.1603	0.000274926
TCONS_00311250	1684	1.765	6.9775	1.27495	0.00837209
TCONS_00311644	673	3.3225	9.595	1.05726	0.0158009
TCONS_00312090	2179	8.4425	2.985	-1.10151	0.0142878
TCONS_00312268	1751	25.565	5.89	-1.16163	0.0236348
TCONS_00312485	1815	0.3175	1.61	1.18871	0.0199219
TCONS_00312661	3067	0.855	3.745	1.48552	0.000588059
TCONS_00314148	856	0.3275	4.6525	1.37421	0.00727957
TCONS_00315898	9978	0.2625	0.0775	-1.06949	0.0352244
TCONS_00316172	6852	0.9875	0.445	-1.01576	0.0303213
TCONS_00316191	1638	1.28	0.115	-1.42318	0.00529022
TCONS_00316200	848	3.11	0.245	-1.56807	0.00231954
TCONS_00316207	1839	2.0175	0.3875	-1.5723	0.00175046
TCONS_00317834	1168	1.105	0	-1.05082	0.0234047
TCONS_00364107	598	0.6025	5.3275	1.30909	0.0109072
TCONS_00364932	460	8.3825	1.71	-1.2082	0.0188227
TCONS_00365819	2308	0.475	3.305	1.4296	0.0054222
TCONS_00365858	2638	0	0.7775	1.27727	0.00856766
TCONS_00366175	6732	0.385	0.115	-1.12937	0.0234931
TCONS_00366312	325	1.045	11.59	1.08591	0.0303747
TCONS_00366586	809	1.28	0	-1.12928	0.0171759
TCONS_00367077	671	5.785	18.0725	1.2646	0.00110159
TCONS_00367440	1830	0.83	0.145	-1.09774	0.0317287
TCONS_00367917	505	0	2.7275	1.02394	0.0303461
TCONS_00368235	2972	5.935	2.8525	-1.06226	0.000176703
TCONS_00368281	2396	3.0925	0.6475	-1.30565	0.00909805
TCONS_00369129	8088	0.0125	0.2775	1.23152	0.0136068
TCONS_00369744	1981	0.615	2.54	1.31016	0.00465557
TCONS_00369745	2072	0.4525	3.22	1.18993	0.0209043
TCONS_00369894	542	26.6275	9.9575	-1.10805	0.0118011
TCONS_00370288	298	179.447	41.0125	-1.13047	0.0269922
TCONS_00372250	1662	4.1725	10.165	1.08895	0.000722225
TCONS_00372344	2000	0.51	4.185	1.60855	0.00176302
TCONS_00372346	2515	0.3225	1.53	1.37842	0.00362937
TCONS_00373270	3081	0.85	2.72	1.08022	0.0179298
TCONS_00429732	521	0.975	8.9075	1.55222	0.00256633
TCONS_00429753	250	22.965	77.0925	1.11652	0.0278388
TCONS_00429823	12829	0.215	0.035	-1.13494	0.0275683
TCONS_00430129	1263	1.37	7.245	1.25903	0.010867
TCONS_00430620	6747	2.4575	11.02	1.12678	0.0285962
TCONS_00430628	36786	3.1475	14.1825	1.12633	0.0286362
TCONS_00431213	600	0	2.3075	1.10493	0.0215886
TCONS_00431640	670	2.8675	0	-1.59389	0.00157377
TCONS_00432009	1133	0.8575	0.0825	-1.0021	0.0413589
TCONS_00432016	681	0.485	6.5575	1.63679	0.00144243
TCONS_00432046	31930	6.99	3.585	-1.04365	0.000116577
TCONS_00432340	2021	1.7	8.63	1.55001	0.000993354
TCONS_00432766	4006	0	10.22	5.46594	1.46018e-36
TCONS_00433440	808	4.48	1.46	-1.04448	0.0357405
TCONS_00433612	4360	0	0.3675	1.62017	0.00145759
TCONS_00433613	3742	0.7	0	-2.31136	7.19724e-06
TCONS_00466170	2497	0.905	2.825	1.06792	0.0209275
TCONS_00466280	310	53.4075	15.9475	-1.09154	0.01956
TCONS_00467966	12815	0.68	6.205	1.42374	0.00564628
TCONS_00469134	2277	1.51	3.71	1.01496	0.00487951
TCONS_00469182	1075	2.715	7.355	1.01618	0.0261944
TCONS_00470249	2653	1.41	4.8225	1.24995	0.00523835
TCONS_00470405	1082	0.935	0	-1.17475	0.0140528
TCONS_00470997	1449	0.0775	0.845	1.05267	0.034289
TCONS_00494430	676	3.43	0.9125	-1.02949	0.0456806
TCONS_00495769	3918	0.08	0.4225	1.05427	0.0407135
TCONS_00495957	10339	0.525	1.3025	1.00355	0.0239951
TCONS_00496212	4319	0.2725	0	-1.43404	0.00386409
TCONS_00496326	6762	0.6525	0.1175	-1.32862	0.00933113
TCONS_00496365	2538	1.395	0.36	-1.11746	0.0288668
TCONS_00497159	2132	75.7075	26.93	-1.11774	0.0252274
TCONS_00497231	330	3.69	13.82	1.02022	0.0475768
TCONS_00497538	17163	1.1	5.235	1.27561	0.0120558
TCONS_00497552	545	3.65	0.3875	-1.04314	0.0376087
TCONS_00516074	2337	0.465	0	-1.45657	0.00347024
TCONS_00516995	5007	0.1425	2.045	1.62675	0.00159096
TCONS_00517420	6042	0.1025	5.1075	1.07529	0.0215242
TCONS_00517421	4187	1.7025	102.365	1.32416	0.00648086
TCONS_00517755	1028	0.06	1.3425	1.13627	0.0244822
TCONS_00518090	4555	0.055	0.395	1.31157	0.0106914
TCONS_00519223	450	0	4.7375	1.08734	0.0226776
TCONS_00519528	750	1.8875	0.265	-1.10108	0.0305193
TCONS_00520179	2063	0.25	1.005	1.04455	0.042382
TCONS_00520890	4124	0.12	0.57	1.22235	0.0168351
TCONS_00521040	1595	0.745	0	-1.1601	0.0142381
TCONS_00521366	25317	0.1375	7.23	1.50507	0.00247112
TCONS_00521369	3406	0.22	7.97	1.0217	0.0278125
TCONS_00521530	3896	0.4475	8.1725	1.02951	0.031404
TCONS_00521575	1950	0.3775	0	-1.02254	0.0272858
TCONS_00522410	1123	2.8175	0.4825	-1.45288	0.00426268
TCONS_00523233	734	0.4025	2.83	1.14593	0.0249289
TCONS_00524813	14126	0.23	0	-1.9385	0.000147652
TCONS_00524901	852	0	1.63	1.268	0.0100142
TCONS_00525036	4146	0.4875	2.8375	1.60108	0.000927499
TCONS_00525712	525	3.2425	10.0075	1.02433	0.034927
TCONS_00527621	3917	0.3475	0	-1.54111	0.00213121
TCONS_00528231	3377	0.2925	0.03	-1.19147	0.0171982
TCONS_00528327	1511	3.055	10.37	1.14229	0.0180063
TCONS_00528432	7837	0.305	1.1875	1.20351	0.0127573
TCONS_00528456	1515	0.3325	3.11	1.36103	0.00806703
TCONS_00528458	4531	0.3175	5.95	1.38109	0.0060181
TCONS_00528577	4545	4.56	2.245	-1.05905	0.000405028
TCONS_00528670	4971	0.25	4.075	1.50651	0.0032621
TCONS_00528958	1028	0.8475	3.525	1.14378	0.0215434
TCONS_00529113	2324	0.6075	1.845	1.02464	0.0268274
TCONS_00529394	217	42.3225	153.083	1.26565	0.0102676
TCONS_00530022	3809	13.125	5.745	-1.26878	1.43963e-05
TCONS_00584862	422	1.1225	7.5	1.11028	0.0305514
TCONS_00585124	902	3.19	0.4225	-1.02916	0.0423345
TCONS_00585449	1270	0.7075	0.05	-1.00928	0.0378782
TCONS_00585553	859	1.075	5.65	1.3228	0.00686596
TCONS_00585763	3642	0.3825	0	-1.33747	0.00611927
TCONS_00586223	770	7.1	0	-2.08466	4.73723e-05
TCONS_00587486	2537	5.8025	2.2375	-1.27843	0.00334362
TCONS_00588091	12046	0.7475	2.0775	1.09759	0.0088952
TCONS_00588530	452	14.35	4.5375	-1.04233	0.0299229
TCONS_00588735	1712	0.81	5.105	1.37212	0.00591938
TCONS_00589924	952	2.785	8.905	1.08325	0.0108316
TCONS_00590066	2119	2.81	0.7475	-1.47292	0.00184381
TCONS_00590085	973	0	1.52	1.40642	0.00508324
TCONS_00590205	4996	0.29	0	-1.05943	0.0217145
TCONS_00590695	3176	0.3275	1.685	1.05211	0.039364
TCONS_00590698	2162	1.395	0.425	-1.00759	0.044926
TCONS_00595073	981	0.4925	2.4775	1.04429	0.0422605
TCONS_00595098	1120	0.125	1.415	1.12469	0.0280314
TCONS_00595504	2149	0.4725	1.625	1.07128	0.0273986
TCONS_00596072	3701	0.24	0	-1.12074	0.0174091
TCONS_00596179	1295	3.52	0.7325	-1.06407	0.0372044
TCONS_00596221	2729	4.76	2.2775	-1.07823	0.00970703
TCONS_00643684	1240	0.575	2.225	1.0466	0.0404827
TCONS_00643927	2534	0.6425	2.2	1.25776	0.00573922
TCONS_00644437	1738	1.665	15.185	1.38657	0.00696749
TCONS_00644613	5721	2.3875	0.945	-1.16491	0.0139539
TCONS_00644645	2615	0.7125	3.2475	1.44642	0.00265978
TCONS_00644887	373	0.815	11.305	1.01543	0.036309
TCONS_00645344	532	3.9875	0.8125	-1.05049	0.0405833
TCONS_00645698	889	1.5225	5.3625	1.1159	0.0219786
TCONS_00645731	12275	2.1725	5.8675	1.14785	0.00277064
TCONS_00645999	4525	1.7975	0.5375	-1.34927	0.00157446
TCONS_00646060	5265	0.5875	3.5725	1.68593	0.000433584
TCONS_00646431	58626	1.205	5.885	1.05986	0.0396652
TCONS_00646859	6712	4.0775	1.9325	-1.13387	0.00637041
TCONS_00647413	5663	0.32	5.575	1.60223	0.00172547
TCONS_00648065	346	10.1775	29.3675	1.08294	0.0183861
TCONS_00648469	513	9.6675	2.8	-1.11794	0.0266824
TCONS_00648990	1287	1.0825	3.69	1.163	0.0102204
TCONS_00651713	31126	0.555	0.1075	-1.61381	0.000840649
TCONS_00652108	3994	730.923	366.817	-1.0005	0.00736238
TCONS_00652905	1564	1.2725	3.4825	1.03606	0.0234993
TCONS_00653401	833	12.93	5.5325	-1.14814	0.00803499
TCONS_00654274	4448	0.7775	1.9825	1.07412	0.00245554
TCONS_00654506	3666	0.02	0.6475	1.29139	0.00982504
TCONS_00654619	8177	0.4525	1.7975	1.37312	0.00454078
TCONS_00702922	2903	0.4475	0.09	-1.06913	0.0367985
TCONS_00703271	2276	1164.67	441.46	-1.35578	0.000943866
TCONS_00703335	1231	1.4675	4.1375	1.0881	0.0227732
TCONS_00704834	3066	0.07	0.545	1.01059	0.0467414
TCONS_00706122	2243	7.8275	1.4	-1.27058	0.0135628
TCONS_00706246	1805	143.593	70.7125	-1.09363	0.000227124
TCONS_00706745	1277	26.5075	8.8775	-1.27958	0.00308451
TCONS_00706766	5346	2.0875	10.75	1.045	0.0415958
TCONS_00706911	317	0	9.895	1.04562	0.0276497
TCONS_00707013	1592	1.815	0.22	-1.70154	0.000816958
TCONS_00707308	7871	0.1375	0.4125	1.01609	0.0314329
TCONS_00708179	1287	1.395	0.25	-1.08639	0.0340852
TCONS_00708914	863	2.42	0.575	-1.19779	0.0196058
TCONS_00709566	1856	0.0975	1.315	1.14828	0.0218393
TCONS_00709739	5683	0.6575	0.2125	-1.21674	0.00696219
TCONS_00709804	1182	4.3775	1.25	-1.30025	0.0069088
TCONS_00710227	512	1.2025	7.3075	1.26848	0.0130276
TCONS_00710338	9589	0.3825	0.1325	-1.10964	0.017228
TCONS_00710682	24156	6.5475	2.3625	-1.40002	0.000254705
TCONS_00710932	690	0.21	3.02	1.05611	0.0309991
TCONS_00711333	2199	0.395	2.595	1.25305	0.0148633
TCONS_00711450	10355	0.895	14.1525	1.63327	0.00145874
TCONS_00711607	4473	0.785	0.195	-1.47385	0.00152151
TCONS_00711875	1973	0.1675	3.0475	1.51071	0.00298873
TCONS_00744090	612	0	3.3075	1.1312	0.0177671
TCONS_00744523	2455	0	0.535	1.05695	0.0248286
TCONS_00744582	3151	1.9525	0	-2.67171	2.03388e-07
TCONS_00744993	2128	1.1075	0.0675	-1.16845	0.0154243
TCONS_00744994	2132	0	0.8175	1.11571	0.0187033
TCONS_00744995	2132	0	0.8175	1.11571	0.0187033
TCONS_00745332	1501	1.6175	0.32	-1.35279	0.0084969
TCONS_00745585	2054	0.735	3.0775	1.30785	0.00374095
TCONS_00745658	1974	0.595	3.36	1.56524	0.00124821
TCONS_00745687	11942	0.4575	2.525	1.62053	0.000665387
TCONS_00746853	3006	0.54	0	-1.01002	0.0267701
TCONS_00747788	2518	0.8325	2.6075	1.07613	0.0265026
TCONS_00748131	5527	0.135	2.4	2.01067	9.22848e-05
TCONS_00748323	2752	0.0825	1.8875	1.40378	0.00562191
TCONS_00749293	8414	0	0.175	1.12556	0.0184122
TCONS_00749960	2713	2.8275	1.2825	-1.11287	0.00910617
TCONS_00750590	2547	0.215	1.2825	1.22362	0.017309
TCONS_00751919	2196	0.1	0.7525	1.24556	0.0155141
TCONS_00752707	3476	3.4775	13.3025	1.60019	2.05171e-05
TCONS_00753049	1657	0.67	0.095	-1.10273	0.0302642
TCONS_00756906	850	2.4675	0.39	-1.29825	0.0116224
TCONS_00757507	4199	2.415	12.16	1.23493	0.0164124
TCONS_00757561	2182	3.9875	0.6675	-1.94853	3.48538e-05
TCONS_00757717	8235	0.335	0.14	-1.00404	0.030096
TCONS_00757739	918	0	2.11	1.16603	0.0152386
TCONS_00757765	5256	40.6075	17.3525	-1.13286	0.000664236
TCONS_00757990	2758	0.6375	0.185	-1.18433	0.0203861
TCONS_00758193	1740	0.91	0.16	-1.0924	0.0327355
TCONS_00808802	3134	0.185	2.6	1.59945	0.00185671
TCONS_00808899	2811	0.45	1.52	1.03156	0.0417368
TCONS_00810058	6276	0.81	2.5825	1.21717	0.00897833
TCONS_00810243	597	4.6425	1.28	-1.10674	0.0302172
TCONS_00810307	439	0.4775	5.4525	1.05005	0.0352436
TCONS_00810987	1065	0.5725	2.83	1.26272	0.0131544
TCONS_00812336	300	0	12.14	1.0312	0.02899
TCONS_00812795	516	0.3375	3.9875	1.03259	0.0365911
TCONS_00812951	2374	1.5175	5.4125	1.27744	0.00714411
TCONS_00813345	1808	1.315	6.045	1.52639	0.000710747
TCONS_00814014	1296	0.19	1.64	1.0515	0.0379154
TCONS_00814485	2271	0.9525	0.25	-1.09108	0.0325002
TCONS_00815100	2453	2.4775	6.7575	1.0943	0.00324468
TCONS_00816573	3025	7.53	3.2725	-1.27887	7.67234e-06
TCONS_00817109	3913	2.0575	0.825	-1.15691	0.00727327
TCONS_00817216	894	0.3125	9.785	2.21932	1.54758e-05
TCONS_00817482	34900	22.375	10.81	-1.05894	0.00511546
TCONS_00818728	457	6.435	0.8225	-1.03036	0.0417808
TCONS_00818863	2502	0.06	0.555	1.03774	0.0350282
TCONS_00818960	3415	0.4025	0.0225	-1.19931	0.016011
TCONS_00819392	4450	0.515	1.2975	1.00982	0.0231788
TCONS_00819702	7066	0.575	1.49	1.03948	0.00584426
TCONS_00862697	585	4.3	11.36	1.05653	0.0207392
TCONS_00862725	9215	1.6675	0.565	-1.34806	0.00196535
TCONS_00862947	1696	1.0625	3.225	1.00373	0.0446567
TCONS_00863855	460	4.075	17.4925	1.12395	0.0230369
TCONS_00864057	22412	1.845	0.9575	-1.01421	0.000435256
TCONS_00864294	2097	0.5775	1.875	1.13055	0.0160415
TCONS_00864631	2465	0.6225	0.09	-1.16179	0.0234954
TCONS_00864767	2019	0.7675	3.78	1.26959	0.0130397
TCONS_00864822	892	0.155	1.86	1.03951	0.0373329
TCONS_00865063	2862	0.5525	6.2625	1.25491	0.0136883
TCONS_00865064	4247	0.5175	3.77	1.66218	0.000990323
TCONS_00865087	1653	2.6925	0.3825	-1.48708	0.00389467
TCONS_00865200	849	0.795	3.1975	1.08008	0.0358504
TCONS_00866099	10027	0.99	2.8075	1.04016	0.0201773
TCONS_00866335	1526	1.18	5.445	1.11664	0.028636
TCONS_00866477	4661	0	0.6275	1.62234	0.00129691
TCONS_00866805	1355	1.0525	0.185	-1.05878	0.0381158
TCONS_00869276	2537	4.425	12.4175	1.12493	0.0158494
TCONS_00869511	780	29.14	14.02	-1.03731	0.00886127
TCONS_00869607	16300	1.025	12.0925	1.26365	0.0127364
TCONS_00869668	1275	2.54	0.48	-1.62855	0.00104873
TCONS_00870086	1836	4.24	1.8	-1.13532	0.00416791
TCONS_00870144	3587	6.7375	2.765	-1.20294	0.000232037
TCONS_00870177	6339	0.285	0.0625	-1.17776	0.0220922
TCONS_00870381	5020	0.1675	0.5475	1.01834	0.0437031
TCONS_00870461	1780	0.9	0.11	-1.09649	0.0298728
TCONS_00871022	9790	1.935	9.835	1.73271	6.95904e-05
TCONS_00871025	11520	5.0675	12.8025	1.03698	0.00892209
TCONS_00871191	4222	2.645	10.7175	1.46836	0.00120619
TCONS_00871192	13571	0.515	8.2175	1.47725	0.00369087
TCONS_00924836	2795	0.5375	0.0925	-1.11164	0.0295623
TCONS_00924921	1570	2.23	0.755	-1.10259	0.021289
TCONS_00924936	1005	0.9075	3.6475	1.10651	0.0281313
TCONS_00925332	695	3.9775	10.5575	1.00226	0.0300814
TCONS_00925524	866	3.715	11.04	1.27186	0.00178039
TCONS_00925573	2615	0.95	3.0025	1.20039	0.00228223
TCONS_00925901	753	14.0425	6.6875	-1.00252	0.00462647
TCONS_00926532	3375	4.4375	1.5225	-1.30464	0.00257928
TCONS_00926821	1658	0.915	0.1775	-1.07249	0.0349264
TCONS_00927491	856	1.42	0	-1.26741	0.00915008
TCONS_00928216	352	19.915	5.6575	-1.02675	0.0456437
TCONS_00928389	454	0.5	7.5275	1.46257	0.00439737
TCONS_00928495	1076	1.2025	3.9925	1.03844	0.0354498
TCONS_00929483	5713	0.225	1.1175	1.20285	0.0157665
TCONS_00929926	4346	4.1775	1.8475	-1.06678	0.00774147
TCONS_00930159	1154	2.3675	8.2725	1.20798	0.00635511
TCONS_00930163	12861	0.2375	0.6825	1.20379	0.00397958
TCONS_00932068	663	1.2225	4.715	1.03773	0.0397186
TCONS_00932073	1344	0.275	3.78	1.26826	0.0118437
TCONS_00932209	7532	0.41	0.1625	-1.02419	0.0311827
TCONS_00932531	2434	0	1.735	2.47222	1.48856e-06
TCONS_00932548	1444	204.417	94.65	-1.07577	0.00476322
TCONS_00932563	3123	16.92	4.8325	-1.12976	0.0277382
TCONS_00932635	9249	6.5125	2.9375	-1.12516	0.00382456
TCONS_00932643	7160	5.1925	2.1575	-1.19767	0.00498489
TCONS_00932780	1267	4.6975	16.94	1.16904	0.0140725
TCONS_00932792	594	2.3975	12.325	1.18714	0.0197293
TCONS_00932795	1433	1.655	5.2875	1.08659	0.0207198
TCONS_00933108	464	0	3.9975	1.0568	0.0260021
TCONS_00933246	2144	0.7475	0.1625	-1.03997	0.0434774
TCONS_00933628	1001	0.1225	1.6875	1.11807	0.0242925
TCONS_00934089	337	0	18.11	1.71046	0.000816451
TCONS_00934190	623	3.5125	0	-1.45979	0.00330026
TCONS_00934341	7476	0.4825	0.1075	-1.39436	0.00422254
TCONS_00934514	469	2.145	9.52	1.008	0.0477957
TCONS_00934835	1561	1.13	0.2125	-1.02604	0.0435436
TCONS_00935036	1636	0	0.66	1.14113	0.018267
TCONS_00935870	3594	0.0175	0.5925	1.68351	0.00107688

## Sheet: Table S6-3
Table S6-3. Differential expression analysis of mRNAs in LH vs. LL.
Transcripts_ID	Length	Value (LH)	Value (LL)	log2 (FoldChange)	P value	Gene_ID	GeneSymbol
ENSSSCT00000030426	1401	1.965	52.5725	4.26514	2.8162e-06	ENSSSCG00000025190	-
ENSSSCT00000026950	3501	28.1975	0	-5.43516	4.60688e-06	ENSSSCG00000030216	-
ENSSSCT00000031766	3893	28.655	0.725	-4.29206	1.11687e-05	ENSSSCG00000029391	TMEM256-PLSCR3
ENSSSCT00000012831	2053	37.675	1.4675	-3.89458	3.64111e-05	ENSSSCG00000011721	P2RY1
ENSSSCT00000006877	1442	74.6375	4.2925	-3.45465	7.4199e-05	ENSSSCG00000006278	-
ENSSSCT00000009283	5320	10.26	42.73	2.12054	7.46888e-05	ENSSSCG00000008481	-
ENSSSCT00000027118	1761	105.945	327.632	1.74145	9.05885e-05	ENSSSCG00000026787	LSM1
ENSSSCT00000029046	5969	11.805	0.68	-3.47296	9.05924e-05	ENSSSCG00000022168	APBB2
ENSSSCT00000009213	2151	27.3675	83.0825	1.72572	9.73228e-05	ENSSSCG00000008413	GPR75
ENSSSCT00000012579	6817	16.8275	3.1525	-2.16653	0.000106196	ENSSSCG00000011496	ADAMTS9
ENSSSCT00000010082	4816	0.9575	10.575	3.10856	0.0001202	ENSSSCG00000009208	HERC3
ENSSSCT00000000472	5640	60.7125	12.63	-2.02797	0.000124514	ENSSSCG00000000437	-
ENSSSCT00000014400	1967	41.6325	5.21	-2.64827	0.000174968	ENSSSCG00000013180	YPEL4
ENSSSCT00000011455	6281	7.2375	0	-4.62838	0.000183195	ENSSSCG00000010467	-
ENSSSCT00000013257	602	0	77.3975	4.55152	0.000248419	ENSSSCG00000012119	-
ENSSSCT00000010253	1786	9.57	58.2325	2.59981	0.000259877	ENSSSCG00000009356	RFXAP
ENSSSCT00000011423	2708	3.4225	22.8875	2.6492	0.000287898	ENSSSCG00000010438	ATAD1
ENSSSCT00000006687	4564	415.137	133.463	-1.44743	0.000324172	ENSSSCG00000006096	INTS8
ENSSSCT00000009874	4167	32.105	6.9675	-1.96257	0.000342941	ENSSSCG00000009015	-
ENSSSCT00000002613	2494	169.38	365.715	1.21967	0.000367594	ENSSSCG00000002349	ACOT4
ENSSSCT00000028287	6464	8.7925	0.6375	-3.18315	0.000419941	ENSSSCG00000028703	CCNT1
ENSSSCT00000004227	4531	126.713	53.0975	-1.08048	0.000476387	ENSSSCG00000003820	USP1
ENSSSCT00000031672	4562	165.143	45.3325	-1.67583	0.000504069	ENSSSCG00000029924	-
ENSSSCT00000026517	1571	1.255	22.0725	3.79244	0.000537236	ENSSSCG00000024816	-
ENSSSCT00000023429	5084	2257.16	5246.94	1.33385	0.000545143	ENSSSCG00000025276	-
ENSSSCT00000011876	7440	288.413	854.555	1.65324	0.000566176	ENSSSCG00000010854	TMEM63A
ENSSSCT00000018377	2175	2.315	27.94	3.26199	0.000596615	ENSSSCG00000016873	NIM1K
ENSSSCT00000009987	2673	0	9.04	4.30171	0.000646622	ENSSSCG00000009120	-
ENSSSCT00000016273	3236	29.065	85.175	1.66099	0.000672081	ENSSSCG00000014917	CCDC81
ENSSSCT00000031066	2657	14.7825	0.55	-3.61473	0.000798361	ENSSSCG00000025245	ARMC5
ENSSSCT00000004166	3012	2.015	14.205	2.73621	0.00079966	ENSSSCG00000003764	PTGFR
ENSSSCT00000031009	3963	8.3175	0	-4.22989	0.000825883	ENSSSCG00000029311	MYPN
ENSSSCT00000007361	2081	2.295	25.965	3.12795	0.000886732	ENSSSCG00000006720	HAO2
ENSSSCT00000003036	6578	4.4575	0	-4.19649	0.000887474	ENSSSCG00000002740	AP1G1
ENSSSCT00000016974	7887	1.3675	9.4375	2.73981	0.000970626	ENSSSCG00000015581	CENPF
ENSSSCT00000010983	2432	45.79	120.84	1.514	0.000971787	ENSSSCG00000010026	PIK3IP1
ENSSSCT00000001037	4048	31.5125	6.2125	-2.09463	0.00111045	ENSSSCG00000000948	SYT1
ENSSSCT00000022836	6970	8.0225	1.3325	-2.27211	0.00117009	ENSSSCG00000024043	ADAMTS2
ENSSSCT00000030861	5614	41.9625	12.9925	-1.51372	0.00122066	ENSSSCG00000023937	ELOVL1
ENSSSCT00000032786	8734	3.6875	0.15	-3.48597	0.00128987	ENSSSCG00000012151	NHS
ENSSSCT00000029120	3452	37.93	1.22	-3.6459	0.00147152	ENSSSCG00000026829	MYNN
ENSSSCT00000028593	2963	52.0275	600.77	3.09074	0.00153751	ENSSSCG00000024470	-
ENSSSCT00000024244	2762	29.095	2.565	-2.91543	0.00158582	ENSSSCG00000022282	-
ENSSSCT00000002914	669	6.915	73.27	3.18729	0.00173844	ENSSSCG00000002626	-
ENSSSCT00000023130	1239	82.295	19.1875	-1.86119	0.00173952	ENSSSCG00000021508	SLC35G2
ENSSSCT00000005967	1570	2.7925	24.9825	2.9454	0.00174002	ENSSSCG00000005424	NIPSNAP3B
ENSSSCT00000027338	5745	13.335	1.9075	-2.4155	0.0018176	ENSSSCG00000024295	SIAH2
ENSSSCT00000018757	1718	28.2975	1.8125	-3.187	0.00186791	ENSSSCG00000017230	TMEM104
ENSSSCT00000027500	3828	6.3125	0	-3.96552	0.00187495	ENSSSCG00000024674	ABL2
ENSSSCT00000022391	5014	6.6325	0.2775	-3.4316	0.00191832	ENSSSCG00000025396	YAP1
ENSSSCT00000009729	1899	2.045	21.1575	2.97076	0.00203186	ENSSSCG00000008886	-
ENSSSCT00000025682	2466	15.475	44.8925	1.6206	0.00205577	ENSSSCG00000022679	COCH
ENSSSCT00000014465	3297	17.54	2.0875	-2.58191	0.00205921	ENSSSCG00000013245	-
ENSSSCT00000030399	1339	45.61	6.45	-2.53436	0.0020697	ENSSSCG00000022565	-
ENSSSCT00000027225	2693	180.38	335.402	1.02758	0.00208189	ENSSSCG00000026894	NFE2L3
ENSSSCT00000035523	4372	38.28	7.205	-2.12743	0.00216909	ENSSSCG00000012202	-
ENSSSCT00000014054	924	3.22	37.7175	3.09137	0.00219553	ENSSSCG00000012858	-
ENSSSCT00000031923	6604	28.0275	58.555	1.15917	0.00231523	ENSSSCG00000022419	FEM1B
ENSSSCT00000014592	4516	4.8775	19.655	1.98854	0.00239331	ENSSSCG00000013361	-
ENSSSCT00000019687	528	99488.3	236858	1.31531	0.00257454	ENSSSCG00000018092	ND6
ENSSSCT00000032057	1219	9.22	47.0575	2.36996	0.00272931	ENSSSCG00000027602	-
ENSSSCT00000015381	4750	12.8725	34.53	1.49788	0.00274123	ENSSSCG00000014080	HMGCR
ENSSSCT00000032605	959	9.62	53.9375	2.41218	0.00296207	ENSSSCG00000001468	PSMB9
ENSSSCT00000003398	2485	11.865	0.5625	-3.27036	0.00300407	ENSSSCG00000003061	CADM4
ENSSSCT00000002858	2994	14.39	1.2875	-2.7898	0.00303029	ENSSSCG00000002573	-
ENSSSCT00000009724	7074	0	2.27	3.85048	0.00304199	ENSSSCG00000008881	RAPGEF2
ENSSSCT00000017227	4642	1264.32	2771.03	1.22576	0.00312946	ENSSSCG00000015819	PLPP5
ENSSSCT00000036684	4944	162.265	987.393	2.44799	0.00315498	ENSSSCG00000010497	ENTPD1
ENSSSCT00000012230	1782	46.635	10.805	-1.88861	0.0031764	ENSSSCG00000011168	ZNF510
ENSSSCT00000007972	4641	477.757	1286.03	1.49635	0.00339552	ENSSSCG00000007287	GSS
ENSSSCT00000033235	5641	27.545	7.9325	-1.60776	0.00369594	ENSSSCG00000011102	NRP1
ENSSSCT00000019361	2505	5.1675	20.5175	2.03656	0.00372398	ENSSSCG00000017789	ABHD15
ENSSSCT00000013093	681	4.995	54.2725	2.94741	0.00400311	ENSSSCG00000011966	-
ENSSSCT00000010769	2855	67.44	176.048	1.4553	0.00407975	ENSSSCG00000009826	TCTN1
ENSSSCT00000025096	3769	15.2125	1.455	-2.72647	0.00410473	ENSSSCG00000022173	ANKRD50
ENSSSCT00000011066	3214	13.0175	1.3375	-2.70235	0.00427994	ENSSSCG00000010105	SMPD4
ENSSSCT00000007390	1686	0	9.8625	3.73136	0.0043308	ENSSSCG00000006745	CASQ2
ENSSSCT00000027204	9168	2.235	0	-3.71159	0.00436575	ENSSSCG00000026302	MKI67
ENSSSCT00000001812	2049	0	9.2775	3.74411	0.00446416	ENSSSCG00000001629	-
ENSSSCT00000007275	1026	7.8375	50.21	2.55863	0.00457382	ENSSSCG00000006639	C1orf56
ENSSSCT00000026923	2100	7.2375	33.6875	2.17118	0.00463156	ENSSSCG00000023666	CTSB
ENSSSCT00000003331	2463	8.86	0	-3.68699	0.00482758	ENSSSCG00000002999	C19orf54
ENSSSCT00000031083	6103	35.9625	11.93	-1.37213	0.00491324	ENSSSCG00000021118	GSPT1
ENSSSCT00000025082	3258	11.87	35.4525	1.66312	0.00492569	ENSSSCG00000026618	-
ENSSSCT00000011688	4685	12.4525	26.6625	1.23417	0.00492705	ENSSSCG00000010687	INPP5F
ENSSSCT00000017953	2026	10.1325	0	-3.66033	0.00497385	ENSSSCG00000016489	WEE2
ENSSSCT00000027084	5978	56.8425	17.4675	-1.49724	0.00502356	ENSSSCG00000027131	KLHDC10
ENSSSCT00000012718	1950	0	8.8975	3.68751	0.00517598	ENSSSCG00000011621	SEC61A1
ENSSSCT00000012726	3019	5.6525	19.19	1.88292	0.00520053	ENSSSCG00000011629	ACAD11
ENSSSCT00000031440	3416	7.6475	0.4175	-3.11488	0.00528001	ENSSSCG00000025455	RALB
ENSSSCT00000032032	4124	5.025	0	-3.64913	0.00540309	ENSSSCG00000010027	PATZ1
ENSSSCT00000001968	3570	85.0375	27.89	-1.43305	0.00541123	ENSSSCG00000001761	IDH3A
ENSSSCT00000007278	5152	26.36	5.45	-1.91682	0.00547572	ENSSSCG00000006642	FAM63A
ENSSSCT00000031020	5639	17.86	41.82	1.29878	0.00557321	ENSSSCG00000027381	GGCX
ENSSSCT00000000507	2996	2.83	13.165	2.17254	0.00575713	ENSSSCG00000000469	LEMD3
ENSSSCT00000031414	1546	15.33	0	-3.63327	0.0058026	ENSSSCG00000024405	C16orf91
ENSSSCT00000023153	3730	21.34	4.9	-1.86959	0.00616558	ENSSSCG00000026220	CCDC8
ENSSSCT00000017109	2038	0	7.2225	3.60958	0.00617964	ENSSSCG00000015709	SLC35F5
ENSSSCT00000016600	3151	4.8475	16.79	1.87362	0.0062847	ENSSSCG00000015234	KIRREL3
ENSSSCT00000019371	8004	2.285	0	-3.58738	0.00628989	ENSSSCG00000017799	CPD
ENSSSCT00000008514	2425	0.5225	8.695	3.1708	0.0062899	ENSSSCG00000007767	ZNF668
ENSSSCT00000016765	4261	0	4.0175	3.62547	0.00651819	ENSSSCG00000015390	ABCB1
ENSSSCT00000000068	1248	0	13.975	3.6068	0.00656184	ENSSSCG00000000062	CSDC2
ENSSSCT00000026225	3424	13.335	2.08	-2.29615	0.00670515	ENSSSCG00000028216	NKX3-1
ENSSSCT00000009745	1858	4.65	25.115	2.2985	0.00674493	ENSSSCG00000008901	PAICS
ENSSSCT00000016959	4899	4.6	15.725	1.84976	0.00677513	ENSSSCG00000015568	RNF2
ENSSSCT00000001048	2836	6.47	0	-3.54801	0.00691179	ENSSSCG00000000959	LARGE1
ENSSSCT00000027574	3964	4.48	0	-3.54761	0.00694379	ENSSSCG00000024312	ID4
ENSSSCT00000016402	5252	8.545	1.5425	-2.11402	0.00702007	ENSSSCG00000015036	DIXDC1
ENSSSCT00000036437	609	52.745	0	-3.55295	0.00712657	ENSSSCG00000025026	IFN-ALPHA-8
ENSSSCT00000013145	1325	26.055	2.405	-2.75555	0.00720162	ENSSSCG00000012014	BTG3
ENSSSCT00000005130	3373	13.6725	2.115	-2.2826	0.00720922	ENSSSCG00000004645	-
ENSSSCT00000003049	7959	4.17	0.4925	-2.51732	0.00722233	ENSSSCG00000002752	ZFHX3
ENSSSCT00000000431	5397	3.64	0	-3.55237	0.00722968	ENSSSCG00000000399	TIMELESS
ENSSSCT00000002958	2885	17.745	3.0075	-2.18921	0.0072768	ENSSSCG00000002667	ZDHHC7
ENSSSCT00000023055	2359	5.04	19.4225	1.9797	0.00749678	ENSSSCG00000021236	-
ENSSSCT00000003737	433	0	88.26	3.56874	0.00758319	ENSSSCG00000003367	RPL22
ENSSSCT00000012823	1017	57.1275	8.4875	-2.33169	0.00787382	ENSSSCG00000011713	P2RY12
ENSSSCT00000005311	13393	3.4775	0	-3.5994	0.00801939	ENSSSCG00000004812	IGF1R
ENSSSCT00000007669	1181	23.295	1.4175	-3.00502	0.00804426	ENSSSCG00000026090	-
ENSSSCT00000018236	3835	15.305	31.505	1.17426	0.00807005	ENSSSCG00000016754	AEBP1
ENSSSCT00000023929	1137	96.1925	26.9825	-1.65398	0.0084808	ENSSSCG00000022309	GPR34
ENSSSCT00000019609	3352	53.0125	20.01	-1.2053	0.00898847	ENSSSCG00000018014	ZNF18
ENSSSCT00000030021	1254	0.3025	13.065	3.47592	0.00919286	ENSSSCG00000022315	-
ENSSSCT00000023958	567	0	48.6725	3.49116	0.00928267	ENSSSCG00000022426	IFN-ALPHA-17
ENSSSCT00000024726	3685	5.0225	0	-3.45701	0.00931136	ENSSSCG00000022780	-
ENSSSCT00000033577	462	123.858	11.81	-2.66205	0.00936821	ENSSSCG00000031022	IFN-DELTA-7
ENSSSCT00000027051	930	0	18.125	3.46604	0.00945529	ENSSSCG00000025360	-
ENSSSCT00000025310	3610	4.38	0	-3.4227	0.00962772	ENSSSCG00000015712	DDX18
ENSSSCT00000012822	1366	95.12	33.37	-1.34105	0.0101308	ENSSSCG00000011712	P2RY14
ENSSSCT00000000484	2152	0	8.14	3.45538	0.0101598	ENSSSCG00000000449	-
ENSSSCT00000005570	2239	79.5	26.865	-1.37342	0.0102215	ENSSSCG00000005053	SOCS4
ENSSSCT00000030076	933	26.9525	0	-3.43117	0.0103492	ENSSSCG00000028285	-
ENSSSCT00000022831	2214	821.24	2036.03	1.36408	0.0103577	ENSSSCG00000030591	-
ENSSSCT00000010837	6421	17.2	6.7025	-1.20877	0.0104311	ENSSSCG00000009887	NAA25
ENSSSCT00000027359	4313	3.7075	15.0675	1.94983	0.0105007	ENSSSCG00000022485	-
ENSSSCT00000023122	2613	13.5725	1.1175	-2.78349	0.0106379	ENSSSCG00000021915	-
ENSSSCT00000003431	1925	23.33	4.705	-2.00295	0.0108357	ENSSSCG00000003092	FOXA3
ENSSSCT00000029194	1200	49	101.505	1.15491	0.0108779	ENSSSCG00000029874	DUSP14
ENSSSCT00000000207	1608	1.17	14.575	2.73399	0.0111173	ENSSSCG00000000194	TUBA1C
ENSSSCT00000011459	4502	4.2	12.445	1.59033	0.0115063	ENSSSCG00000010471	KIF11
ENSSSCT00000024143	3148	22.605	58.7775	1.51278	0.0118121	ENSSSCG00000022587	-
ENSSSCT00000016438	3482	67.2075	20.605	-1.49068	0.0118206	ENSSSCG00000015072	PCSK7
ENSSSCT00000029435	2194	212.815	67.7525	-1.43086	0.0118454	ENSSSCG00000028637	CYP27B1
ENSSSCT00000012437	10235	0.9225	3.56	1.9567	0.0119004	ENSSSCG00000011360	CELSR3
ENSSSCT00000004667	5046	18.13	5.28	-1.60234	0.0119863	ENSSSCG00000004222	NCOA7
ENSSSCT00000024258	609	0	32.745	3.36707	0.0121649	ENSSSCG00000030023	HIST1H1B
ENSSSCT00000018382	4243	10.06	1.6025	-2.18173	0.0124432	ENSSSCG00000016878	FGF10
ENSSSCT00000010298	2019	17.84	42.245	1.31454	0.012573	ENSSSCG00000009399	CYSLTR2
ENSSSCT00000033537	2029	8.92	28.6325	1.6777	0.0127811	ENSSSCG00000022309	GPR34
ENSSSCT00000019419	663	0	27.07	3.34485	0.0128465	ENSSSCG00000017843	-
ENSSSCT00000019154	2529	15.515	2.3175	-2.28467	0.0129642	ENSSSCG00000017593	UTP18
ENSSSCT00000033642	3160	4.76	0	-3.30844	0.0130203	ENSSSCG00000012156	CDKL5
ENSSSCT00000010914	5109	5.6375	0.5425	-2.62549	0.0130336	ENSSSCG00000009959	ASPHD2
ENSSSCT00000010139	3993	4.85	13.0125	1.50617	0.013255	ENSSSCG00000009259	PAQR3
ENSSSCT00000002098	7888	1.7525	0	-3.28595	0.0136347	ENSSSCG00000001873	-
ENSSSCT00000027579	5061	5.9625	0.5475	-2.63337	0.0138557	ENSSSCG00000025440	TCEB3
ENSSSCT00000031592	2535	6.3925	0	-3.28312	0.014198	ENSSSCG00000023636	-
ENSSSCT00000026523	1038	18.6375	0	-3.2883	0.0142738	ENSSSCG00000023763	-
ENSSSCT00000000924	3405	9.105	1.2575	-2.34003	0.0142761	ENSSSCG00000000847	TDG
ENSSSCT00000003963	5213	3.5225	0	-3.29869	0.0143346	ENSSSCG00000003569	SLC9A1
ENSSSCT00000009993	450	75.775	0	-3.29869	0.0143346	ENSSSCG00000009126	-
ENSSSCT00000023483	6459	3.29	0.2725	-2.85227	0.0143959	ENSSSCG00000013836	-
ENSSSCT00000033099	591	0	34.45	3.29794	0.0145472	ENSSSCG00000000087	TAB1
ENSSSCT00000031222	921	28.9	1.845	-2.85088	0.0147132	ENSSSCG00000029378	-
ENSSSCT00000008664	4216	0	2.5725	3.27875	0.0147306	ENSSSCG00000007907	USP7
ENSSSCT00000023365	1044	0	16.8225	3.29325	0.0151409	ENSSSCG00000029660	CH242-280I8.5
ENSSSCT00000034285	718	29.625	0	-3.26543	0.0152099	ENSSSCG00000022309	GPR34
ENSSSCT00000012622	2147	20.6125	4.155	-1.99457	0.0153321	ENSSSCG00000011532	SUMF1
ENSSSCT00000016670	2305	9.3025	0.645	-2.79221	0.0153517	ENSSSCG00000015299	STEAP4
ENSSSCT00000010853	1707	6.715	30.26	2.01762	0.0153924	ENSSSCG00000009903	COQ5
ENSSSCT00000012636	5389	4.7025	0.2575	-2.91255	0.0154388	ENSSSCG00000011546	MTMR14
ENSSSCT00000033726	1121	25.33	1.42	-2.87744	0.0154783	ENSSSCG00000012686	MOSPD1
ENSSSCT00000001425	861	23.7	0	-3.25428	0.0155359	ENSSSCG00000025314	-
ENSSSCT00000009643	4050	18.7625	3.345	-2.04188	0.0156804	ENSSSCG00000008813	CORIN
ENSSSCT00000019339	744	0	22.63	3.26397	0.0157096	ENSSSCG00000017767	-
ENSSSCT00000023350	6005	88.9975	35.3675	-1.12585	0.0157142	ENSSSCG00000028423	RBBP4
ENSSSCT00000016497	5346	3.245	0	-3.25981	0.0157162	ENSSSCG00000015131	GRIK4
ENSSSCT00000001143	10787	1.8375	0.12	-2.80846	0.0159181	ENSSSCG00000001049	HIVEP1
ENSSSCT00000011522	3469	5.16	16.375	1.69219	0.0169687	ENSSSCG00000010532	LOXL4
ENSSSCT00000033738	1446	11.355	0	-3.21086	0.0169701	ENSSSCG00000028553	ILF2
ENSSSCT00000012115	2232	36.2025	68.2925	1.05644	0.0170929	ENSSSCG00000011071	THNSL1
ENSSSCT00000035613	1924	10.7425	0	-3.22842	0.0171133	ENSSSCG00000031035	GP5
ENSSSCT00000013079	4874	5.17	12.45	1.36678	0.0171195	ENSSSCG00000011953	ZBTB11
ENSSSCT00000024380	3086	28.9025	8.7125	-1.50195	0.0171589	ENSSSCG00000025416	CAMKV
ENSSSCT00000009697	2011	4.4125	18.785	2.08494	0.0171708	ENSSSCG00000008857	MSMO1
ENSSSCT00000005409	2160	0	6.4425	3.23997	0.0172214	ENSSSCG00000004903	CDH20
ENSSSCT00000028177	979	28.715	79.1475	1.55953	0.0173199	ENSSSCG00000023957	CFAP126
ENSSSCT00000027342	7128	3.2425	0.1775	-2.8438	0.0173499	ENSSSCG00000030031	FLG2
ENSSSCT00000004287	3360	16.72	32.55	1.0901	0.0173783	ENSSSCG00000003875	TTC39A
ENSSSCT00000015915	1548	12.6175	0	-3.21476	0.0174304	ENSSSCG00000014565	-
ENSSSCT00000010723	7264	5.63	1.2525	-1.81231	0.0174506	ENSSSCG00000009781	PITPNM2
ENSSSCT00000022702	4718	6.735	1.1675	-2.10625	0.017509	ENSSSCG00000026744	ZDHHC20
ENSSSCT00000001910	438	3.6575	73.84	2.8574	0.0178366	ENSSSCG00000001710	-
ENSSSCT00000014541	3553	10.7475	1.6	-2.25268	0.0180874	ENSSSCG00000013315	EIF3M
ENSSSCT00000025276	939	20.2525	0	-3.18887	0.0181099	ENSSSCG00000023652	-
ENSSSCT00000016196	1999	10.3275	0.76	-2.75534	0.018231	ENSSSCG00000014844	-
ENSSSCT00000035901	9322	29.755	9.66	-1.38387	0.0185027	ENSSSCG00000004485	CD109
ENSSSCT00000006649	4761	2.305	8.6325	1.91891	0.0186825	ENSSSCG00000006060	GRHL2
ENSSSCT00000022398	3068	4.235	0	-3.15227	0.0188604	ENSSSCG00000026935	-
ENSSSCT00000032017	2464	5.3625	0	-3.15069	0.0188968	ENSSSCG00000024927	STX12
ENSSSCT00000023863	4058	17.3175	5.5025	-1.45492	0.0189073	ENSSSCG00000028633	-
ENSSSCT00000026747	7526	6.37	1.5775	-1.72721	0.019035	ENSSSCG00000021579	-
ENSSSCT00000030536	3037	38.3625	13.76	-1.27395	0.0192642	ENSSSCG00000024393	B3GNT5
ENSSSCT00000022559	5129	2.7125	0	-3.15423	0.019271	ENSSSCG00000030291	RPRD2
ENSSSCT00000017838	2139	30.535	5.0125	-2.20984	0.0192867	ENSSSCG00000016383	-
ENSSSCT00000023502	2324	5.76	0	-3.14223	0.0193106	ENSSSCG00000021440	-
ENSSSCT00000010913	6516	2.115	0	-3.15078	0.0194885	ENSSSCG00000009958	SEZ6L
ENSSSCT00000006779	2322	9.5475	0.6075	-2.7837	0.0198113	ENSSSCG00000006185	KCNB2
ENSSSCT00000034519	573	191.993	64.8	-1.38653	0.0199579	ENSSSCG00000030941	CH242-142L3.2
ENSSSCT00000035732	573	191.993	64.8	-1.38653	0.0199579	ENSSSCG00000030867	CH242-142L3.11
ENSSSCT00000005256	4590	5.555	0.6075	-2.48687	0.0200749	ENSSSCG00000004757	VPS18
ENSSSCT00000028491	5734	2.36	0	-3.13369	0.0201947	ENSSSCG00000030035	-
ENSSSCT00000024853	2206	0	5.935	3.15623	0.0205793	ENSSSCG00000028634	-
ENSSSCT00000024696	924	40.0025	5.8675	-2.27596	0.0206007	ENSSSCG00000023061	-
ENSSSCT00000014605	4345	2.9025	0	-3.11786	0.0206294	ENSSSCG00000013371	SAAL1
ENSSSCT00000013838	4195	11.6825	2.6375	-1.81744	0.0207132	ENSSSCG00000012657	AIFM1
ENSSSCT00000029142	918	19.7925	0	-3.12909	0.0207374	ENSSSCG00000025197	OR11H7
ENSSSCT00000028456	879	0	15.9925	3.13998	0.0207881	ENSSSCG00000026701	PHOSPHO1
ENSSSCT00000005673	573	164.89	54.655	-1.52284	0.0208752	ENSSSCG00000028392	IFN-OMEGA-7
ENSSSCT00000011276	2937	4.6825	0	-3.11825	0.0209546	ENSSSCG00000010303	SYNPO2L
ENSSSCT00000025035	2025	137.757	277.368	1.10285	0.0210118	ENSSSCG00000026812	EMG1
ENSSSCT00000015428	1542	23.17	54.7375	1.35445	0.0211065	ENSSSCG00000014124	ANKRD34B
ENSSSCT00000000383	901	0	15.3725	3.1331	0.0211777	ENSSSCG00000000361	CD63
ENSSSCT00000009375	3997	12.5975	29.955	1.38471	0.0213561	ENSSSCG00000008569	HADHB
ENSSSCT00000025554	2862	7.275	0.5075	-2.72981	0.0214425	ENSSSCG00000023228	NUMBL
ENSSSCT00000004972	5345	6.46	0.7475	-2.423	0.0214479	ENSSSCG00000004500	C18orf25
ENSSSCT00000029553	2568	5.5425	0	-3.10858	0.0215306	ENSSSCG00000024231	-
ENSSSCT00000002465	969	17.14	0	-3.1043	0.0216146	ENSSSCG00000002210	CU468857.3
ENSSSCT00000024558	912	8.45	39.085	2.11139	0.0217347	ENSSSCG00000024825	RPL6
ENSSSCT00000024426	2794	8.575	0.52	-2.76998	0.0217823	ENSSSCG00000009967	PITPNB
ENSSSCT00000028095	378	86.3225	0	-3.10555	0.0219303	ENSSSCG00000026357	-
ENSSSCT00000033168	3575	3.49	0	-3.08872	0.0219945	ENSSSCG00000017666	CH242-205G24.7
ENSSSCT00000018047	1018	75.335	23.21	-1.49076	0.0220734	ENSSSCG00000016577	ATP6V1F
ENSSSCT00000000873	3493	3.97	0	-3.09379	0.0222457	ENSSSCG00000000804	ANO6
ENSSSCT00000034337	616	7.9425	54.31	2.50844	0.022823	ENSSSCG00000006720	HAO2
ENSSSCT00000028286	3733	10.5225	2.19	-1.88422	0.0228846	ENSSSCG00000021793	-
ENSSSCT00000000142	5239	2.485	0	-3.07169	0.0232855	ENSSSCG00000000136	CSF2RB
ENSSSCT00000034120	2668	24.2275	7.7775	-1.37342	0.0234275	ENSSSCG00000006031	TMEM74
ENSSSCT00000007407	2513	5.8025	0	-3.07554	0.0234302	ENSSSCG00000006761	DCLRE1B
ENSSSCT00000008862	3237	5.8925	17.0625	1.60813	0.0237246	ENSSSCG00000008089	CKAP2L
ENSSSCT00000014344	4063	3.3025	0	-3.06481	0.0238126	ENSSSCG00000013124	PATL1
ENSSSCT00000018875	4979	10.565	2.6975	-1.65352	0.0238497	ENSSSCG00000017339	NMT1
ENSSSCT00000030128	1713	15.33	1.715	-2.43377	0.0240151	ENSSSCG00000024388	BNIP3
ENSSSCT00000002526	1284	52.8075	16.075	-1.51034	0.0240937	ENSSSCG00000002268	AKAP5
ENSSSCT00000016096	936	3.05	31.4425	2.60209	0.0241392	ENSSSCG00000014745	OR52J3
ENSSSCT00000012114	4722	25.625	7.5675	-1.49063	0.0242055	ENSSSCG00000011070	MPP7
ENSSSCT00000019061	2725	5.0625	0	-3.05201	0.0244758	ENSSSCG00000017508	STAC2
ENSSSCT00000029484	6839	11.35	2.95	-1.63924	0.0246302	ENSSSCG00000027503	OSBPL8
ENSSSCT00000005224	2879	2.415	12.8175	2.22475	0.0247457	ENSSSCG00000004728	CAPN3
ENSSSCT00000019453	1972	1.6475	11.7825	2.50379	0.0249015	ENSSSCG00000017876	CYB5D2
ENSSSCT00000002279	3280	4.67	0	-3.04884	0.0252741	ENSSSCG00000002037	CDH24
ENSSSCT00000009714	5211	1.735	6.215	1.76822	0.0252743	ENSSSCG00000008873	FAM198B
ENSSSCT00000010049	1333	25.25	3.525	-2.27115	0.0253146	ENSSSCG00000009176	LAMTOR3
ENSSSCT00000017192	3036	11.62	2.35	-1.94228	0.0253215	ENSSSCG00000015789	SNX25
ENSSSCT00000027979	5367	2.4	0	-3.03554	0.025404	ENSSSCG00000021803	-
ENSSSCT00000009192	2122	70.4	30.9825	-1.01527	0.025635	ENSSSCG00000008395	VRK2
ENSSSCT00000011224	1229	3.765	20.6225	2.28742	0.0256798	ENSSSCG00000010254	TACR2
ENSSSCT00000031017	1952	63	132.213	1.11966	0.0257602	ENSSSCG00000021743	-
ENSSSCT00000014044	1130	9.7325	33.7675	1.78079	0.0258635	ENSSSCG00000012849	TMEM80
ENSSSCT00000007529	4674	5.6225	0.8375	-2.15817	0.0262487	ENSSSCG00000006875	PLPPR4
ENSSSCT00000000174	1158	27.6925	71.3775	1.40611	0.0263342	ENSSSCG00000000165	MTERF2
ENSSSCT00000003608	2374	5.53	0	-3.01578	0.0263811	ENSSSCG00000003248	-
ENSSSCT00000010573	2701	2.1975	9.9025	2.11109	0.0263902	ENSSSCG00000009645	ADAMDEC1
ENSSSCT00000008492	3186	8.18	19.41	1.28907	0.0266461	ENSSSCG00000007745	SUMF2
ENSSSCT00000004243	4972	2.285	0	-3.00159	0.0266911	ENSSSCG00000003833	DAB1
ENSSSCT00000007347	4732	8.4375	16.6925	1.13202	0.026788	ENSSSCG00000006707	-
ENSSSCT00000034260	1095	2.28	19.935	2.49274	0.0268365	ENSSSCG00000007079	FLRT3
ENSSSCT00000023877	627	32.3025	0	-3.00724	0.0270084	ENSSSCG00000022256	C10orf10
ENSSSCT00000002882	942	3.025	23.9725	2.45346	0.0270716	ENSSSCG00000022519	-
ENSSSCT00000025301	3123	4.165	0	-3.00197	0.0273017	ENSSSCG00000028723	CCDC102A
ENSSSCT00000015542	6193	2.1025	0	-3.00078	0.0275106	ENSSSCG00000014224	SEMA6A
ENSSSCT00000018475	654	29.3125	0	-2.99639	0.0275116	ENSSSCG00000016966	-
ENSSSCT00000035602	352	0	88.88	3.00519	0.027926	ENSSSCG00000002749	HP
ENSSSCT00000034206	513	0	33.2625	3.0009	0.028076	ENSSSCG00000011393	UBA7
ENSSSCT00000029495	1077	10.46	46.7225	1.98354	0.0281809	ENSSSCG00000026356	-
ENSSSCT00000013437	3160	0.3625	4.4025	2.65915	0.0282849	ENSSSCG00000012288	CCDC120
ENSSSCT00000033759	3480	0	3.0925	3.00532	0.0284252	ENSSSCG00000012416	CHIC1
ENSSSCT00000025179	6362	1.91	0	-2.98216	0.0284496	ENSSSCG00000004931	IGDCC4
ENSSSCT00000029335	6414	3.9575	0.385	-2.41501	0.0287382	ENSSSCG00000015282	PPP1R15B
ENSSSCT00000008538	2902	7.7825	0.4975	-2.67892	0.0287408	ENSSSCG00000007790	PRR14
ENSSSCT00000000665	5061	2.3075	0	-2.97063	0.0288713	ENSSSCG00000000619	FAM234B
ENSSSCT00000035248	2333	5.065	0	-2.96522	0.0288755	ENSSSCG00000011182	ASTE1
ENSSSCT00000010750	2038	28.4725	52.175	1.00075	0.0293856	ENSSSCG00000009807	RHOF
ENSSSCT00000034746	3658	4.12	0	-2.98008	0.0294825	ENSSSCG00000013638	ILF3
ENSSSCT00000011140	2181	5.9675	0	-2.95996	0.0296859	ENSSSCG00000010174	-
ENSSSCT00000025495	1569	44.1225	14.5875	-1.38175	0.0297947	ENSSSCG00000023859	LRRTM1
ENSSSCT00000002490	2740	8.45	1.0625	-2.32822	0.0299187	ENSSSCG00000002235	LPCAT4
ENSSSCT00000013569	1190	1.5175	13.685	2.59542	0.0299482	ENSSSCG00000012409	CITED1
ENSSSCT00000032432	7979	2.9725	0.3275	-2.39004	0.0300668	ENSSSCG00000014177	CHD1
ENSSSCT00000013265	2096	7.5875	0	-2.96647	0.0301705	ENSSSCG00000012126	GPM6B
ENSSSCT00000011138	2476	7.94	0.5925	-2.61167	0.0301761	ENSSSCG00000010172	EGLN1
ENSSSCT00000025803	942	16.135	0	-2.95394	0.030201	ENSSSCG00000024155	-
ENSSSCT00000030878	3253	17.5775	4.8	-1.60326	0.0303441	ENSSSCG00000024419	-
ENSSSCT00000025961	1066	1.38	16.7575	2.66791	0.0304595	ENSSSCG00000028078	-
ENSSSCT00000002501	1599	14.0625	36.7225	1.45436	0.0304818	ENSSSCG00000002246	CHRM5
ENSSSCT00000005225	4744	2.455	0	-2.9458	0.0305972	ENSSSCG00000004729	GANC
ENSSSCT00000015946	942	24.6975	1.49	-2.62103	0.0306242	ENSSSCG00000028704	-
ENSSSCT00000005164	5884	4.6475	25.1725	2.15997	0.0306941	ENSSSCG00000004678	DUOX2
ENSSSCT00000017472	1242	16.4825	48.905	1.60361	0.0307394	ENSSSCG00000016047	MSTN
ENSSSCT00000026725	4968	3.89	0.28	-2.62399	0.0307408	ENSSSCG00000021036	RAB3B
ENSSSCT00000011840	1938	11.525	0.7875	-2.62855	0.030965	ENSSSCG00000010822	BPNT1
ENSSSCT00000030505	918	17.185	0	-2.94044	0.0311235	ENSSSCG00000025935	-
ENSSSCT00000005203	2058	10.12	0.695	-2.64087	0.0311267	ENSSSCG00000004711	LCMT2
ENSSSCT00000009368	921	0	15.9375	2.96114	0.0312047	ENSSSCG00000008563	-
ENSSSCT00000010695	3135	0	3.6325	2.96114	0.0312047	ENSSSCG00000009755	AACS
ENSSSCT00000005533	4480	341.223	125.335	-1.1927	0.0312368	ENSSSCG00000005017	ATP5S
ENSSSCT00000004644	4086	0	2.69	2.95721	0.0312905	ENSSSCG00000004203	L3MBTL3
ENSSSCT00000008874	2431	5.38	0	-2.93867	0.0313	ENSSSCG00000008101	-
ENSSSCT00000015250	939	19.085	0	-2.94687	0.0314029	ENSSSCG00000028161	-
ENSSSCT00000004759	1605	45.4325	13.35	-1.53943	0.0314302	ENSSSCG00000004304	SLC35A1
ENSSSCT00000011476	1958	7.0375	0	-2.9379	0.0315298	ENSSSCG00000010488	-
ENSSSCT00000004943	1173	57.53	18.2575	-1.41799	0.0317441	ENSSSCG00000004475	HTR1B
ENSSSCT00000005573	3076	4.9025	0	-2.93953	0.031796	ENSSSCG00000005056	DLGAP5
ENSSSCT00000015192	1361	25.855	5.7175	-1.81751	0.0318394	ENSSSCG00000013906	KXD1
ENSSSCT00000029499	5756	22.76	3.1125	-2.23579	0.0319441	ENSSSCG00000027055	NUAK1
ENSSSCT00000025596	2368	35.9775	10.4575	-1.49341	0.0319474	ENSSSCG00000021161	CKS2
ENSSSCT00000000587	1306	0	7.3	2.92804	0.0322559	ENSSSCG00000000544	PTHLH
ENSSSCT00000011314	1895	7.6725	0	-2.93111	0.0322603	ENSSSCG00000010336	SFTPA1
ENSSSCT00000000223	4905	2.4775	0	-2.92289	0.0323466	ENSSSCG00000000209	NCKAP5L
ENSSSCT00000026414	6453	114.993	39.115	-1.30675	0.0323975	ENSSSCG00000021487	MFSD4A
ENSSSCT00000004541	3740	4.4825	0.3775	-2.53041	0.032432	ENSSSCG00000004106	-
ENSSSCT00000027317	2349	6.235	0	-2.92752	0.0324959	ENSSSCG00000025792	-
ENSSSCT00000016988	1985	6.3275	0	-2.91847	0.0324996	ENSSSCG00000015595	ATF3
ENSSSCT00000006100	1005	23.1175	2.1425	-2.59826	0.0326154	ENSSSCG00000005549	-
ENSSSCT00000002549	3288	5.7325	0.415	-2.60434	0.0328284	ENSSSCG00000002288	ATP6V1D
ENSSSCT00000017506	550	41.5225	0	-2.92074	0.0329409	ENSSSCG00000016078	HSPE1
ENSSSCT00000004342	2971	3.56	0	-2.89641	0.0331887	ENSSSCG00000003926	BTBD19
ENSSSCT00000017631	7010	2.985	8.3425	1.46056	0.0332976	ENSSSCG00000016191	-
ENSSSCT00000005689	567	1.97	31.7675	2.92383	0.033467	ENSSSCG00000022426	IFN-ALPHA-17
ENSSSCT00000017281	4412	2.3675	0	-2.89353	0.0336083	ENSSSCG00000015870	KCNJ3
ENSSSCT00000027950	2669	4.46	0	-2.89761	0.0338689	ENSSSCG00000025578	-
ENSSSCT00000030224	5152	111.597	42.1325	-1.15464	0.0339527	ENSSSCG00000022387	TBPL1
ENSSSCT00000007637	840	86.7375	28.2625	-1.43642	0.034088	ENSSSCG00000006972	C8orf48
ENSSSCT00000029185	2803	4.2325	0	-2.89438	0.0341211	ENSSSCG00000028981	-
ENSSSCT00000025455	4355	17.835	32.965	1.02136	0.0341975	ENSSSCG00000028513	-
ENSSSCT00000009715	4232	3.1025	0	-2.90145	0.0342401	ENSSSCG00000008874	TMEM144
ENSSSCT00000009749	3239	3.535	0	-2.8886	0.0344146	ENSSSCG00000008902	PPAT
ENSSSCT00000010758	5465	5.135	0.98	-1.96241	0.0344875	ENSSSCG00000009815	CAMKK2
ENSSSCT00000003500	937	8.4875	33.37	1.93374	0.0345797	ENSSSCG00000003153	FTL
ENSSSCT00000008956	7575	2.4975	0.18	-2.58675	0.034705	ENSSSCG00000008178	AFF3
ENSSSCT00000030351	6840	3.715	0.6	-2.12773	0.0347287	ENSSSCG00000028005	-
ENSSSCT00000030055	1319	34.1	9.53	-1.56189	0.0348227	ENSSSCG00000021150	-
ENSSSCT00000023627	5513	3.4075	0.25	-2.5815	0.0352249	ENSSSCG00000028052	OBSL1
ENSSSCT00000008481	4125	21.825	6.785	-1.45158	0.0352686	ENSSSCG00000007736	TMEM248
ENSSSCT00000017995	2849	13.8275	26.155	1.0502	0.0352805	ENSSSCG00000016527	SLC13A4
ENSSSCT00000000984	2982	8.9425	0.9675	-2.37915	0.0352842	ENSSSCG00000000900	-
ENSSSCT00000016909	1857	188.868	82.48	-1.0307	0.0354284	ENSSSCG00000015522	ANGPTL1
ENSSSCT00000000709	1701	7.4875	0	-2.87614	0.0355325	ENSSSCG00000000653	CD69
ENSSSCT00000014965	933	17.0725	0	-2.87746	0.035915	ENSSSCG00000013700	-
ENSSSCT00000006221	1244	22.56	3.8375	-2.06104	0.0364496	ENSSSCG00000005658	ZDHHC12
ENSSSCT00000030446	2717	4.2425	0	-2.85558	0.0367752	ENSSSCG00000026582	-
ENSSSCT00000000377	939	24.4125	1.96	-2.54315	0.0368005	ENSSSCG00000028781	-
ENSSSCT00000029632	1695	0.4925	9.0675	2.88361	0.0368265	ENSSSCG00000023088	-
ENSSSCT00000003434	3583	5.685	0.7625	-2.21428	0.0369044	ENSSSCG00000003095	NOVA2
ENSSSCT00000016271	2062	5.18	0	-2.84274	0.0371304	ENSSSCG00000014915	-
ENSSSCT00000025827	339	10.525	133.015	2.60223	0.0372608	ENSSSCG00000022640	-
ENSSSCT00000005481	3660	22.1175	8.3125	-1.1975	0.0374868	ENSSSCG00000004969	KIF23
ENSSSCT00000009651	2262	7.49	18.9975	1.4175	0.0375333	ENSSSCG00000008821	SLAIN2
ENSSSCT00000017626	2027	5.6775	0	-2.84013	0.0379507	ENSSSCG00000016186	-
ENSSSCT00000023192	3344	50.95	98.71	1.03174	0.0380859	ENSSSCG00000021338	-
ENSSSCT00000001988	639	0	23.7525	2.85516	0.0382656	ENSSSCG00000001773	-
ENSSSCT00000023906	5326	3.3825	0.25	-2.55246	0.0383489	ENSSSCG00000024187	-
ENSSSCT00000010699	2567	1.435	9.1975	2.27268	0.0384186	ENSSSCG00000009759	SCARB1
ENSSSCT00000007743	5550	6.4375	1.7125	-1.62928	0.0386792	ENSSSCG00000007072	SPTLC3
ENSSSCT00000017257	2040	5.9025	0	-2.83047	0.0388108	ENSSSCG00000015849	SARAF
ENSSSCT00000026155	4177	40.5	17.2325	-1.01298	0.0392199	ENSSSCG00000023426	-
ENSSSCT00000016457	1994	5.855	0	-2.82391	0.0392419	ENSSSCG00000015091	MPZL2
ENSSSCT00000001000	3476	3.6375	0	-2.83266	0.0392533	ENSSSCG00000000916	LUM
ENSSSCT00000007271	3629	4.84	0.39	-2.51257	0.0392878	ENSSSCG00000006635	SEMA6C
ENSSSCT00000015106	942	13.525	0	-2.81437	0.0394587	ENSSSCG00000013828	OR1I1
ENSSSCT00000019068	6906	7.585	2.5425	-1.36623	0.0394959	ENSSSCG00000017514	KPNB1
ENSSSCT00000009212	6617	2.9375	0.2075	-2.55458	0.0398067	ENSSSCG00000008412	PSME4
ENSSSCT00000011578	3047	3.58	0	-2.81372	0.0399568	ENSSSCG00000010585	ACTR1A
ENSSSCT00000005078	5539	4.8325	0.9625	-1.87719	0.0399698	ENSSSCG00000004597	AQP9
ENSSSCT00000015807	966	13.8225	0	-2.81332	0.0400552	ENSSSCG00000014459	-
ENSSSCT00000006142	2971	16.325	4.74	-1.51496	0.0402784	ENSSSCG00000005587	NEK6
ENSSSCT00000015611	2553	5.05	0	-2.8174	0.0404232	ENSSSCG00000014288	GDF9
ENSSSCT00000005962	945	0	11.02	2.81841	0.0405841	ENSSSCG00000005419	-
ENSSSCT00000027443	2487	17.7075	35.945	1.09837	0.0406505	ENSSSCG00000024222	MLH1
ENSSSCT00000030989	7581	1.575	0	-2.81413	0.0406592	ENSSSCG00000030296	-
ENSSSCT00000015709	2403	8.5475	0.585	-2.53282	0.0406625	ENSSSCG00000014379	PCDHB15
ENSSSCT00000030841	2740	4.8225	0	-2.81505	0.0407257	ENSSSCG00000006827	CYB561D1
ENSSSCT00000012512	2107	5.3	0	-2.79923	0.0410398	ENSSSCG00000011432	GLYCTK
ENSSSCT00000001129	3089	3.175	0	-2.79345	0.0410845	ENSSSCG00000001036	TFAP2A
ENSSSCT00000014095	2695	3.6825	0	-2.79345	0.0410845	ENSSSCG00000012893	-
ENSSSCT00000036612	5723	2.165	0	-2.80929	0.0411069	ENSSSCG00000005382	TGFBR1
ENSSSCT00000005954	1044	11.575	0	-2.79541	0.0411572	ENSSSCG00000026865	-
ENSSSCT00000027564	1674	16.185	2.6875	-2.05584	0.0411583	ENSSSCG00000023414	-
ENSSSCT00000002156	3854	4.455	0.365	-2.481	0.0413811	ENSSSCG00000001927	HEXA
ENSSSCT00000017459	4767	7.7925	14.9775	1.07657	0.0415353	ENSSSCG00000016034	COL3A1
ENSSSCT00000001418	963	14.255	0	-2.79471	0.0416174	ENSSSCG00000024582	-
ENSSSCT00000024369	1847	10.7225	28.1675	1.46376	0.0416339	ENSSSCG00000023377	EMP3
ENSSSCT00000015660	3169	0	2.9625	2.81034	0.0417098	ENSSSCG00000014336	EGR1
ENSSSCT00000036148	460	46.48	0	-2.78911	0.0420326	ENSSSCG00000012440	PGK1
ENSSSCT00000005864	3689	2.9525	0	-2.78947	0.0421103	ENSSSCG00000005325	TMEM8B
ENSSSCT00000035023	497	0	34.6725	2.80375	0.0421966	ENSSSCG00000030922	SBAB-207G8.1
ENSSSCT00000006294	8225	1.3	0	-2.78792	0.0422364	ENSSSCG00000005724	SETX
ENSSSCT00000010529	1971	6.52	0	-2.79086	0.0425025	ENSSSCG00000023602	-
ENSSSCT00000007437	1187	0	8.435	2.79272	0.0426236	ENSSSCG00000006789	ATP5F1
ENSSSCT00000028631	716	0	20.25	2.79905	0.0426949	ENSSSCG00000029144	-
ENSSSCT00000032936	1411	8.7375	0	-2.77699	0.0430529	ENSSSCG00000001423	NELFE
ENSSSCT00000007340	5209	217.325	53.135	-1.71973	0.0431801	ENSSSCG00000006701	CHD1L
ENSSSCT00000005323	4280	0	2.2925	2.79296	0.0431823	ENSSSCG00000004821	ASB7
ENSSSCT00000025063	5535	5.7675	1.225	-1.83726	0.0432914	ENSSSCG00000022521	DPY19L3
ENSSSCT00000025866	4716	2.57	0	-2.77966	0.0434848	ENSSSCG00000020663	-
ENSSSCT00000015499	3669	7.695	18.885	1.302	0.0435529	ENSSSCG00000014186	-
ENSSSCT00000002603	2775	4.72	14.185	1.62066	0.0435925	ENSSSCG00000002340	PSEN1
ENSSSCT00000012940	2623	8.95	23.7275	1.47458	0.0436588	ENSSSCG00000011828	FAM43A
ENSSSCT00000031213	3558	2.695	0	-2.76185	0.0437012	ENSSSCG00000029077	-
ENSSSCT00000028633	2871	0	3.46	2.7781	0.0442711	ENSSSCG00000008007	WDR24
ENSSSCT00000011316	3249	2.935	0	-2.75496	0.044331	ENSSSCG00000010337	MAT1A
ENSSSCT00000026228	10904	1.8225	5.5275	1.54272	0.0443764	ENSSSCG00000006508	-
ENSSSCT00000018640	1989	5.56	0	-2.76075	0.0443886	ENSSSCG00000017122	CH242-128B1.2
ENSSSCT00000011453	6183	1.5025	0	-2.75413	0.0444016	ENSSSCG00000010465	TNKS2
ENSSSCT00000029008	974	0	10.7525	2.76927	0.0445528	ENSSSCG00000023471	-
ENSSSCT00000010999	454	0	45.0425	2.77329	0.0447866	ENSSSCG00000010044	IGLC
ENSSSCT00000015777	936	64.6525	20.585	-1.45459	0.0450517	ENSSSCG00000014432	GRPEL2
ENSSSCT00000023671	2356	9.4475	1.21	-2.19397	0.0451149	ENSSSCG00000027710	PDZD3
ENSSSCT00000026365	3817	17.2075	6.8	-1.14258	0.0451287	ENSSSCG00000027270	TIMM9
ENSSSCT00000033408	573	654.235	296.405	-1.02872	0.0451464	ENSSSCG00000030854	IFN-OMEGA-6
ENSSSCT00000008928	3203	11.49	3.005	-1.63109	0.0452835	ENSSSCG00000008151	MFSD9
ENSSSCT00000009890	3384	3.175	0	-2.74973	0.0454317	ENSSSCG00000009031	EDNRA
ENSSSCT00000025395	1002	12.8475	0	-2.74973	0.0454317	ENSSSCG00000028416	-
ENSSSCT00000034759	12133	3.01	0.76	-1.66547	0.0454391	ENSSSCG00000007482	TSHZ2
ENSSSCT00000008326	2703	2.11	9.28	1.85697	0.0456381	ENSSSCG00000007586	FSCN1
ENSSSCT00000030759	3159	6.1525	0.8925	-2.14997	0.0457812	ENSSSCG00000028283	-
ENSSSCT00000016371	4131	39.06	17.2125	-1.04421	0.045805	ENSSSCG00000015007	ATM
ENSSSCT00000009942	3638	20.325	7.925	-1.13241	0.0458142	ENSSSCG00000009076	PLK4
ENSSSCT00000023665	939	0.575	12.08	2.75409	0.0458353	ENSSSCG00000022047	-
ENSSSCT00000028783	3045	3.325	0	-2.73917	0.0461132	ENSSSCG00000020657	BCAM
ENSSSCT00000002379	8078	3.4725	0.6325	-1.91226	0.0461894	ENSSSCG00000002127	CHD8
ENSSSCT00000007409	2454	4.0475	0	-2.73966	0.0462202	ENSSSCG00000006763	BCL2L15
ENSSSCT00000032434	2226	3.49	11.7275	1.71213	0.0463821	ENSSSCG00000027417	LDLRAD4
ENSSSCT00000034416	1664	17.2725	1.8275	-2.3431	0.0464985	ENSSSCG00000025691	BCL10
ENSSSCT00000034096	1664	66.1025	25.3725	-1.20384	0.0465285	ENSSSCG00000011630	ACKR4
ENSSSCT00000035862	1748	6.4125	0	-2.73616	0.0465871	ENSSSCG00000024403	PRRT1
ENSSSCT00000026114	939	13.285	0	-2.73336	0.0467492	ENSSSCG00000024451	-
ENSSSCT00000011498	6059	3.48	0.445	-2.23693	0.0467787	ENSSSCG00000010508	TM9SF3
ENSSSCT00000027549	2302	0	4.26	2.7482	0.0468135	ENSSSCG00000028691	SULT1C3
ENSSSCT00000000476	1636	0	6.44	2.74349	0.047219	ENSSSCG00000000441	-
ENSSSCT00000005694	5941	3.16	0.4375	-2.1519	0.0472675	ENSSSCG00000005166	MLLT3
ENSSSCT00000023098	4886	14.88	6.1425	-1.10068	0.0473626	ENSSSCG00000021402	-
ENSSSCT00000011469	2399	8.575	0.615	-2.50203	0.0474674	ENSSSCG00000010481	LGI1
ENSSSCT00000004979	3067	3.9775	0	-2.73292	0.0475248	ENSSSCG00000004507	SMAD7
ENSSSCT00000011602	8007	3.5875	0.81	-1.73584	0.0476914	ENSSSCG00000010606	SLK
ENSSSCT00000005221	3537	3.5275	0	-2.72972	0.0477376	ENSSSCG00000004728	CAPN3
ENSSSCT00000002437	918	13.5975	0	-2.71651	0.0481962	ENSSSCG00000021523	-
ENSSSCT00000030933	4838	39.32	5.6025	-2.09983	0.0483959	ENSSSCG00000022396	BLZF1
ENSSSCT00000019682	1378	3910.21	7448.62	1.0159	0.0487757	ENSSSCG00000018087	ND4
ENSSSCT00000030088	1313	8.78	0	-2.70904	0.0490176	ENSSSCG00000022533	-
ENSSSCT00000002808	345	0	69.0075	2.71722	0.049147	ENSSSCG00000002529	-
ENSSSCT00000015613	866	21.0875	57.46	1.47154	0.0491969	ENSSSCG00000014290	LEAP2
ENSSSCT00000000996	7444	2.9725	0.5475	-1.95564	0.0493765	ENSSSCG00000000912	EEA1
ENSSSCT00000025314	1067	13.305	0	-2.70701	0.0497349	ENSSSCG00000021180	POLR2K
ENSSSCT00000001722	2713	3.6725	0	-2.69895	0.0497502	ENSSSCG00000001544	TEAD3
ENSSSCT00000009857	8475	1.1325	0	-2.69848	0.0499233	ENSSSCG00000009000	DCHS2

## Sheet: Table S6-4
Table S6-4. Differential expression analysis of mRNAs in FH vs. FL.
Transcripts_ID	Length	Value (FH)	Value (FL)	log2 (FoldChange)	P value	Gene_ID	GeneSymbol
ENSSSCT00000022494	2581	0	24.4725	4.8249	1.43727e-06	ENSSSCG00000030474	-
ENSSSCT00000005311	13393	1.83	18.4225	2.94966	1.59567e-05	ENSSSCG00000004812	IGF1R
ENSSSCT00000010825	4429	1.1375	57.815	4.10939	2.72156e-05	ENSSSCG00000009876	DDX54
ENSSSCT00000000471	2495	11.915	0	-4.20838	5.93198e-05	ENSSSCG00000000436	-
ENSSSCT00000008772	3455	2.2825	250.137	4.25364	6.47305e-05	ENSSSCG00000008004	FAM173A
ENSSSCT00000000602	1555	0	35.5375	4.23812	6.71045e-05	ENSSSCG00000000559	RASSF8
ENSSSCT00000019425	957	1.5675	54.4275	3.65794	0.000109861	ENSSSCG00000017849	-
ENSSSCT00000034489	1366	148.465	34.2275	-2.05982	0.000119869	ENSSSCG00000030762	CH242-79N16.1
ENSSSCT00000032071	1965	53.21	151.428	1.42032	0.000197696	ENSSSCG00000030198	-
ENSSSCT00000024072	5023	1.7825	66.4675	3.73287	0.000206723	ENSSSCG00000011794	SENP2
ENSSSCT00000015383	4360	97.3075	47.6775	-1.08578	0.000227931	ENSSSCG00000014082	POLK
ENSSSCT00000027579	5061	2.2375	19.705	2.71167	0.000249906	ENSSSCG00000025440	TCEB3
ENSSSCT00000019432	945	1.2175	72.2525	3.68929	0.000263647	ENSSSCG00000017856	-
ENSSSCT00000024041	4712	3.6225	37.465	2.86291	0.000272666	ENSSSCG00000025911	-
ENSSSCT00000004104	3547	3.4925	35.515	2.83898	0.000437669	ENSSSCG00000003705	CABLES1
ENSSSCT00000004712	2320	0	17.0325	3.77533	0.000576562	ENSSSCG00000004263	-
ENSSSCT00000035739	2054	0	19.305	3.7338	0.000678825	ENSSSCG00000015122	THY1
ENSSSCT00000008133	2031	22.1075	2.7325	-2.63283	0.000717896	ENSSSCG00000007430	NEURL2
ENSSSCT00000017106	1821	0.5425	23.1	3.39261	0.000735693	ENSSSCG00000015706	LYPD1
ENSSSCT00000022890	2346	10.4525	58.8375	2.22563	0.000800555	ENSSSCG00000026662	-
ENSSSCT00000010808	2836	21.81	3.4575	-2.40265	0.000832761	ENSSSCG00000009860	FBXW8
ENSSSCT00000023900	3955	5.3625	0	-3.64682	0.000871887	ENSSSCG00000004509	LIPG
ENSSSCT00000023990	2514	1.72	26.73	3.08943	0.000882272	ENSSSCG00000023354	ACAD9
ENSSSCT00000024565	6040	3.2975	0	-3.63652	0.000885108	ENSSSCG00000015882	BAZ2B
ENSSSCT00000028611	3527	6.1325	0	-3.63579	0.000896	ENSSSCG00000028873	-
ENSSSCT00000003753	2529	6.025	61.035	2.72595	0.000916539	ENSSSCG00000003382	TAS1R1
ENSSSCT00000003404	1329	1.41	24.915	3.18318	0.000962522	ENSSSCG00000003067	-
ENSSSCT00000030766	3127	0.4325	11.48	3.28308	0.00100315	ENSSSCG00000026045	-
ENSSSCT00000009651	2262	13.4875	1.4525	-2.73888	0.00112961	ENSSSCG00000008821	SLAIN2
ENSSSCT00000028572	4926	0.5225	22.085	3.47412	0.00116516	ENSSSCG00000028287	-
ENSSSCT00000005689	567	0	68.5725	3.52318	0.00135384	ENSSSCG00000022426	IFN-ALPHA-17
ENSSSCT00000018619	4505	4.44	30.1175	2.35757	0.00135413	ENSSSCG00000017101	ADCY2
ENSSSCT00000005535	928	0.71	26.1575	3.4684	0.00145611	ENSSSCG00000005019	-
ENSSSCT00000004434	4775	0.19	5.9575	3.14767	0.00148086	ENSSSCG00000004010	ERMARD
ENSSSCT00000028953	2081	0	12.6775	3.49225	0.00151574	ENSSSCG00000020988	ZNF114
ENSSSCT00000029857	3396	0	6.22	3.45678	0.00161111	ENSSSCG00000000739	FOXM1
ENSSSCT00000022391	5014	0.82	8.17	2.73235	0.00163036	ENSSSCG00000025396	YAP1
ENSSSCT00000029733	3477	7.8375	0.505	-2.91159	0.00171543	ENSSSCG00000028092	GNG2
ENSSSCT00000005846	5919	1.8625	18.3575	2.6931	0.00174138	ENSSSCG00000005308	RUSC2
ENSSSCT00000023582	1008	34.5875	2.875	-2.88376	0.00190757	ENSSSCG00000021954	TAS2R39
ENSSSCT00000010867	4132	3.325	15.93	2.04395	0.00193735	ENSSSCG00000009917	SPPL3
ENSSSCT00000002288	756	4.83	82.48	3.03025	0.00202578	ENSSSCG00000002045	-
ENSSSCT00000003798	5550	2.225	17.035	2.39267	0.0021928	ENSSSCG00000003423	DRAXIN
ENSSSCT00000017249	8645	2.3875	0.0975	-3.08541	0.0021962	ENSSSCG00000015841	TEX15
ENSSSCT00000036437	609	0	49.0325	3.34534	0.00239453	ENSSSCG00000025026	IFN-ALPHA-8
ENSSSCT00000012454	1371	62.235	268.485	1.85466	0.00239522	ENSSSCG00000011376	CCDC36
ENSSSCT00000023372	3251	2.5075	52.1875	3.11389	0.00240397	ENSSSCG00000029771	-
ENSSSCT00000018321	1936	0.67	21.2775	3.17749	0.00245712	ENSSSCG00000016826	RAD1
ENSSSCT00000006323	5837	2.7775	0	-3.3516	0.00248989	ENSSSCG00000005751	COL5A1
ENSSSCT00000005288	5800	3.705	20.255	2.06528	0.00255338	ENSSSCG00000004789	THBS1
ENSSSCT00000025063	5535	1.2475	7.3425	2.15074	0.00262754	ENSSSCG00000022521	DPY19L3
ENSSSCT00000007408	3939	3.7825	0	-3.3324	0.00265463	ENSSSCG00000006762	AP4B1
ENSSSCT00000006942	2046	10.85	0.5425	-3.02537	0.00266017	ENSSSCG00000006334	RGS5
ENSSSCT00000036684	4944	117.12	41.0125	-1.59591	0.002954	ENSSSCG00000010497	ENTPD1
ENSSSCT00000030556	2862	33.4075	13.075	-1.33428	0.00310912	ENSSSCG00000027877	TLR10
ENSSSCT00000023835	4595	1.38	9.135	2.30632	0.00331179	ENSSSCG00000030281	-
ENSSSCT00000007700	2478	6.6675	0	-3.2797	0.00333062	ENSSSCG00000007031	POLB
ENSSSCT00000031766	3893	7.2975	41.2725	2.10329	0.0033776	ENSSSCG00000029391	TMEM256-PLSCR3
ENSSSCT00000029120	3452	5.395	114.797	3.03383	0.0035197	ENSSSCG00000026829	MYNN
ENSSSCT00000025377	2319	6.33	0	-3.2432	0.00360083	ENSSSCG00000026324	CRLF2
ENSSSCT00000007278	5152	9.19	39.385	1.81817	0.00365756	ENSSSCG00000006642	FAM63A
ENSSSCT00000016362	3673	2.97	19.195	2.32229	0.0036853	ENSSSCG00000014998	AASDHPPT
ENSSSCT00000014737	3181	4.85	0	-3.22534	0.00389495	ENSSSCG00000013491	TJP3
ENSSSCT00000016273	3236	78.0125	30.49	-1.32129	0.0039628	ENSSSCG00000014917	CCDC81
ENSSSCT00000006152	1084	13.0975	444.125	3.1334	0.0039672	ENSSSCG00000005595	RPL35
ENSSSCT00000007242	2664	0	8.4375	3.22427	0.00398814	ENSSSCG00000006609	TCHHL1
ENSSSCT00000031365	2664	0	8.4375	3.22427	0.00398814	ENSSSCG00000021787	-
ENSSSCT00000023429	5084	3058.21	940.71	-1.72009	0.00401613	ENSSSCG00000025276	-
ENSSSCT00000016755	2975	9.03	96.8825	2.62591	0.0041938	ENSSSCG00000015380	CDCA7L
ENSSSCT00000035220	546	164.287	40.175	-1.91546	0.00425189	ENSSSCG00000022426	IFN-ALPHA-17
ENSSSCT00000004853	1422	1.055	22.83	2.95877	0.00434111	ENSSSCG00000004390	SESN1
ENSSSCT00000016434	1521	11.1225	0	-3.19555	0.00438207	ENSSSCG00000015068	APOA4
ENSSSCT00000034040	2770	0	7.1125	3.18636	0.00439874	ENSSSCG00000006605	RPTN
ENSSSCT00000027338	5745	15.0675	44.83	1.4237	0.00455733	ENSSSCG00000024295	SIAH2
ENSSSCT00000015032	5432	10.5075	3.5575	-1.55457	0.004684	ENSSSCG00000013758	ZSWIM4
ENSSSCT00000007246	1512	1.3175	22.2225	2.95401	0.0048191	ENSSSCG00000006612	S100A10
ENSSSCT00000018369	1938	0	11.9575	3.16583	0.0048981	ENSSSCG00000016866	GHR
ENSSSCT00000032005	2873	5.6475	0	-3.15722	0.00498502	ENSSSCG00000027127	MAP2K2
ENSSSCT00000010082	4816	8.575	1.65	-2.23086	0.00518412	ENSSSCG00000009208	HERC3
ENSSSCT00000013051	818	22.0775	0	-3.13148	0.0051943	ENSSSCG00000011927	UBE2B
ENSSSCT00000033039	3625	8.71	24.1775	1.42057	0.00519986	ENSSSCG00000009584	SEMA4D
ENSSSCT00000005480	1713	1.165	17.955	2.64787	0.00527216	ENSSSCG00000004968	PAQR5
ENSSSCT00000017801	1304	11.0975	0	-3.1184	0.00535862	ENSSSCG00000016346	-
ENSSSCT00000017350	7277	5.3875	28.325	2.01719	0.00541959	ENSSSCG00000015934	PPIG
ENSSSCT00000000074	8181	0.755	39.985	3.11651	0.00554087	ENSSSCG00000000068	EP300
ENSSSCT00000016788	2824	9.215	145.355	2.8372	0.00561906	ENSSSCG00000015413	FGL2
ENSSSCT00000014652	3614	15.37	4.605	-1.63965	0.00564754	ENSSSCG00000013411	WEE1
ENSSSCT00000024951	2692	9.41	28.0625	1.42687	0.00577012	ENSSSCG00000022787	RABIF
ENSSSCT00000011738	4273	4.32	0.285	-2.82213	0.00585607	ENSSSCG00000010727	GPR26
ENSSSCT00000014002	1161	18.235	0	-3.11854	0.00597897	ENSSSCG00000028939	-
ENSSSCT00000003500	937	17.32	0	-3.07506	0.00622334	ENSSSCG00000003153	FTL
ENSSSCT00000012505	3166	2.3175	16.945	2.37566	0.00644135	ENSSSCG00000011425	-
ENSSSCT00000015888	2462	9.0975	0.9425	-2.57075	0.00658764	ENSSSCG00000014538	MGAT1
ENSSSCT00000026131	4462	2.4125	12.3425	2.04651	0.00660606	ENSSSCG00000022940	G3BP2
ENSSSCT00000016815	2743	10.2075	42.6975	1.79116	0.00667088	ENSSSCG00000015435	NAMPT
ENSSSCT00000014022	3063	4.0475	0	-3.04332	0.0068516	ENSSSCG00000012828	-
ENSSSCT00000011646	1353	24.19	2.4575	-2.55182	0.00686948	ENSSSCG00000010647	ADRB1
ENSSSCT00000006446	966	5.23	42.35	2.47379	0.00698183	ENSSSCG00000024890	-
ENSSSCT00000024455	5529	3.255	0	-3.06526	0.00700436	ENSSSCG00000025111	-
ENSSSCT00000005650	2229	58.91	142.482	1.17484	0.00737511	ENSSSCG00000005125	LRRC19
ENSSSCT00000008870	5187	0.6125	5.205	2.51586	0.0073967	ENSSSCG00000008097	TTL
ENSSSCT00000005755	4833	10.6525	43.46	1.79135	0.00746574	ENSSSCG00000005222	SLC1A1
ENSSSCT00000009314	793	20.3575	0	-3.00956	0.00757398	ENSSSCG00000008511	-
ENSSSCT00000031165	930	0	22.0875	3.00935	0.00762993	ENSSSCG00000023644	-
ENSSSCT00000033698	2498	4.9675	0	-3.01336	0.00767139	ENSSSCG00000008675	LETM1
ENSSSCT00000028555	1737	53.8825	19.7	-1.48896	0.00776014	ENSSSCG00000023639	NRM
ENSSSCT00000015019	4531	2.5975	9.5125	1.73742	0.00777687	ENSSSCG00000013745	FARSA
ENSSSCT00000022831	2214	247.268	123.703	-1.08889	0.00797559	ENSSSCG00000030591	-
ENSSSCT00000005342	2700	22.365	6.835	-1.60605	0.00810066	ENSSSCG00000004840	OTUD7A
ENSSSCT00000024426	2794	6.4375	37.6275	2.15771	0.00810614	ENSSSCG00000009967	PITPNB
ENSSSCT00000013868	2468	16.41	45.615	1.37371	0.00841267	ENSSSCG00000012686	MOSPD1
ENSSSCT00000027521	1751	6.855	26.7425	1.79366	0.00845095	ENSSSCG00000025030	-
ENSSSCT00000001708	1439	8.33	34.18	1.76141	0.00882972	ENSSSCG00000001533	TAF11
ENSSSCT00000025729	4787	3.5725	0.2175	-2.73222	0.00903722	ENSSSCG00000029199	SCN4B
ENSSSCT00000010974	3326	4.8275	0.265	-2.69684	0.00920077	ENSSSCG00000010017	SMTN
ENSSSCT00000033940	1735	0	9.3075	2.94429	0.00926913	ENSSSCG00000012110	MID1
ENSSSCT00000012727	1823	0	11.225	2.95466	0.00940409	ENSSSCG00000011630	ACKR4
ENSSSCT00000006852	846	0	23.225	2.93177	0.00966263	ENSSSCG00000006253	-
ENSSSCT00000006673	1696	9.8225	33.0075	1.60304	0.00974676	ENSSSCG00000006082	-
ENSSSCT00000015441	3591	2.9025	0	-2.92206	0.00980513	ENSSSCG00000014137	HAPLN1
ENSSSCT00000013182	2337	0	6.3075	2.91916	0.00983749	ENSSSCG00000012050	RCAN1
ENSSSCT00000013087	1021	60.5925	19.04	-1.60291	0.00983907	ENSSSCG00000011961	TFG
ENSSSCT00000003238	1620	30.59	70.995	1.09774	0.0101969	ENSSSCG00000002931	ZNF565
ENSSSCT00000000176	2123	1.265	13.6925	2.49918	0.0102738	ENSSSCG00000000167	RIC8B
ENSSSCT00000029161	819	17.0125	0	-2.90021	0.0104958	ENSSSCG00000028997	-
ENSSSCT00000027150	2142	4.05	28.395	2.13843	0.010692	ENSSSCG00000023007	CH242-427J19.1
ENSSSCT00000003945	2190	6.99	0	-2.91063	0.0108175	ENSSSCG00000003551	PAQR7
ENSSSCT00000029439	2948	0	5.8475	2.89128	0.010909	ENSSSCG00000004720	-
ENSSSCT00000011171	1590	92.9175	43.96	-1.1407	0.0109419	ENSSSCG00000010205	PHYHIPL
ENSSSCT00000011433	2620	13.0775	2.6575	-2.02296	0.0110157	ENSSSCG00000010448	FAS
ENSSSCT00000033522	3333	9.6075	1.27	-2.46516	0.0111703	ENSSSCG00000011795	IGF2BP2
ENSSSCT00000018159	3305	4.9825	0	-2.89563	0.0112836	ENSSSCG00000016678	NOD1
ENSSSCT00000035207	3824	6.2025	21.3325	1.48457	0.0114715	ENSSSCG00000007079	FLRT3
ENSSSCT00000003489	1428	58.765	26.0975	-1.17844	0.0118165	ENSSSCG00000003145	FUT2
ENSSSCT00000012457	1840	9.73	111.295	2.53693	0.0118423	ENSSSCG00000011379	KLHDC8B
ENSSSCT00000024447	930	8.5675	46.8325	2.07543	0.0118662	ENSSSCG00000022817	-
ENSSSCT00000004133	4019	1.685	9.3225	1.95444	0.0119426	ENSSSCG00000003733	KLHL14
ENSSSCT00000029004	4241	121.123	7.7575	-2.67535	0.0120888	ENSSSCG00000030413	PIK3CA
ENSSSCT00000006787	1421	10.095	0	-2.85937	0.0121153	ENSSSCG00000006193	TRAM1
ENSSSCT00000013725	1172	0	19.215	2.86319	0.0121549	ENSSSCG00000012553	RIPPLY1
ENSSSCT00000007127	1564	9.8125	0	-2.86692	0.0121825	ENSSSCG00000006507	-
ENSSSCT00000003015	6359	7.805	19.5825	1.18711	0.012767	ENSSSCG00000002721	-
ENSSSCT00000028063	4235	248.315	116.34	-1.15917	0.0128534	ENSSSCG00000025651	GFM1
ENSSSCT00000006473	4639	2.08	0	-2.8249	0.0128997	ENSSSCG00000005894	-
ENSSSCT00000026950	3501	6.965	33.9925	1.95278	0.012911	ENSSSCG00000030216	-
ENSSSCT00000000321	996	0	16.085	2.82227	0.0129127	ENSSSCG00000000300	NEUROD4
ENSSSCT00000022582	3767	5.455	0.5125	-2.46254	0.0130954	ENSSSCG00000028101	-
ENSSSCT00000006117	942	0	14.5525	2.80761	0.0131063	ENSSSCG00000028987	-
ENSSSCT00000023445	2338	11.105	0.39	-2.72753	0.0131399	ENSSSCG00000022380	-
ENSSSCT00000017258	5362	10.055	4.0425	-1.37245	0.0131841	ENSSSCG00000015850	DUSP4
ENSSSCT00000013163	678	0	23.75	2.7952	0.0135585	ENSSSCG00000012031	CLDN17
ENSSSCT00000030933	4838	17.06	181.165	2.44045	0.0135875	ENSSSCG00000022396	BLZF1
ENSSSCT00000018047	1018	53.7925	120.205	1.08789	0.0137047	ENSSSCG00000016577	ATP6V1F
ENSSSCT00000016416	2815	0	5.17	2.80265	0.0137445	ENSSSCG00000015050	ZW10
ENSSSCT00000005143	7390	1.8675	0.115	-2.59891	0.0137501	ENSSSCG00000004658	FBN1
ENSSSCT00000004794	1086	10.8	0	-2.80061	0.0137836	ENSSSCG00000004338	FUT9
ENSSSCT00000029360	6794	2.2825	0.15	-2.61656	0.0137875	ENSSSCG00000006155	ZBTB10
ENSSSCT00000000898	945	21.6475	1.605	-2.6074	0.0139066	ENSSSCG00000021948	-
ENSSSCT00000003002	3207	1.3475	8.48	2.02498	0.0140628	ENSSSCG00000002708	-
ENSSSCT00000018204	7591	6.555	15.57	1.09797	0.0141413	ENSSSCG00000016723	URGCP
ENSSSCT00000004203	1439	8.395	0	-2.79988	0.0141712	ENSSSCG00000003798	SERBP1
ENSSSCT00000029484	6839	3.525	17.165	1.91001	0.0142435	ENSSSCG00000027503	OSBPL8
ENSSSCT00000032228	2679	11.005	30.1825	1.2767	0.0142604	ENSSSCG00000025102	-
ENSSSCT00000003279	1923	8.8075	0.485	-2.60701	0.0143158	ENSSSCG00000002956	PSMD8
ENSSSCT00000007216	1772	13.2775	1.275	-2.45913	0.0147089	ENSSSCG00000006587	PGLYRP4
ENSSSCT00000011260	3156	3.3725	0	-2.78445	0.0147295	ENSSSCG00000010288	DNAJB12
ENSSSCT00000024435	2407	5.8375	0	-2.78975	0.0147453	ENSSSCG00000026593	-
ENSSSCT00000018621	3616	1.2775	8.49	2.12615	0.0147517	ENSSSCG00000017103	SRD5A1
ENSSSCT00000025712	1980	6.4975	0	-2.77965	0.0150282	ENSSSCG00000029641	ZSCAN10
ENSSSCT00000033235	5641	73.1725	28.305	-1.38171	0.0151769	ENSSSCG00000011102	NRP1
ENSSSCT00000016059	957	31.0625	4.72	-2.16085	0.0152483	ENSSSCG00000014708	-
ENSSSCT00000008130	3472	8.605	2.315	-1.81185	0.0153063	ENSSSCG00000007427	ZSWIM3
ENSSSCT00000011071	1146	12.05	0	-2.76063	0.0156959	ENSSSCG00000010110	-
ENSSSCT00000025359	756	3.305	37.5175	2.30486	0.0158254	ENSSSCG00000025104	-
ENSSSCT00000029033	3630	2.9575	0	-2.75419	0.0159057	ENSSSCG00000024837	SYT12
ENSSSCT00000010709	282	16.2375	231.928	2.51691	0.0159197	ENSSSCG00000009767	-
ENSSSCT00000001902	1978	23.52	6.81	-1.68792	0.0164881	ENSSSCG00000001702	SLC35B2
ENSSSCT00000002853	978	0	15.5825	2.72438	0.0168422	ENSSSCG00000024849	-
ENSSSCT00000024054	785	3.86	43.82	2.40692	0.0168685	ENSSSCG00000021955	-
ENSSSCT00000010091	1430	0	13.545	2.73815	0.0169106	ENSSSCG00000009216	SPP1
ENSSSCT00000012762	3526	2.0425	33.555	2.58627	0.0169159	ENSSSCG00000011658	-
ENSSSCT00000001801	1609	1.54	13.2375	2.25919	0.0171715	ENSSSCG00000001620	MDFI
ENSSSCT00000009333	2413	6.18	0.375	-2.52832	0.0172853	ENSSSCG00000008529	YPEL5
ENSSSCT00000015978	1827	10.15	1.2325	-2.29352	0.0173446	ENSSSCG00000014627	SMPD1
ENSSSCT00000029046	5969	4.0325	14.8925	1.6201	0.0174641	ENSSSCG00000022168	APBB2
ENSSSCT00000016433	2079	0	7.2575	2.71679	0.0174873	ENSSSCG00000015067	APOA5
ENSSSCT00000015322	2637	0	4.445	2.69846	0.0177281	ENSSSCG00000014027	GRM6
ENSSSCT00000009178	8922	2.3	0.095	-2.60863	0.0177475	ENSSSCG00000008382	-
ENSSSCT00000015600	2106	23.13	57.2475	1.18384	0.017885	ENSSSCG00000014277	IRF1
ENSSSCT00000014414	951	5.1425	29.085	2.06467	0.0179683	ENSSSCG00000013194	OR5AK2
ENSSSCT00000019611	3586	0.63	6.275	2.32559	0.0181544	ENSSSCG00000018016	MAP2K4
ENSSSCT00000019029	4504	2.095	0	-2.69773	0.0181986	ENSSSCG00000017478	RAPGEFL1
ENSSSCT00000016572	4517	3.035	0	-2.7022	0.0186185	ENSSSCG00000015206	CCDC15
ENSSSCT00000017198	2603	8.7525	42.095	1.82384	0.0186363	ENSSSCG00000015795	CCDC110
ENSSSCT00000007957	1608	22.845	7.3175	-1.57137	0.0186884	ENSSSCG00000007272	CHMP4B
ENSSSCT00000032475	5266	0	1.9475	2.67362	0.0188345	ENSSSCG00000029168	KIAA0430
ENSSSCT00000010967	3896	0.235	4.4225	2.47263	0.0188466	ENSSSCG00000010010	-
ENSSSCT00000011154	3828	2.8075	0	-2.68952	0.0189269	ENSSSCG00000010188	ABCB10
ENSSSCT00000004411	1806	2.7475	15.36	2.09576	0.0189593	ENSSSCG00000003989	-
ENSSSCT00000035723	2599	14.56	3.395	-1.86167	0.018991	ENSSSCG00000012624	SLC25A43
ENSSSCT00000016310	2000	4.7075	0	-2.67962	0.0189957	ENSSSCG00000014951	PANX1
ENSSSCT00000019547	3718	3.8675	0.235	-2.5123	0.0192267	ENSSSCG00000017963	-
ENSSSCT00000017207	3232	0	5.2025	2.68011	0.0195431	ENSSSCG00000015801	TLR3
ENSSSCT00000016345	3411	0	3.84	2.66721	0.019691	ENSSSCG00000014983	MMP20
ENSSSCT00000018170	2430	42.4375	17.3875	-1.26727	0.0199412	ENSSSCG00000016689	TRIL
ENSSSCT00000033593	3862	0	3.03	2.65934	0.0199564	ENSSSCG00000016885	ITGA1
ENSSSCT00000015946	942	33.7675	7.36	-1.81324	0.0200333	ENSSSCG00000028704	-
ENSSSCT00000027464	2145	11.67	2.375	-2.03036	0.0200752	ENSSSCG00000025717	HIC1
ENSSSCT00000007467	4014	5.88	1.215	-1.91376	0.0200843	ENSSSCG00000006816	AHCYL1
ENSSSCT00000006854	6541	0.56	4.0775	2.18813	0.0201816	ENSSSCG00000006255	RP1
ENSSSCT00000006445	942	53.025	16.595	-1.65315	0.0202865	ENSSSCG00000025516	-
ENSSSCT00000023056	1402	8.395	0	-2.65734	0.0205077	ENSSSCG00000023103	-
ENSSSCT00000035081	882	15.09	0	-2.65734	0.0205077	ENSSSCG00000001405	LTB
ENSSSCT00000012307	1467	54.0575	25.5375	-1.08419	0.0207613	ENSSSCG00000011240	-
ENSSSCT00000016697	1312	11.2225	0.7575	-2.47031	0.0209886	ENSSSCG00000015324	GNG11
ENSSSCT00000023723	4082	6.0875	1.325	-1.94142	0.0210307	ENSSSCG00000030597	HAPLN3
ENSSSCT00000004963	3575	0.2575	4.265	2.40941	0.0212365	ENSSSCG00000004492	SLC14A1
ENSSSCT00000024196	3587	7.2475	0.9925	-2.30634	0.0212892	ENSSSCG00000020747	-
ENSSSCT00000028805	4538	10.2125	23.0425	1.07041	0.0212942	ENSSSCG00000024113	ZNF583
ENSSSCT00000002198	2415	0	6.2325	2.64237	0.021333	ENSSSCG00000001965	-
ENSSSCT00000033577	462	64.38	204.838	1.53883	0.0213772	ENSSSCG00000031022	IFN-DELTA-7
ENSSSCT00000001167	855	13.65	0	-2.63294	0.0214371	ENSSSCG00000001072	-
ENSSSCT00000030730	574	37.6975	0	-2.64462	0.0214475	ENSSSCG00000025224	-
ENSSSCT00000023675	4871	8.6325	24.455	1.30857	0.0214938	ENSSSCG00000025464	ORAI1
ENSSSCT00000006611	2955	0.88	8.075	2.31695	0.0216648	ENSSSCG00000006024	EBAG9
ENSSSCT00000015097	960	1.7325	22.775	2.44051	0.0218188	ENSSSCG00000013819	-
ENSSSCT00000016066	936	0	15.9275	2.62529	0.0218579	ENSSSCG00000014715	-
ENSSSCT00000013052	3934	35.22	18.83	-1.00813	0.021924	ENSSSCG00000011928	CCDC80
ENSSSCT00000022917	939	6.77	34.755	2.11251	0.0220707	ENSSSCG00000021302	-
ENSSSCT00000009850	1149	16.0575	62.6575	1.68959	0.0221367	ENSSSCG00000008993	NPY2R
ENSSSCT00000024970	1209	0.885	16.73	2.44396	0.0222186	ENSSSCG00000023348	C2CD4D
ENSSSCT00000031215	945	1.5925	26.155	2.47084	0.0222505	ENSSSCG00000029373	OR2T1
ENSSSCT00000031754	4675	0	2.3825	2.61455	0.0223415	ENSSSCG00000020912	-
ENSSSCT00000017320	3173	2.6925	0	-2.61288	0.0225264	ENSSSCG00000015907	GALNT3
ENSSSCT00000010407	2065	3.2025	14.81	1.82423	0.0226079	ENSSSCG00000009491	TGDS
ENSSSCT00000009093	2625	3.7225	0	-2.615	0.0226316	ENSSSCG00000008302	FBXO41
ENSSSCT00000012589	3827	2.48	0	-2.615	0.0226316	ENSSSCG00000011504	EOGT
ENSSSCT00000015081	939	12.565	0	-2.615	0.0226316	ENSSSCG00000013804	-
ENSSSCT00000023021	2550	0	4.7325	2.60992	0.0226946	ENSSSCG00000022246	-
ENSSSCT00000014363	954	3.9775	28.27	2.04766	0.0227147	ENSSSCG00000022662	-
ENSSSCT00000007547	4254	23.62	66.5225	1.35678	0.0229169	ENSSSCG00000006892	DNTTIP2
ENSSSCT00000031768	1317	7.9675	0	-2.60933	0.022946	ENSSSCG00000003067	-
ENSSSCT00000001711	3278	2.22	8.895	1.85058	0.0229481	ENSSSCG00000001536	-
ENSSSCT00000006687	4564	199.555	108.088	-1.01414	0.023118	ENSSSCG00000006096	INTS8
ENSSSCT00000015611	2553	6.61	0.4825	-2.45432	0.0231222	ENSSSCG00000014288	GDF9
ENSSSCT00000018207	3411	3.7775	0	-2.61239	0.0232157	ENSSSCG00000016726	ADCY1
ENSSSCT00000033787	4532	2.11	0.0125	-2.60402	0.0233586	ENSSSCG00000010151	LYST
ENSSSCT00000016118	969	11.58	0	-2.60199	0.0233587	ENSSSCG00000014767	OR51D1
ENSSSCT00000016945	5326	1.67	0	-2.60199	0.0233587	ENSSSCG00000015555	LAMC1
ENSSSCT00000017897	3292	7.49	1.555	-1.90825	0.0235751	ENSSSCG00000016436	CHPF2
ENSSSCT00000034495	2087	16.035	41.7375	1.17962	0.0236675	ENSSSCG00000010453	IFIT1
ENSSSCT00000023671	2356	4.2475	26.445	2.05727	0.0238837	ENSSSCG00000027710	PDZD3
ENSSSCT00000000338	939	29.945	7.61	-1.86211	0.0240125	ENSSSCG00000028989	-
ENSSSCT00000014246	919	17.265	0	-2.59675	0.0240383	ENSSSCG00000013033	BAD
ENSSSCT00000011679	1783	20.4625	5.075	-1.82151	0.0241373	ENSSSCG00000010678	NANOS1
ENSSSCT00000031199	3249	4.295	0.3275	-2.42423	0.0242121	ENSSSCG00000022860	SASH1
ENSSSCT00000031872	2733	0	4.3125	2.58098	0.0242562	ENSSSCG00000022192	-
ENSSSCT00000019345	5883	13.685	5.92	-1.21894	0.0243424	ENSSSCG00000017773	-
ENSSSCT00000009978	4970	5.6225	22.4975	1.64837	0.0244428	ENSSSCG00000009111	SYNPO2
ENSSSCT00000025705	2011	0	6.2925	2.57863	0.024498	ENSSSCG00000023633	-
ENSSSCT00000001986	4736	2.875	0	-2.58808	0.0246462	ENSSSCG00000001771	RASGRF1
ENSSSCT00000033337	3971	2.3775	0	-2.58087	0.0246925	ENSSSCG00000028063	TACC2
ENSSSCT00000002616	5765	33.8	86.27	1.19817	0.0253313	ENSSSCG00000002352	ZNF410
ENSSSCT00000005961	954	16.2525	0	-2.57319	0.0254235	ENSSSCG00000005418	-
ENSSSCT00000022558	2149	1.495	12.8725	2.13922	0.0254249	ENSSSCG00000025021	MALL
ENSSSCT00000013477	5812	2.265	0	-2.57333	0.0254476	ENSSSCG00000012324	IQSEC2
ENSSSCT00000026580	3015	3.4025	0	-2.56693	0.0255027	ENSSSCG00000029697	FAM120B
ENSSSCT00000012037	3303	7.105	1.4975	-1.87413	0.0255863	ENSSSCG00000010996	BAG1
ENSSSCT00000004241	972	0	13.6175	2.55747	0.0256673	ENSSSCG00000003832	TACSTD2
ENSSSCT00000024857	8681	16.985	8.7925	-1.05414	0.025684	ENSSSCG00000029723	PHRF1
ENSSSCT00000013844	4790	2.73	10.925	1.69707	0.0257452	ENSSSCG00000012663	ENOX2
ENSSSCT00000033156	7012	0	1.81	2.56371	0.0257643	ENSSSCG00000012591	AMOT
ENSSSCT00000011666	4565	4.2575	36.7925	2.22111	0.0258102	ENSSSCG00000010665	-
ENSSSCT00000015476	565	22.1775	101.975	1.73767	0.0258293	ENSSSCG00000014167	-
ENSSSCT00000005524	1584	0	8.1625	2.55402	0.0260067	ENSSSCG00000005008	POLE2
ENSSSCT00000011440	1407	11.9	0.6975	-2.41231	0.0260575	ENSSSCG00000010454	IFIT5
ENSSSCT00000003474	3987	5.235	1.0775	-1.92009	0.0262153	ENSSSCG00000003133	GRIN2D
ENSSSCT00000004650	6028	2.1075	0.195	-2.35757	0.0262828	ENSSSCG00000004209	PTPRK
ENSSSCT00000029027	2295	4.49	0	-2.55222	0.0264027	ENSSSCG00000027273	CMTR2
ENSSSCT00000029799	3692	22.0625	59.77	1.27429	0.0264111	ENSSSCG00000028656	-
ENSSSCT00000022612	957	1.4675	14.5	2.54858	0.026423	ENSSSCG00000021014	-
ENSSSCT00000006985	2713	3.2725	0	-2.55056	0.0265259	ENSSSCG00000006374	CD244
ENSSSCT00000032518	837	0	22.3675	2.54975	0.026652	ENSSSCG00000028839	RTP3
ENSSSCT00000027243	2913	3.3875	0	-2.54476	0.0268938	ENSSSCG00000026657	-
ENSSSCT00000025358	2802	3.32	0	-2.54337	0.0269065	ENSSSCG00000022504	-
ENSSSCT00000008599	1377	0	9.82	2.53735	0.0271409	ENSSSCG00000007849	CRYM
ENSSSCT00000011248	6764	4.065	0.7575	-2.02964	0.0271439	ENSSSCG00000010276	UNC5B
ENSSSCT00000016543	945	1.2175	22.3525	2.36833	0.0274143	ENSSSCG00000015177	-
ENSSSCT00000024905	2196	0	6.9775	2.538	0.0274361	ENSSSCG00000027056	-
ENSSSCT00000029290	6092	2.4975	0.28	-2.2034	0.0275513	ENSSSCG00000024373	TRIP12
ENSSSCT00000000253	2043	11.4075	1.525	-2.13758	0.0276746	ENSSSCG00000000234	GRASP
ENSSSCT00000005503	3725	8.9025	1.1725	-2.14145	0.0278546	ENSSSCG00000004989	-
ENSSSCT00000024231	2194	3.7175	182.305	2.53308	0.0279191	ENSSSCG00000028157	-
ENSSSCT00000007920	2596	6.705	0.4175	-2.42052	0.0281243	ENSSSCG00000007239	-
ENSSSCT00000001020	4068	0	2.505	2.5174	0.0281987	ENSSSCG00000000934	LRRIQ1
ENSSSCT00000003824	1425	0	8.8925	2.51613	0.0285128	ENSSSCG00000003444	-
ENSSSCT00000026626	2327	10.405	1.955	-1.98615	0.0285602	ENSSSCG00000030301	MRPL36
ENSSSCT00000000326	945	25.8825	5.4275	-1.89038	0.0287186	ENSSSCG00000022245	-
ENSSSCT00000010951	7301	2.165	0.28	-2.18287	0.0291549	ENSSSCG00000009994	MTMR3
ENSSSCT00000005100	1393	1.0825	11.795	2.29374	0.029218	ENSSSCG00000004618	ARPP19
ENSSSCT00000025096	3769	4.4975	24.6025	1.88314	0.0292353	ENSSSCG00000022173	ANKRD50
ENSSSCT00000036442	1546	11.0875	1.0325	-2.38619	0.0292894	ENSSSCG00000012440	PGK1
ENSSSCT00000024673	1397	61.1125	269.77	1.77541	0.0298814	ENSSSCG00000026739	-
ENSSSCT00000024357	945	4.955	40.9375	2.18633	0.0302617	ENSSSCG00000022720	-
ENSSSCT00000017975	4314	2.6075	0	-2.49563	0.0303647	ENSSSCG00000016510	UBN2
ENSSSCT00000005753	903	10.9125	67.405	1.99748	0.0306506	ENSSSCG00000005220	PLPP6
ENSSSCT00000014390	954	0	12.7775	2.48223	0.0306662	ENSSSCG00000013170	OR6Q1
ENSSSCT00000002883	942	3	22.9025	2.09737	0.0307494	ENSSSCG00000028324	-
ENSSSCT00000002618	2126	0.455	7.4075	2.29828	0.0309624	ENSSSCG00000002354	COQ6
ENSSSCT00000010233	1878	0.6925	12.4425	2.38844	0.0310627	ENSSSCG00000009337	-
ENSSSCT00000006406	2535	408.998	128.82	-1.57019	0.031123	ENSSSCG00000005828	EGFL7
ENSSSCT00000031582	3178	0.2925	6.925	2.38907	0.0311608	ENSSSCG00000028343	MRPL9
ENSSSCT00000001734	3814	4.6275	0.6325	-2.16731	0.0311797	ENSSSCG00000001556	MAPK14
ENSSSCT00000010192	1026	13.8175	0	-2.48079	0.0314007	ENSSSCG00000009304	-
ENSSSCT00000022765	3897	2.295	11.6575	1.86699	0.0317311	ENSSSCG00000030305	SLC15A2
ENSSSCT00000015004	1637	0	6.3825	2.46295	0.0319408	ENSSSCG00000013730	KLF1
ENSSSCT00000000984	2982	2.89	13.13	1.6548	0.0319917	ENSSSCG00000000900	-
ENSSSCT00000010408	4328	2.5875	0.275	-2.28952	0.0320016	ENSSSCG00000009492	GPR180
ENSSSCT00000023635	1977	0	5.7025	2.46437	0.0320255	ENSSSCG00000022731	-
ENSSSCT00000010447	783	0	19.0925	2.46484	0.0320944	ENSSSCG00000009529	-
ENSSSCT00000014026	9728	0.395	2.6825	2.10307	0.0321303	ENSSSCG00000012832	MXRA5
ENSSSCT00000031306	4617	2.0625	7.815	1.63904	0.0321904	ENSSSCG00000025166	-
ENSSSCT00000027639	2310	0.55	9.81	2.37072	0.0324142	ENSSSCG00000022721	CDH16
ENSSSCT00000012070	4173	0	2.1125	2.45351	0.0324227	ENSSSCG00000011028	EPC1
ENSSSCT00000027044	2318	0	4.94	2.45779	0.0326121	ENSSSCG00000024292	-
ENSSSCT00000011077	1553	8.92	0.8475	-2.30238	0.0328762	ENSSSCG00000010116	SLC25A1
ENSSSCT00000005471	805	18.4875	0	-2.45822	0.0330169	ENSSSCG00000004959	CALML4
ENSSSCT00000018112	2458	1.4625	10.865	2.07632	0.0331247	ENSSSCG00000016634	CAV1
ENSSSCT00000017120	1945	13.9175	3.89	-1.61072	0.0331954	ENSSSCG00000015720	BIN1
ENSSSCT00000015531	2714	2.735	0	-2.44894	0.0332315	ENSSSCG00000014213	KCNN2
ENSSSCT00000028867	1266	6.5875	0	-2.44894	0.0332315	ENSSSCG00000027106	SSTR3
ENSSSCT00000005896	1780	5.8875	0	-2.45479	0.033284	ENSSSCG00000005356	DCAF10
ENSSSCT00000022275	522	3.86	42.4075	2.24934	0.0333075	ENSSSCG00000022907	-
ENSSSCT00000016258	4793	66.0775	232.963	1.53154	0.0334007	ENSSSCG00000014903	CCDC90B
ENSSSCT00000011291	3307	18.9475	7.7375	-1.29119	0.0334703	ENSSSCG00000010314	AP3M1
ENSSSCT00000025540	3335	5.8675	1.04	-2.05989	0.0335517	ENSSSCG00000029552	-
ENSSSCT00000002902	969	19.115	1.11	-2.33574	0.0337234	ENSSSCG00000002615	-
ENSSSCT00000027221	4650	3.3325	10.1375	1.29379	0.0338689	ENSSSCG00000013008	CDCA5
ENSSSCT00000017294	6007	0	1.5925	2.43996	0.0338765	ENSSSCG00000015882	BAZ2B
ENSSSCT00000004488	1116	8.6675	0	-2.44257	0.033919	ENSSSCG00000004059	-
ENSSSCT00000007769	3714	0.3275	4.115	2.26865	0.0340138	ENSSSCG00000007097	SEC23B
ENSSSCT00000029176	752	0	18.9475	2.43738	0.0341104	ENSSSCG00000027428	ENHO
ENSSSCT00000028895	5313	8.6925	28.5025	1.42571	0.0342278	ENSSSCG00000027426	BCL3
ENSSSCT00000015889	2715	11.0775	89.5875	2.12111	0.0343029	ENSSSCG00000014539	ZFP62
ENSSSCT00000024865	1119	4.1225	22.8225	1.95345	0.0343042	ENSSSCG00000021332	PAX8
ENSSSCT00000011147	981	9.8775	0	-2.43627	0.0343994	ENSSSCG00000010181	C1orf198
ENSSSCT00000026027	1701	4.82	0	-2.42926	0.0347911	ENSSSCG00000025078	-
ENSSSCT00000035135	785	14.665	0	-2.43248	0.0348022	ENSSSCG00000025822	SFRP1
ENSSSCT00000022966	3729	0	2.585	2.42327	0.0351051	ENSSSCG00000024213	-
ENSSSCT00000013814	3714	6.925	1.365	-1.87459	0.0354359	ENSSSCG00000012633	IL13RA1
ENSSSCT00000003066	1861	0	5.9175	2.41951	0.0354911	ENSSSCG00000002768	CENPT
ENSSSCT00000006894	3722	2.0225	9.115	1.77584	0.0355619	ENSSSCG00000006290	SLC19A2
ENSSSCT00000002086	654	35.6775	138.27	1.63898	0.0356461	ENSSSCG00000001861	-
ENSSSCT00000030733	2493	3.465	0.16	-2.42077	0.0356605	ENSSSCG00000030652	-
ENSSSCT00000014187	637	16.3725	0	-2.41721	0.0357399	ENSSSCG00000012979	RNASEH2C
ENSSSCT00000004009	1629	20.7125	5.6925	-1.69643	0.0358191	ENSSSCG00000003614	-
ENSSSCT00000035347	2427	0	5.65	2.41771	0.0359627	ENSSSCG00000001435	AGPAT1
ENSSSCT00000026375	1899	38.36	86.82	1.02724	0.0360194	ENSSSCG00000023038	-
ENSSSCT00000001243	933	13.615	0	-2.41757	0.0360914	ENSSSCG00000001147	-
ENSSSCT00000019070	1217	2.3125	17.1575	2.0714	0.0362869	ENSSSCG00000017516	SP2
ENSSSCT00000006699	1614	0	6.335	2.40275	0.0367289	ENSSSCG00000006107	PDP1
ENSSSCT00000016417	651	18.9125	0	-2.40392	0.0370056	ENSSSCG00000015051	CLDN25
ENSSSCT00000010613	2339	3.9075	0	-2.40207	0.0371552	ENSSSCG00000009679	FZD3
ENSSSCT00000008420	1485	0	7.545	2.39661	0.0373559	ENSSSCG00000007679	IFT22
ENSSSCT00000015639	731	17.0675	0	-2.40003	0.0373695	ENSSSCG00000014315	LECT2
ENSSSCT00000009466	1515	5.7525	0	-2.39587	0.0376613	ENSSSCG00000008652	-
ENSSSCT00000023368	936	11.4825	0	-2.39587	0.0376613	ENSSSCG00000021737	-
ENSSSCT00000002394	1602	5.3075	0	-2.39568	0.037664	ENSSSCG00000002140	KLHL33
ENSSSCT00000015996	948	10.16	0	-2.39568	0.037664	ENSSSCG00000021824	-
ENSSSCT00000013846	966	0	17.425	2.39688	0.0377053	ENSSSCG00000012665	-
ENSSSCT00000027340	1799	3.4325	18.225	1.81489	0.0377236	ENSSSCG00000021406	-
ENSSSCT00000004027	585	24.535	0	-2.39444	0.0378204	ENSSSCG00000003631	-
ENSSSCT00000017573	3175	6.8825	1.7025	-1.74617	0.0378596	ENSSSCG00000016140	FZD5
ENSSSCT00000031286	927	13.8775	0	-2.39382	0.0380011	ENSSSCG00000024258	-
ENSSSCT00000027658	5094	0	1.825	2.3869	0.0381094	ENSSSCG00000026718	PLCH1
ENSSSCT00000011115	13359	0.36	2.0225	1.95999	0.0381423	ENSSSCG00000010151	LYST
ENSSSCT00000023287	1658	8.1025	0.6875	-2.26774	0.0381867	ENSSSCG00000020809	B3GAT3
ENSSSCT00000033725	537	24.6325	0	-2.38912	0.03822	ENSSSCG00000012792	RENBP
ENSSSCT00000033604	658	111.338	36.6925	-1.38543	0.0385134	ENSSSCG00000001405	LTB
ENSSSCT00000017974	2543	0	3.735	2.38142	0.0385343	ENSSSCG00000016509	-
ENSSSCT00000035663	2680	3.2	0	-2.38339	0.0386656	ENSSSCG00000003918	TOE1
ENSSSCT00000010417	1086	1.825	16.16	2.19623	0.0387178	ENSSSCG00000009500	CLDN10
ENSSSCT00000005117	609	20.905	0	-2.38129	0.0388726	ENSSSCG00000004633	TNFAIP8L3
ENSSSCT00000011929	1111	30.0825	8.475	-1.55266	0.0391264	ENSSSCG00000010902	C1orf53
ENSSSCT00000035607	11124	0	1.1275	2.37908	0.0391335	ENSSSCG00000014136	VCAN
ENSSSCT00000011849	2546	1.2375	8.35	1.9508	0.0392288	ENSSSCG00000010831	DUSP10
ENSSSCT00000016653	3041	11.49	4.795	-1.29522	0.0392311	ENSSSCG00000015282	PPP1R15B
ENSSSCT00000036156	1919	3.98	14.195	1.63894	0.0395671	ENSSSCG00000016101	CFLAR
ENSSSCT00000005448	3270	2.395	0	-2.3707	0.0397424	ENSSSCG00000004937	SLC24A1
ENSSSCT00000030215	1434	6.095	0	-2.3707	0.0397424	ENSSSCG00000029897	-
ENSSSCT00000016334	2423	0.52	5.5775	2.18372	0.0399614	ENSSSCG00000014972	CCDC82
ENSSSCT00000016206	1731	15.68	38.1725	1.15641	0.0400044	ENSSSCG00000014854	KLHL35
ENSSSCT00000011749	3021	0.855	6.295	2.06522	0.0402466	ENSSSCG00000010737	FAM175B
ENSSSCT00000012937	7599	2.24	8.6175	1.59782	0.0403838	ENSSSCG00000011825	ATP13A3
ENSSSCT00000015942	984	24.53	5.095	-1.84575	0.0403898	ENSSSCG00000014592	-
ENSSSCT00000018020	2051	3.84	0	-2.36069	0.0406761	ENSSSCG00000016550	-
ENSSSCT00000028047	1126	7.8575	0	-2.36069	0.0406761	ENSSSCG00000027584	-
ENSSSCT00000016782	2963	2.42	14.845	1.92788	0.0406989	ENSSSCG00000015407	GNAI1
ENSSSCT00000016218	2289	4.6375	0	-2.36131	0.0407109	ENSSSCG00000014865	THAP12
ENSSSCT00000023644	1853	1.4075	10.735	2.05499	0.0407776	ENSSSCG00000028640	HNRNPC
ENSSSCT00000013482	6415	2.8	0.505	-1.9903	0.0409901	ENSSSCG00000012329	PHF8
ENSSSCT00000033303	2707	31.7475	75.345	1.16865	0.0412237	ENSSSCG00000016832	IL7R
ENSSSCT00000015529	5750	4.2275	11.27	1.1757	0.0412873	ENSSSCG00000014211	YTHDC2
ENSSSCT00000004871	1390	11.25	1.6725	-2.03157	0.0413422	ENSSSCG00000004408	SMPD2
ENSSSCT00000013930	2229	0	5.7425	2.35313	0.0413605	ENSSSCG00000012741	MAMLD1
ENSSSCT00000016249	7803	2.315	0.1475	-2.29145	0.0414476	ENSSSCG00000014894	-
ENSSSCT00000016054	957	31.6375	6.48	-1.87921	0.0415287	ENSSSCG00000023352	-
ENSSSCT00000006100	1005	16.5025	61.2175	1.60606	0.0415729	ENSSSCG00000005549	-
ENSSSCT00000011620	2483	7.2225	0.9475	-2.10168	0.0419226	ENSSSCG00000010624	DUSP5
ENSSSCT00000024599	1859	8.3225	25.29	1.34583	0.042018	ENSSSCG00000022999	ZNF232
ENSSSCT00000000484	2152	5.0225	0	-2.34514	0.0421191	ENSSSCG00000000449	-
ENSSSCT00000011059	939	14.67	1.575	-2.18309	0.042329	ENSSSCG00000010098	THAP7
ENSSSCT00000035323	1236	0	9.6975	2.34126	0.0423925	ENSSSCG00000007336	NNAT
ENSSSCT00000007512	3271	16.8925	8.6825	-1.00244	0.042741	ENSSSCG00000006859	DPH5
ENSSSCT00000001370	924	7.615	33.225	1.66149	0.0427894	ENSSSCG00000001255	-
ENSSSCT00000011875	1746	14.815	4.49	-1.59221	0.0427918	ENSSSCG00000010853	EPHX1
ENSSSCT00000033702	743	22.585	2.1725	-2.21725	0.0428715	ENSSSCG00000001556	MAPK14
ENSSSCT00000011930	1652	10.8325	1.38	-2.11067	0.0430858	ENSSSCG00000010903	LHX9
ENSSSCT00000030830	3900	0.5475	4.4325	2.04041	0.0432916	ENSSSCG00000027230	SLC35G1
ENSSSCT00000015375	2832	2.8225	0	-2.33058	0.0433261	ENSSSCG00000014074	GFM2
ENSSSCT00000030923	924	0	12.1325	2.32687	0.0434685	ENSSSCG00000029838	-
ENSSSCT00000004166	3012	3.4075	0	-2.32915	0.0435507	ENSSSCG00000003764	PTGFR
ENSSSCT00000023974	1884	5.73	0	-2.32915	0.0435507	ENSSSCG00000027775	-
ENSSSCT00000012019	860	0	14.0825	2.32462	0.0437112	ENSSSCG00000010981	NUDT2
ENSSSCT00000035826	542	27.5925	0	-2.32733	0.0437159	ENSSSCG00000006525	MUC1
ENSSSCT00000036075	1425	0	6.9625	2.32362	0.0437619	ENSSSCG00000011925	CD200R1
ENSSSCT00000013704	1726	0	5.67	2.32169	0.0439168	ENSSSCG00000012535	GLRA4
ENSSSCT00000005695	2358	5.1675	0.385	-2.20981	0.0439176	ENSSSCG00000005167	SLC24A2
ENSSSCT00000011324	2390	1.5625	9.675	1.94352	0.0440117	ENSSSCG00000010344	-
ENSSSCT00000026168	2442	0	3.74	2.31775	0.0442893	ENSSSCG00000022218	-
ENSSSCT00000016110	945	0	12.0575	2.31826	0.0443054	ENSSSCG00000014759	OR52R1
ENSSSCT00000004668	2496	9.945	2.8	-1.63586	0.0445382	ENSSSCG00000004223	HEY2
ENSSSCT00000026181	2763	1.805	9.8125	1.86134	0.0446112	ENSSSCG00000024517	-
ENSSSCT00000010763	2390	6.595	18.8775	1.2951	0.0446331	ENSSSCG00000009820	GPN3
ENSSSCT00000018660	4232	10.97	3.855	-1.41076	0.0446568	ENSSSCG00000017141	AATK
ENSSSCT00000001776	2772	5.605	16.935	1.35679	0.0447087	ENSSSCG00000001596	-
ENSSSCT00000001418	963	10.115	37.2425	1.56418	0.0448654	ENSSSCG00000024582	-
ENSSSCT00000025720	906	0	12.96	2.30965	0.0451009	ENSSSCG00000029000	SMPX
ENSSSCT00000032909	610	0	22.9425	2.30965	0.0451009	ENSSSCG00000030981	CH242-14J15.1
ENSSSCT00000008554	3026	4.3825	0.3525	-2.2024	0.0451356	ENSSSCG00000007806	RABEP2
ENSSSCT00000012476	3696	0.44	4.03	2.15029	0.0454915	ENSSSCG00000011398	SEMA3F
ENSSSCT00000005861	4367	0.51	3.9225	1.99993	0.0455395	ENSSSCG00000005322	NPR2
ENSSSCT00000005420	1164	6.835	0	-2.30425	0.0456668	ENSSSCG00000004912	SEC11C
ENSSSCT00000028620	939	8.305	41.3325	1.71909	0.0458664	ENSSSCG00000026858	-
ENSSSCT00000005800	1268	0	8.4825	2.30106	0.0459512	ENSSSCG00000005265	-
ENSSSCT00000029868	967	6.635	30.3825	1.64991	0.0459565	ENSSSCG00000029050	-
ENSSSCT00000010962	3886	70.965	158.667	1.02214	0.0461358	ENSSSCG00000010005	RNF215
ENSSSCT00000023296	1917	4.1675	0	-2.30049	0.046148	ENSSSCG00000023591	ADGRF2
ENSSSCT00000011469	2399	11.135	2.7225	-1.64472	0.0462311	ENSSSCG00000010481	LGI1
ENSSSCT00000000834	5926	1.855	0.145	-2.17045	0.0462567	ENSSSCG00000000770	MICAL3
ENSSSCT00000011295	1344	7.2775	0	-2.29739	0.0465009	ENSSSCG00000010318	DUSP13
ENSSSCT00000009196	1073	18.4375	3.6275	-1.89453	0.0469644	ENSSSCG00000008399	-
ENSSSCT00000018522	1608	5.1	20.38	1.69587	0.0471864	ENSSSCG00000017010	FAM196B
ENSSSCT00000015257	939	4.82	26.41	1.88746	0.0472609	ENSSSCG00000013969	OR2L13
ENSSSCT00000029518	790	17.01	0	-2.28672	0.0475236	ENSSSCG00000028040	C19orf24
ENSSSCT00000024524	2152	30.4825	15.055	-1.06308	0.0479867	ENSSSCG00000022041	-
ENSSSCT00000032240	2792	0	3.1275	2.28005	0.0480147	ENSSSCG00000027457	UBE2Q2
ENSSSCT00000031571	3858	2.115	0	-2.28142	0.0480248	ENSSSCG00000022895	-
ENSSSCT00000005051	1116	23.6	5.35	-1.73119	0.0480994	ENSSSCG00000004572	-
ENSSSCT00000016714	1965	7.275	1.23	-1.97842	0.0481774	ENSSSCG00000015341	-
ENSSSCT00000004493	7263	1.8825	5.645	1.31678	0.0482679	ENSSSCG00000004064	-
ENSSSCT00000005588	2168	0	3.695	2.27452	0.0483042	ENSSSCG00000005071	C14orf37
ENSSSCT00000029154	1398	8.58	26.7325	1.47568	0.0484698	ENSSSCG00000022858	-
ENSSSCT00000001823	7265	4.58	1.6475	-1.35782	0.0485009	ENSSSCG00000001639	TRERF1
ENSSSCT00000010784	2439	3.3525	0	-2.27493	0.0486684	ENSSSCG00000009840	PRKAB1
ENSSSCT00000025609	2278	3.265	0	-2.27416	0.0487299	ENSSSCG00000029037	-
ENSSSCT00000016536	936	13.7775	0	-2.2717	0.0489771	ENSSSCG00000025074	-
ENSSSCT00000010829	2789	4.0325	13.3425	1.41637	0.0489893	ENSSSCG00000009880	SLC8B1
ENSSSCT00000010057	1238	1.395	7.955	2.26942	0.0490701	ENSSSCG00000009184	ADH4
ENSSSCT00000027188	1238	1.395	7.955	2.26942	0.0490701	ENSSSCG00000009184	ADH4
ENSSSCT00000019477	1791	28.1375	72.96	1.22524	0.049159	ENSSSCG00000017897	-
ENSSSCT00000016006	963	0	9.2975	2.26	0.0497998	ENSSSCG00000014655	OR52N1
ENSSSCT00000006295	1644	6.875	0.58	-2.12883	0.0498498	ENSSSCG00000005725	-
ENSSSCT00000028213	3691	6.8825	21.8575	1.39473	0.0498528	ENSSSCG00000022742	PRDX6
ENSSSCT00000009890	3384	0.3625	3.6125	2.09076	0.0499811	ENSSSCG00000009031	EDNRA

## Sheet: Table S6-5
Table S6-5. Differential expression analysis of miRNAs in LH vs. LL.
Gene_id	Length	Value (LH)	Value (LL)	log2 (FoldChange)	P value
all_ssc-miR-1	22	1845.93	502.752	-2.26344	3.51172e-10
NovelmiRNA-1408	25	0	11.91	9.34841	5.54467e-07
NovelmiRNA-1168	19	3.075	0	-8.44683	1.31281e-05
NovelmiRNA-467	23	2.955	0	-8.21745	2.65625e-05
NovelmiRNA-329	23	0	2.9925	7.98604	2.84389e-05
NovelmiRNA-904	23	0	2.9925	7.98604	2.84389e-05
NovelmiRNA-842	22	0	3.75	7.88222	6.6148e-05
NovelmiRNA-1577	22	0	3.5625	7.77919	9.24431e-05
NovelmiRNA-1526	22	66.765	13.3375	-2.74852	0.000106869
all_ssc-miR-338	21	1.2275	0	-7.56584	0.000115404
all_ssc-miR-185	22	407.983	1485.79	1.47603	0.000125398
all_ssc-miR-100	21	5880.24	3352.35	-1.25647	0.000268406
all_ssc-miR-107	22	454.723	1396.37	1.23407	0.000346611
all_ssc-miR-148a-5p	22	38489.2	18165.1	-1.46259	0.000450987
NovelmiRNA-1380	24	0	1.955	7.07973	0.000519545
NovelmiRNA-780	18	0	1.215	6.78229	0.000798403
NovelmiRNA-1071	21	0	1.155	6.73354	0.00088831
NovelmiRNA-1466	21	0	1.155	6.73354	0.00088831
NovelmiRNA-1717	22	0	1.1125	6.64653	0.00111367
NovelmiRNA-1564	24	0.8975	0	-6.69994	0.00134393
NovelmiRNA-453	22	0	1.3375	6.58787	0.00157371
all_ssc-miR-195	22	810.183	447.923	-1.33126	0.0019351
all_ssc-miR-26a	22	49872.8	30856.6	-1.16493	0.0020998
all_ssc-miR-10a-5p	22	2259.68	309.973	-3.05405	0.0023182
NovelmiRNA-693	22	0.6075	0	-6.40394	0.00244038
all_ssc-miR-450a	20	419.805	1320.47	1.28188	0.00248036
NovelmiRNA-335	21	0	1.1175	6.35924	0.00253218
NovelmiRNA-1308	21	0	1.115	6.34903	0.00260171
all_ssc-miR-99a	21	97174.1	36995.4	-1.84679	0.00310524
all_ssc-miR-361-3p	22	80.805	0	-6.64026	0.00323356
NovelmiRNA-688	24	64.7525	0	-6.63311	0.0032702
NovelmiRNA-653	23	43.3325	0	-6.59479	0.00347311
NovelmiRNA-14	18	0	0.925	6.12988	0.00395211
NovelmiRNA-1651	22	0.7725	0	-6.17416	0.00445595
all_ssc-miR-450c-5p	20	613.508	1844.58	1.21896	0.00497971
NovelmiRNA-1701	24	8.245	0	-6.3411	0.00512737
NovelmiRNA-1068	21	9.0125	0	-6.31823	0.00530663
NovelmiRNA-574	18	0	16.1725	6.31726	0.00531236
NovelmiRNA-1631	23	0	12.0475	6.24888	0.0058821
NovelmiRNA-1694	21	0.555	0	-5.92438	0.0063294
all_ssc-miR-196a	23	31.5475	0.6525	-4.87138	0.00636856
NovelmiRNA-1359	21	0	0.755	5.85747	0.00660865
NovelmiRNA-1507	21	0	0.755	5.85747	0.00660865
NovelmiRNA-35	19	5.1325	0	-6.14014	0.00690448
NovelmiRNA-482	18	0	1.07	5.90921	0.0069178
NovelmiRNA-1041	22	0.6175	0	-5.89263	0.00734073
NovelmiRNA-96	23	0.5075	0	-5.87181	0.00755338
NovelmiRNA-721	22	0	0.9175	5.8293	0.00786721
NovelmiRNA-1718	23	0.5825	0	-5.8256	0.00819191
all_ssc-miR-542-5p	22	664.655	2028.21	1.17479	0.00932336
NovelmiRNA-1671	18	8.545	48.5275	1.96415	0.00995509
NovelmiRNA-439	24	0	0.61	5.60818	0.0101461
NovelmiRNA-1659	18	0.565	0	-5.6852	0.0103204
NovelmiRNA-1447	21	0	0.6025	5.59172	0.0104202
NovelmiRNA-937	20	0.545	0	-5.67651	0.0104813
NovelmiRNA-1285	18	8.2325	46.67	1.95924	0.0107593
all_ssc-miR-204	22	105.218	51.99	-1.41563	0.0109387
all_ssc-miR-184	22	125.295	441.615	1.37413	0.0109516
NovelmiRNA-1320	19	0.3475	0	-5.57831	0.0110694
NovelmiRNA-1459	18	0	0.575	5.556	0.0111106
NovelmiRNA-252	21	0	0.7675	5.60426	0.011393
NovelmiRNA-1714	19	0	0.8025	5.58566	0.0117214
NovelmiRNA-508	21	0.54	0	-5.57659	0.0123566
all_ssc-miR-105-1	22	0.2325	0	-5.40154	0.013435
NovelmiRNA-741	18	0	0.71	5.441	0.0146754
NovelmiRNA-1450	18	0	0.71	5.441	0.0146754
NovelmiRNA-22	23	0.425	0	-5.43889	0.0151376
NovelmiRNA-1139	23	0.425	0	-5.43889	0.0151376
NovelmiRNA-973	23	0	0.5	5.34547	0.0155366
all_ssc-miR-1307	23	180.188	528.893	1.15005	0.0157026
NovelmiRNA-1639	18	0	0.49	5.33585	0.0157034
NovelmiRNA-1162	22	0.41	0	-5.40653	0.0158819
NovelmiRNA-464	25	0.405	0	-5.40169	0.0160107
NovelmiRNA-1491	19	0	2.28	5.5177	0.0163052
all_ssc-miR-362	24	70.0325	190.565	1.04574	0.0170621
all_ssc-miR-1343	22	36.7025	117.785	1.26252	0.0175067
NovelmiRNA-1475	22	0	0.4625	5.26208	0.0175193
NovelmiRNA-1117	20	0	0.6225	5.32156	0.0176712
NovelmiRNA-826	21	0	0.6475	5.30341	0.0180724
NovelmiRNA-641	21	0	0.59	5.23789	0.0199206
NovelmiRNA-1634	21	0	0.59	5.23789	0.0199206
NovelmiRNA-299	22	0	0.6175	5.2129	0.0207301
all_ssc-miR-504	22	504.658	296.483	-1.1964	0.0212825
all_ssc-miR-133a-5p	23	128.643	67.0425	-1.32578	0.0225472
NovelmiRNA-629	21	0	0.395	5.08447	0.0228261
NovelmiRNA-385	19	0.875	0	-5.24995	0.022997
NovelmiRNA-1554	18	0	1.3625	5.1858	0.0248497
NovelmiRNA-306	23	0.3075	0	-5.06962	0.0257487
all_ssc-miR-132	23	87.3175	243.252	1.13954	0.0264103
NovelmiRNA-1437	18	0	0.5225	5.03552	0.026496
all_ssc-miR-652	22	49.3575	136.9	1.0898	0.0270524
NovelmiRNA-939	21	0	0.505	5.0149	0.0271928
NovelmiRNA-625	21	0	0.36	4.93101	0.028448
all_ssc-miR-135	22	64.0475	24.425	-1.75489	0.0297522
NovelmiRNA-1608	21	0	0.46	4.93662	0.0302001
NovelmiRNA-121	21	0.2875	0	-4.93171	0.0310399
all_ssc-miR-9	23	48.715	26.52	-1.28426	0.0310559
NovelmiRNA-217	22	0	0.305	4.80006	0.0338608
NovelmiRNA-1118	19	74.27	200.26	1.08146	0.0340064
NovelmiRNA-1417	19	0.2475	0	-4.83578	0.0351274
NovelmiRNA-662	21	0	0.415	4.81584	0.0353739
NovelmiRNA-544	22	0.1975	0	-4.77204	0.0381046
NovelmiRNA-1026	18	0	0.39	4.73847	0.0389396
NovelmiRNA-1235	24	0	0.3725	4.73076	0.0393579
NovelmiRNA-1382	23	0.2025	0	-4.74311	0.039453
NovelmiRNA-498	18	0	0.38	4.70604	0.0405541
all_ssc-miR-150	22	64.5125	33.715	-1.32129	0.0415243
NovelmiRNA-324	21	36.8975	20.95	-1.29655	0.0421097
NovelmiRNA-962	19	0	0.37	4.66515	0.0426695
NovelmiRNA-1376	22	0.2175	0	-4.65665	0.0438659
NovelmiRNA-1192	23	0.19	0	-4.65473	0.0439535
NovelmiRNA-1302	22	0.2575	3.8125	3.24028	0.0443325
NovelmiRNA-560	18	0.79	23.64	3.82363	0.0455781
NovelmiRNA-219	22	0	0.2525	4.56173	0.0458948
NovelmiRNA-1518	21	0	0.345	4.60276	0.0461116
NovelmiRNA-523	21	0.1625	0	-4.57236	0.0463111
NovelmiRNA-776	23	0.2275	0	-4.6017	0.0468916
NovelmiRNA-930	21	0.135	0	-4.55485	0.0470008
NovelmiRNA-1677	22	0.18	0	-4.57616	0.0483621
all_ssc-miR-1249	22	11.2875	46.095	1.67781	0.0490353
NovelmiRNA-1154	25	0	0.33	4.54619	0.0492373
NovelmiRNA-546	19	0.17	0	-4.55412	0.0495704

## Sheet: Table S6-6
Table S6-6. Differential expression analysis of miRNAs in FH vs. FL.
Gene_id	Length	Value (FH)	Value (FL)	log2 (FoldChange)	P value
NovelmiRNA-131	23	0	2.1525	6.73002	1.33643e-05
NovelmiRNA-664	22	1.8275	0	-6.43389	4.13634e-05
NovelmiRNA-1515	22	2.21	169.298	5.12204	5.49771e-05
all_ssc-miR-190b	22	0.5925	36.195	4.8596	0.00010341
NovelmiRNA-240	23	13.3675	587.643	4.49476	0.000194168
all_ssc-miR-122	21	15.8725	331.428	3.8997	0.000232244
all_ssc-miR-34c	21	102.34	4296.12	4.42655	0.000260687
all_ssc-miR-885-5p	24	0.4825	16.65	4.19787	0.000275567
all_ssc-miR-429	22	2.705	72.775	3.91016	0.000849358
NovelmiRNA-337	22	16.8525	575.513	4.07635	0.0013773
NovelmiRNA-1528	22	16.8525	575.513	4.07635	0.0013773
all_ssc-miR-92b-5p	22	19.4175	242.955	3.11735	0.00147198
NovelmiRNA-318	18	0.795	0	-5.20775	0.00181477
NovelmiRNA-1123	18	0	1.025	4.95982	0.0037504
NovelmiRNA-388	23	11.3425	459.663	3.89876	0.00874085
all_ssc-miR-194a	22	40.4325	217.803	2.07367	0.0108836
all_ssc-miR-20a	23	550.947	228.31	-1.15798	0.0119148
NovelmiRNA-1582	23	0.87	0	-4.20836	0.0176642
NovelmiRNA-1277	22	0.5	0	-4.17645	0.0177963
all_ssc-miR-215	20	3.03	16.09	2.05505	0.0188147
all_ssc-miR-127	22	137.855	409.397	1.4427	0.0234881
NovelmiRNA-624	22	0.41	0	-3.94262	0.0263117
NovelmiRNA-488	21	0.55	0	-3.9279	0.0279853
NovelmiRNA-1043	22	0.6225	0	-3.85305	0.0315151
NovelmiRNA-40	18	0.4825	0	-3.79248	0.0345264
NovelmiRNA-619	18	0.59	5.7275	2.62749	0.0370448
NovelmiRNA-823	18	0.59	5.7275	2.62749	0.0370448
all_ssc-miR-671-5p	24	10.4025	35.525	1.5734	0.0372352
NovelmiRNA-50	18	0	0.525	3.73574	0.0376887
NovelmiRNA-150	21	11.105	176.637	2.97497	0.0378864
NovelmiRNA-626	23	29.18	0	-3.69558	0.0418189
NovelmiRNA-931	23	29.18	0	-3.69558	0.0418189
NovelmiRNA-522	25	0	20.045	3.68811	0.0422481
NovelmiRNA-91	21	0.4325	0	-3.65089	0.0426185
NovelmiRNA-1503	21	9.995	0	-3.66271	0.0437359
NovelmiRNA-482	18	0	0.515	3.60272	0.0457422
NovelmiRNA-702	22	0	0.4475	3.59802	0.0459993
NovelmiRNA-291	21	0	0.315	3.58359	0.0460115
NovelmiRNA-1412	18	0	0.5075	3.59677	0.0461035
NovelmiRNA-4	22	0	5.5625	3.61245	0.0468071
NovelmiRNA-1177	18	0	0.495	3.56878	0.0479798
NovelmiRNA-936	21	0	4.5775	3.59377	0.0479932
NovelmiRNA-376	21	0	0.435	3.56559	0.0482014
NovelmiRNA-634	21	0	0.435	3.56559	0.0482014
NovelmiRNA-1474	21	0	0.435	3.56559	0.0482014
NovelmiRNA-1179	21	0.2675	0	-3.52849	0.0497212
