# Supplementary material for: Integrated analysis of lncRNA, miRNA and mRNA reveals novel insights into the fertility regulation of large white sows
Source: BMC Genomics. 2020 Sep 14;21:636. doi: 10.1186/s12864-020-07055-2 (PMC7490888; doi:10.1186/s12864-020-07055-2)
Supplement: Supplementary file 7 — Additional file 7: Table S7. GO and KEGG pathway analysis of the targets for differentially expressed lncRNAs. [file 12864_2020_7055_MOESM7_ESM.xlsx]

## Sheet: Table S7-1
Table S7-1. GO analysis of the targets for differentially expressed lncRNAs in LH vs. LL.
Gene Ontology term	Term_type	Cluster frequency	Genome frequency of use	Corrected P-value	Genes annotated to the term
catalytic activity	molecular_function	77 out of 151 genes, 51.0%	4028 out of 12700 genes, 31.7%	0.00012	ENSSSCT00000036684, ENSSSCT00000019255, ENSSSCT00000016395, ENSSSCT00000030741, ENSSSCT00000017352, ENSSSCT00000010839, ENSSSCT00000028217, ENSSSCT00000010000, ENSSSCT00000018321, ENSSSCT00000028905, ENSSSCT00000023810, ENSSSCT00000019017, ENSSSCT00000014507, ENSSSCT00000015429, ENSSSCT00000011665, ENSSSCT00000004557, ENSSSCT00000015778, ENSSSCT00000025027, ENSSSCT00000029435, ENSSSCT00000012354,…
binding	molecular_function	112 out of 151 genes, 74.2%	7149 out of 12700 genes, 56.3%	0.00073	ENSSSCT00000017676, ENSSSCT00000014459, ENSSSCT00000015616, ENSSSCT00000034759, ENSSSCT00000024741, ENSSSCT00000024072, ENSSSCT00000017531, ENSSSCT00000028692, ENSSSCT00000008229, ENSSSCT00000010049, ENSSSCT00000028366, ENSSSCT00000034437, ENSSSCT00000031207, ENSSSCT00000010725, ENSSSCT00000015725, ENSSSCT00000003095, ENSSSCT00000024108, ENSSSCT00000014176, ENSSSCT00000018413, ENSSSCT00000028063,…
ion binding	molecular_function	65 out of 151 genes, 43.0%	3668 out of 12700 genes, 28.9%	0.02713	ENSSSCT00000023689, ENSSSCT00000008589, ENSSSCT00000007769, ENSSSCT00000001812, ENSSSCT00000023933, ENSSSCT00000031280, ENSSSCT00000010573, ENSSSCT00000000262, ENSSSCT00000000072, ENSSSCT00000012469, ENSSSCT00000014614, ENSSSCT00000008195, ENSSSCT00000015733, ENSSSCT00000006469, ENSSSCT00000017154, ENSSSCT00000002989, ENSSSCT00000034069, ENSSSCT00000003095, ENSSSCT00000010725, ENSSSCT00000028063,…
DH domain binding	molecular_function	2 out of 151 genes, 1.3%	2 out of 12700 genes, 0.0%	0.02879	ENSSSCT00000028366, ENSSSCT00000017673
oxidoreductase activity, acting on paired donors, with incorporation or reduction of molecular oxygen	molecular_function	8 out of 151 genes, 5.3%	132 out of 12700 genes, 1.0%	0.0361	ENSSSCT00000023689, ENSSSCT00000003811, ENSSSCT00000008195, ENSSSCT00000010725, ENSSSCT00000028692, ENSSSCT00000029435, ENSSSCT00000014625, ENSSSCT00000002129
intracellular	cellular_component	119 out of 159 genes, 74.8%	7132 out of 12700 genes, 56.2%	9.52e-05	ENSSSCT00000028216, ENSSSCT00000029802, ENSSSCT00000008918, ENSSSCT00000007490, ENSSSCT00000011665, ENSSSCT00000008229, ENSSSCT00000014256, ENSSSCT00000009663, ENSSSCT00000026121, ENSSSCT00000007590, ENSSSCT00000015186, ENSSSCT00000012996, ENSSSCT00000003811, ENSSSCT00000019017, ENSSSCT00000006513, ENSSSCT00000007531, ENSSSCT00000004666, ENSSSCT00000018321, ENSSSCT00000017257, ENSSSCT00000028498,…
cell	cellular_component	136 out of 159 genes, 85.5%	8822 out of 12700 genes, 69.5%	0.00025	ENSSSCT00000033870, ENSSSCT00000018280, ENSSSCT00000017531, ENSSSCT00000027250, ENSSSCT00000015725, ENSSSCT00000019279, ENSSSCT00000017061, ENSSSCT00000007080, ENSSSCT00000017392, ENSSSCT00000036021, ENSSSCT00000024108, ENSSSCT00000036196, ENSSSCT00000024432, ENSSSCT00000023345, ENSSSCT00000029802, ENSSSCT00000008229, ENSSSCT00000011665, ENSSSCT00000007490, ENSSSCT00000026121, ENSSSCT00000015186,…
cell part	cellular_component	136 out of 159 genes, 85.5%	8822 out of 12700 genes, 69.5%	0.00025	ENSSSCT00000023624, ENSSSCT00000031909, ENSSSCT00000000876, ENSSSCT00000017676, ENSSSCT00000006469, ENSSSCT00000000072, ENSSSCT00000012593, ENSSSCT00000017673, ENSSSCT00000022853, ENSSSCT00000009428, ENSSSCT00000007769, ENSSSCT00000004166, ENSSSCT00000007300, ENSSSCT00000033560, ENSSSCT00000016601, ENSSSCT00000012457, ENSSSCT00000034283, ENSSSCT00000009565, ENSSSCT00000003249, ENSSSCT00000011279,…
intracellular part	cellular_component	112 out of 159 genes, 70.4%	6789 out of 12700 genes, 53.5%	0.00111	ENSSSCT00000024432, ENSSSCT00000024108, ENSSSCT00000036021, ENSSSCT00000009714, ENSSSCT00000023345, ENSSSCT00000016395, ENSSSCT00000016211, ENSSSCT00000002713, ENSSSCT00000017392, ENSSSCT00000017061, ENSSSCT00000019279, ENSSSCT00000015725, ENSSSCT00000017531, ENSSSCT00000030122, ENSSSCT00000018280, ENSSSCT00000033870, ENSSSCT00000019255, ENSSSCT00000028063, ENSSSCT00000027250, ENSSSCT00000010764,…
intracellular organelle	cellular_component	95 out of 159 genes, 59.7%	5687 out of 12700 genes, 44.8%	0.01326	ENSSSCT00000014896, ENSSSCT00000035409, ENSSSCT00000031934, ENSSSCT00000003209, ENSSSCT00000034759, ENSSSCT00000014176, ENSSSCT00000028366, ENSSSCT00000015630, ENSSSCT00000024340, ENSSSCT00000033970, ENSSSCT00000030806, ENSSSCT00000011281, ENSSSCT00000018965, ENSSSCT00000032140, ENSSSCT00000026098, ENSSSCT00000007715, ENSSSCT00000014459, ENSSSCT00000031943, ENSSSCT00000014614, ENSSSCT00000018413,…
organelle	cellular_component	95 out of 159 genes, 59.7%	5691 out of 12700 genes, 44.8%	0.01369	ENSSSCT00000007300, ENSSSCT00000007769, ENSSSCT00000022853, ENSSSCT00000018213, ENSSSCT00000017589, ENSSSCT00000026501, ENSSSCT00000012598, ENSSSCT00000012549, ENSSSCT00000010839, ENSSSCT00000031909, ENSSSCT00000017676, ENSSSCT00000018220, ENSSSCT00000031280, ENSSSCT00000023307, ENSSSCT00000017673, ENSSSCT00000000072, ENSSSCT00000012593, ENSSSCT00000028905, ENSSSCT00000026098, ENSSSCT00000032140,…
COPII vesicle coat	cellular_component	3 out of 159 genes, 1.9%	8 out of 12700 genes, 0.1%	0.01421	ENSSSCT00000011279, ENSSSCT00000007769, ENSSSCT00000032140
ER to Golgi transport vesicle membrane	cellular_component	3 out of 159 genes, 1.9%	9 out of 12700 genes, 0.1%	0.02112	ENSSSCT00000007769, ENSSSCT00000032140, ENSSSCT00000011279
ER to Golgi transport vesicle	cellular_component	3 out of 159 genes, 1.9%	11 out of 12700 genes, 0.1%	0.04072	ENSSSCT00000007769, ENSSSCT00000032140, ENSSSCT00000011279
cellular process	biological_process	112 out of 147 genes, 76.2%	7019 out of 12700 genes, 55.3%	8.65e-05	ENSSSCT00000028216, ENSSSCT00000007531, ENSSSCT00000023933, ENSSSCT00000005861, ENSSSCT00000015630, ENSSSCT00000011279, ENSSSCT00000014459, ENSSSCT00000015733, ENSSSCT00000014600, ENSSSCT00000029435, ENSSSCT00000000564, ENSSSCT00000033870, ENSSSCT00000001958, ENSSSCT00000026325, ENSSSCT00000034069, ENSSSCT00000024108, ENSSSCT00000035969, ENSSSCT00000014896, ENSSSCT00000005545, ENSSSCT00000028158,…
metabolic process	biological_process	77 out of 147 genes, 52.4%	4301 out of 12700 genes, 33.9%	0.00231	ENSSSCT00000003502, ENSSSCT00000026111, ENSSSCT00000028217, ENSSSCT00000001812, ENSSSCT00000018321, ENSSSCT00000002559, ENSSSCT00000018077, ENSSSCT00000014507, ENSSSCT00000022853, ENSSSCT00000024923, ENSSSCT00000006292, ENSSSCT00000016211, ENSSSCT00000017589, ENSSSCT00000030122, ENSSSCT00000023974, ENSSSCT00000024750, ENSSSCT00000002558, ENSSSCT00000002178, ENSSSCT00000017899, ENSSSCT00000008229,…
vitamin D metabolic process	biological_process	3 out of 147 genes, 2.0%	5 out of 12700 genes, 0.0%	0.01311	ENSSSCT00000008195, ENSSSCT00000029435, ENSSSCT00000014625
single-organism metabolic process	biological_process	33 out of 147 genes, 22.4%	1404 out of 12700 genes, 11.1%	0.04489	ENSSSCT00000033970, ENSSSCT00000005861, ENSSSCT00000002989, ENSSSCT00000034177, ENSSSCT00000036684, ENSSSCT00000029435, ENSSSCT00000028692, ENSSSCT00000015733, ENSSSCT00000030806, ENSSSCT00000026325, ENSSSCT00000031280, ENSSSCT00000002129, ENSSSCT00000017392, ENSSSCT00000031283, ENSSSCT00000015778, ENSSSCT00000025213, ENSSSCT00000024298, ENSSSCT00000016395, ENSSSCT00000014625, ENSSSCT00000015429,…

## Sheet: Table S7-2
Table S7-2. GO analysis of the targets for differentially expressed lncRNAs in FH vs. FL.
Gene Ontology term	Term_type	Cluster frequency	Genome frequency of use	Corrected P-value	Genes annotated to the term
oxidoreductase activity	molecular_function	12 out of 67 genes, 17.9%	603 out of 12700 genes, 4.7%	0.00737	ENSSSCT00000022820, ENSSSCT00000002129, ENSSSCT00000015778, ENSSSCT00000008195, ENSSSCT00000014625, ENSSSCT00000005532, ENSSSCT00000026296, ENSSSCT00000029435, ENSSSCT00000011485, ENSSSCT00000002558, ENSSSCT00000019122, ENSSSCT00000002989
catalytic activity	molecular_function	36 out of 67 genes, 53.7%	4028 out of 12700 genes, 31.7%	0.01718	ENSSSCT00000026121, ENSSSCT00000029435, ENSSSCT00000025035, ENSSSCT00000019437, ENSSSCT00000002558, ENSSSCT00000031280, ENSSSCT00000015778, ENSSSCT00000026296, ENSSSCT00000003332, ENSSSCT00000000418, ENSSSCT00000014625, ENSSSCT00000030741, ENSSSCT00000028217, ENSSSCT00000011007, ENSSSCT00000017531, ENSSSCT00000033560, ENSSSCT00000016714, ENSSSCT00000004523, ENSSSCT00000000417, ENSSSCT00000030030,…
protein N-terminus binding	molecular_function	4 out of 67 genes, 6.0%	56 out of 12700 genes, 0.4%	0.02431	ENSSSCT00000000775, ENSSSCT00000036466, ENSSSCT00000010711, ENSSSCT00000001075
Weibel-Palade body	cellular_component	2 out of 73 genes, 2.7%	2 out of 12700 genes, 0.0%	0.0028	ENSSSCT00000036466, ENSSSCT00000000775
mitochondrion	cellular_component	16 out of 73 genes, 21.9%	985 out of 12700 genes, 7.8%	0.01016	ENSSSCT00000009663, ENSSSCT00000008195, ENSSSCT00000005532, ENSSSCT00000031943, ENSSSCT00000031909, ENSSSCT00000030806, ENSSSCT00000026121, ENSSSCT00000031280, ENSSSCT00000029435, ENSSSCT00000027480, ENSSSCT00000024054, ENSSSCT00000016395, ENSSSCT00000032430, ENSSSCT00000016186, ENSSSCT00000022820, ENSSSCT00000019122
unconventional myosin complex	cellular_component	2 out of 73 genes, 2.7%	4 out of 12700 genes, 0.0%	0.01669	ENSSSCT00000000417, ENSSSCT00000000418
vitamin D metabolic process	biological_process	3 out of 63 genes, 4.8%	5 out of 12700 genes, 0.0%	0.00038	ENSSSCT00000014625, ENSSSCT00000008195, ENSSSCT00000029435
small molecule metabolic process	biological_process	16 out of 63 genes, 25.4%	936 out of 12700 genes, 7.4%	0.00303	ENSSSCT00000004523, ENSSSCT00000015778, ENSSSCT00000016395, ENSSSCT00000028217, ENSSSCT00000002129, ENSSSCT00000014625, ENSSSCT00000024054, ENSSSCT00000016186, ENSSSCT00000011485, ENSSSCT00000029435, ENSSSCT00000030806, ENSSSCT00000008195, ENSSSCT00000031280, ENSSSCT00000032430, ENSSSCT00000026296, ENSSSCT00000031283
steroid metabolic process	biological_process	6 out of 63 genes, 9.5%	106 out of 12700 genes, 0.8%	0.00455	ENSSSCT00000002129, ENSSSCT00000014625, ENSSSCT00000026296, ENSSSCT00000008195, ENSSSCT00000032430, ENSSSCT00000029435
fat-soluble vitamin metabolic process	biological_process	3 out of 63 genes, 4.8%	11 out of 12700 genes, 0.1%	0.00626	ENSSSCT00000029435, ENSSSCT00000014625, ENSSSCT00000008195
carboxylic acid metabolic process	biological_process	10 out of 63 genes, 15.9%	436 out of 12700 genes, 3.4%	0.01724	ENSSSCT00000024054, ENSSSCT00000016186, ENSSSCT00000002129, ENSSSCT00000031283, ENSSSCT00000026296, ENSSSCT00000015778, ENSSSCT00000016395, ENSSSCT00000031280, ENSSSCT00000030806, ENSSSCT00000004523
oxoacid metabolic process	biological_process	10 out of 63 genes, 15.9%	467 out of 12700 genes, 3.7%	0.03062	ENSSSCT00000016186, ENSSSCT00000024054, ENSSSCT00000031283, ENSSSCT00000026296, ENSSSCT00000002129, ENSSSCT00000015778, ENSSSCT00000016395, ENSSSCT00000031280, ENSSSCT00000004523, ENSSSCT00000030806
organic cyclic compound metabolic process	biological_process	19 out of 63 genes, 30.2%	1524 out of 12700 genes, 12.0%	0.03199	ENSSSCT00000004523, ENSSSCT00000014625, ENSSSCT00000002129, ENSSSCT00000024054, ENSSSCT00000031284, ENSSSCT00000026098, ENSSSCT00000028217, ENSSSCT00000010711, ENSSSCT00000008195, ENSSSCT00000030806, ENSSSCT00000031280, ENSSSCT00000019122, ENSSSCT00000011485, ENSSSCT00000029435, ENSSSCT00000031283, ENSSSCT00000026296, ENSSSCT00000022853, ENSSSCT00000014996, ENSSSCT00000032430
organic acid metabolic process	biological_process	10 out of 63 genes, 15.9%	475 out of 12700 genes, 3.7%	0.03524	ENSSSCT00000002129, ENSSSCT00000031283, ENSSSCT00000026296, ENSSSCT00000024054, ENSSSCT00000016186, ENSSSCT00000016395, ENSSSCT00000015778, ENSSSCT00000030806, ENSSSCT00000004523, ENSSSCT00000031280
single-organism metabolic process	biological_process	18 out of 63 genes, 28.6%	1404 out of 12700 genes, 11.1%	0.03633	ENSSSCT00000011485, ENSSSCT00000029435, ENSSSCT00000008195, ENSSSCT00000030806, ENSSSCT00000031280, ENSSSCT00000032430, ENSSSCT00000026296, ENSSSCT00000031283, ENSSSCT00000002558, ENSSSCT00000004523, ENSSSCT00000002989, ENSSSCT00000015778, ENSSSCT00000016395, ENSSSCT00000028217, ENSSSCT00000014625, ENSSSCT00000002129, ENSSSCT00000016186, ENSSSCT00000024054

## Sheet: Table S7-3
Table S7-3. KEGG pathway analysis of the targets for differentially expressed lncRNAs in LH vs. LL.
Pathway ID	Pathway	DEGs with pathway annotation (236)	All genes with pathway annotation (8268)	P value	Qvalue	Genelist	KOlist	Pathwaylink
ko00903	Limonene and pinene degradation	1(0.42%)	3(0.04%)	0.00238824	0.0220912	ENSSSCT00000010839,	K00128,	http://www.kegg.jp/kegg-bin/show_pathway?scale=1.0&query=&map=ko00903&use=reference&multi_query=K00128+%0D%0A
ko04913	Ovarian steroidogenesis	8(3.39%)	83(1.00%)	0.000564232	0.00695886	ENSSSCT00000023689,ENSSSCT00000028692,ENSSSCT00000028692,ENSSSCT00000031283,ENSSSCT00000010699,ENSSSCT00000010699,ENSSSCT00000033970,ENSSSCT00000031283,	K07434,K08522,K13885,K12473,	http://www.kegg.jp/kegg-bin/show_pathway?scale=1.0&query=&map=ko04913&use=reference&multi_query=K07434+%0D%0AK08522+%0D%0AK13885+%0D%0AK12473+%0D%0A
ko00030	Pentose phosphate pathway	4(1.69%)	32(0.39%)	0.00194705	0.0200113	ENSSSCT00000025213,ENSSSCT00000034177,ENSSSCT00000034177,ENSSSCT00000009598,	K00615,K01807,K15779,	http://www.kegg.jp/kegg-bin/show_pathway?scale=1.0&query=&map=ko00030&use=reference&multi_query=K00615+%0D%0AK01807+%0D%0AK15779+%0D%0A
ko04142	Lysosome	84(35.59%)	213(2.58%)	2.03823e-79	1.25691e-77	ENSSSCT00000014176,ENSSSCT00000014176,ENSSSCT00000014176,ENSSSCT00000014176,ENSSSCT00000014176,ENSSSCT00000014176,ENSSSCT00000014176,ENSSSCT00000014176,ENSSSCT00000014176,ENSSSCT00000014176,ENSSSCT00000014176,ENSSSCT00000014176,ENSSSCT00000014176,ENSSSCT00000014176,ENSSSCT00000014176,ENSSSCT00000014176,ENSSSCT00000014176,ENSSSCT00000014176,ENSSSCT00000026121,ENSSSCT00000014176,ENSSSCT00000014176,…	K08569,K01279,K06528,	http://www.kegg.jp/kegg-bin/show_pathway?scale=1.0&query=&map=ko04142&use=reference&multi_query=K08569+%0D%0AK01279+%0D%0AK06528+%0D%0A
ko05340	Primary immunodeficiency	8(3.39%)	108(1.31%)	0.00362902	0.0319699	ENSSSCT00000023675,ENSSSCT00000018327,ENSSSCT00000023675,ENSSSCT00000023675,ENSSSCT00000023675,ENSSSCT00000018327,ENSSSCT00000023675,ENSSSCT00000023675,	K16056,K05072,	http://www.kegg.jp/kegg-bin/show_pathway?scale=1.0&query=&map=ko05340&use=reference&multi_query=K16056+%0D%0AK05072+%0D%0A
ko00072	Synthesis and degradation of ketone bodies	19(8.05%)	11(0.13%)	0	0	ENSSSCT00000023845,ENSSSCT00000023845,ENSSSCT00000023845,ENSSSCT00000023845,ENSSSCT00000023845,ENSSSCT00000023845,ENSSSCT00000023845,ENSSSCT00000023845,ENSSSCT00000023845,ENSSSCT00000023845,ENSSSCT00000023845,ENSSSCT00000023845,ENSSSCT00000023845,ENSSSCT00000023845,ENSSSCT00000023845,ENSSSCT00000023845,ENSSSCT00000023845,ENSSSCT00000023845,ENSSSCT00000023845,	K00019,	http://www.kegg.jp/kegg-bin/show_pathway?scale=1.0&query=&map=ko00072&use=reference&multi_query=K00019+%0D%0A
ko05162	Measles	31(13.14%)	326(3.94%)	6.59218e-10	2.03259e-08	ENSSSCT00000033071,ENSSSCT00000033071,ENSSSCT00000025521,ENSSSCT00000027107,ENSSSCT00000027107,ENSSSCT00000029798,ENSSSCT00000029798,ENSSSCT00000033071,ENSSSCT00000033071,ENSSSCT00000035271,ENSSSCT00000033071,ENSSSCT00000033071,ENSSSCT00000035271,ENSSSCT00000033071,ENSSSCT00000033071,ENSSSCT00000033071,ENSSSCT00000033071,ENSSSCT00000033071,ENSSSCT00000033071,ENSSSCT00000035969,ENSSSCT00000035969,…	K06536,K04722,K12560,K08860,	http://www.kegg.jp/kegg-bin/show_pathway?scale=1.0&query=&map=ko05162&use=reference&multi_query=K06536+%0D%0AK04722+%0D%0AK12560+%0D%0AK08860+%0D%0A
ko00100	Steroid biosynthesis	15(6.36%)	23(0.28%)	2.40353e-20	8.89304e-19	ENSSSCT00000014625,ENSSSCT00000029435,ENSSSCT00000029435,ENSSSCT00000008195,ENSSSCT00000008195,ENSSSCT00000008195,ENSSSCT00000008195,ENSSSCT00000008195,ENSSSCT00000008195,ENSSSCT00000008195,ENSSSCT00000008195,ENSSSCT00000008195,ENSSSCT00000029435,ENSSSCT00000029435,ENSSSCT00000008195,	K07419,K07438,K07436,	http://www.kegg.jp/kegg-bin/show_pathway?scale=1.0&query=&map=ko00100&use=reference&multi_query=K07419+%0D%0AK07438+%0D%0AK07436+%0D%0A
ko00020	Citrate cycle (TCA cycle)	7(2.97%)	44(0.53%)	2.85209e-05	0.000657604	ENSSSCT00000016395,ENSSSCT00000016395,ENSSSCT00000016395,ENSSSCT00000016395,ENSSSCT00000016395,ENSSSCT00000016395,ENSSSCT00000016395,	K00627,	http://www.kegg.jp/kegg-bin/show_pathway?scale=1.0&query=&map=ko00020&use=reference&multi_query=K00627+%0D%0A
ko05206	MicroRNAs in cancer	16(6.78%)	180(2.18%)	1.39371e-05	0.000368338	ENSSSCT00000018842,ENSSSCT00000027221,ENSSSCT00000018842,ENSSSCT00000008195,ENSSSCT00000008195,ENSSSCT00000008195,ENSSSCT00000008195,ENSSSCT00000008195,ENSSSCT00000008195,ENSSSCT00000008195,ENSSSCT00000008195,ENSSSCT00000008195,ENSSSCT00000000395,ENSSSCT00000027288,ENSSSCT00000034069,ENSSSCT00000008195,	K06493,K17390,K07436,K05084,K04671,	http://www.kegg.jp/kegg-bin/show_pathway?scale=1.0&query=&map=ko05206&use=reference&multi_query=K06493+%0D%0AK17390+%0D%0AK07436+%0D%0AK05084+%0D%0AK04671+%0D%0A
ko00010	Glycolysis / Gluconeogenesis	9(3.81%)	96(1.16%)	0.000389097	0.00514164	ENSSSCT00000016395,ENSSSCT00000016395,ENSSSCT00000016395,ENSSSCT00000010839,ENSSSCT00000016395,ENSSSCT00000009598,ENSSSCT00000016395,ENSSSCT00000016395,ENSSSCT00000016395,	K00627,K00128,K15779,	http://www.kegg.jp/kegg-bin/show_pathway?scale=1.0&query=&map=ko00010&use=reference&multi_query=K00627+%0D%0AK00128+%0D%0AK15779+%0D%0A
ko00908	Zeatin biosynthesis	1(0.42%)	1(0.01%)	0	0	ENSSSCT00000004063,	K00791,	http://www.kegg.jp/kegg-bin/show_pathway?scale=1.0&query=&map=ko00908&use=reference&multi_query=K00791+%0D%0A
ko01051	Biosynthesis of ansamycins	1(0.42%)	2(0.02%)	0.000811393	0.00938174	ENSSSCT00000025213,	K00615,	http://www.kegg.jp/kegg-bin/show_pathway?scale=1.0&query=&map=ko01051&use=reference&multi_query=K00615+%0D%0A
ko00790	Folate biosynthesis	3(1.27%)	13(0.16%)	0.000377658	0.00514164	ENSSSCT00000015429,ENSSSCT00000022820,ENSSSCT00000022820,	K00287,K00357,	http://www.kegg.jp/kegg-bin/show_pathway?scale=1.0&query=&map=ko00790&use=reference&multi_query=K00287+%0D%0AK00357+%0D%0A
ko04112	Cell cycle - Caulobacter	1(0.42%)	4(0.05%)	0.00468655	0.0388489	ENSSSCT00000027699,	K01338,	http://www.kegg.jp/kegg-bin/show_pathway?scale=1.0&query=&map=ko04112&use=reference&multi_query=K01338+%0D%0A
ko03008	Ribosome biogenesis in eukaryotes	12(5.08%)	119(1.44%)	3.19915e-05	0.000657604	ENSSSCT00000023201,ENSSSCT00000023201,ENSSSCT00000023201,ENSSSCT00000022853,ENSSSCT00000023201,ENSSSCT00000022853,ENSSSCT00000022853,ENSSSCT00000023201,ENSSSCT00000023201,ENSSSCT00000023201,ENSSSCT00000023201,ENSSSCT00000023201,	K03537,K14566,	http://www.kegg.jp/kegg-bin/show_pathway?scale=1.0&query=&map=ko03008&use=reference&multi_query=K03537+%0D%0AK14566+%0D%0A
ko00340	Histidine metabolism	4(1.69%)	31(0.37%)	0.00168136	0.0182971	ENSSSCT00000005375,ENSSSCT00000033416,ENSSSCT00000033416,ENSSSCT00000010839,	K05604,K00274,K00128,	http://www.kegg.jp/kegg-bin/show_pathway?scale=1.0&query=&map=ko00340&use=reference&multi_query=K05604+%0D%0AK00274+%0D%0AK00128+%0D%0A
ko03013	RNA transport	13(5.51%)	224(2.71%)	0.00482987	0.0388489	ENSSSCT00000023201,ENSSSCT00000012906,ENSSSCT00000024072,ENSSSCT00000029102,ENSSSCT00000023201,ENSSSCT00000023201,ENSSSCT00000023201,ENSSSCT00000023201,ENSSSCT00000023201,ENSSSCT00000023201,ENSSSCT00000023201,ENSSSCT00000017444,ENSSSCT00000023201,	K03537,K03345,K14313,	http://www.kegg.jp/kegg-bin/show_pathway?scale=1.0&query=&map=ko03013&use=reference&multi_query=K03537+%0D%0AK03345+%0D%0AK14313+%0D%0A
ko01200	Carbon metabolism	12(5.08%)	131(1.58%)	8.78503e-05	0.00162523	ENSSSCT00000016395,ENSSSCT00000016395,ENSSSCT00000016395,ENSSSCT00000012757,ENSSSCT00000025213,ENSSSCT00000034177,ENSSSCT00000034177,ENSSSCT00000016395,ENSSSCT00000016395,ENSSSCT00000016395,ENSSSCT00000012757,ENSSSCT00000016395,	K00627,K01966,K00615,K01807,	http://www.kegg.jp/kegg-bin/show_pathway?scale=1.0&query=&map=ko01200&use=reference&multi_query=K00627+%0D%0AK01966+%0D%0AK00615+%0D%0AK01807+%0D%0A
ko00650	Butanoate metabolism	19(8.05%)	37(0.45%)	5.9636e-22	2.75817e-20	ENSSSCT00000023845,ENSSSCT00000023845,ENSSSCT00000023845,ENSSSCT00000023845,ENSSSCT00000023845,ENSSSCT00000023845,ENSSSCT00000023845,ENSSSCT00000023845,ENSSSCT00000023845,ENSSSCT00000023845,ENSSSCT00000023845,ENSSSCT00000023845,ENSSSCT00000023845,ENSSSCT00000023845,ENSSSCT00000023845,ENSSSCT00000023845,ENSSSCT00000023845,ENSSSCT00000023845,ENSSSCT00000023845,	K00019,	http://www.kegg.jp/kegg-bin/show_pathway?scale=1.0&query=&map=ko00650&use=reference&multi_query=K00019+%0D%0A
ko05134	Legionellosis	11(4.66%)	118(1.43%)	0.00012984	0.00218367	ENSSSCT00000031909,ENSSSCT00000031909,ENSSSCT00000031909,ENSSSCT00000031909,ENSSSCT00000031909,ENSSSCT00000036196,ENSSSCT00000031909,ENSSSCT00000031909,ENSSSCT00000031909,ENSSSCT00000031909,ENSSSCT00000031909,	K15485,K04391,	http://www.kegg.jp/kegg-bin/show_pathway?scale=1.0&query=&map=ko05134&use=reference&multi_query=K15485+%0D%0AK04391+%0D%0A
ko00620	Pyruvate metabolism	8(3.39%)	70(0.85%)	0.000153967	0.00237366	ENSSSCT00000016395,ENSSSCT00000016395,ENSSSCT00000016395,ENSSSCT00000010839,ENSSSCT00000016395,ENSSSCT00000016395,ENSSSCT00000016395,ENSSSCT00000016395,	K00627,K00128,	http://www.kegg.jp/kegg-bin/show_pathway?scale=1.0&query=&map=ko00620&use=reference&multi_query=K00627+%0D%0AK00128+%0D%0A
ko00785	Lipoic acid metabolism	1(0.42%)	3(0.04%)	0.00238824	0.0220912	ENSSSCT00000030806,	K03801,	http://www.kegg.jp/kegg-bin/show_pathway?scale=1.0&query=&map=ko00785&use=reference&multi_query=K03801+%0D%0A

## Sheet: Table S7-4
Table S7-4. KEGG pathway analysis of the targets for differentially expressed lncRNAs in FH vs. FL.
Pathway ID	Pathway	DEGs with pathway annotation (97)	All genes with pathway annotation (8268)	P value	Qvalue	Genelist	KOlist	Pathwaylink
ko00072	Synthesis and degradation of ketone bodies	16(16.49%)	11(0.13%)	0	0	ENSSSCT00000023845,ENSSSCT00000023845,ENSSSCT00000023845,ENSSSCT00000023845,ENSSSCT00000023845,ENSSSCT00000023845,ENSSSCT00000023845,ENSSSCT00000023845,ENSSSCT00000023845,ENSSSCT00000023845,ENSSSCT00000023845,ENSSSCT00000023845,ENSSSCT00000023845,ENSSSCT00000023845,ENSSSCT00000023845,ENSSSCT00000023845,	K00019,	http://www.kegg.jp/kegg-bin/show_pathway?scale=1.0&query=&map=ko00072&use=reference&multi_query=K00019+%0D%0A
ko05162	Measles	10(10.31%)	326(3.94%)	0.00145077	0.0179367	ENSSSCT00000033071,ENSSSCT00000033071,ENSSSCT00000017939,ENSSSCT00000025084,ENSSSCT00000035969,ENSSSCT00000035271,ENSSSCT00000033071,ENSSSCT00000033071,ENSSSCT00000033071,ENSSSCT00000033071,	K06536,K10785,K08860,K12560,	http://www.kegg.jp/kegg-bin/show_pathway?scale=1.0&query=&map=ko05162&use=reference&multi_query=K06536+%0D%0AK10785+%0D%0AK08860+%0D%0AK12560+%0D%0A
ko03008	Ribosome biogenesis in eukaryotes	6(6.19%)	119(1.44%)	0.000472524	0.00720575	ENSSSCT00000022853,ENSSSCT00000023201,ENSSSCT00000023201,ENSSSCT00000022853,ENSSSCT00000025035,ENSSSCT00000023201,	K14566,K03537,K14568,	http://www.kegg.jp/kegg-bin/show_pathway?scale=1.0&query=&map=ko03008&use=reference&multi_query=K14566+%0D%0AK03537+%0D%0AK14568+%0D%0A
ko00591	Linoleic acid metabolism	3(3.09%)	54(0.65%)	0.00359479	0.0349208	ENSSSCT00000002129,ENSSSCT00000022686,ENSSSCT00000003887,	K07409,K07413,K01047,	http://www.kegg.jp/kegg-bin/show_pathway?scale=1.0&query=&map=ko00591&use=reference&multi_query=K07409+%0D%0AK07413+%0D%0AK01047+%0D%0A
ko05206	MicroRNAs in cancer	8(8.25%)	180(2.18%)	0.000247676	0.00720575	ENSSSCT00000018842,ENSSSCT00000018842,ENSSSCT00000000074,ENSSSCT00000000074,ENSSSCT00000000074,ENSSSCT00000026332,ENSSSCT00000000163,ENSSSCT00000008195,	K06493,K04498,K16866,K07436,	http://www.kegg.jp/kegg-bin/show_pathway?scale=1.0&query=&map=ko05206&use=reference&multi_query=K06493+%0D%0AK04498+%0D%0AK16866+%0D%0AK07436+%0D%0A
ko04720	Long-term potentiation	4(4.12%)	87(1.05%)	0.00346737	0.0349208	ENSSSCT00000000074,ENSSSCT00000000074,ENSSSCT00000000074,ENSSSCT00000026332,	K04498,	http://www.kegg.jp/kegg-bin/show_pathway?scale=1.0&query=&map=ko04720&use=reference&multi_query=K04498+%0D%0A
ko00785	Lipoic acid metabolism	1(1.03%)	3(0.04%)	0.000405579	0.00720575	ENSSSCT00000030806,	K03801,	http://www.kegg.jp/kegg-bin/show_pathway?scale=1.0&query=&map=ko00785&use=reference&multi_query=K03801+%0D%0A
ko04330	Notch signaling pathway	4(4.12%)	56(0.68%)	0.000476851	0.00720575	ENSSSCT00000000074,ENSSSCT00000000074,ENSSSCT00000000074,ENSSSCT00000026332,	K04498,	http://www.kegg.jp/kegg-bin/show_pathway?scale=1.0&query=&map=ko04330&use=reference&multi_query=K04498+%0D%0A
ko00100	Steroid biosynthesis	4(4.12%)	23(0.28%)	5.70305e-06	0.000258538	ENSSSCT00000014625,ENSSSCT00000029435,ENSSSCT00000029435,ENSSSCT00000008195,	K07419,K07438,K07436,	http://www.kegg.jp/kegg-bin/show_pathway?scale=1.0&query=&map=ko00100&use=reference&multi_query=K07419+%0D%0AK07438+%0D%0AK07436+%0D%0A
ko03070	Bacterial secretion system	1(1.03%)	3(0.04%)	0.000405579	0.00720575	ENSSSCT00000002187,	K03106,	http://www.kegg.jp/kegg-bin/show_pathway?scale=1.0&query=&map=ko03070&use=reference&multi_query=K03106+%0D%0A
ko00750	Vitamin B6 metabolism	1(1.03%)	7(0.08%)	0.00275322	0.0312032	ENSSSCT00000017352,	K13248,	http://www.kegg.jp/kegg-bin/show_pathway?scale=1.0&query=&map=ko00750&use=reference&multi_query=K13248+%0D%0A
ko00650	Butanoate metabolism	17(17.53%)	37(0.45%)	4.99322e-26	3.39539e-24	ENSSSCT00000023845,ENSSSCT00000005532,ENSSSCT00000023845,ENSSSCT00000023845,ENSSSCT00000023845,ENSSSCT00000023845,ENSSSCT00000023845,ENSSSCT00000023845,ENSSSCT00000023845,ENSSSCT00000023845,ENSSSCT00000023845,ENSSSCT00000023845,ENSSSCT00000023845,ENSSSCT00000023845,ENSSSCT00000023845,ENSSSCT00000023845,ENSSSCT00000023845,	K00019,K00109,	http://www.kegg.jp/kegg-bin/show_pathway?scale=1.0&query=&map=ko00650&use=reference&multi_query=K00019+%0D%0AK00109+%0D%0A
ko00232	Caffeine metabolism	1(1.03%)	5(0.06%)	0.00133132	0.0179367	ENSSSCT00000002129,	K07409,	http://www.kegg.jp/kegg-bin/show_pathway?scale=1.0&query=&map=ko00232&use=reference&multi_query=K07409+%0D%0A
ko00830	Retinol metabolism	5(5.15%)	79(0.96%)	0.000311126	0.00720575	ENSSSCT00000002129,ENSSSCT00000022686,ENSSSCT00000026296,ENSSSCT00000002558,ENSSSCT00000026296,	K07409,K07413,K11149,K11153,	http://www.kegg.jp/kegg-bin/show_pathway?scale=1.0&query=&map=ko00830&use=reference&multi_query=K07409+%0D%0AK07413+%0D%0AK11149+%0D%0AK11153+%0D%0A
