# Supplementary material for: Integrated analysis of lncRNA, miRNA and mRNA reveals novel insights into the fertility regulation of large white sows
Source: BMC Genomics. 2020 Sep 14;21:636. doi: 10.1186/s12864-020-07055-2 (PMC7490888; doi:10.1186/s12864-020-07055-2)
Supplement: Supplementary file 8 — Additional file 8: Table S8. Identification of miRNA–mRNA pairs. [file 12864_2020_7055_MOESM8_ESM.xlsx]

## Sheet: Table S8-1
Table S8-1. Identification of miRNA–mRNA pairs in LH vs. LL.
miRNA_ID	Target	GeneSymbol
ssc-miR-105-1	ENSSSCT00000007953	E2F1
ssc-miR-105-1	ENSSSCT00000005129	HDC
ssc-miR-105-1	ENSSSCT00000027841	RAB2B
ssc-miR-105-1	ENSSSCT00000000818	RAD52
ssc-miR-107	ENSSSCT00000033395	ACVRL1
ssc-miR-107	ENSSSCT00000036596	ACVRL1
ssc-miR-107	ENSSSCT00000000251	ACVRL1
ssc-miR-1249	ENSSSCT00000015172	B3GNT3
ssc-miR-1249	ENSSSCT00000013836	BCORL1
ssc-miR-1249	ENSSSCT00000029951	BCORL1
ssc-miR-1249	ENSSSCT00000010846	BICDL1
ssc-miR-1249	ENSSSCT00000015031	C19orf53
ssc-miR-1249	ENSSSCT00000000088	CACNA1I
ssc-miR-1249	ENSSSCT00000002572	CCDC177
ssc-miR-1249	ENSSSCT00000013947	CETN2
ssc-miR-1249	ENSSSCT00000032639	CETN2
ssc-miR-1249	ENSSSCT00000035143	CHST7
ssc-miR-1249	ENSSSCT00000036253	COL11A2
ssc-miR-1249	ENSSSCT00000001640	COL11A2
ssc-miR-1249	ENSSSCT00000008599	CRYM
ssc-miR-1249	ENSSSCT00000000099	DNAL4
ssc-miR-1249	ENSSSCT00000001671	DST
ssc-miR-1249	ENSSSCT00000024369	EMP3
ssc-miR-1249	ENSSSCT00000030007	ENTPD6
ssc-miR-1249	ENSSSCT00000018811	ERN1
ssc-miR-1249	ENSSSCT00000033976	FZD4
ssc-miR-1249	ENSSSCT00000027724	GDI1
ssc-miR-1249	ENSSSCT00000016497	GRIK4
ssc-miR-1249	ENSSSCT00000014786	GTF2F1
ssc-miR-1249	ENSSSCT00000003132	IRX3
ssc-miR-1249	ENSSSCT00000003573	JOSD2
ssc-miR-1249	ENSSSCT00000000779	KCNA1
ssc-miR-1249	ENSSSCT00000027981	LYVE1
ssc-miR-1249	ENSSSCT00000033106	MAFB
ssc-miR-1249	ENSSSCT00000033258	MAP2K2
ssc-miR-1249	ENSSSCT00000033006	MAP2K2
ssc-miR-1249	ENSSSCT00000005002	MBD2
ssc-miR-1249	ENSSSCT00000002527	MTHFD1
ssc-miR-1249	ENSSSCT00000006293	NTNG2
ssc-miR-1249	ENSSSCT00000024857	PHRF1
ssc-miR-1249	ENSSSCT00000013275	PIR
ssc-miR-1249	ENSSSCT00000019469	PITPNM3
ssc-miR-1249	ENSSSCT00000033758	RASGRP4
ssc-miR-1249	ENSSSCT00000003283	RASGRP4
ssc-miR-1249	ENSSSCT00000005859	RGP1
ssc-miR-1249	ENSSSCT00000007211	S100A14
ssc-miR-1249	ENSSSCT00000034443	S100A14
ssc-miR-1249	ENSSSCT00000011624	SHOC2
ssc-miR-1249	ENSSSCT00000014334	SLC15A3
ssc-miR-1249	ENSSSCT00000008809	SLC9A3R2
ssc-miR-1249	ENSSSCT00000006217	SPTAN1
ssc-miR-1249	ENSSSCT00000025365	SSUH2
ssc-miR-1249	ENSSSCT00000026310	TENM3
ssc-miR-1249	ENSSSCT00000009333	YPEL5
ssc-miR-1307	ENSSSCT00000014855	MARCH2
ssc-miR-1307	ENSSSCT00000015569	MARCH3
ssc-miR-1307	ENSSSCT00000000614	ABCC9
ssc-miR-1307	ENSSSCT00000014686	ABHD17A
ssc-miR-1307	ENSSSCT00000002052	ACAN
ssc-miR-1307	ENSSSCT00000030545	ACER2
ssc-miR-1307	ENSSSCT00000008041	ACTR5
ssc-miR-1307	ENSSSCT00000007817	ADAM33
ssc-miR-1307	ENSSSCT00000033889	ADAM8
ssc-miR-1307	ENSSSCT00000033008	ADAM8
ssc-miR-1307	ENSSSCT00000011786	ADAM8
ssc-miR-1307	ENSSSCT00000018627	ADAMTS16
ssc-miR-1307	ENSSSCT00000006487	ADCK5
ssc-miR-1307	ENSSSCT00000017233	ADGRA2
ssc-miR-1307	ENSSSCT00000006147	ADGRD2
ssc-miR-1307	ENSSSCT00000031320	ADGRD2
ssc-miR-1307	ENSSSCT00000008178	ADNP
ssc-miR-1307	ENSSSCT00000034395	ADNP
ssc-miR-1307	ENSSSCT00000006350	ADNP2
ssc-miR-1307	ENSSSCT00000011646	ADRB1
ssc-miR-1307	ENSSSCT00000017229	ADRB3
ssc-miR-1307	ENSSSCT00000004443	AFDN
ssc-miR-1307	ENSSSCT00000011057	AIFM3
ssc-miR-1307	ENSSSCT00000010337	AKAP11
ssc-miR-1307	ENSSSCT00000001186	ALDH5A1
ssc-miR-1307	ENSSSCT00000024532	ALKBH5
ssc-miR-1307	ENSSSCT00000019565	ALOX12B
ssc-miR-1307	ENSSSCT00000008296	AMZ1
ssc-miR-1307	ENSSSCT00000003787	ANGPTL7
ssc-miR-1307	ENSSSCT00000008701	ANKS3
ssc-miR-1307	ENSSSCT00000008316	AP5Z1
ssc-miR-1307	ENSSSCT00000034599	APOA1
ssc-miR-1307	ENSSSCT00000016436	APOA1
ssc-miR-1307	ENSSSCT00000000226	AQP5
ssc-miR-1307	ENSSSCT00000016168	ARAP1
ssc-miR-1307	ENSSSCT00000025648	ARAP1
ssc-miR-1307	ENSSSCT00000029475	ARAP1
ssc-miR-1307	ENSSSCT00000006796	ARFGEF1
ssc-miR-1307	ENSSSCT00000012068	ARHGAP12
ssc-miR-1307	ENSSSCT00000012118	ARHGAP21
ssc-miR-1307	ENSSSCT00000029464	ARHGAP21
ssc-miR-1307	ENSSSCT00000028075	ARHGAP21
ssc-miR-1307	ENSSSCT00000032871	ARHGAP4
ssc-miR-1307	ENSSSCT00000035804	ARHGAP4
ssc-miR-1307	ENSSSCT00000013982	ARHGAP4
ssc-miR-1307	ENSSSCT00000035835	ARHGAP6
ssc-miR-1307	ENSSSCT00000013247	ARHGAP6
ssc-miR-1307	ENSSSCT00000033210	ARHGAP6
ssc-miR-1307	ENSSSCT00000033647	ARHGAP6
ssc-miR-1307	ENSSSCT00000034145	ARHGAP6
ssc-miR-1307	ENSSSCT00000031066	ARMC5
ssc-miR-1307	ENSSSCT00000016204	ARRB1
ssc-miR-1307	ENSSSCT00000002508	ARRDC4
ssc-miR-1307	ENSSSCT00000009454	ASAP2
ssc-miR-1307	ENSSSCT00000025747	ASB10
ssc-miR-1307	ENSSSCT00000014281	ASRGL1
ssc-miR-1307	ENSSSCT00000016170	ATG16L2
ssc-miR-1307	ENSSSCT00000028309	ATN1
ssc-miR-1307	ENSSSCT00000012937	ATP13A3
ssc-miR-1307	ENSSSCT00000014675	ATP5D
ssc-miR-1307	ENSSSCT00000010708	ATP6V0A2
ssc-miR-1307	ENSSSCT00000012576	ATXN7
ssc-miR-1307	ENSSSCT00000023524	AXIN1
ssc-miR-1307	ENSSSCT00000023773	B3GALT6
ssc-miR-1307	ENSSSCT00000016227	B3GNT6
ssc-miR-1307	ENSSSCT00000007094	BCAN
ssc-miR-1307	ENSSSCT00000002785	BCL11B
ssc-miR-1307	ENSSSCT00000031696	BMP3
ssc-miR-1307	ENSSSCT00000006500	BOP1
ssc-miR-1307	ENSSSCT00000006321	BRD3
ssc-miR-1307	ENSSSCT00000033779	BST1
ssc-miR-1307	ENSSSCT00000034762	BST1
ssc-miR-1307	ENSSSCT00000009566	BST1
ssc-miR-1307	ENSSSCT00000031999	BST1
ssc-miR-1307	ENSSSCT00000000998	BTG1
ssc-miR-1307	ENSSSCT00000014173	C11orf68
ssc-miR-1307	ENSSSCT00000031414	C16orf91
ssc-miR-1307	ENSSSCT00000023654	C16orf91
ssc-miR-1307	ENSSSCT00000028488	C19orf47
ssc-miR-1307	ENSSSCT00000014890	C19orf52
ssc-miR-1307	ENSSSCT00000003470	C19orf68
ssc-miR-1307	ENSSSCT00000029575	C19orf68
ssc-miR-1307	ENSSSCT00000004755	C6orf163
ssc-miR-1307	ENSSSCT00000008387	C7orf43
ssc-miR-1307	ENSSSCT00000006419	C8G
ssc-miR-1307	ENSSSCT00000006733	CA2
ssc-miR-1307	ENSSSCT00000008272	CABLES2
ssc-miR-1307	ENSSSCT00000016932	CACNA1E
ssc-miR-1307	ENSSSCT00000019117	CACNA1G
ssc-miR-1307	ENSSSCT00000000088	CACNA1I
ssc-miR-1307	ENSSSCT00000028700	CACNA1S
ssc-miR-1307	ENSSSCT00000023281	CACNG7
ssc-miR-1307	ENSSSCT00000016693	CALCR
ssc-miR-1307	ENSSSCT00000032022	CAMK2N1
ssc-miR-1307	ENSSSCT00000006328	CAMSAP1
ssc-miR-1307	ENSSSCT00000019482	CAMTA2
ssc-miR-1307	ENSSSCT00000014164	CATSPER1
ssc-miR-1307	ENSSSCT00000012159	CCDC3
ssc-miR-1307	ENSSSCT00000028270	CCNF
ssc-miR-1307	ENSSSCT00000002787	CCNK
ssc-miR-1307	ENSSSCT00000017889	CCT8L2
ssc-miR-1307	ENSSSCT00000002802	CDC42BPB
ssc-miR-1307	ENSSSCT00000018774	CDC42EP4
ssc-miR-1307	ENSSSCT00000002932	CDH15
ssc-miR-1307	ENSSSCT00000022675	CDH4
ssc-miR-1307	ENSSSCT00000005392	CDH7
ssc-miR-1307	ENSSSCT00000012469	CDHR4
ssc-miR-1307	ENSSSCT00000032514	CDK5R2
ssc-miR-1307	ENSSSCT00000002942	CDT1
ssc-miR-1307	ENSSSCT00000010207	CDX2
ssc-miR-1307	ENSSSCT00000030559	CEBPB
ssc-miR-1307	ENSSSCT00000002843	CEP170B
ssc-miR-1307	ENSSSCT00000006212	CERCAM
ssc-miR-1307	ENSSSCT00000014849	CERS4
ssc-miR-1307	ENSSSCT00000011605	CFAP43
ssc-miR-1307	ENSSSCT00000019041	CH242-256H23.1
ssc-miR-1307	ENSSSCT00000033882	CH242-378F17.1
ssc-miR-1307	ENSSSCT00000036318	CH242-378F17.1
ssc-miR-1307	ENSSSCT00000018467	CH242-378F17.1
ssc-miR-1307	ENSSSCT00000019548	CHD3
ssc-miR-1307	ENSSSCT00000018659	CHMP6
ssc-miR-1307	ENSSSCT00000010597	CHRNA2
ssc-miR-1307	ENSSSCT00000017737	CHRNG
ssc-miR-1307	ENSSSCT00000008953	CHST10
ssc-miR-1307	ENSSSCT00000012722	CHST13
ssc-miR-1307	ENSSSCT00000030579	CHST3
ssc-miR-1307	ENSSSCT00000035143	CHST7
ssc-miR-1307	ENSSSCT00000032695	CHST7
ssc-miR-1307	ENSSSCT00000013412	CHST7
ssc-miR-1307	ENSSSCT00000005327	CHSY1
ssc-miR-1307	ENSSSCT00000003807	CLCN6
ssc-miR-1307	ENSSSCT00000022520	CLEC11A
ssc-miR-1307	ENSSSCT00000029780	CLIC6
ssc-miR-1307	ENSSSCT00000008462	CLIP2
ssc-miR-1307	ENSSSCT00000002133	CLK3
ssc-miR-1307	ENSSSCT00000015357	CLTB
ssc-miR-1307	ENSSSCT00000019410	CLUH
ssc-miR-1307	ENSSSCT00000029106	CMTM6
ssc-miR-1307	ENSSSCT00000030407	CMTM8
ssc-miR-1307	ENSSSCT00000026794	CMTM8
ssc-miR-1307	ENSSSCT00000018777	COG1
ssc-miR-1307	ENSSSCT00000023788	COL6A2
ssc-miR-1307	ENSSSCT00000012432	COL7A1
ssc-miR-1307	ENSSSCT00000019080	COPZ2
ssc-miR-1307	ENSSSCT00000011883	COQ8A
ssc-miR-1307	ENSSSCT00000009801	COX18
ssc-miR-1307	ENSSSCT00000019371	CPD
ssc-miR-1307	ENSSSCT00000035750	CPSF1
ssc-miR-1307	ENSSSCT00000006486	CPSF1
ssc-miR-1307	ENSSSCT00000006137	CRB2
ssc-miR-1307	ENSSSCT00000010909	CRYBB3
ssc-miR-1307	ENSSSCT00000010149	CRYL1
ssc-miR-1307	ENSSSCT00000019034	CSF3
ssc-miR-1307	ENSSSCT00000036187	CSF3
ssc-miR-1307	ENSSSCT00000033037	CSF3
ssc-miR-1307	ENSSSCT00000027851	CSNK1D
ssc-miR-1307	ENSSSCT00000023035	CSNK1D
ssc-miR-1307	ENSSSCT00000005035	CSNK1G1
ssc-miR-1307	ENSSSCT00000005987	CTNNAL1
ssc-miR-1307	ENSSSCT00000014646	CTR9
ssc-miR-1307	ENSSSCT00000003842	CTRC
ssc-miR-1307	ENSSSCT00000001983	CTSH
ssc-miR-1307	ENSSSCT00000001985	CTSH
ssc-miR-1307	ENSSSCT00000008249	CTSZ
ssc-miR-1307	ENSSSCT00000010475	CUL4A
ssc-miR-1307	ENSSSCT00000008422	CUX1
ssc-miR-1307	ENSSSCT00000004989	CXXC1
ssc-miR-1307	ENSSSCT00000015686	CXXC5
ssc-miR-1307	ENSSSCT00000018706	CYGB
ssc-miR-1307	ENSSSCT00000023724	DACT3
ssc-miR-1307	ENSSSCT00000014297	DAGLA
ssc-miR-1307	ENSSSCT00000023438	DAZAP1
ssc-miR-1307	ENSSSCT00000032042	DAZAP2
ssc-miR-1307	ENSSSCT00000025039	DCHS1
ssc-miR-1307	ENSSSCT00000017176	DCTD
ssc-miR-1307	ENSSSCT00000005559	DDHD1
ssc-miR-1307	ENSSSCT00000025969	DDHD1
ssc-miR-1307	ENSSSCT00000030104	DES
ssc-miR-1307	ENSSSCT00000014483	DGKZ
ssc-miR-1307	ENSSSCT00000011756	DHX32
ssc-miR-1307	ENSSSCT00000033103	DLG5
ssc-miR-1307	ENSSSCT00000024713	DLG5
ssc-miR-1307	ENSSSCT00000022463	DMPK
ssc-miR-1307	ENSSSCT00000005834	DNAJB5
ssc-miR-1307	ENSSSCT00000010334	DNAJC15
ssc-miR-1307	ENSSSCT00000000099	DNAL4
ssc-miR-1307	ENSSSCT00000015972	DNHD1
ssc-miR-1307	ENSSSCT00000013186	DOPEY2
ssc-miR-1307	ENSSSCT00000007532	DPYD
ssc-miR-1307	ENSSSCT00000014046	DRD4
ssc-miR-1307	ENSSSCT00000001118	DSP
ssc-miR-1307	ENSSSCT00000001671	DST
ssc-miR-1307	ENSSSCT00000016657	DSTYK
ssc-miR-1307	ENSSSCT00000011849	DUSP10
ssc-miR-1307	ENSSSCT00000017258	DUSP4
ssc-miR-1307	ENSSSCT00000011620	DUSP5
ssc-miR-1307	ENSSSCT00000016708	DYNC1I1
ssc-miR-1307	ENSSSCT00000011769	EBF3
ssc-miR-1307	ENSSSCT00000034708	EDA
ssc-miR-1307	ENSSSCT00000033545	EDA
ssc-miR-1307	ENSSSCT00000008911	EDAR
ssc-miR-1307	ENSSSCT00000010453	EFNB2
ssc-miR-1307	ENSSSCT00000035629	EHMT2
ssc-miR-1307	ENSSSCT00000001559	EHMT2
ssc-miR-1307	ENSSSCT00000001560	EHMT2
ssc-miR-1307	ENSSSCT00000034871	EHMT2
ssc-miR-1307	ENSSSCT00000011680	EIF3A
ssc-miR-1307	ENSSSCT00000024339	ELFN1
ssc-miR-1307	ENSSSCT00000014277	EML3
ssc-miR-1307	ENSSSCT00000017879	EN2
ssc-miR-1307	ENSSSCT00000017937	EPHB6
ssc-miR-1307	ENSSSCT00000010599	EPHX2
ssc-miR-1307	ENSSSCT00000008636	ERCC4
ssc-miR-1307	ENSSSCT00000018177	EVX1
ssc-miR-1307	ENSSSCT00000002567	EXD2
ssc-miR-1307	ENSSSCT00000030578	EXTL1
ssc-miR-1307	ENSSSCT00000000219	FAIM2
ssc-miR-1307	ENSSSCT00000007503	FAM102B
ssc-miR-1307	ENSSSCT00000007879	FAM110A
ssc-miR-1307	ENSSSCT00000006838	FAM110B
ssc-miR-1307	ENSSSCT00000005779	FAM122A
ssc-miR-1307	ENSSSCT00000018280	FAM134B
ssc-miR-1307	ENSSSCT00000018894	FAM171A2
ssc-miR-1307	ENSSSCT00000016252	FAM181B
ssc-miR-1307	ENSSSCT00000029015	FAM193A
ssc-miR-1307	ENSSSCT00000024774	FAM208B
ssc-miR-1307	ENSSSCT00000012188	FAM208B
ssc-miR-1307	ENSSSCT00000000665	FAM234B
ssc-miR-1307	ENSSSCT00000025783	FAM3A
ssc-miR-1307	ENSSSCT00000012940	FAM43A
ssc-miR-1307	ENSSSCT00000032584	FAM43B
ssc-miR-1307	ENSSSCT00000008043	FAM83D
ssc-miR-1307	ENSSSCT00000019642	FAM83G
ssc-miR-1307	ENSSSCT00000002959	FAM92B
ssc-miR-1307	ENSSSCT00000003282	FAM98C
ssc-miR-1307	ENSSSCT00000000584	FAR2
ssc-miR-1307	ENSSSCT00000007666	FAT1
ssc-miR-1307	ENSSSCT00000015769	FBXO38
ssc-miR-1307	ENSSSCT00000009093	FBXO41
ssc-miR-1307	ENSSSCT00000000164	FBXO7
ssc-miR-1307	ENSSSCT00000003183	FFAR2
ssc-miR-1307	ENSSSCT00000010445	FGF14
ssc-miR-1307	ENSSSCT00000024289	FGF23
ssc-miR-1307	ENSSSCT00000029155	FLOT2
ssc-miR-1307	ENSSSCT00000019349	FLOT2
ssc-miR-1307	ENSSSCT00000005909	FOXE1
ssc-miR-1307	ENSSSCT00000004296	FOXE3
ssc-miR-1307	ENSSSCT00000023210	FOXRED1
ssc-miR-1307	ENSSSCT00000000148	FOXRED2
ssc-miR-1307	ENSSSCT00000011361	FRMPD2
ssc-miR-1307	ENSSSCT00000013734	FRMPD3
ssc-miR-1307	ENSSSCT00000034697	FRMPD4
ssc-miR-1307	ENSSSCT00000011280	FUT11
ssc-miR-1307	ENSSSCT00000027067	FXN
ssc-miR-1307	ENSSSCT00000010690	FZD10
ssc-miR-1307	ENSSSCT00000017573	FZD5
ssc-miR-1307	ENSSSCT00000024638	FZD9
ssc-miR-1307	ENSSSCT00000023730	GAREM2
ssc-miR-1307	ENSSSCT00000009378	GAREM2
ssc-miR-1307	ENSSSCT00000012715	GATA2
ssc-miR-1307	ENSSSCT00000008270	GATA5
ssc-miR-1307	ENSSSCT00000005158	GATM
ssc-miR-1307	ENSSSCT00000024733	GATSL2
ssc-miR-1307	ENSSSCT00000008071	GDAP1L1
ssc-miR-1307	ENSSSCT00000027724	GDI1
ssc-miR-1307	ENSSSCT00000016205	GDPD5
ssc-miR-1307	ENSSSCT00000015375	GFM2
ssc-miR-1307	ENSSSCT00000015305	GFPT2
ssc-miR-1307	ENSSSCT00000018736	GGA3
ssc-miR-1307	ENSSSCT00000032791	GJB1
ssc-miR-1307	ENSSSCT00000013552	GJB1
ssc-miR-1307	ENSSSCT00000035255	GJB1
ssc-miR-1307	ENSSSCT00000024018	GLIS2
ssc-miR-1307	ENSSSCT00000027155	GNA11
ssc-miR-1307	ENSSSCT00000033038	GNAS
ssc-miR-1307	ENSSSCT00000034043	GNAS
ssc-miR-1307	ENSSSCT00000033457	GNAS
ssc-miR-1307	ENSSSCT00000011007	GNAZ
ssc-miR-1307	ENSSSCT00000008800	GNPTG
ssc-miR-1307	ENSSSCT00000028766	GORASP1
ssc-miR-1307	ENSSSCT00000017819	GPC1
ssc-miR-1307	ENSSSCT00000008389	GPC2
ssc-miR-1307	ENSSSCT00000013238	GPR143
ssc-miR-1307	ENSSSCT00000006907	GPR161
ssc-miR-1307	ENSSSCT00000006479	GPT
ssc-miR-1307	ENSSSCT00000027064	GRAMD1B
ssc-miR-1307	ENSSSCT00000016510	GRAMD1B
ssc-miR-1307	ENSSSCT00000031836	GRB10
ssc-miR-1307	ENSSSCT00000017025	GRB10
ssc-miR-1307	ENSSSCT00000022356	GRIA2
ssc-miR-1307	ENSSSCT00000011684	GRK5
ssc-miR-1307	ENSSSCT00000002955	GSE1
ssc-miR-1307	ENSSSCT00000027946	GSE1
ssc-miR-1307	ENSSSCT00000032308	GTF2H5
ssc-miR-1307	ENSSSCT00000010193	GTF3A
ssc-miR-1307	ENSSSCT00000032529	GUCY2C
ssc-miR-1307	ENSSSCT00000012710	H1FX
ssc-miR-1307	ENSSSCT00000018586	HAND1
ssc-miR-1307	ENSSSCT00000003598	HAS1
ssc-miR-1307	ENSSSCT00000005217	HAUS2
ssc-miR-1307	ENSSSCT00000007138	HCN3
ssc-miR-1307	ENSSSCT00000015725	HDAC3
ssc-miR-1307	ENSSSCT00000017834	HDLBP
ssc-miR-1307	ENSSSCT00000017797	HES6
ssc-miR-1307	ENSSSCT00000019568	HES7
ssc-miR-1307	ENSSSCT00000018646	HEXDC
ssc-miR-1307	ENSSSCT00000018872	HEXIM1
ssc-miR-1307	ENSSSCT00000027464	HIC1
ssc-miR-1307	ENSSSCT00000006268	HMCN2
ssc-miR-1307	ENSSSCT00000010639	HMGB2
ssc-miR-1307	ENSSSCT00000011736	HMX2
ssc-miR-1307	ENSSSCT00000011735	HMX3
ssc-miR-1307	ENSSSCT00000018179	HOXA11
ssc-miR-1307	ENSSSCT00000019087	HOXB2
ssc-miR-1307	ENSSSCT00000017403	HOXD9
ssc-miR-1307	ENSSSCT00000004059	HPCA
ssc-miR-1307	ENSSSCT00000030005	HS3ST3A1
ssc-miR-1307	ENSSSCT00000030886	HS6ST1
ssc-miR-1307	ENSSSCT00000001901	HSP90AB1
ssc-miR-1307	ENSSSCT00000035084	HTR2C
ssc-miR-1307	ENSSSCT00000035055	HUWE1
ssc-miR-1307	ENSSSCT00000036007	HUWE1
ssc-miR-1307	ENSSSCT00000032330	HUWE1
ssc-miR-1307	ENSSSCT00000013481	HUWE1
ssc-miR-1307	ENSSSCT00000012485	HYAL2
ssc-miR-1307	ENSSSCT00000016472	HYOU1
ssc-miR-1307	ENSSSCT00000011458	IDE
ssc-miR-1307	ENSSSCT00000028161	IFT172
ssc-miR-1307	ENSSSCT00000005442	IGDCC3
ssc-miR-1307	ENSSSCT00000008781	IGFALS
ssc-miR-1307	ENSSSCT00000018209	IGFBP1
ssc-miR-1307	ENSSSCT00000007380	IGSF3
ssc-miR-1307	ENSSSCT00000033026	IKBKG
ssc-miR-1307	ENSSSCT00000035592	IKBKG
ssc-miR-1307	ENSSSCT00000035736	IL17RC
ssc-miR-1307	ENSSSCT00000033406	IL17RC
ssc-miR-1307	ENSSSCT00000034396	IL17RC
ssc-miR-1307	ENSSSCT00000032629	IL17RC
ssc-miR-1307	ENSSSCT00000032980	IL17RC
ssc-miR-1307	ENSSSCT00000036110	IL17RC
ssc-miR-1307	ENSSSCT00000012650	IL17RC
ssc-miR-1307	ENSSSCT00000026283	ILDR1
ssc-miR-1307	ENSSSCT00000011589	INA
ssc-miR-1307	ENSSSCT00000017748	INPP5D
ssc-miR-1307	ENSSSCT00000016162	INPPL1
ssc-miR-1307	ENSSSCT00000010282	INTS6
ssc-miR-1307	ENSSSCT00000010615	INTS9
ssc-miR-1307	ENSSSCT00000008302	IQCE
ssc-miR-1307	ENSSSCT00000035165	IRAK3
ssc-miR-1307	ENSSSCT00000003403	IRGC
ssc-miR-1307	ENSSSCT00000003132	IRX3
ssc-miR-1307	ENSSSCT00000012148	ITGB1
ssc-miR-1307	ENSSSCT00000029647	ITGB2
ssc-miR-1307	ENSSSCT00000034728	ITGB4
ssc-miR-1307	ENSSSCT00000035657	ITGB4
ssc-miR-1307	ENSSSCT00000018729	ITGB4
ssc-miR-1307	ENSSSCT00000010302	ITM2B
ssc-miR-1307	ENSSSCT00000001691	ITPR3
ssc-miR-1307	ENSSSCT00000003562	IZUMO2
ssc-miR-1307	ENSSSCT00000009529	JAKMIP1
ssc-miR-1307	ENSSSCT00000008753	JMJD8
ssc-miR-1307	ENSSSCT00000006768	JPH1
ssc-miR-1307	ENSSSCT00000018974	JUP
ssc-miR-1307	ENSSSCT00000014852	KANK3
ssc-miR-1307	ENSSSCT00000014608	KCNC1
ssc-miR-1307	ENSSSCT00000003569	KCNC3
ssc-miR-1307	ENSSSCT00000013758	KCNE5
ssc-miR-1307	ENSSSCT00000009228	KCNK12
ssc-miR-1307	ENSSSCT00000002702	KCNK13
ssc-miR-1307	ENSSSCT00000010886	KCTD10
ssc-miR-1307	ENSSSCT00000003922	KDM1A
ssc-miR-1307	ENSSSCT00000003923	KDM1A
ssc-miR-1307	ENSSSCT00000009532	KIAA0232
ssc-miR-1307	ENSSSCT00000002957	KIAA0513
ssc-miR-1307	ENSSSCT00000017980	KIAA1549
ssc-miR-1307	ENSSSCT00000030521	KIAA1549
ssc-miR-1307	ENSSSCT00000006015	KIAA1958
ssc-miR-1307	ENSSSCT00000001166	KIF13A
ssc-miR-1307	ENSSSCT00000023668	KIF13A
ssc-miR-1307	ENSSSCT00000019480	KIF1C
ssc-miR-1307	ENSSSCT00000004441	KIF25
ssc-miR-1307	ENSSSCT00000010244	KL
ssc-miR-1307	ENSSSCT00000005525	KLHDC2
ssc-miR-1307	ENSSSCT00000003750	KLHL21
ssc-miR-1307	ENSSSCT00000002515	KLHL25
ssc-miR-1307	ENSSSCT00000015199	KLHL26
ssc-miR-1307	ENSSSCT00000001659	KLHL31
ssc-miR-1307	ENSSSCT00000011784	KNDC1
ssc-miR-1307	ENSSSCT00000019008	KRT12
ssc-miR-1307	ENSSSCT00000000271	KRT8
ssc-miR-1307	ENSSSCT00000019322	KSR1
ssc-miR-1307	ENSSSCT00000034202	L1CAM
ssc-miR-1307	ENSSSCT00000013979	L1CAM
ssc-miR-1307	ENSSSCT00000026983	LAMB3
ssc-miR-1307	ENSSSCT00000017012	LAMB3
ssc-miR-1307	ENSSSCT00000022717	LAMB3
ssc-miR-1307	ENSSSCT00000014519	LDLRAD3
ssc-miR-1307	ENSSSCT00000003942	LDLRAP1
ssc-miR-1307	ENSSSCT00000001693	LEMD2
ssc-miR-1307	ENSSSCT00000029731	LGI2
ssc-miR-1307	ENSSSCT00000029901	LGI4
ssc-miR-1307	ENSSSCT00000027783	LHFPL2
ssc-miR-1307	ENSSSCT00000012633	LHFPL4
ssc-miR-1307	ENSSSCT00000010817	LHX5
ssc-miR-1307	ENSSSCT00000003469	LIG1
ssc-miR-1307	ENSSSCT00000028450	LINC00493
ssc-miR-1307	ENSSSCT00000007115	LMNA
ssc-miR-1307	ENSSSCT00000008339	LMTK2
ssc-miR-1307	ENSSSCT00000000491	LRIG3
ssc-miR-1307	ENSSSCT00000026471	LRP5
ssc-miR-1307	ENSSSCT00000014086	LRP5
ssc-miR-1307	ENSSSCT00000025495	LRRTM1
ssc-miR-1307	ENSSSCT00000028398	LSM14B
ssc-miR-1307	ENSSSCT00000034646	MAGED4B
ssc-miR-1307	ENSSSCT00000035896	MAGED4B
ssc-miR-1307	ENSSSCT00000013470	MAGED4B
ssc-miR-1307	ENSSSCT00000004691	MAN1A1
ssc-miR-1307	ENSSSCT00000018484	MAP1B
ssc-miR-1307	ENSSSCT00000033901	MAP3K3
ssc-miR-1307	ENSSSCT00000016213	MAP6
ssc-miR-1307	ENSSSCT00000001734	MAPK14
ssc-miR-1307	ENSSSCT00000033025	MASP1
ssc-miR-1307	ENSSSCT00000036243	MASP1
ssc-miR-1307	ENSSSCT00000012918	MASP1
ssc-miR-1307	ENSSSCT00000030573	MB21D1
ssc-miR-1307	ENSSSCT00000003628	MBOAT7
ssc-miR-1307	ENSSSCT00000034739	MED29
ssc-miR-1307	ENSSSCT00000019648	MED9
ssc-miR-1307	ENSSSCT00000003355	MEGF8
ssc-miR-1307	ENSSSCT00000004132	MEP1B
ssc-miR-1307	ENSSSCT00000002000	MESDC1
ssc-miR-1307	ENSSSCT00000002056	MFGE8
ssc-miR-1307	ENSSSCT00000005522	MGAT2
ssc-miR-1307	ENSSSCT00000003719	MIB2
ssc-miR-1307	ENSSSCT00000024371	MIB2
ssc-miR-1307	ENSSSCT00000033849	MID1
ssc-miR-1307	ENSSSCT00000035768	MID1
ssc-miR-1307	ENSSSCT00000032648	MID1
ssc-miR-1307	ENSSSCT00000013245	MID1
ssc-miR-1307	ENSSSCT00000000081	MKL1
ssc-miR-1307	ENSSSCT00000005338	MKRN3
ssc-miR-1307	ENSSSCT00000003106	MMP15
ssc-miR-1307	ENSSSCT00000032217	MMP25
ssc-miR-1307	ENSSSCT00000011510	MMS19
ssc-miR-1307	ENSSSCT00000017867	MNX1
ssc-miR-1307	ENSSSCT00000014016	MPP1
ssc-miR-1307	ENSSSCT00000000140	MPST
ssc-miR-1307	ENSSSCT00000018836	MRC2
ssc-miR-1307	ENSSSCT00000007613	MROH6
ssc-miR-1307	ENSSSCT00000008784	MRPS34
ssc-miR-1307	ENSSSCT00000006781	MSC
ssc-miR-1307	ENSSSCT00000009547	MSX1
ssc-miR-1307	ENSSSCT00000005346	MTMR10
ssc-miR-1307	ENSSSCT00000003786	MTOR
ssc-miR-1307	ENSSSCT00000019459	MYBBP1A
ssc-miR-1307	ENSSSCT00000019573	MYH10
ssc-miR-1307	ENSSSCT00000019595	MYH13
ssc-miR-1307	ENSSSCT00000019601	MYH3
ssc-miR-1307	ENSSSCT00000016229	MYO7A
ssc-miR-1307	ENSSSCT00000003436	MYPOP
ssc-miR-1307	ENSSSCT00000014296	MYRF
ssc-miR-1307	ENSSSCT00000015025	NACC1
ssc-miR-1307	ENSSSCT00000008686	NAGPA
ssc-miR-1307	ENSSSCT00000011679	NANOS1
ssc-miR-1307	ENSSSCT00000012442	NCKIPSD
ssc-miR-1307	ENSSSCT00000019634	NCOR1
ssc-miR-1307	ENSSSCT00000010395	NDFIP2
ssc-miR-1307	ENSSSCT00000035426	NDUFA1
ssc-miR-1307	ENSSSCT00000017804	NDUFA10
ssc-miR-1307	ENSSSCT00000010578	NEFL
ssc-miR-1307	ENSSSCT00000009498	NELFA
ssc-miR-1307	ENSSSCT00000006425	NELFB
ssc-miR-1307	ENSSSCT00000013047	NEPRO
ssc-miR-1307	ENSSSCT00000017434	NEUROD1
ssc-miR-1307	ENSSSCT00000035312	NFKBID
ssc-miR-1307	ENSSSCT00000001531	NFKBIL1
ssc-miR-1307	ENSSSCT00000034001	NFKBIL1
ssc-miR-1307	ENSSSCT00000033854	NFKBIL1
ssc-miR-1307	ENSSSCT00000019102	NGFR
ssc-miR-1307	ENSSSCT00000004585	NHSL1
ssc-miR-1307	ENSSSCT00000018494	NKX2-5
ssc-miR-1307	ENSSSCT00000025738	NLGN2
ssc-miR-1307	ENSSSCT00000017868	NOM1
ssc-miR-1307	ENSSSCT00000017869	NOM1
ssc-miR-1307	ENSSSCT00000009511	NOP14
ssc-miR-1307	ENSSSCT00000001593	NOTCH4
ssc-miR-1307	ENSSSCT00000008237	NPEPL1
ssc-miR-1307	ENSSSCT00000008744	NPRL3
ssc-miR-1307	ENSSSCT00000018664	NPTX1
ssc-miR-1307	ENSSSCT00000002510	NR2F2
ssc-miR-1307	ENSSSCT00000002511	NR2F2
ssc-miR-1307	ENSSSCT00000026267	NRROS
ssc-miR-1307	ENSSSCT00000011706	NSMCE4A
ssc-miR-1307	ENSSSCT00000018622	NSUN2
ssc-miR-1307	ENSSSCT00000008826	NTN3
ssc-miR-1307	ENSSSCT00000007081	NTRK1
ssc-miR-1307	ENSSSCT00000029499	NUAK1
ssc-miR-1307	ENSSSCT00000003960	NUDC
ssc-miR-1307	ENSSSCT00000016153	NUMA1
ssc-miR-1307	ENSSSCT00000023627	OBSL1
ssc-miR-1307	ENSSSCT00000036143	OCRL
ssc-miR-1307	ENSSSCT00000035468	OCRL
ssc-miR-1307	ENSSSCT00000006213	ODF2
ssc-miR-1307	ENSSSCT00000024183	ODF4
ssc-miR-1307	ENSSSCT00000011266	OIT3
ssc-miR-1307	ENSSSCT00000023409	OLFM1
ssc-miR-1307	ENSSSCT00000030751	OLFM1
ssc-miR-1307	ENSSSCT00000014345	OSBP
ssc-miR-1307	ENSSSCT00000010972	OSBP2
ssc-miR-1307	ENSSSCT00000030282	OTOG
ssc-miR-1307	ENSSSCT00000014610	OTOG
ssc-miR-1307	ENSSSCT00000005342	OTUD7A
ssc-miR-1307	ENSSSCT00000010673	P2RX2
ssc-miR-1307	ENSSSCT00000000742	P3H3
ssc-miR-1307	ENSSSCT00000025928	P4HA2
ssc-miR-1307	ENSSSCT00000031122	P4HA2
ssc-miR-1307	ENSSSCT00000016192	P4HA3
ssc-miR-1307	ENSSSCT00000025621	P4HA3
ssc-miR-1307	ENSSSCT00000036353	PAF1
ssc-miR-1307	ENSSSCT00000036210	PAF1
ssc-miR-1307	ENSSSCT00000033928	PAF1
ssc-miR-1307	ENSSSCT00000033842	PAF1
ssc-miR-1307	ENSSSCT00000011713	PAF1
ssc-miR-1307	ENSSSCT00000001065	PANX2
ssc-miR-1307	ENSSSCT00000018620	PAPD7
ssc-miR-1307	ENSSSCT00000002605	PAPLN
ssc-miR-1307	ENSSSCT00000006045	PAPPA
ssc-miR-1307	ENSSSCT00000006162	PBX3
ssc-miR-1307	ENSSSCT00000026653	PCBP4
ssc-miR-1307	ENSSSCT00000023766	PCDH1
ssc-miR-1307	ENSSSCT00000010354	PCDH17
ssc-miR-1307	ENSSSCT00000010353	PCDH8
ssc-miR-1307	ENSSSCT00000010476	PCID2
ssc-miR-1307	ENSSSCT00000014193	PCNX3
ssc-miR-1307	ENSSSCT00000028606	PDCD5
ssc-miR-1307	ENSSSCT00000003161	PDCD5
ssc-miR-1307	ENSSSCT00000005436	PDCD7
ssc-miR-1307	ENSSSCT00000014041	PDDC1
ssc-miR-1307	ENSSSCT00000015783	PDE6A
ssc-miR-1307	ENSSSCT00000008273	PDGFA
ssc-miR-1307	ENSSSCT00000034258	PDZD4
ssc-miR-1307	ENSSSCT00000033456	PDZD4
ssc-miR-1307	ENSSSCT00000013977	PDZD4
ssc-miR-1307	ENSSSCT00000007080	PEAR1
ssc-miR-1307	ENSSSCT00000003692	PEG3
ssc-miR-1307	ENSSSCT00000033679	PELI3
ssc-miR-1307	ENSSSCT00000034704	PELI3
ssc-miR-1307	ENSSSCT00000036452	PELI3
ssc-miR-1307	ENSSSCT00000032955	PELI3
ssc-miR-1307	ENSSSCT00000036063	PELI3
ssc-miR-1307	ENSSSCT00000027671	PEX5
ssc-miR-1307	ENSSSCT00000008818	PGP
ssc-miR-1307	ENSSSCT00000001146	PHACTR1
ssc-miR-1307	ENSSSCT00000000021	PHF21B
ssc-miR-1307	ENSSSCT00000030461	PIK3R1
ssc-miR-1307	ENSSSCT00000035270	PIR
ssc-miR-1307	ENSSSCT00000035714	PIR
ssc-miR-1307	ENSSSCT00000033084	PIR
ssc-miR-1307	ENSSSCT00000013275	PIR
ssc-miR-1307	ENSSSCT00000014106	PITPNM1
ssc-miR-1307	ENSSSCT00000010723	PITPNM2
ssc-miR-1307	ENSSSCT00000008812	PKD1
ssc-miR-1307	ENSSSCT00000000005	PKDREJ
ssc-miR-1307	ENSSSCT00000010007	PLA2G12A
ssc-miR-1307	ENSSSCT00000007701	PLAT
ssc-miR-1307	ENSSSCT00000008048	PLCG1
ssc-miR-1307	ENSSSCT00000018931	PLEKHH3
ssc-miR-1307	ENSSSCT00000018861	PLEKHM1
ssc-miR-1307	ENSSSCT00000018418	PLPP1
ssc-miR-1307	ENSSSCT00000013972	PLXNB3
ssc-miR-1307	ENSSSCT00000000991	PLXNC1
ssc-miR-1307	ENSSSCT00000004769	PM20D2
ssc-miR-1307	ENSSSCT00000022408	POU4F1
ssc-miR-1307	ENSSSCT00000015751	POU4F3
ssc-miR-1307	ENSSSCT00000015782	PPARGC1B
ssc-miR-1307	ENSSSCT00000030148	PPARGC1B
ssc-miR-1307	ENSSSCT00000031255	PPP1R12C
ssc-miR-1307	ENSSSCT00000008261	PPP1R3D
ssc-miR-1307	ENSSSCT00000029994	PROSER2
ssc-miR-1307	ENSSSCT00000026875	PRX
ssc-miR-1307	ENSSSCT00000030234	PSKH1
ssc-miR-1307	ENSSSCT00000010490	PSPC1
ssc-miR-1307	ENSSSCT00000002694	PTPN21
ssc-miR-1307	ENSSSCT00000000543	PTPRB
ssc-miR-1307	ENSSSCT00000022326	PTPRJ
ssc-miR-1307	ENSSSCT00000033534	PVR
ssc-miR-1307	ENSSSCT00000014540	QSER1
ssc-miR-1307	ENSSSCT00000025799	QSER1
ssc-miR-1307	ENSSSCT00000019316	RAB11FIP4
ssc-miR-1307	ENSSSCT00000024951	RABIF
ssc-miR-1307	ENSSSCT00000024717	RAD51AP2
ssc-miR-1307	ENSSSCT00000008313	RADIL
ssc-miR-1307	ENSSSCT00000010488	RASA3
ssc-miR-1307	ENSSSCT00000015117	RASAL3
ssc-miR-1307	ENSSSCT00000029485	RASD1
ssc-miR-1307	ENSSSCT00000027193	RASSF2
ssc-miR-1307	ENSSSCT00000022489	RAVER2
ssc-miR-1307	ENSSSCT00000012500	RBM15B
ssc-miR-1307	ENSSSCT00000003871	RCC2
ssc-miR-1307	ENSSSCT00000006912	RCSD1
ssc-miR-1307	ENSSSCT00000009419	RDH14
ssc-miR-1307	ENSSSCT00000036408	RECQL4
ssc-miR-1307	ENSSSCT00000010541	REEP4
ssc-miR-1307	ENSSSCT00000002525	RGMA
ssc-miR-1307	ENSSSCT00000015907	RIC8A
ssc-miR-1307	ENSSSCT00000013723	RNF128
ssc-miR-1307	ENSSSCT00000018711	RNF157
ssc-miR-1307	ENSSSCT00000036066	RNF157
ssc-miR-1307	ENSSSCT00000001152	RNF182
ssc-miR-1307	ENSSSCT00000027475	RNF19B
ssc-miR-1307	ENSSSCT00000003738	RNF207
ssc-miR-1307	ENSSSCT00000016483	RNF26
ssc-miR-1307	ENSSSCT00000031373	RNF39
ssc-miR-1307	ENSSSCT00000017822	RNPEPL1
ssc-miR-1307	ENSSSCT00000016568	ROBO3
ssc-miR-1307	ENSSSCT00000031180	RP1L1
ssc-miR-1307	ENSSSCT00000024445	RP1L1
ssc-miR-1307	ENSSSCT00000008988	RPIA
ssc-miR-1307	ENSSSCT00000028682	RPL13
ssc-miR-1307	ENSSSCT00000003515	RPS11
ssc-miR-1307	ENSSSCT00000004774	RRAGD
ssc-miR-1307	ENSSSCT00000026565	RRBP1
ssc-miR-1307	ENSSSCT00000014222	SAC3D1
ssc-miR-1307	ENSSSCT00000024259	SAMD4A
ssc-miR-1307	ENSSSCT00000015629	SAR1B
ssc-miR-1307	ENSSSCT00000014169	SART1
ssc-miR-1307	ENSSSCT00000031199	SASH1
ssc-miR-1307	ENSSSCT00000001058	SBF1
ssc-miR-1307	ENSSSCT00000022580	SBNO2
ssc-miR-1307	ENSSSCT00000025007	SCARA3
ssc-miR-1307	ENSSSCT00000010605	SCARA5
ssc-miR-1307	ENSSSCT00000011070	SCARF2
ssc-miR-1307	ENSSSCT00000029167	SCARF2
ssc-miR-1307	ENSSSCT00000000769	SCNN1A
ssc-miR-1307	ENSSSCT00000008586	SCNN1G
ssc-miR-1307	ENSSSCT00000031152	SCRT1
ssc-miR-1307	ENSSSCT00000000030	SCUBE1
ssc-miR-1307	ENSSSCT00000008101	SDC4
ssc-miR-1307	ENSSSCT00000018773	SDK2
ssc-miR-1307	ENSSSCT00000027635	SERTAD4
ssc-miR-1307	ENSSSCT00000034933	SH2B3
ssc-miR-1307	ENSSSCT00000010777	SH2B3
ssc-miR-1307	ENSSSCT00000011600	SH3PXD2A
ssc-miR-1307	ENSSSCT00000006494	SHARPIN
ssc-miR-1307	ENSSSCT00000015610	SHROOM1
ssc-miR-1307	ENSSSCT00000034091	SHROOM2
ssc-miR-1307	ENSSSCT00000013239	SHROOM2
ssc-miR-1307	ENSSSCT00000009841	SHROOM3
ssc-miR-1307	ENSSSCT00000025022	SIM2
ssc-miR-1307	ENSSSCT00000002595	SIPA1L1
ssc-miR-1307	ENSSSCT00000005609	SIX4
ssc-miR-1307	ENSSSCT00000005468	SKOR1
ssc-miR-1307	ENSSSCT00000007388	SLC22A15
ssc-miR-1307	ENSSSCT00000001096	SLC22A23
ssc-miR-1307	ENSSSCT00000002720	SLC24A4
ssc-miR-1307	ENSSSCT00000011836	SLC30A10
ssc-miR-1307	ENSSSCT00000005154	SLC30A4
ssc-miR-1307	ENSSSCT00000000876	SLC38A1
ssc-miR-1307	ENSSSCT00000031734	SLC38A10
ssc-miR-1307	ENSSSCT00000024216	SLC43A2
ssc-miR-1307	ENSSSCT00000033541	SLC44A1
ssc-miR-1307	ENSSSCT00000018639	SLC6A3
ssc-miR-1307	ENSSSCT00000003963	SLC9A1
ssc-miR-1307	ENSSSCT00000008717	SLX4
ssc-miR-1307	ENSSSCT00000004997	SMAD4
ssc-miR-1307	ENSSSCT00000004979	SMAD7
ssc-miR-1307	ENSSSCT00000035775	SNAPIN
ssc-miR-1307	ENSSSCT00000031957	SNAPIN
ssc-miR-1307	ENSSSCT00000035560	SNAPIN
ssc-miR-1307	ENSSSCT00000032693	SNAPIN
ssc-miR-1307	ENSSSCT00000031760	SNPH
ssc-miR-1307	ENSSSCT00000025739	SNTB2
ssc-miR-1307	ENSSSCT00000029636	SOCS1
ssc-miR-1307	ENSSSCT00000008014	SOGA1
ssc-miR-1307	ENSSSCT00000010552	SORBS3
ssc-miR-1307	ENSSSCT00000000121	SOX10
ssc-miR-1307	ENSSSCT00000029854	SOX12
ssc-miR-1307	ENSSSCT00000006855	SOX17
ssc-miR-1307	ENSSSCT00000010410	SOX21
ssc-miR-1307	ENSSSCT00000001176	SOX4
ssc-miR-1307	ENSSSCT00000012127	SPAG6
ssc-miR-1307	ENSSSCT00000010659	SPOCK3
ssc-miR-1307	ENSSSCT00000018850	SPPL2C
ssc-miR-1307	ENSSSCT00000028618	SPSB2
ssc-miR-1307	ENSSSCT00000026941	SRRM2
ssc-miR-1307	ENSSSCT00000025710	SRSF2
ssc-miR-1307	ENSSSCT00000027314	SSPN
ssc-miR-1307	ENSSSCT00000000077	ST13
ssc-miR-1307	ENSSSCT00000019052	STARD3
ssc-miR-1307	ENSSSCT00000002773	SYNE3
ssc-miR-1307	ENSSSCT00000008805	SYNGR3
ssc-miR-1307	ENSSSCT00000011276	SYNPO2L
ssc-miR-1307	ENSSSCT00000004359	SZT2
ssc-miR-1307	ENSSSCT00000004241	TACSTD2
ssc-miR-1307	ENSSSCT00000030643	TADA2B
ssc-miR-1307	ENSSSCT00000014042	TALDO1
ssc-miR-1307	ENSSSCT00000025950	TBC1D14
ssc-miR-1307	ENSSSCT00000008946	TBC1D8
ssc-miR-1307	ENSSSCT00000033240	TBKBP1
ssc-miR-1307	ENSSSCT00000019069	TBKBP1
ssc-miR-1307	ENSSSCT00000017303	TBR1
ssc-miR-1307	ENSSSCT00000031698	TBX2
ssc-miR-1307	ENSSSCT00000019071	TBX21
ssc-miR-1307	ENSSSCT00000029034	TCF23
ssc-miR-1307	ENSSSCT00000014681	TCF3
ssc-miR-1307	ENSSSCT00000002836	TDRD9
ssc-miR-1307	ENSSSCT00000032235	TECTA
ssc-miR-1307	ENSSSCT00000018636	TERT
ssc-miR-1307	ENSSSCT00000004332	TESK2
ssc-miR-1307	ENSSSCT00000003623	TFPT
ssc-miR-1307	ENSSSCT00000035269	TGFB3
ssc-miR-1307	ENSSSCT00000002652	TGFB3
ssc-miR-1307	ENSSSCT00000035836	TGM1
ssc-miR-1307	ENSSSCT00000002231	TGM1
ssc-miR-1307	ENSSSCT00000026309	THAP6
ssc-miR-1307	ENSSSCT00000004436	THBS2
ssc-miR-1307	ENSSSCT00000025130	TIAM1
ssc-miR-1307	ENSSSCT00000004369	TIE1
ssc-miR-1307	ENSSSCT00000018688	TIMP2
ssc-miR-1307	ENSSSCT00000030891	TIMP4
ssc-miR-1307	ENSSSCT00000002016	TM6SF1
ssc-miR-1307	ENSSSCT00000006931	TMCO1
ssc-miR-1307	ENSSSCT00000026009	TMEM143
ssc-miR-1307	ENSSSCT00000014157	TMEM151A
ssc-miR-1307	ENSSSCT00000026505	TMEM243
ssc-miR-1307	ENSSSCT00000012700	TMEM43
ssc-miR-1307	ENSSSCT00000031130	TMEM52
ssc-miR-1307	ENSSSCT00000002666	TMEM63C
ssc-miR-1307	ENSSSCT00000018609	TNIP1
ssc-miR-1307	ENSSSCT00000018608	TNIP1
ssc-miR-1307	ENSSSCT00000008127	TNNC2
ssc-miR-1307	ENSSSCT00000018206	TNS3
ssc-miR-1307	ENSSSCT00000006424	TOR4A
ssc-miR-1307	ENSSSCT00000011919	TP53BP2
ssc-miR-1307	ENSSSCT00000027714	TP53INP1
ssc-miR-1307	ENSSSCT00000027163	TRADD
ssc-miR-1307	ENSSSCT00000034674	TRAF2
ssc-miR-1307	ENSSSCT00000006417	TRAF2
ssc-miR-1307	ENSSSCT00000028548	TRAPPC12
ssc-miR-1307	ENSSSCT00000001823	TRERF1
ssc-miR-1307	ENSSSCT00000036541	TRIM44
ssc-miR-1307	ENSSSCT00000014520	TRIM44
ssc-miR-1307	ENSSSCT00000026054	TRRAP
ssc-miR-1307	ENSSSCT00000008346	TRRAP
ssc-miR-1307	ENSSSCT00000008811	TSC2
ssc-miR-1307	ENSSSCT00000014033	TSPAN4
ssc-miR-1307	ENSSSCT00000023708	TTC9
ssc-miR-1307	ENSSSCT00000017656	TUBA4A
ssc-miR-1307	ENSSSCT00000001062	TUBGCP6
ssc-miR-1307	ENSSSCT00000011229	TYSND1
ssc-miR-1307	ENSSSCT00000006948	UAP1
ssc-miR-1307	ENSSSCT00000017975	UBN2
ssc-miR-1307	ENSSSCT00000027988	UBQLN1
ssc-miR-1307	ENSSSCT00000011511	UBTD1
ssc-miR-1307	ENSSSCT00000027226	UBTD1
ssc-miR-1307	ENSSSCT00000006950	UHMK1
ssc-miR-1307	ENSSSCT00000010206	URAD
ssc-miR-1307	ENSSSCT00000034583	USP11
ssc-miR-1307	ENSSSCT00000023659	USP20
ssc-miR-1307	ENSSSCT00000013455	USP27X
ssc-miR-1307	ENSSSCT00000019584	USP43
ssc-miR-1307	ENSSSCT00000012170	USP6NL
ssc-miR-1307	ENSSSCT00000011785	UTF1
ssc-miR-1307	ENSSSCT00000012659	VHLL
ssc-miR-1307	ENSSSCT00000009192	VRK2
ssc-miR-1307	ENSSSCT00000017032	VSTM2A
ssc-miR-1307	ENSSSCT00000027722	VSTM2A
ssc-miR-1307	ENSSSCT00000002627	VSX2
ssc-miR-1307	ENSSSCT00000003713	VWA1
ssc-miR-1307	ENSSSCT00000023709	WDR4
ssc-miR-1307	ENSSSCT00000018344	WDR70
ssc-miR-1307	ENSSSCT00000026718	WFDC1
ssc-miR-1307	ENSSSCT00000009499	WHSC1
ssc-miR-1307	ENSSSCT00000028507	WIPF1
ssc-miR-1307	ENSSSCT00000010628	XKR6
ssc-miR-1307	ENSSSCT00000008560	XPO6
ssc-miR-1307	ENSSSCT00000008627	XYLT1
ssc-miR-1307	ENSSSCT00000027246	YBX3
ssc-miR-1307	ENSSSCT00000000680	YBX3
ssc-miR-1307	ENSSSCT00000008433	YWHAG
ssc-miR-1307	ENSSSCT00000009450	YWHAQ
ssc-miR-1307	ENSSSCT00000015396	ZBED3
ssc-miR-1307	ENSSSCT00000009548	ZBTB49
ssc-miR-1307	ENSSSCT00000002947	ZCCHC14
ssc-miR-1307	ENSSSCT00000010734	ZCCHC8
ssc-miR-1307	ENSSSCT00000035317	ZNF217
ssc-miR-1307	ENSSSCT00000008192	ZNF217
ssc-miR-1307	ENSSSCT00000023721	ZNF275
ssc-miR-1307	ENSSSCT00000011941	ZNF281
ssc-miR-1307	ENSSSCT00000018260	ZNF282
ssc-miR-1307	ENSSSCT00000029822	ZNF316
ssc-miR-1307	ENSSSCT00000026352	ZNF316
ssc-miR-1307	ENSSSCT00000027638	ZNF362
ssc-miR-1307	ENSSSCT00000023067	ZNF408
ssc-miR-1307	ENSSSCT00000030207	ZNF436
ssc-miR-1307	ENSSSCT00000005365	ZNF516
ssc-miR-1307	ENSSSCT00000032394	ZNF598
ssc-miR-1307	ENSSSCT00000006030	ZNF618
ssc-miR-1307	ENSSSCT00000031117	ZNF628
ssc-miR-1307	ENSSSCT00000025977	ZNF646
ssc-miR-1307	ENSSSCT00000014871	ZNF653
ssc-miR-1307	ENSSSCT00000011750	ZRANB1
ssc-miR-132	ENSSSCT00000018717	EVPL
ssc-miR-133a-5p	ENSSSCT00000030324	ARHGEF26
ssc-miR-133a-5p	ENSSSCT00000009557	C1QTNF7
ssc-miR-133a-5p	ENSSSCT00000031695	ELF4
ssc-miR-133a-5p	ENSSSCT00000013837	ELF4
ssc-miR-133a-5p	ENSSSCT00000029905	FKBP9
ssc-miR-133a-5p	ENSSSCT00000029155	FLOT2
ssc-miR-133a-5p	ENSSSCT00000000741	GPR162
ssc-miR-133a-5p	ENSSSCT00000011222	HKDC1
ssc-miR-133a-5p	ENSSSCT00000010869	HNF1A
ssc-miR-133a-5p	ENSSSCT00000010870	HNF1A
ssc-miR-133a-5p	ENSSSCT00000001693	LEMD2
ssc-miR-133a-5p	ENSSSCT00000028972	MAFF
ssc-miR-133a-5p	ENSSSCT00000018388	PELO
ssc-miR-133a-5p	ENSSSCT00000014106	PITPNM1
ssc-miR-133a-5p	ENSSSCT00000003504	PPP1R15A
ssc-miR-133a-5p	ENSSSCT00000036636	SERPINE2
ssc-miR-133a-5p	ENSSSCT00000017676	SERPINE2
ssc-miR-133a-5p	ENSSSCT00000011246	SGPL1
ssc-miR-133a-5p	ENSSSCT00000001457	SLA-11
ssc-miR-133a-5p	ENSSSCT00000005367	TSHZ1
ssc-miR-1343	ENSSSCT00000014855	MARCH2
ssc-miR-1343	ENSSSCT00000018692	SEPT9
ssc-miR-1343	ENSSSCT00000006599	AARD
ssc-miR-1343	ENSSSCT00000023391	AATK
ssc-miR-1343	ENSSSCT00000018660	AATK
ssc-miR-1343	ENSSSCT00000034589	ABCA1
ssc-miR-1343	ENSSSCT00000027427	ABCA1
ssc-miR-1343	ENSSSCT00000034567	ABCB1
ssc-miR-1343	ENSSSCT00000035341	ABCB1
ssc-miR-1343	ENSSSCT00000016765	ABCB1
ssc-miR-1343	ENSSSCT00000024743	ABCB8
ssc-miR-1343	ENSSSCT00000016923	ACBD6
ssc-miR-1343	ENSSSCT00000034484	ACVR2B
ssc-miR-1343	ENSSSCT00000028900	ADAMTSL2
ssc-miR-1343	ENSSSCT00000014648	ADM
ssc-miR-1343	ENSSSCT00000014121	ADRBK1
ssc-miR-1343	ENSSSCT00000018236	AEBP1
ssc-miR-1343	ENSSSCT00000030764	AGPS
ssc-miR-1343	ENSSSCT00000017859	AGXT
ssc-miR-1343	ENSSSCT00000011057	AIFM3
ssc-miR-1343	ENSSSCT00000014107	AIP
ssc-miR-1343	ENSSSCT00000030488	AIRE
ssc-miR-1343	ENSSSCT00000022352	ALDH4A1
ssc-miR-1343	ENSSSCT00000024532	ALKBH5
ssc-miR-1343	ENSSSCT00000029244	ALS2CL
ssc-miR-1343	ENSSSCT00000028505	ALS2CL
ssc-miR-1343	ENSSSCT00000034950	ANK3
ssc-miR-1343	ENSSSCT00000011178	ANK3
ssc-miR-1343	ENSSSCT00000019171	ANKFN1
ssc-miR-1343	ENSSSCT00000008981	ANKRD23
ssc-miR-1343	ENSSSCT00000008701	ANKS3
ssc-miR-1343	ENSSSCT00000014572	ANO5
ssc-miR-1343	ENSSSCT00000028769	ANO5
ssc-miR-1343	ENSSSCT00000007098	APOA1BP
ssc-miR-1343	ENSSSCT00000027859	APOBR
ssc-miR-1343	ENSSSCT00000009138	ARHGAP25
ssc-miR-1343	ENSSSCT00000006982	ARHGAP30
ssc-miR-1343	ENSSSCT00000003377	ARHGEF1
ssc-miR-1343	ENSSSCT00000026531	ARHGEF15
ssc-miR-1343	ENSSSCT00000014658	ARID3A
ssc-miR-1343	ENSSSCT00000011185	ARID5B
ssc-miR-1343	ENSSSCT00000008365	ARPC1B
ssc-miR-1343	ENSSSCT00000027390	ARSD
ssc-miR-1343	ENSSSCT00000030763	ASGR1
ssc-miR-1343	ENSSSCT00000007930	ASXL1
ssc-miR-1343	ENSSSCT00000009382	ASXL2
ssc-miR-1343	ENSSSCT00000004136	ASXL3
ssc-miR-1343	ENSSSCT00000026889	ATG2A
ssc-miR-1343	ENSSSCT00000002780	ATG2B
ssc-miR-1343	ENSSSCT00000014905	ATG4D
ssc-miR-1343	ENSSSCT00000012667	ATG7
ssc-miR-1343	ENSSSCT00000015216	ATP13A1
ssc-miR-1343	ENSSSCT00000009105	ATP6V1B1
ssc-miR-1343	ENSSSCT00000029453	ATXN2L
ssc-miR-1343	ENSSSCT00000013202	B3GALT5
ssc-miR-1343	ENSSSCT00000026798	BAG5
ssc-miR-1343	ENSSSCT00000005271	BAHD1
ssc-miR-1343	ENSSSCT00000007759	BANF2
ssc-miR-1343	ENSSSCT00000007337	BCL9
ssc-miR-1343	ENSSSCT00000001670	BEND6
ssc-miR-1343	ENSSSCT00000004345	BEST4
ssc-miR-1343	ENSSSCT00000017120	BIN1
ssc-miR-1343	ENSSSCT00000032899	BMX
ssc-miR-1343	ENSSSCT00000013276	BMX
ssc-miR-1343	ENSSSCT00000000171	BTBD11
ssc-miR-1343	ENSSSCT00000028661	BTG2
ssc-miR-1343	ENSSSCT00000016318	C11orf97
ssc-miR-1343	ENSSSCT00000028422	C12orf43
ssc-miR-1343	ENSSSCT00000003804	C1orf167
ssc-miR-1343	ENSSSCT00000007231	C1orf68
ssc-miR-1343	ENSSSCT00000030786	C2CD2
ssc-miR-1343	ENSSSCT00000017718	C2orf72
ssc-miR-1343	ENSSSCT00000009596	C4orf19
ssc-miR-1343	ENSSSCT00000001739	C6orf222
ssc-miR-1343	ENSSSCT00000005853	CA9
ssc-miR-1343	ENSSSCT00000004104	CABLES1
ssc-miR-1343	ENSSSCT00000024601	CAD
ssc-miR-1343	ENSSSCT00000012640	CAMK1
ssc-miR-1343	ENSSSCT00000024380	CAMKV
ssc-miR-1343	ENSSSCT00000012426	CAMP
ssc-miR-1343	ENSSSCT00000025770	CANT1
ssc-miR-1343	ENSSSCT00000008758	CAPN15
ssc-miR-1343	ENSSSCT00000008759	CAPN15
ssc-miR-1343	ENSSSCT00000002251	CARMIL3
ssc-miR-1343	ENSSSCT00000024815	CATSPER4
ssc-miR-1343	ENSSSCT00000018684	CBX4
ssc-miR-1343	ENSSSCT00000024133	CCDC137
ssc-miR-1343	ENSSSCT00000022846	CCDC137
ssc-miR-1343	ENSSSCT00000003522	CCDC155
ssc-miR-1343	ENSSSCT00000009840	CCDC158
ssc-miR-1343	ENSSSCT00000002572	CCDC177
ssc-miR-1343	ENSSSCT00000012454	CCDC36
ssc-miR-1343	ENSSSCT00000014255	CCDC88B
ssc-miR-1343	ENSSSCT00000034734	CD151
ssc-miR-1343	ENSSSCT00000035875	CD151
ssc-miR-1343	ENSSSCT00000033215	CD151
ssc-miR-1343	ENSSSCT00000033332	CD151
ssc-miR-1343	ENSSSCT00000014035	CD151
ssc-miR-1343	ENSSSCT00000035000	CD209
ssc-miR-1343	ENSSSCT00000036617	CD34
ssc-miR-1343	ENSSSCT00000017016	CD34
ssc-miR-1343	ENSSSCT00000032682	CD63
ssc-miR-1343	ENSSSCT00000019540	CD68
ssc-miR-1343	ENSSSCT00000032904	CD68
ssc-miR-1343	ENSSSCT00000005849	CD72
ssc-miR-1343	ENSSSCT00000034142	CD99L2
ssc-miR-1343	ENSSSCT00000013933	CD99L2
ssc-miR-1343	ENSSSCT00000007824	CDC25B
ssc-miR-1343	ENSSSCT00000014229	CDC42BPG
ssc-miR-1343	ENSSSCT00000018774	CDC42EP4
ssc-miR-1343	ENSSSCT00000002844	CDCA4
ssc-miR-1343	ENSSSCT00000027221	CDCA5
ssc-miR-1343	ENSSSCT00000002932	CDH15
ssc-miR-1343	ENSSSCT00000015354	CDHR2
ssc-miR-1343	ENSSSCT00000014849	CERS4
ssc-miR-1343	ENSSSCT00000036027	CFP
ssc-miR-1343	ENSSSCT00000013427	CFP
ssc-miR-1343	ENSSSCT00000031453	CH242-128B1.1
ssc-miR-1343	ENSSSCT00000018640	CH242-128B1.2
ssc-miR-1343	ENSSSCT00000035732	CH242-142L3.11
ssc-miR-1343	ENSSSCT00000034519	CH242-142L3.2
ssc-miR-1343	ENSSSCT00000033362	CH242-414D14.1
ssc-miR-1343	ENSSSCT00000035019	CH242-81E23.2-001
ssc-miR-1343	ENSSSCT00000026153	CH242-81E23.2-001
ssc-miR-1343	ENSSSCT00000000073	CHADL
ssc-miR-1343	ENSSSCT00000022643	CHD1
ssc-miR-1343	ENSSSCT00000015489	CHD1
ssc-miR-1343	ENSSSCT00000007957	CHMP4B
ssc-miR-1343	ENSSSCT00000030579	CHST3
ssc-miR-1343	ENSSSCT00000002083	CIB1
ssc-miR-1343	ENSSSCT00000015220	CILP2
ssc-miR-1343	ENSSSCT00000017925	CLCN1
ssc-miR-1343	ENSSSCT00000012771	CLSTN2
ssc-miR-1343	ENSSSCT00000012301	CMTM7
ssc-miR-1343	ENSSSCT00000004901	COL10A1
ssc-miR-1343	ENSSSCT00000007510	COL11A1
ssc-miR-1343	ENSSSCT00000036382	COL11A2
ssc-miR-1343	ENSSSCT00000036253	COL11A2
ssc-miR-1343	ENSSSCT00000001640	COL11A2
ssc-miR-1343	ENSSSCT00000011226	COL13A1
ssc-miR-1343	ENSSSCT00000035287	COL14A1
ssc-miR-1343	ENSSSCT00000006580	COL14A1
ssc-miR-1343	ENSSSCT00000031054	COL2A1
ssc-miR-1343	ENSSSCT00000010462	COL4A1
ssc-miR-1343	ENSSSCT00000010463	COL4A2
ssc-miR-1343	ENSSSCT00000017688	COL4A4
ssc-miR-1343	ENSSSCT00000013746	COL4A6
ssc-miR-1343	ENSSSCT00000006323	COL5A1
ssc-miR-1343	ENSSSCT00000017460	COL5A2
ssc-miR-1343	ENSSSCT00000014931	COL5A3
ssc-miR-1343	ENSSSCT00000023788	COL6A2
ssc-miR-1343	ENSSSCT00000013101	COL8A1
ssc-miR-1343	ENSSSCT00000004031	COL8A2
ssc-miR-1343	ENSSSCT00000029893	COL9A2
ssc-miR-1343	ENSSSCT00000012767	COPB2
ssc-miR-1343	ENSSSCT00000007843	CPXM1
ssc-miR-1343	ENSSSCT00000008943	CREG2
ssc-miR-1343	ENSSSCT00000034968	CRISPLD2
ssc-miR-1343	ENSSSCT00000002960	CRISPLD2
ssc-miR-1343	ENSSSCT00000011056	CRKL
ssc-miR-1343	ENSSSCT00000027205	CRTC2
ssc-miR-1343	ENSSSCT00000007195	CRTC2
ssc-miR-1343	ENSSSCT00000026397	CSRP1
ssc-miR-1343	ENSSSCT00000004978	CTIF
ssc-miR-1343	ENSSSCT00000019441	CTNS
ssc-miR-1343	ENSSSCT00000008249	CTSZ
ssc-miR-1343	ENSSSCT00000035567	CU468594.8
ssc-miR-1343	ENSSSCT00000033559	CU468594.8
ssc-miR-1343	ENSSSCT00000006488	CU468594.8
ssc-miR-1343	ENSSSCT00000033181	CXCR3
ssc-miR-1343	ENSSSCT00000000136	CYTH4
ssc-miR-1343	ENSSSCT00000009061	DCTN1
ssc-miR-1343	ENSSSCT00000024781	DCTN4
ssc-miR-1343	ENSSSCT00000003894	DDOST
ssc-miR-1343	ENSSSCT00000034238	DDR1
ssc-miR-1343	ENSSSCT00000000809	DDX11
ssc-miR-1343	ENSSSCT00000006300	DDX31
ssc-miR-1343	ENSSSCT00000015052	DDX39A
ssc-miR-1343	ENSSSCT00000031167	DDX59
ssc-miR-1343	ENSSSCT00000011898	DESI2
ssc-miR-1343	ENSSSCT00000001498	DHX16
ssc-miR-1343	ENSSSCT00000034607	DLG5
ssc-miR-1343	ENSSSCT00000027181	DLG5
ssc-miR-1343	ENSSSCT00000024788	DLL1
ssc-miR-1343	ENSSSCT00000002639	DLST
ssc-miR-1343	ENSSSCT00000035960	DMBT1
ssc-miR-1343	ENSSSCT00000003311	DMBT1
ssc-miR-1343	ENSSSCT00000003147	DNAJA2
ssc-miR-1343	ENSSSCT00000035203	DNAJA2
ssc-miR-1343	ENSSSCT00000010579	DOCK5
ssc-miR-1343	ENSSSCT00000006233	DOLPP1
ssc-miR-1343	ENSSSCT00000011557	DPCD
ssc-miR-1343	ENSSSCT00000001118	DSP
ssc-miR-1343	ENSSSCT00000005163	DUOXA1
ssc-miR-1343	ENSSSCT00000027662	DUSP23
ssc-miR-1343	ENSSSCT00000027839	DYDC2
ssc-miR-1343	ENSSSCT00000011319	DYDC2
ssc-miR-1343	ENSSSCT00000024419	DYRK1B
ssc-miR-1343	ENSSSCT00000001039	E2F7
ssc-miR-1343	ENSSSCT00000015660	EGR1
ssc-miR-1343	ENSSSCT00000015663	EGR1
ssc-miR-1343	ENSSSCT00000031029	EHBP1L1
ssc-miR-1343	ENSSSCT00000011680	EIF3A
ssc-miR-1343	ENSSSCT00000023621	ELMO2
ssc-miR-1343	ENSSSCT00000009021	ELMOD3
ssc-miR-1343	ENSSSCT00000028167	EME2
ssc-miR-1343	ENSSSCT00000010931	EMID1
ssc-miR-1343	ENSSSCT00000002696	EML5
ssc-miR-1343	ENSSSCT00000032131	EML6
ssc-miR-1343	ENSSSCT00000034226	EMR2
ssc-miR-1343	ENSSSCT00000009099	EMX1
ssc-miR-1343	ENSSSCT00000024610	EP400
ssc-miR-1343	ENSSSCT00000027939	EP400
ssc-miR-1343	ENSSSCT00000004085	EPB41L3
ssc-miR-1343	ENSSSCT00000014043	EPS8L2
ssc-miR-1343	ENSSSCT00000007471	EPS8L3
ssc-miR-1343	ENSSSCT00000019348	ERAL1
ssc-miR-1343	ENSSSCT00000033442	ERBB2
ssc-miR-1343	ENSSSCT00000034555	ERBB2
ssc-miR-1343	ENSSSCT00000034730	ERBB2
ssc-miR-1343	ENSSSCT00000019050	ERBB2
ssc-miR-1343	ENSSSCT00000017788	ESPNL
ssc-miR-1343	ENSSSCT00000017789	ESPNL
ssc-miR-1343	ENSSSCT00000016645	ETNK2
ssc-miR-1343	ENSSSCT00000018717	EVPL
ssc-miR-1343	ENSSSCT00000014013	F8A1
ssc-miR-1343	ENSSSCT00000003012	FA2H
ssc-miR-1343	ENSSSCT00000022781	FAAP100
ssc-miR-1343	ENSSSCT00000015168	FAM129C
ssc-miR-1343	ENSSSCT00000032668	FAM160A2
ssc-miR-1343	ENSSSCT00000015983	FAM160A2
ssc-miR-1343	ENSSSCT00000030424	FAM169B
ssc-miR-1343	ENSSSCT00000007141	FAM189B
ssc-miR-1343	ENSSSCT00000029015	FAM193A
ssc-miR-1343	ENSSSCT00000009714	FAM198B
ssc-miR-1343	ENSSSCT00000018787	FAM20A
ssc-miR-1343	ENSSSCT00000025783	FAM3A
ssc-miR-1343	ENSSSCT00000019383	FAM57A
ssc-miR-1343	ENSSSCT00000011757	FANK1
ssc-miR-1343	ENSSSCT00000024476	FANK1
ssc-miR-1343	ENSSSCT00000015019	FARSA
ssc-miR-1343	ENSSSCT00000003851	FBLIM1
ssc-miR-1343	ENSSSCT00000008774	FBXL16
ssc-miR-1343	ENSSSCT00000007132	FDPS
ssc-miR-1343	ENSSSCT00000035197	FDX2
ssc-miR-1343	ENSSSCT00000036161	FDX2
ssc-miR-1343	ENSSSCT00000029924	FER1L5
ssc-miR-1343	ENSSSCT00000014176	FIBP
ssc-miR-1343	ENSSSCT00000004949	FILIP1
ssc-miR-1343	ENSSSCT00000000807	FKBP4
ssc-miR-1343	ENSSSCT00000018048	FLNC
ssc-miR-1343	ENSSSCT00000025707	FOXN2
ssc-miR-1343	ENSSSCT00000035744	FOXO1
ssc-miR-1343	ENSSSCT00000010267	FOXO1
ssc-miR-1343	ENSSSCT00000013557	FOXO4
ssc-miR-1343	ENSSSCT00000032851	FOXO4
ssc-miR-1343	ENSSSCT00000036657	FOXO4
ssc-miR-1343	ENSSSCT00000032686	FOXP3
ssc-miR-1343	ENSSSCT00000036624	FOXP3
ssc-miR-1343	ENSSSCT00000013449	FOXP3
ssc-miR-1343	ENSSSCT00000035036	FRAS1
ssc-miR-1343	ENSSSCT00000009848	FRAS1
ssc-miR-1343	ENSSSCT00000010261	FREM2
ssc-miR-1343	ENSSSCT00000004568	FUCA2
ssc-miR-1343	ENSSSCT00000029604	FUK
ssc-miR-1343	ENSSSCT00000018541	GABRB2
ssc-miR-1343	ENSSSCT00000023730	GAREM2
ssc-miR-1343	ENSSSCT00000009378	GAREM2
ssc-miR-1343	ENSSSCT00000005858	GBA2
ssc-miR-1343	ENSSSCT00000011572	GBF1
ssc-miR-1343	ENSSSCT00000028882	GDF7
ssc-miR-1343	ENSSSCT00000026185	GFOD2
ssc-miR-1343	ENSSSCT00000031020	GGCX
ssc-miR-1343	ENSSSCT00000034651	GHDC
ssc-miR-1343	ENSSSCT00000019085	GHDC
ssc-miR-1343	ENSSSCT00000031757	GIMAP6
ssc-miR-1343	ENSSSCT00000004786	GJA10
ssc-miR-1343	ENSSSCT00000025930	GKN3
ssc-miR-1343	ENSSSCT00000016627	GLB1L2
ssc-miR-1343	ENSSSCT00000001084	GMDS
ssc-miR-1343	ENSSSCT00000003166	GPATCH1
ssc-miR-1343	ENSSSCT00000035742	GPKOW
ssc-miR-1343	ENSSSCT00000034486	GPKOW
ssc-miR-1343	ENSSSCT00000013440	GPKOW
ssc-miR-1343	ENSSSCT00000000253	GRASP
ssc-miR-1343	ENSSSCT00000003474	GRIN2D
ssc-miR-1343	ENSSSCT00000002955	GSE1
ssc-miR-1343	ENSSSCT00000027946	GSE1
ssc-miR-1343	ENSSSCT00000010193	GTF3A
ssc-miR-1343	ENSSSCT00000007789	GZF1
ssc-miR-1343	ENSSSCT00000005129	HDC
ssc-miR-1343	ENSSSCT00000017834	HDLBP
ssc-miR-1343	ENSSSCT00000012972	HEG1
ssc-miR-1343	ENSSSCT00000034250	HEPH
ssc-miR-1343	ENSSSCT00000033317	HEPH
ssc-miR-1343	ENSSSCT00000033446	HEPH
ssc-miR-1343	ENSSSCT00000013520	HEPH
ssc-miR-1343	ENSSSCT00000023745	HEYL
ssc-miR-1343	ENSSSCT00000004573	HIVEP2
ssc-miR-1343	ENSSSCT00000008787	HN1L
ssc-miR-1343	ENSSSCT00000030886	HS6ST1
ssc-miR-1343	ENSSSCT00000014917	ICAM5
ssc-miR-1343	ENSSSCT00000031529	IFN-ALPHA-15
ssc-miR-1343	ENSSSCT00000026435	IFN-OMEGA-2
ssc-miR-1343	ENSSSCT00000005671	IFN-OMEGA-3
ssc-miR-1343	ENSSSCT00000034967	IFN-OMEGA-5
ssc-miR-1343	ENSSSCT00000026088	IFN-OMEGA-5
ssc-miR-1343	ENSSSCT00000005673	IFN-OMEGA-7
ssc-miR-1343	ENSSSCT00000005442	IGDCC3
ssc-miR-1343	ENSSSCT00000005441	IGDCC4
ssc-miR-1343	ENSSSCT00000025179	IGDCC4
ssc-miR-1343	ENSSSCT00000004472	IGF2R
ssc-miR-1343	ENSSSCT00000014076	IGHMBP2
ssc-miR-1343	ENSSSCT00000033135	IGLV-10
ssc-miR-1343	ENSSSCT00000034375	IGLV-7
ssc-miR-1343	ENSSSCT00000035276	IGLV-8
ssc-miR-1343	ENSSSCT00000033876	IGLV-9
ssc-miR-1343	ENSSSCT00000023427	IGSF6
ssc-miR-1343	ENSSSCT00000036681	IL10RA
ssc-miR-1343	ENSSSCT00000016451	IL10RA
ssc-miR-1343	ENSSSCT00000033663	IL11RA
ssc-miR-1343	ENSSSCT00000015180	IL12RB1
ssc-miR-1343	ENSSSCT00000033311	IL17REL
ssc-miR-1343	ENSSSCT00000001073	IL17REL
ssc-miR-1343	ENSSSCT00000034710	IL18RAP
ssc-miR-1343	ENSSSCT00000008934	IL18RAP
ssc-miR-1343	ENSSSCT00000034786	IL18RAP
ssc-miR-1343	ENSSSCT00000033206	ILF3
ssc-miR-1343	ENSSSCT00000034746	ILF3
ssc-miR-1343	ENSSSCT00000036133	ILF3
ssc-miR-1343	ENSSSCT00000033695	ILF3
ssc-miR-1343	ENSSSCT00000035888	ILF3
ssc-miR-1343	ENSSSCT00000017748	INPP5D
ssc-miR-1343	ENSSSCT00000007778	INSM1
ssc-miR-1343	ENSSSCT00000007199	INTS3
ssc-miR-1343	ENSSSCT00000013987	IRAK1
ssc-miR-1343	ENSSSCT00000036679	IRAK1
ssc-miR-1343	ENSSSCT00000002240	IRF9
ssc-miR-1343	ENSSSCT00000032624	IRF9
ssc-miR-1343	ENSSSCT00000033533	IRF9
ssc-miR-1343	ENSSSCT00000011988	ISCA1
ssc-miR-1343	ENSSSCT00000000314	ITGA5
ssc-miR-1343	ENSSSCT00000034938	ITGAE
ssc-miR-1343	ENSSSCT00000034272	ITGAE
ssc-miR-1343	ENSSSCT00000035080	ITGAE
ssc-miR-1343	ENSSSCT00000019445	ITGAE
ssc-miR-1343	ENSSSCT00000034728	ITGB4
ssc-miR-1343	ENSSSCT00000035657	ITGB4
ssc-miR-1343	ENSSSCT00000018729	ITGB4
ssc-miR-1343	ENSSSCT00000001691	ITPR3
ssc-miR-1343	ENSSSCT00000014852	KANK3
ssc-miR-1343	ENSSSCT00000002702	KCNK13
ssc-miR-1343	ENSSSCT00000029770	KCNK5
ssc-miR-1343	ENSSSCT00000025997	KCTD7
ssc-miR-1343	ENSSSCT00000015658	KDM3B
ssc-miR-1343	ENSSSCT00000017936	KEL
ssc-miR-1343	ENSSSCT00000014785	KHSRP
ssc-miR-1343	ENSSSCT00000019467	KIAA0753
ssc-miR-1343	ENSSSCT00000010906	KIAA1671
ssc-miR-1343	ENSSSCT00000010618	KIF13B
ssc-miR-1343	ENSSSCT00000004441	KIF25
ssc-miR-1343	ENSSSCT00000006882	KIFAP3
ssc-miR-1343	ENSSSCT00000003112	KIFC3
ssc-miR-1343	ENSSSCT00000014160	KLC2
ssc-miR-1343	ENSSSCT00000001850	KLC4
ssc-miR-1343	ENSSSCT00000009404	KLHL29
ssc-miR-1343	ENSSSCT00000003199	KMT2B
ssc-miR-1343	ENSSSCT00000031953	KMT2D
ssc-miR-1343	ENSSSCT00000000204	KMT2D
ssc-miR-1343	ENSSSCT00000000266	KRT72
ssc-miR-1343	ENSSSCT00000024415	KRT74
ssc-miR-1343	ENSSSCT00000006786	LACTB2
ssc-miR-1343	ENSSSCT00000028940	LAD1
ssc-miR-1343	ENSSSCT00000000750	LAG3
ssc-miR-1343	ENSSSCT00000009986	LARP7
ssc-miR-1343	ENSSSCT00000035109	LAT
ssc-miR-1343	ENSSSCT00000008559	LAT
ssc-miR-1343	ENSSSCT00000032704	LAT
ssc-miR-1343	ENSSSCT00000033398	LAT
ssc-miR-1343	ENSSSCT00000032797	LAT
ssc-miR-1343	ENSSSCT00000035401	LAT
ssc-miR-1343	ENSSSCT00000032988	LAT
ssc-miR-1343	ENSSSCT00000003630	LENG9
ssc-miR-1343	ENSSSCT00000003352	LIPE
ssc-miR-1343	ENSSSCT00000008339	LMTK2
ssc-miR-1343	ENSSSCT00000023712	LMTK3
ssc-miR-1343	ENSSSCT00000027742	LMTK3
ssc-miR-1343	ENSSSCT00000018634	LPCAT1
ssc-miR-1343	ENSSSCT00000008407	LRCH4
ssc-miR-1343	ENSSSCT00000011330	LRIT1
ssc-miR-1343	ENSSSCT00000004536	LRP11
ssc-miR-1343	ENSSSCT00000006227	LRRC8A
ssc-miR-1343	ENSSSCT00000025768	LYSMD4
ssc-miR-1343	ENSSSCT00000031801	MADCAM1
ssc-miR-1343	ENSSSCT00000023867	MADCAM1
ssc-miR-1343	ENSSSCT00000014455	MADD
ssc-miR-1343	ENSSSCT00000023041	MAN2B2
ssc-miR-1343	ENSSSCT00000017584	MAP2
ssc-miR-1343	ENSSSCT00000022919	MAP3K10
ssc-miR-1343	ENSSSCT00000018847	MAPT
ssc-miR-1343	ENSSSCT00000008090	MATN4
ssc-miR-1343	ENSSSCT00000035889	MDC1
ssc-miR-1343	ENSSSCT00000001480	MDC1
ssc-miR-1343	ENSSSCT00000001762	MDGA1
ssc-miR-1343	ENSSSCT00000003355	MEGF8
ssc-miR-1343	ENSSSCT00000008773	METRN
ssc-miR-1343	ENSSSCT00000003812	MFN2
ssc-miR-1343	ENSSSCT00000029858	MFSD12
ssc-miR-1343	ENSSSCT00000026976	MFSD7
ssc-miR-1343	ENSSSCT00000005522	MGAT2
ssc-miR-1343	ENSSSCT00000004875	MICAL1
ssc-miR-1343	ENSSSCT00000000124	MICALL1
ssc-miR-1343	ENSSSCT00000007646	MICU3
ssc-miR-1343	ENSSSCT00000019491	MINK1
ssc-miR-1343	ENSSSCT00000014669	MISP
ssc-miR-1343	ENSSSCT00000015043	MISP3
ssc-miR-1343	ENSSSCT00000026611	MOSPD3
ssc-miR-1343	ENSSSCT00000030236	MPP4
ssc-miR-1343	ENSSSCT00000032532	MPP4
ssc-miR-1343	ENSSSCT00000030336	MPP4
ssc-miR-1343	ENSSSCT00000006501	MROH1
ssc-miR-1343	ENSSSCT00000014319	MS4A2
ssc-miR-1343	ENSSSCT00000028225	MSRB3
ssc-miR-1343	ENSSSCT00000003786	MTOR
ssc-miR-1343	ENSSSCT00000034560	MUC1
ssc-miR-1343	ENSSSCT00000007146	MUC1
ssc-miR-1343	ENSSSCT00000010912	MYO18B
ssc-miR-1343	ENSSSCT00000027674	MYO1C
ssc-miR-1343	ENSSSCT00000016229	MYO7A
ssc-miR-1343	ENSSSCT00000014609	MYOD1
ssc-miR-1343	ENSSSCT00000015025	NACC1
ssc-miR-1343	ENSSSCT00000025040	NAGS
ssc-miR-1343	ENSSSCT00000001055	NCAPH2
ssc-miR-1343	ENSSSCT00000032263	NCCRP1
ssc-miR-1343	ENSSSCT00000003052	NFAT5
ssc-miR-1343	ENSSSCT00000008184	NFATC2
ssc-miR-1343	ENSSSCT00000034393	NFATC2
ssc-miR-1343	ENSSSCT00000018962	NKIRAS2
ssc-miR-1343	ENSSSCT00000010678	NOC4L
ssc-miR-1343	ENSSSCT00000009447	NOL10
ssc-miR-1343	ENSSSCT00000008803	NOXO1
ssc-miR-1343	ENSSSCT00000014147	NPAS4
ssc-miR-1343	ENSSSCT00000008237	NPEPL1
ssc-miR-1343	ENSSSCT00000005861	NPR2
ssc-miR-1343	ENSSSCT00000018664	NPTX1
ssc-miR-1343	ENSSSCT00000003959	NR0B2
ssc-miR-1343	ENSSSCT00000008810	NTHL1
ssc-miR-1343	ENSSSCT00000016153	NUMA1
ssc-miR-1343	ENSSSCT00000025554	NUMBL
ssc-miR-1343	ENSSSCT00000002496	NUTM1
ssc-miR-1343	ENSSSCT00000002491	NUTM1
ssc-miR-1343	ENSSSCT00000032828	OC90
ssc-miR-1343	ENSSSCT00000006537	OC90
ssc-miR-1343	ENSSSCT00000018225	OGDH
ssc-miR-1343	ENSSSCT00000001278	OR2B2
ssc-miR-1343	ENSSSCT00000014072	ORAOV1
ssc-miR-1343	ENSSSCT00000002392	OSGEP
ssc-miR-1343	ENSSSCT00000013541	OTUD6A
ssc-miR-1343	ENSSSCT00000016175	P2RY6
ssc-miR-1343	ENSSSCT00000024420	PACSIN1
ssc-miR-1343	ENSSSCT00000000038	PACSIN2
ssc-miR-1343	ENSSSCT00000002605	PAPLN
ssc-miR-1343	ENSSSCT00000016899	PAPPA2
ssc-miR-1343	ENSSSCT00000006506	PARP10
ssc-miR-1343	ENSSSCT00000014129	PC
ssc-miR-1343	ENSSSCT00000012757	PCCB
ssc-miR-1343	ENSSSCT00000015733	PCDH12
ssc-miR-1343	ENSSSCT00000029382	PCSK9
ssc-miR-1343	ENSSSCT00000015597	PDLIM4
ssc-miR-1343	ENSSSCT00000023671	PDZD3
ssc-miR-1343	ENSSSCT00000007080	PEAR1
ssc-miR-1343	ENSSSCT00000018809	PECAM1
ssc-miR-1343	ENSSSCT00000003692	PEG3
ssc-miR-1343	ENSSSCT00000033679	PELI3
ssc-miR-1343	ENSSSCT00000014149	PELI3
ssc-miR-1343	ENSSSCT00000034704	PELI3
ssc-miR-1343	ENSSSCT00000003778	PEX14
ssc-miR-1343	ENSSSCT00000027671	PEX5
ssc-miR-1343	ENSSSCT00000012430	PFKFB4
ssc-miR-1343	ENSSSCT00000026664	PHLDB1
ssc-miR-1343	ENSSSCT00000031023	PHLDB1
ssc-miR-1343	ENSSSCT00000028171	PigE-108A11.6
ssc-miR-1343	ENSSSCT00000011499	PIK3AP1
ssc-miR-1343	ENSSSCT00000016654	PIK3C2B
ssc-miR-1343	ENSSSCT00000008812	PKD1
ssc-miR-1343	ENSSSCT00000000005	PKDREJ
ssc-miR-1343	ENSSSCT00000003884	PLA2G2F
ssc-miR-1343	ENSSSCT00000014247	PLCB3
ssc-miR-1343	ENSSSCT00000019494	PLD2
ssc-miR-1343	ENSSSCT00000016652	PLEKHA6
ssc-miR-1343	ENSSSCT00000018931	PLEKHH3
ssc-miR-1343	ENSSSCT00000004466	PLG
ssc-miR-1343	ENSSSCT00000025598	PLXNA3
ssc-miR-1343	ENSSSCT00000024845	PLXNA3
ssc-miR-1343	ENSSSCT00000013972	PLXNB3
ssc-miR-1343	ENSSSCT00000012688	PLXND1
ssc-miR-1343	ENSSSCT00000008330	PMS2
ssc-miR-1343	ENSSSCT00000022714	POMGNT1
ssc-miR-1343	ENSSSCT00000015782	PPARGC1B
ssc-miR-1343	ENSSSCT00000030148	PPARGC1B
ssc-miR-1343	ENSSSCT00000008688	PPL
ssc-miR-1343	ENSSSCT00000007420	PPM1J
ssc-miR-1343	ENSSSCT00000033649	PPP1R11
ssc-miR-1343	ENSSSCT00000001351	PPP1R11
ssc-miR-1343	ENSSSCT00000031255	PPP1R12C
ssc-miR-1343	ENSSSCT00000002825	PPP1R13B
ssc-miR-1343	ENSSSCT00000006337	PPP1R26
ssc-miR-1343	ENSSSCT00000030816	PPP1R3F
ssc-miR-1343	ENSSSCT00000035921	PPP1R3F
ssc-miR-1343	ENSSSCT00000014227	PPP2R5B
ssc-miR-1343	ENSSSCT00000001840	PPP2R5D
ssc-miR-1343	ENSSSCT00000002711	PPP4R3A
ssc-miR-1343	ENSSSCT00000003879	PQLC2
ssc-miR-1343	ENSSSCT00000006790	PRDM14
ssc-miR-1343	ENSSSCT00000025435	PRDM16
ssc-miR-1343	ENSSSCT00000009246	PRKCE
ssc-miR-1343	ENSSSCT00000032286	PRKD2
ssc-miR-1343	ENSSSCT00000002637	PROX2
ssc-miR-1343	ENSSSCT00000002638	PROX2
ssc-miR-1343	ENSSSCT00000019391	PRPF8
ssc-miR-1343	ENSSSCT00000008538	PRR14
ssc-miR-1343	ENSSSCT00000003358	PRR19
ssc-miR-1343	ENSSSCT00000009357	PRR30
ssc-miR-1343	ENSSSCT00000008754	PRR35
ssc-miR-1343	ENSSSCT00000006285	PRRC2B
ssc-miR-1343	ENSSSCT00000035402	PRRT1
ssc-miR-1343	ENSSSCT00000017734	PRSS56
ssc-miR-1343	ENSSSCT00000018819	PSMC5
ssc-miR-1343	ENSSSCT00000024405	PSMD2
ssc-miR-1343	ENSSSCT00000014665	PTBP1
ssc-miR-1343	ENSSSCT00000036482	PTGDR2
ssc-miR-1343	ENSSSCT00000014326	PTGDR2
ssc-miR-1343	ENSSSCT00000008173	PTPN1
ssc-miR-1343	ENSSSCT00000003985	PTPRU
ssc-miR-1343	ENSSSCT00000019316	RAB11FIP4
ssc-miR-1343	ENSSSCT00000004552	RAB32
ssc-miR-1343	ENSSSCT00000006420	RABL6
ssc-miR-1343	ENSSSCT00000018317	RAI14
ssc-miR-1343	ENSSSCT00000006309	RALGDS
ssc-miR-1343	ENSSSCT00000033758	RASGRP4
ssc-miR-1343	ENSSSCT00000003283	RASGRP4
ssc-miR-1343	ENSSSCT00000010933	RASL10A
ssc-miR-1343	ENSSSCT00000008271	RBBP8NL
ssc-miR-1343	ENSSSCT00000026663	RBBP8NL
ssc-miR-1343	ENSSSCT00000016805	RELN
ssc-miR-1343	ENSSSCT00000009516	RGS12
ssc-miR-1343	ENSSSCT00000016940	RGS16
ssc-miR-1343	ENSSSCT00000018695	RHBDF2
ssc-miR-1343	ENSSSCT00000022857	RHBDF2
ssc-miR-1343	ENSSSCT00000010750	RHOF
ssc-miR-1343	ENSSSCT00000019390	RILP
ssc-miR-1343	ENSSSCT00000030089	RILP
ssc-miR-1343	ENSSSCT00000001648	RING1
ssc-miR-1343	ENSSSCT00000001585	RNF5
ssc-miR-1343	ENSSSCT00000035431	RNF5
ssc-miR-1343	ENSSSCT00000017822	RNPEPL1
ssc-miR-1343	ENSSSCT00000016569	ROBO4
ssc-miR-1343	ENSSSCT00000031180	RP1L1
ssc-miR-1343	ENSSSCT00000024445	RP1L1
ssc-miR-1343	ENSSSCT00000010833	RPH3A
ssc-miR-1343	ENSSSCT00000003952	RPS6KA1
ssc-miR-1343	ENSSSCT00000034040	RPTN
ssc-miR-1343	ENSSSCT00000033650	RPTN
ssc-miR-1343	ENSSSCT00000007238	RPTN
ssc-miR-1343	ENSSSCT00000001642	RXRB
ssc-miR-1343	ENSSSCT00000003285	RYR1
ssc-miR-1343	ENSSSCT00000029958	S100A2
ssc-miR-1343	ENSSSCT00000027566	S100A2
ssc-miR-1343	ENSSSCT00000033469	S100A2
ssc-miR-1343	ENSSSCT00000036193	S100A2
ssc-miR-1343	ENSSSCT00000033555	S100A2
ssc-miR-1343	ENSSSCT00000007208	S100A2
ssc-miR-1343	ENSSSCT00000024997	S100A2
ssc-miR-1343	ENSSSCT00000031004	SALL2
ssc-miR-1343	ENSSSCT00000006311	SARDH
ssc-miR-1343	ENSSSCT00000010898	SART3
ssc-miR-1343	ENSSSCT00000031199	SASH1
ssc-miR-1343	ENSSSCT00000011070	SCARF2
ssc-miR-1343	ENSSSCT00000029167	SCARF2
ssc-miR-1343	ENSSSCT00000027315	SCN2B
ssc-miR-1343	ENSSSCT00000000769	SCNN1A
ssc-miR-1343	ENSSSCT00000019075	SCRN2
ssc-miR-1343	ENSSSCT00000023137	SDCBP2
ssc-miR-1343	ENSSSCT00000007866	SDCBP2
ssc-miR-1343	ENSSSCT00000008310	SDK1
ssc-miR-1343	ENSSSCT00000032307	SERPINF2
ssc-miR-1343	ENSSSCT00000008529	SETD1A
ssc-miR-1343	ENSSSCT00000010749	SETD1B
ssc-miR-1343	ENSSSCT00000014750	SHD
ssc-miR-1343	ENSSSCT00000015610	SHROOM1
ssc-miR-1343	ENSSSCT00000005468	SKOR1
ssc-miR-1343	ENSSSCT00000018740	SLC16A5
ssc-miR-1343	ENSSSCT00000018791	SLC16A6
ssc-miR-1343	ENSSSCT00000015140	SLC35E1
ssc-miR-1343	ENSSSCT00000009367	SLC35F6
ssc-miR-1343	ENSSSCT00000009354	SLC4A1AP
ssc-miR-1343	ENSSSCT00000024556	SLC4A5
ssc-miR-1343	ENSSSCT00000035609	SLITRK2
ssc-miR-1343	ENSSSCT00000034054	SLITRK2
ssc-miR-1343	ENSSSCT00000034972	SLITRK2
ssc-miR-1343	ENSSSCT00000033891	SLITRK2
ssc-miR-1343	ENSSSCT00000013911	SLITRK2
ssc-miR-1343	ENSSSCT00000005464	SMAD3
ssc-miR-1343	ENSSSCT00000022856	SMCR8
ssc-miR-1343	ENSSSCT00000016948	SMG7
ssc-miR-1343	ENSSSCT00000026288	SMG7
ssc-miR-1343	ENSSSCT00000018039	SMO
ssc-miR-1343	ENSSSCT00000015352	SNCB
ssc-miR-1343	ENSSSCT00000019082	SNX11
ssc-miR-1343	ENSSSCT00000016621	SNX19
ssc-miR-1343	ENSSSCT00000006331	SOHLH1
ssc-miR-1343	ENSSSCT00000009842	SOWAHB
ssc-miR-1343	ENSSSCT00000019538	SOX15
ssc-miR-1343	ENSSSCT00000018780	SOX9
ssc-miR-1343	ENSSSCT00000019293	SPACA3
ssc-miR-1343	ENSSSCT00000019329	SPAG5
ssc-miR-1343	ENSSSCT00000005157	SPATA5L1
ssc-miR-1343	ENSSSCT00000024010	SPDEF
ssc-miR-1343	ENSSSCT00000030560	SSBP4
ssc-miR-1343	ENSSSCT00000006183	ST6GALNAC6
ssc-miR-1343	ENSSSCT00000016169	STARD10
ssc-miR-1343	ENSSSCT00000018037	STRIP2
ssc-miR-1343	ENSSSCT00000007304	SV2A
ssc-miR-1343	ENSSSCT00000003432	SYMPK
ssc-miR-1343	ENSSSCT00000002773	SYNE3
ssc-miR-1343	ENSSSCT00000013441	SYP
ssc-miR-1343	ENSSSCT00000033994	SYP
ssc-miR-1343	ENSSSCT00000032938	SYP
ssc-miR-1343	ENSSSCT00000035417	SYP
ssc-miR-1343	ENSSSCT00000011958	SYT2
ssc-miR-1343	ENSSSCT00000009494	TACC3
ssc-miR-1343	ENSSSCT00000001629	TAP2
ssc-miR-1343	ENSSSCT00000000296	TARBP2
ssc-miR-1343	ENSSSCT00000030111	TBC1D25
ssc-miR-1343	ENSSSCT00000007171	TDRD10
ssc-miR-1343	ENSSSCT00000032144	TDRKH
ssc-miR-1343	ENSSSCT00000022504	TEPSIN
ssc-miR-1343	ENSSSCT00000018636	TERT
ssc-miR-1343	ENSSSCT00000009081	TET3
ssc-miR-1343	ENSSSCT00000018810	TEX2
ssc-miR-1343	ENSSSCT00000013436	TFE3
ssc-miR-1343	ENSSSCT00000033306	TFE3
ssc-miR-1343	ENSSSCT00000032664	TFE3
ssc-miR-1343	ENSSSCT00000035647	TFE3
ssc-miR-1343	ENSSSCT00000036659	TFE3
ssc-miR-1343	ENSSSCT00000034385	TFE3
ssc-miR-1343	ENSSSCT00000035448	TFE3
ssc-miR-1343	ENSSSCT00000024727	TGFBRAP1
ssc-miR-1343	ENSSSCT00000014713	THOP1
ssc-miR-1343	ENSSSCT00000002005	TMC3
ssc-miR-1343	ENSSSCT00000010484	TMCO3
ssc-miR-1343	ENSSSCT00000012080	TMEM236
ssc-miR-1343	ENSSSCT00000011876	TMEM63A
ssc-miR-1343	ENSSSCT00000005864	TMEM8B
ssc-miR-1343	ENSSSCT00000023559	TMUB1
ssc-miR-1343	ENSSSCT00000024636	TNFSF8
ssc-miR-1343	ENSSSCT00000034171	TNIP2
ssc-miR-1343	ENSSSCT00000009509	TNIP2
ssc-miR-1343	ENSSSCT00000018206	TNS3
ssc-miR-1343	ENSSSCT00000014073	TPCN2
ssc-miR-1343	ENSSSCT00000002804	TRAF3
ssc-miR-1343	ENSSSCT00000016492	TRIM29
ssc-miR-1343	ENSSSCT00000024949	TRIM4
ssc-miR-1343	ENSSSCT00000008377	TRIM4
ssc-miR-1343	ENSSSCT00000033943	TRIM46
ssc-miR-1343	ENSSSCT00000036347	TRIM47
ssc-miR-1343	ENSSSCT00000018724	TRIM47
ssc-miR-1343	ENSSSCT00000034639	TRIM6
ssc-miR-1343	ENSSSCT00000016023	TRIM6
ssc-miR-1343	ENSSSCT00000032023	TRIM6
ssc-miR-1343	ENSSSCT00000004016	TRIM62
ssc-miR-1343	ENSSSCT00000029290	TRIP12
ssc-miR-1343	ENSSSCT00000029214	TRMT1L
ssc-miR-1343	ENSSSCT00000026054	TRRAP
ssc-miR-1343	ENSSSCT00000036612	TGFBR1
ssc-miR-1343	ENSSSCT00000008346	TRRAP
ssc-miR-1343	ENSSSCT00000034759	TSHZ2
ssc-miR-1343	ENSSSCT00000008190	TSHZ2
ssc-miR-1343	ENSSSCT00000015349	TSPAN17
ssc-miR-1343	ENSSSCT00000035413	TSPOAP1
ssc-miR-1343	ENSSSCT00000035757	TSPOAP1
ssc-miR-1343	ENSSSCT00000019200	TSPOAP1
ssc-miR-1343	ENSSSCT00000004254	TTC22
ssc-miR-1343	ENSSSCT00000009063	TTC31
ssc-miR-1343	ENSSSCT00000008870	TTL
ssc-miR-1343	ENSSSCT00000025769	TTYH1
ssc-miR-1343	ENSSSCT00000005243	TYRO3
ssc-miR-1343	ENSSSCT00000005843	UNC13B
ssc-miR-1343	ENSSSCT00000019584	USP43
ssc-miR-1343	ENSSSCT00000011275	USP54
ssc-miR-1343	ENSSSCT00000002656	VASH1
ssc-miR-1343	ENSSSCT00000005837	VCP
ssc-miR-1343	ENSSSCT00000002625	VRTN
ssc-miR-1343	ENSSSCT00000031259	WBP1L
ssc-miR-1343	ENSSSCT00000028633	WDR24
ssc-miR-1343	ENSSSCT00000008775	WDR24
ssc-miR-1343	ENSSSCT00000027556	WDR74
ssc-miR-1343	ENSSSCT00000012513	WDR82
ssc-miR-1343	ENSSSCT00000019030	WIPF2
ssc-miR-1343	ENSSSCT00000012333	XIRP1
ssc-miR-1343	ENSSSCT00000008414	ZAN
ssc-miR-1343	ENSSSCT00000022858	ZBED6CL
ssc-miR-1343	ENSSSCT00000008223	ZBP1
ssc-miR-1343	ENSSSCT00000034755	ZCCHC6
ssc-miR-1343	ENSSSCT00000011987	ZCCHC6
ssc-miR-1343	ENSSSCT00000008399	ZCWPW1
ssc-miR-1343	ENSSSCT00000029862	ZGPAT
ssc-miR-1343	ENSSSCT00000012375	ZNF197
ssc-miR-1343	ENSSSCT00000035317	ZNF217
ssc-miR-1343	ENSSSCT00000008192	ZNF217
ssc-miR-1343	ENSSSCT00000029822	ZNF316
ssc-miR-1343	ENSSSCT00000026352	ZNF316
ssc-miR-1343	ENSSSCT00000012065	ZNF438
ssc-miR-1343	ENSSSCT00000015225	ZNF496
ssc-miR-1343	ENSSSCT00000024971	ZNF536
ssc-miR-1343	ENSSSCT00000026089	ZNF536
ssc-miR-1343	ENSSSCT00000006554	ZNF572
ssc-miR-1343	ENSSSCT00000014871	ZNF653
ssc-miR-1343	ENSSSCT00000007359	ZNF697
ssc-miR-1343	ENSSSCT00000008253	ZNF831
ssc-miR-1343	ENSSSCT00000004017	ZSCAN20
ssc-miR-150	ENSSSCT00000022401	ADM2
ssc-miR-150	ENSSSCT00000012032	AQP3
ssc-miR-150	ENSSSCT00000035576	CD1A
ssc-miR-150	ENSSSCT00000007237	CRNN
ssc-miR-150	ENSSSCT00000016389	CRYAB
ssc-miR-150	ENSSSCT00000015413	DMGDH
ssc-miR-150	ENSSSCT00000005161	DUOX1
ssc-miR-150	ENSSSCT00000032891	ITGA2
ssc-miR-150	ENSSSCT00000034283	ITGA2
ssc-miR-150	ENSSSCT00000018391	ITGA2
ssc-miR-150	ENSSSCT00000034678	JAK2
ssc-miR-150	ENSSSCT00000005748	JAK2
ssc-miR-150	ENSSSCT00000027018	LMNB2
ssc-miR-150	ENSSSCT00000009313	LTBP1
ssc-miR-150	ENSSSCT00000013470	MAGED4B
ssc-miR-150	ENSSSCT00000006410	MAMDC4
ssc-miR-150	ENSSSCT00000003511	PRRG2
ssc-miR-150	ENSSSCT00000005942	RNF20
ssc-miR-150	ENSSSCT00000017325	SCN3A
ssc-miR-150	ENSSSCT00000003317	SELV
ssc-miR-150	ENSSSCT00000012478	SEMA3B
ssc-miR-150	ENSSSCT00000008073	SERINC3
ssc-miR-150	ENSSSCT00000025126	SLC22A7
ssc-miR-150	ENSSSCT00000035459	SMARCA1
ssc-miR-150	ENSSSCT00000031602	XKR8
ssc-miR-150	ENSSSCT00000001307	ZSCAN12
ssc-miR-184	ENSSSCT00000019097	CALCOCO2
ssc-miR-184	ENSSSCT00000011774	DPYSL4
ssc-miR-184	ENSSSCT00000005739	ERMP1
ssc-miR-184	ENSSSCT00000034088	NCR1
ssc-miR-184	ENSSSCT00000003644	NCR1
ssc-miR-184	ENSSSCT00000029838	PLXNA2
ssc-miR-184	ENSSSCT00000000030	SCUBE1
ssc-miR-185	ENSSSCT00000027859	APOBR
ssc-miR-185	ENSSSCT00000003415	CEACAM19
ssc-miR-185	ENSSSCT00000015634	CXCL14
ssc-miR-185	ENSSSCT00000028346	DIP2B
ssc-miR-185	ENSSSCT00000018717	EVPL
ssc-miR-185	ENSSSCT00000015392	F2RL1
ssc-miR-185	ENSSSCT00000035136	FYN
ssc-miR-185	ENSSSCT00000034742	FYN
ssc-miR-185	ENSSSCT00000034071	FYN
ssc-miR-185	ENSSSCT00000036277	FYN
ssc-miR-185	ENSSSCT00000004884	FYN
ssc-miR-185	ENSSSCT00000004886	FYN
ssc-miR-185	ENSSSCT00000004885	FYN
ssc-miR-185	ENSSSCT00000007335	GJA5
ssc-miR-185	ENSSSCT00000027033	HDAC4
ssc-miR-185	ENSSSCT00000019481	INCA1
ssc-miR-185	ENSSSCT00000018974	JUP
ssc-miR-185	ENSSSCT00000026438	KCNAB3
ssc-miR-185	ENSSSCT00000008806	NPW
ssc-miR-185	ENSSSCT00000018745	OTOP3
ssc-miR-185	ENSSSCT00000026653	PCBP4
ssc-miR-185	ENSSSCT00000000217	PRPF40B
ssc-miR-185	ENSSSCT00000006285	PRRC2B
ssc-miR-185	ENSSSCT00000013217	RIPK4
ssc-miR-185	ENSSSCT00000024205	SH3BP5L
ssc-miR-185	ENSSSCT00000008341	TECPR1
ssc-miR-185	ENSSSCT00000018899	UBTF
ssc-miR-185	ENSSSCT00000011152	URB2
ssc-miR-185	ENSSSCT00000008560	XPO6
ssc-miR-185	ENSSSCT00000011355	ZNF488
ssc-miR-195	ENSSSCT00000008387	C7orf43
ssc-miR-196a	ENSSSCT00000002780	ATG2B
ssc-miR-196a	ENSSSCT00000001075	EXOC2
ssc-miR-196a	ENSSSCT00000003474	GRIN2D
ssc-miR-196a	ENSSSCT00000025267	TDRD6
ssc-miR-204	ENSSSCT00000018736	GGA3
ssc-miR-204	ENSSSCT00000016440	SIDT2
ssc-miR-361-3p	ENSSSCT00000011387	MARCH8
ssc-miR-361-3p	ENSSSCT00000003696	ACAP3
ssc-miR-361-3p	ENSSSCT00000007971	ACSS2
ssc-miR-361-3p	ENSSSCT00000013829	ACTRT1
ssc-miR-361-3p	ENSSSCT00000017564	ADAM23
ssc-miR-361-3p	ENSSSCT00000009376	ADGRF3
ssc-miR-361-3p	ENSSSCT00000028489	ADGRF3
ssc-miR-361-3p	ENSSSCT00000011962	ADIPOR1
ssc-miR-361-3p	ENSSSCT00000017859	AGXT
ssc-miR-361-3p	ENSSSCT00000000783	AKAP3
ssc-miR-361-3p	ENSSSCT00000019636	ALDH3A2
ssc-miR-361-3p	ENSSSCT00000017539	ALS2
ssc-miR-361-3p	ENSSSCT00000014658	ARID3A
ssc-miR-361-3p	ENSSSCT00000035716	ASGR2
ssc-miR-361-3p	ENSSSCT00000035238	ASGR2
ssc-miR-361-3p	ENSSSCT00000036450	ASGR2
ssc-miR-361-3p	ENSSSCT00000019515	ASGR2
ssc-miR-361-3p	ENSSSCT00000007962	ASIP
ssc-miR-361-3p	ENSSSCT00000009013	ATOH8
ssc-miR-361-3p	ENSSSCT00000032121	AVIL
ssc-miR-361-3p	ENSSSCT00000024170	B3GAT2
ssc-miR-361-3p	ENSSSCT00000010556	BIN3
ssc-miR-361-3p	ENSSSCT00000004342	BTBD19
ssc-miR-361-3p	ENSSSCT00000004019	C1orf94
ssc-miR-361-3p	ENSSSCT00000017197	C4orf47
ssc-miR-361-3p	ENSSSCT00000003467	CABP5
ssc-miR-361-3p	ENSSSCT00000023266	CCDC149
ssc-miR-361-3p	ENSSSCT00000002137	CCDC33
ssc-miR-361-3p	ENSSSCT00000014255	CCDC88B
ssc-miR-361-3p	ENSSSCT00000035901	CD109
ssc-miR-361-3p	ENSSSCT00000035127	CD109
ssc-miR-361-3p	ENSSSCT00000004956	CD109
ssc-miR-361-3p	ENSSSCT00000034617	CD300C
ssc-miR-361-3p	ENSSSCT00000014335	CD5
ssc-miR-361-3p	ENSSSCT00000035284	CD5
ssc-miR-361-3p	ENSSSCT00000002279	CDH24
ssc-miR-361-3p	ENSSSCT00000031453	CH242-128B1.1
ssc-miR-361-3p	ENSSSCT00000002524	CHD2
ssc-miR-361-3p	ENSSSCT00000025402	CHD2
ssc-miR-361-3p	ENSSSCT00000027293	CHD2
ssc-miR-361-3p	ENSSSCT00000022487	CHRD
ssc-miR-361-3p	ENSSSCT00000030579	CHST3
ssc-miR-361-3p	ENSSSCT00000026465	CSF3R
ssc-miR-361-3p	ENSSSCT00000010775	CUX2
ssc-miR-361-3p	ENSSSCT00000032974	CXCL16
ssc-miR-361-3p	ENSSSCT00000005597	DAAM1
ssc-miR-361-3p	ENSSSCT00000022866	DAGLB
ssc-miR-361-3p	ENSSSCT00000001682	DAXX
ssc-miR-361-3p	ENSSSCT00000012308	DCLK3
ssc-miR-361-3p	ENSSSCT00000006300	DDX31
ssc-miR-361-3p	ENSSSCT00000010707	DNAH10
ssc-miR-361-3p	ENSSSCT00000008716	DNASE1
ssc-miR-361-3p	ENSSSCT00000010099	DSPP
ssc-miR-361-3p	ENSSSCT00000028641	E2F6
ssc-miR-361-3p	ENSSSCT00000034708	EDA
ssc-miR-361-3p	ENSSSCT00000022432	EDA
ssc-miR-361-3p	ENSSSCT00000025413	EGFLAM
ssc-miR-361-3p	ENSSSCT00000018347	EGFLAM
ssc-miR-361-3p	ENSSSCT00000031029	EHBP1L1
ssc-miR-361-3p	ENSSSCT00000001559	EHMT2
ssc-miR-361-3p	ENSSSCT00000001560	EHMT2
ssc-miR-361-3p	ENSSSCT00000034871	EHMT2
ssc-miR-361-3p	ENSSSCT00000008332	EIF2AK1
ssc-miR-361-3p	ENSSSCT00000033950	ELK1
ssc-miR-361-3p	ENSSSCT00000013428	ELK1
ssc-miR-361-3p	ENSSSCT00000016366	ELMOD1
ssc-miR-361-3p	ENSSSCT00000030861	ELOVL1
ssc-miR-361-3p	ENSSSCT00000025086	ENO2
ssc-miR-361-3p	ENSSSCT00000017937	EPHB6
ssc-miR-361-3p	ENSSSCT00000033865	F2RL3
ssc-miR-361-3p	ENSSSCT00000015148	F2RL3
ssc-miR-361-3p	ENSSSCT00000000219	FAIM2
ssc-miR-361-3p	ENSSSCT00000018280	FAM134B
ssc-miR-361-3p	ENSSSCT00000008772	FAM173A
ssc-miR-361-3p	ENSSSCT00000011761	FAM196A
ssc-miR-361-3p	ENSSSCT00000027143	FAM196A
ssc-miR-361-3p	ENSSSCT00000000665	FAM234B
ssc-miR-361-3p	ENSSSCT00000019383	FAM57A
ssc-miR-361-3p	ENSSSCT00000024499	FBXL19
ssc-miR-361-3p	ENSSSCT00000035744	FOXO1
ssc-miR-361-3p	ENSSSCT00000010267	FOXO1
ssc-miR-361-3p	ENSSSCT00000004849	FOXO3
ssc-miR-361-3p	ENSSSCT00000010261	FREM2
ssc-miR-361-3p	ENSSSCT00000018355	FYB
ssc-miR-361-3p	ENSSSCT00000033976	FZD4
ssc-miR-361-3p	ENSSSCT00000002568	GALNT16
ssc-miR-361-3p	ENSSSCT00000007579	GBP4
ssc-miR-361-3p	ENSSSCT00000030907	GBX1
ssc-miR-361-3p	ENSSSCT00000018736	GGA3
ssc-miR-361-3p	ENSSSCT00000031757	GIMAP6
ssc-miR-361-3p	ENSSSCT00000034043	GNAS
ssc-miR-361-3p	ENSSSCT00000000743	GNB3
ssc-miR-361-3p	ENSSSCT00000015353	GPRIN1
ssc-miR-361-3p	ENSSSCT00000006479	GPT
ssc-miR-361-3p	ENSSSCT00000026993	GRIN3B
ssc-miR-361-3p	ENSSSCT00000003502	GYS1
ssc-miR-361-3p	ENSSSCT00000002212	GZMB
ssc-miR-361-3p	ENSSSCT00000009905	HHIP
ssc-miR-361-3p	ENSSSCT00000036248	HK3
ssc-miR-361-3p	ENSSSCT00000033139	HK3
ssc-miR-361-3p	ENSSSCT00000015345	HK3
ssc-miR-361-3p	ENSSSCT00000006268	HMCN2
ssc-miR-361-3p	ENSSSCT00000027923	HMGCL
ssc-miR-361-3p	ENSSSCT00000030206	HOOK2
ssc-miR-361-3p	ENSSSCT00000015008	HOOK2
ssc-miR-361-3p	ENSSSCT00000029053	HSD3B7
ssc-miR-361-3p	ENSSSCT00000012484	HYAL1
ssc-miR-361-3p	ENSSSCT00000028161	IFT172
ssc-miR-361-3p	ENSSSCT00000007380	IGSF3
ssc-miR-361-3p	ENSSSCT00000019047	IKZF3
ssc-miR-361-3p	ENSSSCT00000024896	IL17D
ssc-miR-361-3p	ENSSSCT00000030327	IL17D
ssc-miR-361-3p	ENSSSCT00000034082	IL21R
ssc-miR-361-3p	ENSSSCT00000008565	IL21R
ssc-miR-361-3p	ENSSSCT00000033248	JAK3
ssc-miR-361-3p	ENSSSCT00000032652	JAK3
ssc-miR-361-3p	ENSSSCT00000015174	JAK3
ssc-miR-361-3p	ENSSSCT00000003112	KIFC3
ssc-miR-361-3p	ENSSSCT00000000269	KRT2
ssc-miR-361-3p	ENSSSCT00000019322	KSR1
ssc-miR-361-3p	ENSSSCT00000012455	LAMB2
ssc-miR-361-3p	ENSSSCT00000016155	LAMTOR1
ssc-miR-361-3p	ENSSSCT00000032728	LGALS8
ssc-miR-361-3p	ENSSSCT00000011522	LOXL4
ssc-miR-361-3p	ENSSSCT00000026471	LRP5
ssc-miR-361-3p	ENSSSCT00000014086	LRP5
ssc-miR-361-3p	ENSSSCT00000009520	LRPAP1
ssc-miR-361-3p	ENSSSCT00000011237	LRRC20
ssc-miR-361-3p	ENSSSCT00000026132	LRRC56
ssc-miR-361-3p	ENSSSCT00000003030	MARVELD3
ssc-miR-361-3p	ENSSSCT00000008090	MATN4
ssc-miR-361-3p	ENSSSCT00000029980	MCM3AP
ssc-miR-361-3p	ENSSSCT00000026740	MCT7
ssc-miR-361-3p	ENSSSCT00000002071	MESP2
ssc-miR-361-3p	ENSSSCT00000027487	MESP2
ssc-miR-361-3p	ENSSSCT00000019049	MIEN1
ssc-miR-361-3p	ENSSSCT00000036216	MIEN1
ssc-miR-361-3p	ENSSSCT00000008815	MLST8
ssc-miR-361-3p	ENSSSCT00000018836	MRC2
ssc-miR-361-3p	ENSSSCT00000033808	MRC2
ssc-miR-361-3p	ENSSSCT00000006501	MROH1
ssc-miR-361-3p	ENSSSCT00000018282	MYO10
ssc-miR-361-3p	ENSSSCT00000011679	NANOS1
ssc-miR-361-3p	ENSSSCT00000033634	NECTIN2
ssc-miR-361-3p	ENSSSCT00000003429	NECTIN2
ssc-miR-361-3p	ENSSSCT00000003428	NECTIN2
ssc-miR-361-3p	ENSSSCT00000003611	NLRP12
ssc-miR-361-3p	ENSSSCT00000008782	NUBP2
ssc-miR-361-3p	ENSSSCT00000028035	P2RY11
ssc-miR-361-3p	ENSSSCT00000015041	PALM3
ssc-miR-361-3p	ENSSSCT00000015042	PALM3
ssc-miR-361-3p	ENSSSCT00000007814	PANK2
ssc-miR-361-3p	ENSSSCT00000006506	PARP10
ssc-miR-361-3p	ENSSSCT00000014041	PDDC1
ssc-miR-361-3p	ENSSSCT00000025165	PERM1
ssc-miR-361-3p	ENSSSCT00000029913	PERM1
ssc-miR-361-3p	ENSSSCT00000006220	PKN3
ssc-miR-361-3p	ENSSSCT00000023187	PKN3
ssc-miR-361-3p	ENSSSCT00000022333	PKN3
ssc-miR-361-3p	ENSSSCT00000003746	PLEKHG5
ssc-miR-361-3p	ENSSSCT00000008224	PMEPA1
ssc-miR-361-3p	ENSSSCT00000014824	PNPLA6
ssc-miR-361-3p	ENSSSCT00000006024	POLE3
ssc-miR-361-3p	ENSSSCT00000002060	POLG
ssc-miR-361-3p	ENSSSCT00000028506	POLR1C
ssc-miR-361-3p	ENSSSCT00000000069	POLR3H
ssc-miR-361-3p	ENSSSCT00000001714	PPARD
ssc-miR-361-3p	ENSSSCT00000002825	PPP1R13B
ssc-miR-361-3p	ENSSSCT00000036387	PRRC2A
ssc-miR-361-3p	ENSSSCT00000035041	PRRC2A
ssc-miR-361-3p	ENSSSCT00000001540	PRRC2A
ssc-miR-361-3p	ENSSSCT00000010622	PRSS55
ssc-miR-361-3p	ENSSSCT00000017734	PRSS56
ssc-miR-361-3p	ENSSSCT00000005726	PTPRD
ssc-miR-361-3p	ENSSSCT00000014117	RAD9A
ssc-miR-361-3p	ENSSSCT00000010822	RASAL1
ssc-miR-361-3p	ENSSSCT00000026721	RMI2
ssc-miR-361-3p	ENSSSCT00000031180	RP1L1
ssc-miR-361-3p	ENSSSCT00000024445	RP1L1
ssc-miR-361-3p	ENSSSCT00000026383	RRN3
ssc-miR-361-3p	ENSSSCT00000005846	RUSC2
ssc-miR-361-3p	ENSSSCT00000001642	RXRB
ssc-miR-361-3p	ENSSSCT00000035096	RXRB
ssc-miR-361-3p	ENSSSCT00000036123	RXRB
ssc-miR-361-3p	ENSSSCT00000036293	RXRB
ssc-miR-361-3p	ENSSSCT00000031004	SALL2
ssc-miR-361-3p	ENSSSCT00000008186	SALL4
ssc-miR-361-3p	ENSSSCT00000035061	SAMD14
ssc-miR-361-3p	ENSSSCT00000002090	SCAPER
ssc-miR-361-3p	ENSSSCT00000002749	SERPINA6
ssc-miR-361-3p	ENSSSCT00000023888	SGPP2
ssc-miR-361-3p	ENSSSCT00000006198	SLC25A25
ssc-miR-361-3p	ENSSSCT00000015140	SLC35E1
ssc-miR-361-3p	ENSSSCT00000018524	SLIT3
ssc-miR-361-3p	ENSSSCT00000007482	SORT1
ssc-miR-361-3p	ENSSSCT00000024348	SPN
ssc-miR-361-3p	ENSSSCT00000014709	SPPL2B
ssc-miR-361-3p	ENSSSCT00000010428	STK24
ssc-miR-361-3p	ENSSSCT00000004629	STX7
ssc-miR-361-3p	ENSSSCT00000030229	SUPT5H
ssc-miR-361-3p	ENSSSCT00000031855	SUPT5H
ssc-miR-361-3p	ENSSSCT00000005633	SYNE2
ssc-miR-361-3p	ENSSSCT00000029685	SYNE2
ssc-miR-361-3p	ENSSSCT00000024540	SYNGR1
ssc-miR-361-3p	ENSSSCT00000013441	SYP
ssc-miR-361-3p	ENSSSCT00000004359	SZT2
ssc-miR-361-3p	ENSSSCT00000012909	TBCCD1
ssc-miR-361-3p	ENSSSCT00000015057	TECR
ssc-miR-361-3p	ENSSSCT00000005848	TESK1
ssc-miR-361-3p	ENSSSCT00000001802	TFEB
ssc-miR-361-3p	ENSSSCT00000016240	THRSP
ssc-miR-361-3p	ENSSSCT00000010274	THSD1
ssc-miR-361-3p	ENSSSCT00000001896	TMEM63B
ssc-miR-361-3p	ENSSSCT00000036360	TMEM63B
ssc-miR-361-3p	ENSSSCT00000003815	TNFRSF8
ssc-miR-361-3p	ENSSSCT00000006424	TOR4A
ssc-miR-361-3p	ENSSSCT00000034449	TRAPPC9
ssc-miR-361-3p	ENSSSCT00000026494	TRAPPC9
ssc-miR-361-3p	ENSSSCT00000006515	TRAPPC9
ssc-miR-361-3p	ENSSSCT00000006514	TRAPPC9
ssc-miR-361-3p	ENSSSCT00000005792	TRPM3
ssc-miR-361-3p	ENSSSCT00000027271	TSPAN16
ssc-miR-361-3p	ENSSSCT00000014793	TUBB4A
ssc-miR-361-3p	ENSSSCT00000016502	UBASH3B
ssc-miR-361-3p	ENSSSCT00000011511	UBTD1
ssc-miR-361-3p	ENSSSCT00000027226	UBTD1
ssc-miR-361-3p	ENSSSCT00000006981	USF1
ssc-miR-361-3p	ENSSSCT00000012453	USP19
ssc-miR-361-3p	ENSSSCT00000017757	USP40
ssc-miR-361-3p	ENSSSCT00000017759	USP40
ssc-miR-361-3p	ENSSSCT00000017758	USP40
ssc-miR-361-3p	ENSSSCT00000006996	VANGL2
ssc-miR-361-3p	ENSSSCT00000012075	VIM
ssc-miR-361-3p	ENSSSCT00000014216	VPS51
ssc-miR-361-3p	ENSSSCT00000002556	VTI1B
ssc-miR-361-3p	ENSSSCT00000003971	WASF2
ssc-miR-361-3p	ENSSSCT00000029793	WASF2
ssc-miR-361-3p	ENSSSCT00000023121	WDR90
ssc-miR-361-3p	ENSSSCT00000030146	WDR90
ssc-miR-361-3p	ENSSSCT00000008756	WDR90
ssc-miR-361-3p	ENSSSCT00000012699	XPC
ssc-miR-361-3p	ENSSSCT00000014400	YPEL4
ssc-miR-361-3p	ENSSSCT00000008223	ZBP1
ssc-miR-361-3p	ENSSSCT00000034093	ZBP1
ssc-miR-361-3p	ENSSSCT00000026695	ZBTB17
ssc-miR-361-3p	ENSSSCT00000029929	ZBTB47
ssc-miR-361-3p	ENSSSCT00000027090	ZBTB47
ssc-miR-361-3p	ENSSSCT00000025504	ZFP28
ssc-miR-361-3p	ENSSSCT00000028533	ZNF317
ssc-miR-361-3p	ENSSSCT00000011355	ZNF488
ssc-miR-361-3p	ENSSSCT00000004418	ZNF606
ssc-miR-361-3p	ENSSSCT00000031117	ZNF628
ssc-miR-361-3p	ENSSSCT00000025977	ZNF646
ssc-miR-361-3p	ENSSSCT00000011037	ZNF70
ssc-miR-362	ENSSSCT00000013503	APEX2
ssc-miR-362	ENSSSCT00000017571	CREB1
ssc-miR-362	ENSSSCT00000019048	GRB7
ssc-miR-362	ENSSSCT00000006170	ZNF79
ssc-miR-504	ENSSSCT00000034432	ALG13
ssc-miR-504	ENSSSCT00000016168	ARAP1
ssc-miR-504	ENSSSCT00000025648	ARAP1
ssc-miR-504	ENSSSCT00000031066	ARMC5
ssc-miR-504	ENSSSCT00000015034	C19orf57
ssc-miR-504	ENSSSCT00000001563	C2
ssc-miR-504	ENSSSCT00000033494	C2
ssc-miR-504	ENSSSCT00000032654	C2
ssc-miR-504	ENSSSCT00000028973	EMC10
ssc-miR-504	ENSSSCT00000005543	FRMD6
ssc-miR-504	ENSSSCT00000025029	GLTSCR2
ssc-miR-504	ENSSSCT00000025190	GPD1L
ssc-miR-504	ENSSSCT00000001691	ITPR3
ssc-miR-504	ENSSSCT00000028972	MAFF
ssc-miR-504	ENSSSCT00000034809	MAFF
ssc-miR-504	ENSSSCT00000017959	NDUFB2
ssc-miR-504	ENSSSCT00000002605	PAPLN
ssc-miR-504	ENSSSCT00000029838	PLXNA2
ssc-miR-504	ENSSSCT00000008534	RNF40
ssc-miR-504	ENSSSCT00000032386	SCARF1
ssc-miR-504	ENSSSCT00000027410	SLC46A1
ssc-miR-504	ENSSSCT00000018039	SMO
ssc-miR-504	ENSSSCT00000007835	UBOX5
ssc-miR-504	ENSSSCT00000026043	WDR33
ssc-miR-504	ENSSSCT00000029060	WDR33
ssc-miR-504	ENSSSCT00000017272	WDR33
ssc-miR-504	ENSSSCT00000003228	WDR62
ssc-miR-504	ENSSSCT00000000817	WNK1
ssc-miR-652	ENSSSCT00000031250	ADAMTS10
ssc-miR-652	ENSSSCT00000019639	ALDH3A1
ssc-miR-652	ENSSSCT00000024769	AQP2
ssc-miR-652	ENSSSCT00000019117	CACNA1G
ssc-miR-652	ENSSSCT00000009801	COX18
ssc-miR-652	ENSSSCT00000025778	EPHX3
ssc-miR-652	ENSSSCT00000008036	KIAA1755
ssc-miR-652	ENSSSCT00000018906	MPP2
ssc-miR-652	ENSSSCT00000019650	PEMT
ssc-miR-652	ENSSSCT00000028423	RAB3B
ssc-miR-652	ENSSSCT00000026725	RAB3B
ssc-miR-652	ENSSSCT00000012327	SCN5A
ssc-miR-652	ENSSSCT00000035570	ST3GAL1
ssc-miR-652	ENSSSCT00000006526	ST3GAL1
NovelmiRNA-1026	ENSSSCT00000028848	CDH9
NovelmiRNA-1026	ENSSSCT00000030579	CHST3
NovelmiRNA-1026	ENSSSCT00000031054	COL2A1
NovelmiRNA-1026	ENSSSCT00000008714	CREBBP
NovelmiRNA-1026	ENSSSCT00000005143	FBN1
NovelmiRNA-1026	ENSSSCT00000002974	HSDL1
NovelmiRNA-1026	ENSSSCT00000032943	KLF4
NovelmiRNA-1026	ENSSSCT00000032649	KLF4
NovelmiRNA-1026	ENSSSCT00000023676	KLF4
NovelmiRNA-1026	ENSSSCT00000005981	KLF4
NovelmiRNA-1026	ENSSSCT00000016882	KLHL20
NovelmiRNA-1026	ENSSSCT00000029282	LSM11
NovelmiRNA-1026	ENSSSCT00000019118	MYCBPAP
NovelmiRNA-1026	ENSSSCT00000011410	PCDH15
NovelmiRNA-1026	ENSSSCT00000006926	POGK
NovelmiRNA-1026	ENSSSCT00000025981	RASSF10
NovelmiRNA-1026	ENSSSCT00000032341	RRP9
NovelmiRNA-1026	ENSSSCT00000026949	TNRC6C
NovelmiRNA-1026	ENSSSCT00000025059	TNRC6C
NovelmiRNA-1026	ENSSSCT00000005124	USP8
NovelmiRNA-1068	ENSSSCT00000030545	ACER2
NovelmiRNA-1068	ENSSSCT00000009963	ANXA5
NovelmiRNA-1068	ENSSSCT00000007702	AP3M2
NovelmiRNA-1068	ENSSSCT00000031284	AP5S1
NovelmiRNA-1068	ENSSSCT00000016146	ART1
NovelmiRNA-1068	ENSSSCT00000034069	BMPR2
NovelmiRNA-1068	ENSSSCT00000016307	C11orf54
NovelmiRNA-1068	ENSSSCT00000027002	C1QTNF6
NovelmiRNA-1068	ENSSSCT00000016446	CEP164
NovelmiRNA-1068	ENSSSCT00000014118	CLCF1
[truncated: 11,460 more rows]

## Sheet: Table S8-2
Table S8-1. Identification of miRNA–mRNA pairs in FH vs. FL.
miRNA_ID	Target	GeneSymbol
ssc-miR-122	ENSSSCT00000023431	BPIFB3
ssc-miR-122	ENSSSCT00000033105	SEMA4D
ssc-miR-122	ENSSSCT00000034118	SEMA4D
ssc-miR-122	ENSSSCT00000010505	SEMA4D
ssc-miR-127	ENSSSCT00000008041	ACTR5
ssc-miR-127	ENSSSCT00000014107	AIP
ssc-miR-127	ENSSSCT00000007477	AMIGO1
ssc-miR-127	ENSSSCT00000016445	BACE1
ssc-miR-127	ENSSSCT00000018238	BLVRA
ssc-miR-127	ENSSSCT00000025721	C2orf71
ssc-miR-127	ENSSSCT00000029192	C2orf71
ssc-miR-127	ENSSSCT00000002942	CDT1
ssc-miR-127	ENSSSCT00000009846	CNOT6L
ssc-miR-127	ENSSSCT00000011226	COL13A1
ssc-miR-127	ENSSSCT00000015382	COL4A3BP
ssc-miR-127	ENSSSCT00000026755	COL4A3BP
ssc-miR-127	ENSSSCT00000015780	CSNK1A1
ssc-miR-127	ENSSSCT00000010097	DMP1
ssc-miR-127	ENSSSCT00000018280	FAM134B
ssc-miR-127	ENSSSCT00000010637	FBXO8
ssc-miR-127	ENSSSCT00000001751	FGD2
ssc-miR-127	ENSSSCT00000018509	FGF18
ssc-miR-127	ENSSSCT00000017912	GIMAP2
ssc-miR-127	ENSSSCT00000017402	HOXD10
ssc-miR-127	ENSSSCT00000017401	HOXD12
ssc-miR-127	ENSSSCT00000011709	HTRA1
ssc-miR-127	ENSSSCT00000025636	INF2
ssc-miR-127	ENSSSCT00000033971	ITGAL
ssc-miR-127	ENSSSCT00000004731	KCNQ5
ssc-miR-127	ENSSSCT00000031636	KCNQ5
ssc-miR-127	ENSSSCT00000026479	KCNQ5
ssc-miR-127	ENSSSCT00000030657	KLF6
ssc-miR-127	ENSSSCT00000019118	MYCBPAP
ssc-miR-127	ENSSSCT00000006788	NCOA2
ssc-miR-127	ENSSSCT00000006789	NCOA2
ssc-miR-127	ENSSSCT00000019634	NCOR1
ssc-miR-127	ENSSSCT00000005429	NEDD4L
ssc-miR-127	ENSSSCT00000005428	NEDD4L
ssc-miR-127	ENSSSCT00000035252	NELFCD
ssc-miR-127	ENSSSCT00000005925	NR4A3
ssc-miR-127	ENSSSCT00000002704	NRDE2
ssc-miR-127	ENSSSCT00000029468	OGFOD3
ssc-miR-127	ENSSSCT00000013172	OLIG1
ssc-miR-127	ENSSSCT00000006664	OSR2
ssc-miR-127	ENSSSCT00000009551	OTOP1
ssc-miR-127	ENSSSCT00000007732	PAK5
ssc-miR-127	ENSSSCT00000008536	PHKG2
ssc-miR-127	ENSSSCT00000000120	PICK1
ssc-miR-127	ENSSSCT00000017219	PLEKHA2
ssc-miR-127	ENSSSCT00000022515	PNN
ssc-miR-127	ENSSSCT00000000007	PPARA
ssc-miR-127	ENSSSCT00000010130	PRKG2
ssc-miR-127	ENSSSCT00000006285	PRRC2B
ssc-miR-127	ENSSSCT00000015117	RASAL3
ssc-miR-127	ENSSSCT00000018898	RUNDC3A
ssc-miR-127	ENSSSCT00000028119	SERP1
ssc-miR-127	ENSSSCT00000010263	STOML3
ssc-miR-127	ENSSSCT00000006011	SUSD1
ssc-miR-127	ENSSSCT00000026505	TMEM243
ssc-miR-127	ENSSSCT00000010595	TRIM35
ssc-miR-127	ENSSSCT00000029290	TRIP12
ssc-miR-127	ENSSSCT00000011652	TRUB1
ssc-miR-127	ENSSSCT00000027349	TXNRD3
ssc-miR-127	ENSSSCT00000008231	VAPB
ssc-miR-127	ENSSSCT00000002656	VASH1
ssc-miR-127	ENSSSCT00000025639	VSTM2B
ssc-miR-127	ENSSSCT00000003713	VWA1
ssc-miR-127	ENSSSCT00000009399	WDCP
ssc-miR-127	ENSSSCT00000014667	WDR18
ssc-miR-127	ENSSSCT00000008414	ZAN
ssc-miR-127	ENSSSCT00000008286	ZFAND2A
ssc-miR-127	ENSSSCT00000016511	ZNF202
ssc-miR-194a	ENSSSCT00000031303	BICDL2
ssc-miR-34c	ENSSSCT00000034919	KDM6A
ssc-miR-34c	ENSSSCT00000034832	KDM6A
ssc-miR-34c	ENSSSCT00000035936	KDM6A
ssc-miR-34c	ENSSSCT00000036305	KDM6A
ssc-miR-34c	ENSSSCT00000033770	KDM6A
ssc-miR-34c	ENSSSCT00000035071	KDM6A
ssc-miR-34c	ENSSSCT00000034861	KDM6A
ssc-miR-34c	ENSSSCT00000035863	KDM6A
ssc-miR-34c	ENSSSCT00000033265	KDM6A
ssc-miR-34c	ENSSSCT00000013409	KDM6A
ssc-miR-671-5p	ENSSSCT00000018612	MARCH6
ssc-miR-671-5p	ENSSSCT00000034429	SEPT6
ssc-miR-671-5p	ENSSSCT00000025162	A4GNT
ssc-miR-671-5p	ENSSSCT00000001906	AARS2
ssc-miR-671-5p	ENSSSCT00000024743	ABCB8
ssc-miR-671-5p	ENSSSCT00000022892	ABCB9
ssc-miR-671-5p	ENSSSCT00000010726	ABCB9
ssc-miR-671-5p	ENSSSCT00000019116	ABCC3
ssc-miR-671-5p	ENSSSCT00000001462	ABCF1
ssc-miR-671-5p	ENSSSCT00000035204	ABCF1
ssc-miR-671-5p	ENSSSCT00000027528	ABCF3
ssc-miR-671-5p	ENSSSCT00000027042	ABHD14B
ssc-miR-671-5p	ENSSSCT00000027500	ABL2
ssc-miR-671-5p	ENSSSCT00000019377	ABR
ssc-miR-671-5p	ENSSSCT00000002052	ACAN
ssc-miR-671-5p	ENSSSCT00000025158	ACHE
ssc-miR-671-5p	ENSSSCT00000005983	ACTL7A
ssc-miR-671-5p	ENSSSCT00000033395	ACVRL1
ssc-miR-671-5p	ENSSSCT00000000251	ACVRL1
ssc-miR-671-5p	ENSSSCT00000013158	ADAMTS1
ssc-miR-671-5p	ENSSSCT00000024262	ADAMTS12
ssc-miR-671-5p	ENSSSCT00000018309	ADAMTS12
ssc-miR-671-5p	ENSSSCT00000018627	ADAMTS16
ssc-miR-671-5p	ENSSSCT00000013159	ADAMTS5
ssc-miR-671-5p	ENSSSCT00000006147	ADGRD2
ssc-miR-671-5p	ENSSSCT00000031320	ADGRD2
ssc-miR-671-5p	ENSSSCT00000003115	ADGRG1
ssc-miR-671-5p	ENSSSCT00000011189	ADO
ssc-miR-671-5p	ENSSSCT00000007436	ADORA3
ssc-miR-671-5p	ENSSSCT00000017229	ADRB3
ssc-miR-671-5p	ENSSSCT00000018236	AEBP1
ssc-miR-671-5p	ENSSSCT00000017859	AGXT
ssc-miR-671-5p	ENSSSCT00000003974	AHDC1
ssc-miR-671-5p	ENSSSCT00000011057	AIFM3
ssc-miR-671-5p	ENSSSCT00000010337	AKAP11
ssc-miR-671-5p	ENSSSCT00000036184	AKT2
ssc-miR-671-5p	ENSSSCT00000033256	ALK
ssc-miR-671-5p	ENSSSCT00000009463	ALLC
ssc-miR-671-5p	ENSSSCT00000019563	ALOX15B
ssc-miR-671-5p	ENSSSCT00000005427	ALPK2
ssc-miR-671-5p	ENSSSCT00000017847	AMER3
ssc-miR-671-5p	ENSSSCT00000012466	AMIGO3
ssc-miR-671-5p	ENSSSCT00000023536	AMPH
ssc-miR-671-5p	ENSSSCT00000019365	ANKRD13B
ssc-miR-671-5p	ENSSSCT00000014120	ANKRD13D
ssc-miR-671-5p	ENSSSCT00000011512	ANKRD2
ssc-miR-671-5p	ENSSSCT00000000126	ANKRD54
ssc-miR-671-5p	ENSSSCT00000018423	ANKRD55
ssc-miR-671-5p	ENSSSCT00000002806	ANKRD9
ssc-miR-671-5p	ENSSSCT00000036694	ANTXRL
ssc-miR-671-5p	ENSSSCT00000017903	AOC1
ssc-miR-671-5p	ENSSSCT00000028355	AP1B1
ssc-miR-671-5p	ENSSSCT00000010934	AP1B1
ssc-miR-671-5p	ENSSSCT00000033705	AP1S2
ssc-miR-671-5p	ENSSSCT00000034878	AP1S2
ssc-miR-671-5p	ENSSSCT00000033858	AP1S2
ssc-miR-671-5p	ENSSSCT00000013281	AP1S2
ssc-miR-671-5p	ENSSSCT00000025884	AP3S2
ssc-miR-671-5p	ENSSSCT00000014738	APBA3
ssc-miR-671-5p	ENSSSCT00000022673	APC2
ssc-miR-671-5p	ENSSSCT00000007098	APOA1BP
ssc-miR-671-5p	ENSSSCT00000014480	ARHGAP1
ssc-miR-671-5p	ENSSSCT00000012118	ARHGAP21
ssc-miR-671-5p	ENSSSCT00000029464	ARHGAP21
ssc-miR-671-5p	ENSSSCT00000028075	ARHGAP21
ssc-miR-671-5p	ENSSSCT00000003446	ARHGAP35
ssc-miR-671-5p	ENSSSCT00000000022	ARHGAP8
ssc-miR-671-5p	ENSSSCT00000027990	ARL10
ssc-miR-671-5p	ENSSSCT00000010293	ARL11
ssc-miR-671-5p	ENSSSCT00000031954	ARSA
ssc-miR-671-5p	ENSSSCT00000018790	ARSG
ssc-miR-671-5p	ENSSSCT00000016149	ART5
ssc-miR-671-5p	ENSSSCT00000006244	ASB6
ssc-miR-671-5p	ENSSSCT00000013271	ASB9
ssc-miR-671-5p	ENSSSCT00000033399	ASB9
ssc-miR-671-5p	ENSSSCT00000031576	ASIC4
ssc-miR-671-5p	ENSSSCT00000007930	ASXL1
ssc-miR-671-5p	ENSSSCT00000003556	ATF5
ssc-miR-671-5p	ENSSSCT00000014481	ATG13
ssc-miR-671-5p	ENSSSCT00000014905	ATG4D
ssc-miR-671-5p	ENSSSCT00000017652	ATG9A
ssc-miR-671-5p	ENSSSCT00000014684	ATP8B3
ssc-miR-671-5p	ENSSSCT00000029874	ATPIF1
ssc-miR-671-5p	ENSSSCT00000032203	ATRNL1
ssc-miR-671-5p	ENSSSCT00000011653	ATRNL1
ssc-miR-671-5p	ENSSSCT00000009054	AUP1
ssc-miR-671-5p	ENSSSCT00000013202	B3GALT5
ssc-miR-671-5p	ENSSSCT00000032589	B4GALNT2
ssc-miR-671-5p	ENSSSCT00000015331	B4GALT7
ssc-miR-671-5p	ENSSSCT00000016445	BACE1
ssc-miR-671-5p	ENSSSCT00000023942	BAHCC1
ssc-miR-671-5p	ENSSSCT00000027597	BAHCC1
ssc-miR-671-5p	ENSSSCT00000007094	BCAN
ssc-miR-671-5p	ENSSSCT00000036532	BCAP31
ssc-miR-671-5p	ENSSSCT00000011755	BCCIP
ssc-miR-671-5p	ENSSSCT00000027364	BCDIN3D
ssc-miR-671-5p	ENSSSCT00000007337	BCL9
ssc-miR-671-5p	ENSSSCT00000033931	BCORL1
ssc-miR-671-5p	ENSSSCT00000013836	BCORL1
ssc-miR-671-5p	ENSSSCT00000029951	BCORL1
ssc-miR-671-5p	ENSSSCT00000011013	BCR
ssc-miR-671-5p	ENSSSCT00000034455	BDKRB2
ssc-miR-671-5p	ENSSSCT00000022656	BDKRB2
ssc-miR-671-5p	ENSSSCT00000012735	BFSP2
ssc-miR-671-5p	ENSSSCT00000010846	BICDL1
ssc-miR-671-5p	ENSSSCT00000034929	BLCAP
ssc-miR-671-5p	ENSSSCT00000006321	BRD3
ssc-miR-671-5p	ENSSSCT00000028565	BRPF1
ssc-miR-671-5p	ENSSSCT00000012638	BRPF1
ssc-miR-671-5p	ENSSSCT00000027522	BSND
ssc-miR-671-5p	ENSSSCT00000011373	C10orf71
ssc-miR-671-5p	ENSSSCT00000016410	C11orf57
ssc-miR-671-5p	ENSSSCT00000031769	C16orf89
ssc-miR-671-5p	ENSSSCT00000027506	C1orf162
ssc-miR-671-5p	ENSSSCT00000003915	C1QA
ssc-miR-671-5p	ENSSSCT00000018548	C1QTNF2
ssc-miR-671-5p	ENSSSCT00000025721	C2orf71
ssc-miR-671-5p	ENSSSCT00000029192	C2orf71
ssc-miR-671-5p	ENSSSCT00000001570	C4A
ssc-miR-671-5p	ENSSSCT00000027942	C5AR1
ssc-miR-671-5p	ENSSSCT00000005835	C9orf131
ssc-miR-671-5p	ENSSSCT00000032087	CA4
ssc-miR-671-5p	ENSSSCT00000008272	CABLES2
ssc-miR-671-5p	ENSSSCT00000000088	CACNA1I
ssc-miR-671-5p	ENSSSCT00000018801	CACNG1
ssc-miR-671-5p	ENSSSCT00000024112	CACNG4
ssc-miR-671-5p	ENSSSCT00000024601	CAD
ssc-miR-671-5p	ENSSSCT00000011790	CALY
ssc-miR-671-5p	ENSSSCT00000006328	CAMSAP1
ssc-miR-671-5p	ENSSSCT00000008758	CAPN15
ssc-miR-671-5p	ENSSSCT00000008759	CAPN15
ssc-miR-671-5p	ENSSSCT00000013762	CAPN6
ssc-miR-671-5p	ENSSSCT00000022738	CAPN7
ssc-miR-671-5p	ENSSSCT00000014053	CARS
ssc-miR-671-5p	ENSSSCT00000027119	CBFA2T2
ssc-miR-671-5p	ENSSSCT00000030451	CBFA2T2
ssc-miR-671-5p	ENSSSCT00000002221	CBLN3
ssc-miR-671-5p	ENSSSCT00000009559	CC2D2A
ssc-miR-671-5p	ENSSSCT00000010555	CCAR2
ssc-miR-671-5p	ENSSSCT00000036233	CCDC120
ssc-miR-671-5p	ENSSSCT00000035529	CCDC120
ssc-miR-671-5p	ENSSSCT00000033295	CCDC120
ssc-miR-671-5p	ENSSSCT00000013437	CCDC120
ssc-miR-671-5p	ENSSSCT00000012361	CCDC13
ssc-miR-671-5p	ENSSSCT00000024133	CCDC137
ssc-miR-671-5p	ENSSSCT00000022846	CCDC137
ssc-miR-671-5p	ENSSSCT00000036033	CCDC22
ssc-miR-671-5p	ENSSSCT00000016816	CCDC71L
ssc-miR-671-5p	ENSSSCT00000023153	CCDC8
ssc-miR-671-5p	ENSSSCT00000014255	CCDC88B
ssc-miR-671-5p	ENSSSCT00000024906	CCKAR
ssc-miR-671-5p	ENSSSCT00000023793	CCL17
ssc-miR-671-5p	ENSSSCT00000018932	CCR10
ssc-miR-671-5p	ENSSSCT00000004877	CD164
ssc-miR-671-5p	ENSSSCT00000033167	CD164
ssc-miR-671-5p	ENSSSCT00000035792	CD248
ssc-miR-671-5p	ENSSSCT00000031835	CD248
ssc-miR-671-5p	ENSSSCT00000032701	CD300LG
ssc-miR-671-5p	ENSSSCT00000034457	CD300LG
ssc-miR-671-5p	ENSSSCT00000036617	CD34
ssc-miR-671-5p	ENSSSCT00000017016	CD34
ssc-miR-671-5p	ENSSSCT00000007448	CD53
ssc-miR-671-5p	ENSSSCT00000030279	CD82
ssc-miR-671-5p	ENSSSCT00000007788	CD93
ssc-miR-671-5p	ENSSSCT00000034142	CD99L2
ssc-miR-671-5p	ENSSSCT00000013933	CD99L2
ssc-miR-671-5p	ENSSSCT00000004368	CDC20
ssc-miR-671-5p	ENSSSCT00000014908	CDC37
ssc-miR-671-5p	ENSSSCT00000014229	CDC42BPG
ssc-miR-671-5p	ENSSSCT00000010583	CDCA2
ssc-miR-671-5p	ENSSSCT00000027221	CDCA5
ssc-miR-671-5p	ENSSSCT00000005392	CDH7
ssc-miR-671-5p	ENSSSCT00000014048	CDHR5
ssc-miR-671-5p	ENSSSCT00000008703	CDIP1
ssc-miR-671-5p	ENSSSCT00000019057	CDK12
ssc-miR-671-5p	ENSSSCT00000014105	CDK2AP2
ssc-miR-671-5p	ENSSSCT00000033642	CDKL5
ssc-miR-671-5p	ENSSSCT00000013297	CDKL5
ssc-miR-671-5p	ENSSSCT00000005658	CDKN2B
ssc-miR-671-5p	ENSSSCT00000002942	CDT1
ssc-miR-671-5p	ENSSSCT00000023705	CEL
ssc-miR-671-5p	ENSSSCT00000012437	CELSR3
ssc-miR-671-5p	ENSSSCT00000003066	CENPT
ssc-miR-671-5p	ENSSSCT00000009154	CEP68
ssc-miR-671-5p	ENSSSCT00000014849	CERS4
ssc-miR-671-5p	ENSSSCT00000010823	CFAP73
ssc-miR-671-5p	ENSSSCT00000034161	CH242-17O13.4
ssc-miR-671-5p	ENSSSCT00000034546	CH242-208M4.1
ssc-miR-671-5p	ENSSSCT00000013870	CH242-228L8.1
ssc-miR-671-5p	ENSSSCT00000013875	CH242-228L8.2
ssc-miR-671-5p	ENSSSCT00000019041	CH242-256H23.1
ssc-miR-671-5p	ENSSSCT00000032978	CH242-266L17.2
ssc-miR-671-5p	ENSSSCT00000035520	CH242-378F17.1
ssc-miR-671-5p	ENSSSCT00000034036	CH242-520N23.1
ssc-miR-671-5p	ENSSSCT00000033144	CH242-99N13.1
ssc-miR-671-5p	ENSSSCT00000019172	CH242-99N13.1
ssc-miR-671-5p	ENSSSCT00000006828	CHD7
ssc-miR-671-5p	ENSSSCT00000015139	CHERP
ssc-miR-671-5p	ENSSSCT00000007714	CHGB
ssc-miR-671-5p	ENSSSCT00000023494	CHPF
ssc-miR-671-5p	ENSSSCT00000022258	CHPF
ssc-miR-671-5p	ENSSSCT00000028226	CHRM1
ssc-miR-671-5p	ENSSSCT00000029069	CHRNB3
ssc-miR-671-5p	ENSSSCT00000005327	CHSY1
ssc-miR-671-5p	ENSSSCT00000003361	CIC
ssc-miR-671-5p	ENSSSCT00000022282	CLDN14
ssc-miR-671-5p	ENSSSCT00000022501	CLDN15
ssc-miR-671-5p	ENSSSCT00000013163	CLDN17
ssc-miR-671-5p	ENSSSCT00000011084	CLDN5
ssc-miR-671-5p	ENSSSCT00000034776	CLEC18A
ssc-miR-671-5p	ENSSSCT00000003014	CLEC18A
ssc-miR-671-5p	ENSSSCT00000029106	CMTM6
ssc-miR-671-5p	ENSSSCT00000011526	CNNM1
ssc-miR-671-5p	ENSSSCT00000017647	CNPPD1
ssc-miR-671-5p	ENSSSCT00000004901	COL10A1
ssc-miR-671-5p	ENSSSCT00000036253	COL11A2
ssc-miR-671-5p	ENSSSCT00000001640	COL11A2
ssc-miR-671-5p	ENSSSCT00000016699	COL1A2
ssc-miR-671-5p	ENSSSCT00000008419	COL26A1
ssc-miR-671-5p	ENSSSCT00000017459	COL3A1
ssc-miR-671-5p	ENSSSCT00000010462	COL4A1
ssc-miR-671-5p	ENSSSCT00000017688	COL4A4
ssc-miR-671-5p	ENSSSCT00000013746	COL4A6
ssc-miR-671-5p	ENSSSCT00000017460	COL5A2
ssc-miR-671-5p	ENSSSCT00000014931	COL5A3
ssc-miR-671-5p	ENSSSCT00000004031	COL8A2
ssc-miR-671-5p	ENSSSCT00000004723	COL9A1
ssc-miR-671-5p	ENSSSCT00000029893	COL9A2
ssc-miR-671-5p	ENSSSCT00000002109	COMMD4
ssc-miR-671-5p	ENSSSCT00000011883	COQ8A
ssc-miR-671-5p	ENSSSCT00000015149	CPAMD8
ssc-miR-671-5p	ENSSSCT00000024687	CPN2
ssc-miR-671-5p	ENSSSCT00000033207	CPSF1
ssc-miR-671-5p	ENSSSCT00000033818	CPSF1
ssc-miR-671-5p	ENSSSCT00000032892	CPSF1
ssc-miR-671-5p	ENSSSCT00000006486	CPSF1
ssc-miR-671-5p	ENSSSCT00000027309	CPSF3
ssc-miR-671-5p	ENSSSCT00000003708	CPSF3L
ssc-miR-671-5p	ENSSSCT00000008795	CRAMP1
ssc-miR-671-5p	ENSSSCT00000006234	CRAT
ssc-miR-671-5p	ENSSSCT00000009306	CRIM1
ssc-miR-671-5p	ENSSSCT00000027205	CRTC2
ssc-miR-671-5p	ENSSSCT00000007195	CRTC2
ssc-miR-671-5p	ENSSSCT00000019034	CSF3
ssc-miR-671-5p	ENSSSCT00000036187	CSF3
ssc-miR-671-5p	ENSSSCT00000017148	CSMD1
ssc-miR-671-5p	ENSSSCT00000004018	CSMD2
ssc-miR-671-5p	ENSSSCT00000004978	CTIF
ssc-miR-671-5p	ENSSSCT00000032485	CU468857.1
ssc-miR-671-5p	ENSSSCT00000034688	CU468857.8
ssc-miR-671-5p	ENSSSCT00000002469	CU468857.8
ssc-miR-671-5p	ENSSSCT00000001847	CUL7
ssc-miR-671-5p	ENSSSCT00000002129	CYP1A2
ssc-miR-671-5p	ENSSSCT00000034049	CYP21A2
ssc-miR-671-5p	ENSSSCT00000036579	CYP21A2
ssc-miR-671-5p	ENSSSCT00000001571	CYP21A2
ssc-miR-671-5p	ENSSSCT00000009102	CYP26B1
ssc-miR-671-5p	ENSSSCT00000034483	CYP2J2
ssc-miR-671-5p	ENSSSCT00000033172	CYP2J2
ssc-miR-671-5p	ENSSSCT00000032807	CYP2J2
ssc-miR-671-5p	ENSSSCT00000004234	CYP2J2
ssc-miR-671-5p	ENSSSCT00000026469	CYP2J34
ssc-miR-671-5p	ENSSSCT00000010021	CYP2U1
ssc-miR-671-5p	ENSSSCT00000016684	CYP51A1
ssc-miR-671-5p	ENSSSCT00000006836	CYP7A1
ssc-miR-671-5p	ENSSSCT00000001775	DAAM2
ssc-miR-671-5p	ENSSSCT00000014297	DAGLA
ssc-miR-671-5p	ENSSSCT00000033704	DCX
ssc-miR-671-5p	ENSSSCT00000035214	DEF6
ssc-miR-671-5p	ENSSSCT00000033680	DEF6
ssc-miR-671-5p	ENSSSCT00000001713	DEF6
ssc-miR-671-5p	ENSSSCT00000007196	DENND4B
ssc-miR-671-5p	ENSSSCT00000027336	DHCR24
ssc-miR-671-5p	ENSSSCT00000003790	DISP3
ssc-miR-671-5p	ENSSSCT00000011413	DKK1
ssc-miR-671-5p	ENSSSCT00000028781	DMKN
ssc-miR-671-5p	ENSSSCT00000003185	DMKN
ssc-miR-671-5p	ENSSSCT00000004259	DMRTB1
ssc-miR-671-5p	ENSSSCT00000010536	DMTN
ssc-miR-671-5p	ENSSSCT00000010707	DNAH10
ssc-miR-671-5p	ENSSSCT00000030835	DNAI2
ssc-miR-671-5p	ENSSSCT00000001965	DNAJA4
ssc-miR-671-5p	ENSSSCT00000000099	DNAL4
ssc-miR-671-5p	ENSSSCT00000015972	DNHD1
ssc-miR-671-5p	ENSSSCT00000014923	DNMT1
ssc-miR-671-5p	ENSSSCT00000017661	DNPEP
ssc-miR-671-5p	ENSSSCT00000010579	DOCK5
ssc-miR-671-5p	ENSSSCT00000028144	DPEP1
ssc-miR-671-5p	ENSSSCT00000026491	DPP9
ssc-miR-671-5p	ENSSSCT00000030752	DPP9
ssc-miR-671-5p	ENSSSCT00000032924	DRP2
ssc-miR-671-5p	ENSSSCT00000033286	DRP2
ssc-miR-671-5p	ENSSSCT00000033320	DRP2
ssc-miR-671-5p	ENSSSCT00000036590	DRP2
ssc-miR-671-5p	ENSSSCT00000013659	DRP2
ssc-miR-671-5p	ENSSSCT00000001671	DST
ssc-miR-671-5p	ENSSSCT00000011294	DUPD1
ssc-miR-671-5p	ENSSSCT00000011295	DUSP13
ssc-miR-671-5p	ENSSSCT00000024935	DUSP28
ssc-miR-671-5p	ENSSSCT00000024088	DUSP3
ssc-miR-671-5p	ENSSSCT00000024478	DVL3
ssc-miR-671-5p	ENSSSCT00000001174	E2F3
ssc-miR-671-5p	ENSSSCT00000008819	E4F1
ssc-miR-671-5p	ENSSSCT00000011813	EARS2
ssc-miR-671-5p	ENSSSCT00000011268	ECD
ssc-miR-671-5p	ENSSSCT00000025407	ECE2
ssc-miR-671-5p	ENSSSCT00000034708	EDA
ssc-miR-671-5p	ENSSSCT00000022432	EDA
ssc-miR-671-5p	ENSSSCT00000008255	EDN3
ssc-miR-671-5p	ENSSSCT00000018882	EFTUD2
ssc-miR-671-5p	ENSSSCT00000009092	EGR4
ssc-miR-671-5p	ENSSSCT00000012338	EIF1B
ssc-miR-671-5p	ENSSSCT00000033213	EIF1B
ssc-miR-671-5p	ENSSSCT00000033329	EIF1B
ssc-miR-671-5p	ENSSSCT00000029343	EIF4EBP3
ssc-miR-671-5p	ENSSSCT00000011953	ELF3
ssc-miR-671-5p	ENSSSCT00000024339	ELFN1
ssc-miR-671-5p	ENSSSCT00000009021	ELMOD3
ssc-miR-671-5p	ENSSSCT00000030861	ELOVL1
ssc-miR-671-5p	ENSSSCT00000016326	ENDOD1
ssc-miR-671-5p	ENSSSCT00000031462	ENGASE
ssc-miR-671-5p	ENSSSCT00000019484	ENO3
ssc-miR-671-5p	ENSSSCT00000008003	EPB41L1
ssc-miR-671-5p	ENSSSCT00000017937	EPHB6
ssc-miR-671-5p	ENSSSCT00000010599	EPHX2
ssc-miR-671-5p	ENSSSCT00000004434	ERMARD
ssc-miR-671-5p	ENSSSCT00000018811	ERN1
ssc-miR-671-5p	ENSSSCT00000005553	ERO1A
ssc-miR-671-5p	ENSSSCT00000000284	ESPL1
ssc-miR-671-5p	ENSSSCT00000002655	ESRRB
ssc-miR-671-5p	ENSSSCT00000018717	EVPL
ssc-miR-671-5p	ENSSSCT00000014505	EXT2
ssc-miR-671-5p	ENSSSCT00000010614	EXTL3
ssc-miR-671-5p	ENSSSCT00000035558	F8
ssc-miR-671-5p	ENSSSCT00000014293	FADS1
ssc-miR-671-5p	ENSSSCT00000014288	FADS1
ssc-miR-671-5p	ENSSSCT00000030850	FAM101B
ssc-miR-671-5p	ENSSSCT00000010776	FAM109A
ssc-miR-671-5p	ENSSSCT00000019105	FAM117A
ssc-miR-671-5p	ENSSSCT00000030020	FAM131A
ssc-miR-671-5p	ENSSSCT00000034533	FAM135B
ssc-miR-671-5p	ENSSSCT00000006522	FAM135B
ssc-miR-671-5p	ENSSSCT00000010537	FAM160B2
ssc-miR-671-5p	ENSSSCT00000030424	FAM169B
ssc-miR-671-5p	ENSSSCT00000018894	FAM171A2
ssc-miR-671-5p	ENSSSCT00000008772	FAM173A
ssc-miR-671-5p	ENSSSCT00000018153	FAM188B
ssc-miR-671-5p	ENSSSCT00000030127	FAM188B
ssc-miR-671-5p	ENSSSCT00000023862	FAM188B
ssc-miR-671-5p	ENSSSCT00000009714	FAM198B
ssc-miR-671-5p	ENSSSCT00000007419	FAM19A3
ssc-miR-671-5p	ENSSSCT00000030213	FAM219B
ssc-miR-671-5p	ENSSSCT00000008043	FAM83D
ssc-miR-671-5p	ENSSSCT00000009481	FAM84A
ssc-miR-671-5p	ENSSSCT00000007666	FAT1
ssc-miR-671-5p	ENSSSCT00000018600	FAT2
ssc-miR-671-5p	ENSSSCT00000026147	FBRS
ssc-miR-671-5p	ENSSSCT00000008774	FBXL16
ssc-miR-671-5p	ENSSSCT00000019059	FBXL20
ssc-miR-671-5p	ENSSSCT00000009093	FBXO41
ssc-miR-671-5p	ENSSSCT00000002037	FES
ssc-miR-671-5p	ENSSSCT00000003196	FFAR1
ssc-miR-671-5p	ENSSSCT00000007645	FGF20
ssc-miR-671-5p	ENSSSCT00000036577	FGFR4
ssc-miR-671-5p	ENSSSCT00000018048	FLNC
ssc-miR-671-5p	ENSSSCT00000024828	FOLH1B
ssc-miR-671-5p	ENSSSCT00000018521	FOXI1
ssc-miR-671-5p	ENSSSCT00000011764	FOXI2
ssc-miR-671-5p	ENSSSCT00000030361	FOXL2
ssc-miR-671-5p	ENSSSCT00000010261	FREM2
ssc-miR-671-5p	ENSSSCT00000004442	FRMD1
ssc-miR-671-5p	ENSSSCT00000027970	FRMD1
ssc-miR-671-5p	ENSSSCT00000005892	FRMPD1
ssc-miR-671-5p	ENSSSCT00000013734	FRMPD3
ssc-miR-671-5p	ENSSSCT00000017441	FRZB
ssc-miR-671-5p	ENSSSCT00000004173	FUBP1
ssc-miR-671-5p	ENSSSCT00000004169	FUBP1
ssc-miR-671-5p	ENSSSCT00000003553	FUZ
ssc-miR-671-5p	ENSSSCT00000031859	FXYD5
ssc-miR-671-5p	ENSSSCT00000035136	FYN
ssc-miR-671-5p	ENSSSCT00000034742	FYN
ssc-miR-671-5p	ENSSSCT00000034071	FYN
ssc-miR-671-5p	ENSSSCT00000036277	FYN
ssc-miR-671-5p	ENSSSCT00000004884	FYN
ssc-miR-671-5p	ENSSSCT00000004886	FYN
ssc-miR-671-5p	ENSSSCT00000004885	FYN
ssc-miR-671-5p	ENSSSCT00000017573	FZD5
ssc-miR-671-5p	ENSSSCT00000026131	G3BP2
ssc-miR-671-5p	ENSSSCT00000035764	GAB1
ssc-miR-671-5p	ENSSSCT00000032897	GAB1
ssc-miR-671-5p	ENSSSCT00000034785	GAB1
ssc-miR-671-5p	ENSSSCT00000009909	GAB1
ssc-miR-671-5p	ENSSSCT00000023000	GABRA2
ssc-miR-671-5p	ENSSSCT00000012715	GATA2
ssc-miR-671-5p	ENSSSCT00000012175	GATA3
ssc-miR-671-5p	ENSSSCT00000007143	GBA
ssc-miR-671-5p	ENSSSCT00000018233	GCK
ssc-miR-671-5p	ENSSSCT00000000386	GDF11
ssc-miR-671-5p	ENSSSCT00000012189	GDI2
ssc-miR-671-5p	ENSSSCT00000002084	GDPGP1
ssc-miR-671-5p	ENSSSCT00000008277	GET4
ssc-miR-671-5p	ENSSSCT00000032714	GGT1
ssc-miR-671-5p	ENSSSCT00000036004	GGT1
ssc-miR-671-5p	ENSSSCT00000035063	GGT1
ssc-miR-671-5p	ENSSSCT00000033436	GGT1
ssc-miR-671-5p	ENSSSCT00000034687	GGT1
ssc-miR-671-5p	ENSSSCT00000033777	GGT1
ssc-miR-671-5p	ENSSSCT00000011017	GGT1
ssc-miR-671-5p	ENSSSCT00000019460	GGT6
ssc-miR-671-5p	ENSSSCT00000023909	GIPR
ssc-miR-671-5p	ENSSSCT00000007335	GJA5
ssc-miR-671-5p	ENSSSCT00000012156	GJD4
ssc-miR-671-5p	ENSSSCT00000022924	GLCE
ssc-miR-671-5p	ENSSSCT00000024018	GLIS2
ssc-miR-671-5p	ENSSSCT00000019380	GLOD4
ssc-miR-671-5p	ENSSSCT00000022965	GLTSCR1
ssc-miR-671-5p	ENSSSCT00000001830	GLTSCR1L
ssc-miR-671-5p	ENSSSCT00000022871	GOLGA4
ssc-miR-671-5p	ENSSSCT00000012310	GOLGA4
ssc-miR-671-5p	ENSSSCT00000025190	GPD1L
ssc-miR-671-5p	ENSSSCT00000033327	GPM6B
ssc-miR-671-5p	ENSSSCT00000017274	GPR17
ssc-miR-671-5p	ENSSSCT00000000450	GPR182
ssc-miR-671-5p	ENSSSCT00000023087	GPR33
ssc-miR-671-5p	ENSSSCT00000026920	GPR4
ssc-miR-671-5p	ENSSSCT00000002709	GPR68
ssc-miR-671-5p	ENSSSCT00000019524	GPS2
ssc-miR-671-5p	ENSSSCT00000030862	GRAMD1A
ssc-miR-671-5p	ENSSSCT00000003181	GRAMD1A
ssc-miR-671-5p	ENSSSCT00000019048	GRB7
ssc-miR-671-5p	ENSSSCT00000028121	GRIK1
ssc-miR-671-5p	ENSSSCT00000003474	GRIN2D
ssc-miR-671-5p	ENSSSCT00000011684	GRK5
ssc-miR-671-5p	ENSSSCT00000015322	GRM6
ssc-miR-671-5p	ENSSSCT00000018893	GRN
ssc-miR-671-5p	ENSSSCT00000022641	GSG2
ssc-miR-671-5p	ENSSSCT00000008464	GTF2IRD1
ssc-miR-671-5p	ENSSSCT00000008564	GTF3C1
ssc-miR-671-5p	ENSSSCT00000000621	GYS2
ssc-miR-671-5p	ENSSSCT00000009375	HADHB
ssc-miR-671-5p	ENSSSCT00000036250	HCFC1
ssc-miR-671-5p	ENSSSCT00000013985	HCFC1
ssc-miR-671-5p	ENSSSCT00000015725	HDAC3
ssc-miR-671-5p	ENSSSCT00000001178	HDGFL1
ssc-miR-671-5p	ENSSSCT00000010082	HERC3
ssc-miR-671-5p	ENSSSCT00000009518	HGFAC
ssc-miR-671-5p	ENSSSCT00000017001	HHAT
ssc-miR-671-5p	ENSSSCT00000023338	HIC2
ssc-miR-671-5p	ENSSSCT00000001143	HIVEP1
ssc-miR-671-5p	ENSSSCT00000017766	HJURP
ssc-miR-671-5p	ENSSSCT00000034413	HJURP
ssc-miR-671-5p	ENSSSCT00000027923	HMGCL
ssc-miR-671-5p	ENSSSCT00000011900	HNRNPU
ssc-miR-671-5p	ENSSSCT00000025796	HNRNPUL1
ssc-miR-671-5p	ENSSSCT00000030592	HOXA7
ssc-miR-671-5p	ENSSSCT00000017407	HOXD1
ssc-miR-671-5p	ENSSSCT00000017400	HOXD13
ssc-miR-671-5p	ENSSSCT00000011524	HPS1
ssc-miR-671-5p	ENSSSCT00000030005	HS3ST3A1
ssc-miR-671-5p	ENSSSCT00000027104	HSD17B12
ssc-miR-671-5p	ENSSSCT00000031374	HSD17B12
ssc-miR-671-5p	ENSSSCT00000019203	HSF5
ssc-miR-671-5p	ENSSSCT00000015279	IBA57
ssc-miR-671-5p	ENSSSCT00000029394	IFRD2
ssc-miR-671-5p	ENSSSCT00000005442	IGDCC3
ssc-miR-671-5p	ENSSSCT00000033522	IGF2BP2
ssc-miR-671-5p	ENSSSCT00000035698	IGF2BP2
ssc-miR-671-5p	ENSSSCT00000012907	IGF2BP2
ssc-miR-671-5p	ENSSSCT00000004472	IGF2R
ssc-miR-671-5p	ENSSSCT00000008781	IGFALS
ssc-miR-671-5p	ENSSSCT00000003418	IGSF23
ssc-miR-671-5p	ENSSSCT00000017645	IHH
ssc-miR-671-5p	ENSSSCT00000033887	IKBKG
ssc-miR-671-5p	ENSSSCT00000017049	IL10
ssc-miR-671-5p	ENSSSCT00000028619	IL22RA1
ssc-miR-671-5p	ENSSSCT00000023156	ILK
ssc-miR-671-5p	ENSSSCT00000015108	ILVBL
ssc-miR-671-5p	ENSSSCT00000006840	IMPAD1
ssc-miR-671-5p	ENSSSCT00000025636	INF2
ssc-miR-671-5p	ENSSSCT00000024173	INPP5J
ssc-miR-671-5p	ENSSSCT00000002181	INSM2
ssc-miR-671-5p	ENSSSCT00000007082	INSRR
ssc-miR-671-5p	ENSSSCT00000007092	IQGAP3
ssc-miR-671-5p	ENSSSCT00000036618	IQSEC2
ssc-miR-671-5p	ENSSSCT00000022982	IQSEC2
ssc-miR-671-5p	ENSSSCT00000013477	IQSEC2
ssc-miR-671-5p	ENSSSCT00000013987	IRAK1
ssc-miR-671-5p	ENSSSCT00000036104	IRAK1
ssc-miR-671-5p	ENSSSCT00000023756	IRS1
ssc-miR-671-5p	ENSSSCT00000034728	ITGB4
ssc-miR-671-5p	ENSSSCT00000035657	ITGB4
ssc-miR-671-5p	ENSSSCT00000018729	ITGB4
ssc-miR-671-5p	ENSSSCT00000012532	ITIH3
ssc-miR-671-5p	ENSSSCT00000003332	ITPKC
ssc-miR-671-5p	ENSSSCT00000001691	ITPR3
ssc-miR-671-5p	ENSSSCT00000030210	KCND1
ssc-miR-671-5p	ENSSSCT00000013758	KCNE5
ssc-miR-671-5p	ENSSSCT00000003406	KCNN4
ssc-miR-671-5p	ENSSSCT00000029870	KCTD11
ssc-miR-671-5p	ENSSSCT00000023467	KCTD14
ssc-miR-671-5p	ENSSSCT00000011960	KDM5B
ssc-miR-671-5p	ENSSSCT00000001990	KIAA1024
ssc-miR-671-5p	ENSSSCT00000009956	KIAA1109
ssc-miR-671-5p	ENSSSCT00000017980	KIAA1549
ssc-miR-671-5p	ENSSSCT00000030521	KIAA1549
ssc-miR-671-5p	ENSSSCT00000019480	KIF1C
ssc-miR-671-5p	ENSSSCT00000000843	KIF21A
ssc-miR-671-5p	ENSSSCT00000003220	KIRREL2
ssc-miR-671-5p	ENSSSCT00000028090	KLB
ssc-miR-671-5p	ENSSSCT00000032943	KLF4
ssc-miR-671-5p	ENSSSCT00000032649	KLF4
ssc-miR-671-5p	ENSSSCT00000023676	KLF4
ssc-miR-671-5p	ENSSSCT00000005981	KLF4
ssc-miR-671-5p	ENSSSCT00000017971	KLRG2
ssc-miR-671-5p	ENSSSCT00000031953	KMT2D
ssc-miR-671-5p	ENSSSCT00000000204	KMT2D
ssc-miR-671-5p	ENSSSCT00000022506	KMT2E
ssc-miR-671-5p	ENSSSCT00000014904	KRI1
ssc-miR-671-5p	ENSSSCT00000018994	KRT19
ssc-miR-671-5p	ENSSSCT00000005532	L2HGDH
ssc-miR-671-5p	ENSSSCT00000006279	LAMC3
ssc-miR-671-5p	ENSSSCT00000006282	LAMC3
ssc-miR-671-5p	ENSSSCT00000032321	LBP
ssc-miR-671-5p	ENSSSCT00000029210	LDLR
ssc-miR-671-5p	ENSSSCT00000011879	LEFTY2
ssc-miR-671-5p	ENSSSCT00000033698	LETM1
ssc-miR-671-5p	ENSSSCT00000009492	LETM1
ssc-miR-671-5p	ENSSSCT00000024976	LEXM
ssc-miR-671-5p	ENSSSCT00000002722	LGMN
ssc-miR-671-5p	ENSSSCT00000011954	LGR6
ssc-miR-671-5p	ENSSSCT00000003469	LIG1
ssc-miR-671-5p	ENSSSCT00000000183	LINC00935
ssc-miR-671-5p	ENSSSCT00000003352	LIPE
ssc-miR-671-5p	ENSSSCT00000001054	LMF2
ssc-miR-671-5p	ENSSSCT00000012594	LMOD3
ssc-miR-671-5p	ENSSSCT00000007633	LONRF1
ssc-miR-671-5p	ENSSSCT00000027883	LONRF1
ssc-miR-671-5p	ENSSSCT00000008407	LRCH4
ssc-miR-671-5p	ENSSSCT00000023641	LRP10
ssc-miR-671-5p	ENSSSCT00000004536	LRP11
ssc-miR-671-5p	ENSSSCT00000023090	LRP3
ssc-miR-671-5p	ENSSSCT00000003164	LRP3
ssc-miR-671-5p	ENSSSCT00000011776	LRRC27
ssc-miR-671-5p	ENSSSCT00000001532	LTA
ssc-miR-671-5p	ENSSSCT00000009313	LTBP1
ssc-miR-671-5p	ENSSSCT00000002632	LTBP2
ssc-miR-671-5p	ENSSSCT00000003924	LUZP1
ssc-miR-671-5p	ENSSSCT00000006849	LYN
ssc-miR-671-5p	ENSSSCT00000015261	LYPD8
ssc-miR-671-5p	ENSSSCT00000007834	LZTS3
ssc-miR-671-5p	ENSSSCT00000002106	MAN2C1
ssc-miR-671-5p	ENSSSCT00000015170	MAP1S
ssc-miR-671-5p	ENSSSCT00000005107	MAPK6
ssc-miR-671-5p	ENSSSCT00000018847	MAPT
ssc-miR-671-5p	ENSSSCT00000009414	MATN3
ssc-miR-671-5p	ENSSSCT00000030573	MB21D1
ssc-miR-671-5p	ENSSSCT00000003628	MBOAT7
ssc-miR-671-5p	ENSSSCT00000030201	MC5R
ssc-miR-671-5p	ENSSSCT00000014822	MCOLN1
ssc-miR-671-5p	ENSSSCT00000035620	MECP2
ssc-miR-671-5p	ENSSSCT00000034029	MED14
ssc-miR-671-5p	ENSSSCT00000013396	MED14
ssc-miR-671-5p	ENSSSCT00000027580	MEGF11
ssc-miR-671-5p	ENSSSCT00000005450	MEGF11
ssc-miR-671-5p	ENSSSCT00000005451	MEGF11
ssc-miR-671-5p	ENSSSCT00000003355	MEGF8
ssc-miR-671-5p	ENSSSCT00000028424	MFNG
ssc-miR-671-5p	ENSSSCT00000022358	MFSD11
ssc-miR-671-5p	ENSSSCT00000018734	MIF4GD
ssc-miR-671-5p	ENSSSCT00000028322	MKX
ssc-miR-671-5p	ENSSSCT00000027486	MKX
ssc-miR-671-5p	ENSSSCT00000011032	MMP11
ssc-miR-671-5p	ENSSSCT00000003106	MMP15
ssc-miR-671-5p	ENSSSCT00000011510	MMS19
ssc-miR-671-5p	ENSSSCT00000017867	MNX1
ssc-miR-671-5p	ENSSSCT00000019539	MPDU1
ssc-miR-671-5p	ENSSSCT00000014364	MPEG1
ssc-miR-671-5p	ENSSSCT00000014754	MPND
ssc-miR-671-5p	ENSSSCT00000018911	MPP3
ssc-miR-671-5p	ENSSSCT00000015182	MPV17L2
ssc-miR-671-5p	ENSSSCT00000017612	MREG
ssc-miR-671-5p	ENSSSCT00000015030	MRI1
ssc-miR-671-5p	ENSSSCT00000019379	MRM3
ssc-miR-671-5p	ENSSSCT00000006501	MROH1
ssc-miR-671-5p	ENSSSCT00000017756	MROH2A
ssc-miR-671-5p	ENSSSCT00000029923	MRPL32
ssc-miR-671-5p	ENSSSCT00000026104	MRPS15
ssc-miR-671-5p	ENSSSCT00000008889	MRPS5
ssc-miR-671-5p	ENSSSCT00000001183	MRS2
ssc-miR-671-5p	ENSSSCT00000027694	MSI1
ssc-miR-671-5p	ENSSSCT00000035918	MSR1
ssc-miR-671-5p	ENSSSCT00000003786	MTOR
ssc-miR-671-5p	ENSSSCT00000000151	MYH9
ssc-miR-671-5p	ENSSSCT00000010912	MYO18B
ssc-miR-671-5p	ENSSSCT00000005104	MYO5C
ssc-miR-671-5p	ENSSSCT00000030384	MZB1
ssc-miR-671-5p	ENSSSCT00000003142	N4BP1
ssc-miR-671-5p	ENSSSCT00000015330	N4BP3
ssc-miR-671-5p	ENSSSCT00000018331	NADK2
ssc-miR-671-5p	ENSSSCT00000018644	NARF
ssc-miR-671-5p	ENSSSCT00000001799	NCR2
ssc-miR-671-5p	ENSSSCT00000010395	NDFIP2
ssc-miR-671-5p	ENSSSCT00000006684	NDUFAF6
ssc-miR-671-5p	ENSSSCT00000010576	NEFM
ssc-miR-671-5p	ENSSSCT00000006425	NELFB
ssc-miR-671-5p	ENSSSCT00000032414	NEU3
ssc-miR-671-5p	ENSSSCT00000008556	NFATC2IP
ssc-miR-671-5p	ENSSSCT00000002222	NFATC4
ssc-miR-671-5p	ENSSSCT00000010945	NIPSNAP1
ssc-miR-671-5p	ENSSSCT00000012522	NISCH
ssc-miR-671-5p	ENSSSCT00000003050	NOB1
ssc-miR-671-5p	ENSSSCT00000012031	NOL6
ssc-miR-671-5p	ENSSSCT00000010803	NOS1
ssc-miR-671-5p	ENSSSCT00000001593	NOTCH4
ssc-miR-671-5p	ENSSSCT00000034896	NOTCH4
ssc-miR-671-5p	ENSSSCT00000034905	NOTCH4
ssc-miR-671-5p	ENSSSCT00000004497	NOX3
ssc-miR-671-5p	ENSSSCT00000016284	NOX4
ssc-miR-671-5p	ENSSSCT00000003447	NPAS1
ssc-miR-671-5p	ENSSSCT00000018228	NPC1L1
ssc-miR-671-5p	ENSSSCT00000013344	NR0B1
ssc-miR-671-5p	ENSSSCT00000014461	NR1H3
ssc-miR-671-5p	ENSSSCT00000022342	NR2E1
ssc-miR-671-5p	ENSSSCT00000017282	NR4A2
ssc-miR-671-5p	ENSSSCT00000026267	NRROS
ssc-miR-671-5p	ENSSSCT00000014237	NRXN2
ssc-miR-671-5p	ENSSSCT00000004317	NSUN4
ssc-miR-671-5p	ENSSSCT00000027165	NT5C
ssc-miR-671-5p	ENSSSCT00000014252	NUDT22
ssc-miR-671-5p	ENSSSCT00000012707	NUP210
ssc-miR-671-5p	ENSSSCT00000032448	NUP93
ssc-miR-671-5p	ENSSSCT00000019106	NXPH3
ssc-miR-671-5p	ENSSSCT00000024183	ODF4
ssc-miR-671-5p	ENSSSCT00000032783	OGT
ssc-miR-671-5p	ENSSSCT00000035659	OGT
ssc-miR-671-5p	ENSSSCT00000013561	OGT
ssc-miR-671-5p	ENSSSCT00000001364	OLF42-1
ssc-miR-671-5p	ENSSSCT00000001365	OLF42-2
ssc-miR-671-5p	ENSSSCT00000001366	OLF42-3
ssc-miR-671-5p	ENSSSCT00000010352	OLFM4
ssc-miR-671-5p	ENSSSCT00000011495	OPALIN
ssc-miR-671-5p	ENSSSCT00000016118	OR51D1
ssc-miR-671-5p	ENSSSCT00000014377	OR5B21
ssc-miR-671-5p	ENSSSCT00000007039	OR6K6
ssc-miR-671-5p	ENSSSCT00000016519	OR6T1
ssc-miR-671-5p	ENSSSCT00000028112	OR6Y1
ssc-miR-671-5p	ENSSSCT00000012297	OSBPL10
ssc-miR-671-5p	ENSSSCT00000030282	OTOG
ssc-miR-671-5p	ENSSSCT00000014610	OTOG
ssc-miR-671-5p	ENSSSCT00000001032	OTOGL
ssc-miR-671-5p	ENSSSCT00000014258	OTUB1
ssc-miR-671-5p	ENSSSCT00000018975	P3H4
ssc-miR-671-5p	ENSSSCT00000003868	PADI3
ssc-miR-671-5p	ENSSSCT00000003870	PADI6
ssc-miR-671-5p	ENSSSCT00000011713	PAF1
ssc-miR-671-5p	ENSSSCT00000033062	PAK1IP1
ssc-miR-671-5p	ENSSSCT00000001065	PANX2
ssc-miR-671-5p	ENSSSCT00000025469	PAPD5
ssc-miR-671-5p	ENSSSCT00000022821	PAQR4
ssc-miR-671-5p	ENSSSCT00000003945	PAQR7
ssc-miR-671-5p	ENSSSCT00000012988	PARP14
ssc-miR-671-5p	ENSSSCT00000007784	PAX1
ssc-miR-671-5p	ENSSSCT00000026653	PCBP4
ssc-miR-671-5p	ENSSSCT00000010354	PCDH17
ssc-miR-671-5p	ENSSSCT00000029115	PCGF2
ssc-miR-671-5p	ENSSSCT00000034727	PCK1
ssc-miR-671-5p	ENSSSCT00000016776	PCLO
ssc-miR-671-5p	ENSSSCT00000025400	PCLO
ssc-miR-671-5p	ENSSSCT00000027728	PCLO
ssc-miR-671-5p	ENSSSCT00000014832	PCP2
ssc-miR-671-5p	ENSSSCT00000022340	PCYOX1
ssc-miR-671-5p	ENSSSCT00000015778	PCYOX1L
ssc-miR-671-5p	ENSSSCT00000014041	PDDC1
ssc-miR-671-5p	ENSSSCT00000025792	PDE9A
ssc-miR-671-5p	ENSSSCT00000015597	PDLIM4
ssc-miR-671-5p	ENSSSCT00000007080	PEAR1
ssc-miR-671-5p	ENSSSCT00000029724	PELI2
ssc-miR-671-5p	ENSSSCT00000012185	PFKFB3
ssc-miR-671-5p	ENSSSCT00000036671	PHACTR3
ssc-miR-671-5p	ENSSSCT00000035421	PHACTR3
ssc-miR-671-5p	ENSSSCT00000008258	PHACTR3
ssc-miR-671-5p	ENSSSCT00000026664	PHLDB1
ssc-miR-671-5p	ENSSSCT00000031023	PHLDB1
ssc-miR-671-5p	ENSSSCT00000016164	PHOX2A
ssc-miR-671-5p	ENSSSCT00000024857	PHRF1
ssc-miR-671-5p	ENSSSCT00000006766	PI15
ssc-miR-671-5p	ENSSSCT00000005841	PIGO
ssc-miR-671-5p	ENSSSCT00000017580	PIKFYVE
ssc-miR-671-5p	ENSSSCT00000016320	PIWIL4
ssc-miR-671-5p	ENSSSCT00000005228	PLA2G4F
ssc-miR-671-5p	ENSSSCT00000035015	PLAUR
ssc-miR-671-5p	ENSSSCT00000003402	PLAUR
ssc-miR-671-5p	ENSSSCT00000024067	PLCD1
ssc-miR-671-5p	ENSSSCT00000003478	PLEKHA4
ssc-miR-671-5p	ENSSSCT00000004769	PM20D2
ssc-miR-671-5p	ENSSSCT00000007112	PMF1
ssc-miR-671-5p	ENSSSCT00000011660	PNLIPRP2
ssc-miR-671-5p	ENSSSCT00000018237	POLM
ssc-miR-671-5p	ENSSSCT00000008871	POLR1B
ssc-miR-671-5p	ENSSSCT00000023257	POLR2B
ssc-miR-671-5p	ENSSSCT00000006286	POMT1
ssc-miR-671-5p	ENSSSCT00000006917	POU2F1
ssc-miR-671-5p	ENSSSCT00000011044	PPIL2
ssc-miR-671-5p	ENSSSCT00000007420	PPM1J
ssc-miR-671-5p	ENSSSCT00000006970	PPOX
ssc-miR-671-5p	ENSSSCT00000026091	PPOX
ssc-miR-671-5p	ENSSSCT00000011956	PPP1R12B
ssc-miR-671-5p	ENSSSCT00000003665	PPP6R1
ssc-miR-671-5p	ENSSSCT00000007084	PRCC
ssc-miR-671-5p	ENSSSCT00000013218	PRDM15
ssc-miR-671-5p	ENSSSCT00000006873	PRKDC
ssc-miR-671-5p	ENSSSCT00000010130	PRKG2
ssc-miR-671-5p	ENSSSCT00000009568	PROM1
ssc-miR-671-5p	ENSSSCT00000029994	PROSER2
ssc-miR-671-5p	ENSSSCT00000032454	PRPF4
ssc-miR-671-5p	ENSSSCT00000000217	PRPF40B
ssc-miR-671-5p	ENSSSCT00000010990	PRR14L
ssc-miR-671-5p	ENSSSCT00000008754	PRR35
ssc-miR-671-5p	ENSSSCT00000014517	PRR5L
ssc-miR-671-5p	ENSSSCT00000029125	PRRT4
ssc-miR-671-5p	ENSSSCT00000016277	PRSS23
ssc-miR-671-5p	ENSSSCT00000026967	PRSS57
ssc-miR-671-5p	ENSSSCT00000028603	PTF1A
ssc-miR-671-5p	ENSSSCT00000006084	PTGS1
ssc-miR-671-5p	ENSSSCT00000017659	PTPRN
ssc-miR-671-5p	ENSSSCT00000027029	PTTG1IP
ssc-miR-671-5p	ENSSSCT00000022820	QDPR
ssc-miR-671-5p	ENSSSCT00000009379	RAB10
ssc-miR-671-5p	ENSSSCT00000034065	RAB33A
ssc-miR-671-5p	ENSSSCT00000028423	RAB3B
ssc-miR-671-5p	ENSSSCT00000026725	RAB3B
ssc-miR-671-5p	ENSSSCT00000014878	RAB3D
ssc-miR-671-5p	ENSSSCT00000024299	RALA
ssc-miR-671-5p	ENSSSCT00000007960	RALY
ssc-miR-671-5p	ENSSSCT00000023350	RBBP4
ssc-miR-671-5p	ENSSSCT00000017876	RBM33
ssc-miR-671-5p	ENSSSCT00000017877	RBM33
ssc-miR-671-5p	ENSSSCT00000011121	RBM34
ssc-miR-671-5p	ENSSSCT00000013984	RENBP
ssc-miR-671-5p	ENSSSCT00000011165	RET
ssc-miR-671-5p	ENSSSCT00000023385	RFXANK
ssc-miR-671-5p	ENSSSCT00000015336	RGS14
ssc-miR-671-5p	ENSSSCT00000008441	RHBDD2
ssc-miR-671-5p	ENSSSCT00000029821	RHCE
ssc-miR-671-5p	ENSSSCT00000009409	RHOB
ssc-miR-671-5p	ENSSSCT00000007423	RHOC
ssc-miR-671-5p	ENSSSCT00000010750	RHOF
ssc-miR-671-5p	ENSSSCT00000019302	RHOT1
ssc-miR-671-5p	ENSSSCT00000010687	RIMBP2
ssc-miR-671-5p	ENSSSCT00000004730	RIMS1
ssc-miR-671-5p	ENSSSCT00000023925	RND2
ssc-miR-671-5p	ENSSSCT00000019486	RNF167
ssc-miR-671-5p	ENSSSCT00000010962	RNF215
ssc-miR-671-5p	ENSSSCT00000016483	RNF26
ssc-miR-671-5p	ENSSSCT00000016568	ROBO3
ssc-miR-671-5p	ENSSSCT00000000095	RPL3
ssc-miR-671-5p	ENSSSCT00000001114	RREB1
ssc-miR-671-5p	ENSSSCT00000030973	RREB1
ssc-miR-671-5p	ENSSSCT00000027679	RREB1
ssc-miR-671-5p	ENSSSCT00000006647	RRM2B
ssc-miR-671-5p	ENSSSCT00000007087	RRNAD1
ssc-miR-671-5p	ENSSSCT00000022514	RRP8
ssc-miR-671-5p	ENSSSCT00000007131	RUSC1
ssc-miR-671-5p	ENSSSCT00000005846	RUSC2
ssc-miR-671-5p	ENSSSCT00000003499	RUVBL2
ssc-miR-671-5p	ENSSSCT00000001642	RXRB
ssc-miR-671-5p	ENSSSCT00000035096	RXRB
ssc-miR-671-5p	ENSSSCT00000006936	RXRG
ssc-miR-671-5p	ENSSSCT00000033501	RXRG
ssc-miR-671-5p	ENSSSCT00000014605	SAAL1
ssc-miR-671-5p	ENSSSCT00000024826	SACS
ssc-miR-671-5p	ENSSSCT00000031004	SALL2
ssc-miR-671-5p	ENSSSCT00000018730	SAP30BP
ssc-miR-671-5p	ENSSSCT00000001058	SBF1
ssc-miR-671-5p	ENSSSCT00000029278	SBK2
ssc-miR-671-5p	ENSSSCT00000026020	SC5D
ssc-miR-671-5p	ENSSSCT00000017325	SCN3A
ssc-miR-671-5p	ENSSSCT00000014194	SCYL1
ssc-miR-671-5p	ENSSSCT00000003987	SDC3
ssc-miR-671-5p	ENSSSCT00000018773	SDK2
ssc-miR-671-5p	ENSSSCT00000010124	SEC31A
ssc-miR-671-5p	ENSSSCT00000012718	SEC61A1
ssc-miR-671-5p	ENSSSCT00000001063	SELO
ssc-miR-671-5p	ENSSSCT00000012476	SEMA3F
ssc-miR-671-5p	ENSSSCT00000026339	SEMA4G
ssc-miR-671-5p	ENSSSCT00000008073	SERINC3
ssc-miR-671-5p	ENSSSCT00000002765	SERPINA3-2
ssc-miR-671-5p	ENSSSCT00000013718	SERPINA7
ssc-miR-671-5p	ENSSSCT00000004961	SETBP1
ssc-miR-671-5p	ENSSSCT00000010749	SETD1B
ssc-miR-671-5p	ENSSSCT00000011314	SFTPA1
ssc-miR-671-5p	ENSSSCT00000034253	SFTPA1
ssc-miR-671-5p	ENSSSCT00000011315	SFTPA1
ssc-miR-671-5p	ENSSSCT00000011682	SFXN4
ssc-miR-671-5p	ENSSSCT00000019141	SGCA
ssc-miR-671-5p	ENSSSCT00000033453	SGCA
ssc-miR-671-5p	ENSSSCT00000010903	SGSM1
ssc-miR-671-5p	ENSSSCT00000033352	SH3BP5
ssc-miR-671-5p	ENSSSCT00000014755	SH3GL1
ssc-miR-671-5p	ENSSSCT00000005707	SH3GL2
ssc-miR-671-5p	ENSSSCT00000024674	SH3PXD2B
ssc-miR-671-5p	ENSSSCT00000014750	SHD
ssc-miR-671-5p	ENSSSCT00000009841	SHROOM3
ssc-miR-671-5p	ENSSSCT00000016437	SIK3
ssc-miR-671-5p	ENSSSCT00000025641	SIK3
ssc-miR-671-5p	ENSSSCT00000015147	SIN3B
ssc-miR-671-5p	ENSSSCT00000014742	SIRT6
ssc-miR-671-5p	ENSSSCT00000018417	SKIV2L2
ssc-miR-671-5p	ENSSSCT00000009651	SLAIN2
ssc-miR-671-5p	ENSSSCT00000033846	SLAMF9
ssc-miR-671-5p	ENSSSCT00000007013	SLAMF9
ssc-miR-671-5p	ENSSSCT00000034336	SLAMF9
ssc-miR-671-5p	ENSSSCT00000033085	SLAMF9
ssc-miR-671-5p	ENSSSCT00000009653	SLC10A4
ssc-miR-671-5p	ENSSSCT00000017995	SLC13A4
ssc-miR-671-5p	ENSSSCT00000018740	SLC16A5
ssc-miR-671-5p	ENSSSCT00000000119	SLC16A8
ssc-miR-671-5p	ENSSSCT00000022901	SLC19A1
ssc-miR-671-5p	ENSSSCT00000004467	SLC22A3
ssc-miR-671-5p	ENSSSCT00000025910	SLC23A1
ssc-miR-671-5p	ENSSSCT00000002720	SLC24A4
ssc-miR-671-5p	ENSSSCT00000035723	SLC25A43
ssc-miR-671-5p	ENSSSCT00000013803	SLC25A43
ssc-miR-671-5p	ENSSSCT00000014203	SLC25A45
ssc-miR-671-5p	ENSSSCT00000008155	SLC2A10
ssc-miR-671-5p	ENSSSCT00000004611	SLC2A12
ssc-miR-671-5p	ENSSSCT00000007513	SLC30A7
ssc-miR-671-5p	ENSSSCT00000029541	SLC35A2
ssc-miR-671-5p	ENSSSCT00000031187	SLC35C2
ssc-miR-671-5p	ENSSSCT00000006072	SLC36A3
ssc-miR-671-5p	ENSSSCT00000000413	SLC39A5
ssc-miR-671-5p	ENSSSCT00000006510	SLC45A4
ssc-miR-671-5p	ENSSSCT00000006018	SLC46A2
ssc-miR-671-5p	ENSSSCT00000018638	SLC6A19
ssc-miR-671-5p	ENSSSCT00000027536	SLC7A9
ssc-miR-671-5p	ENSSSCT00000010829	SLC8B1
ssc-miR-671-5p	ENSSSCT00000024303	SLPI
ssc-miR-671-5p	ENSSSCT00000005464	SMAD3
ssc-miR-671-5p	ENSSSCT00000004726	SMAP1
ssc-miR-671-5p	ENSSSCT00000035459	SMARCA1
ssc-miR-671-5p	ENSSSCT00000007812	SMOX
ssc-miR-671-5p	ENSSSCT00000011066	SMPD4
ssc-miR-671-5p	ENSSSCT00000016976	SMYD2
ssc-miR-671-5p	ENSSSCT00000009096	SMYD5
ssc-miR-671-5p	ENSSSCT00000017836	SNED1
ssc-miR-671-5p	ENSSSCT00000006362	SNRPA1
ssc-miR-671-5p	ENSSSCT00000019082	SNX11
ssc-miR-671-5p	ENSSSCT00000005570	SOCS4
ssc-miR-671-5p	ENSSSCT00000022773	SOD3
ssc-miR-671-5p	ENSSSCT00000011482	SORBS1
ssc-miR-671-5p	ENSSSCT00000034837	SORCS1
ssc-miR-671-5p	ENSSSCT00000033867	SORCS1
ssc-miR-671-5p	ENSSSCT00000034580	SORCS1
ssc-miR-671-5p	ENSSSCT00000032873	SORCS1
ssc-miR-671-5p	ENSSSCT00000035864	SORCS1
ssc-miR-671-5p	ENSSSCT00000034800	SORCS1
ssc-miR-671-5p	ENSSSCT00000019538	SOX15
ssc-miR-671-5p	ENSSSCT00000006855	SOX17
ssc-miR-671-5p	ENSSSCT00000007822	SPEF1
ssc-miR-671-5p	ENSSSCT00000032446	SPEM1
ssc-miR-671-5p	ENSSSCT00000002535	SPTB
ssc-miR-671-5p	ENSSSCT00000005232	SPTBN5
ssc-miR-671-5p	ENSSSCT00000026537	SSH3
ssc-miR-671-5p	ENSSSCT00000002170	SSTR1
ssc-miR-671-5p	ENSSSCT00000028867	SSTR3
ssc-miR-671-5p	ENSSSCT00000016598	ST3GAL4
ssc-miR-671-5p	ENSSSCT00000018697	ST6GALNAC1
ssc-miR-671-5p	ENSSSCT00000018702	ST6GALNAC2
ssc-miR-671-5p	ENSSSCT00000006188	ST6GALNAC4
ssc-miR-671-5p	ENSSSCT00000029195	ST8SIA5
ssc-miR-671-5p	ENSSSCT00000012523	STAB1
ssc-miR-671-5p	ENSSSCT00000017181	STOX2
ssc-miR-671-5p	ENSSSCT00000009301	STRN
ssc-miR-671-5p	ENSSSCT00000035627	STS
ssc-miR-671-5p	ENSSSCT00000032160	STS
ssc-miR-671-5p	ENSSSCT00000008457	STX1A
ssc-miR-671-5p	ENSSSCT00000024752	SUOX
ssc-miR-671-5p	ENSSSCT00000006011	SUSD1
ssc-miR-671-5p	ENSSSCT00000023162	SUSD2
ssc-miR-671-5p	ENSSSCT00000012064	SVIL
ssc-miR-671-5p	ENSSSCT00000012066	SVIL
ssc-miR-671-5p	ENSSSCT00000017985	SVOPL
ssc-miR-671-5p	ENSSSCT00000005633	SYNE2
ssc-miR-671-5p	ENSSSCT00000029685	SYNE2
ssc-miR-671-5p	ENSSSCT00000001686	SYNGAP1
ssc-miR-671-5p	ENSSSCT00000024540	SYNGR1
ssc-miR-671-5p	ENSSSCT00000024697	SYNJ2BP
ssc-miR-671-5p	ENSSSCT00000011276	SYNPO2L
ssc-miR-671-5p	ENSSSCT00000028654	SYT5
ssc-miR-671-5p	ENSSSCT00000007403	SYT6
ssc-miR-671-5p	ENSSSCT00000027683	SYVN1
ssc-miR-671-5p	ENSSSCT00000034334	TAB3
ssc-miR-671-5p	ENSSSCT00000035796	TAB3
ssc-miR-671-5p	ENSSSCT00000013348	TAB3
ssc-miR-671-5p	ENSSSCT00000012178	TAF3
ssc-miR-671-5p	ENSSSCT00000001629	TAP2
ssc-miR-671-5p	ENSSSCT00000000766	TAPBPL
ssc-miR-671-5p	ENSSSCT00000003710	TAS1R3
ssc-miR-671-5p	ENSSSCT00000015308	TBC1D9B
ssc-miR-671-5p	ENSSSCT00000034442	TBL1X
ssc-miR-671-5p	ENSSSCT00000034620	TBL1X
ssc-miR-671-5p	ENSSSCT00000013237	TBL1X
ssc-miR-671-5p	ENSSSCT00000019071	TBX21
ssc-miR-671-5p	ENSSSCT00000033335	TCF19
ssc-miR-671-5p	ENSSSCT00000001515	TCF19
ssc-miR-671-5p	ENSSSCT00000009025	TCF7L1
ssc-miR-671-5p	ENSSSCT00000001710	TCP11
ssc-miR-671-5p	ENSSSCT00000022504	TEPSIN
ssc-miR-671-5p	ENSSSCT00000005848	TESK1
ssc-miR-671-5p	ENSSSCT00000028277	TEX264
ssc-miR-671-5p	ENSSSCT00000012504	TEX264
ssc-miR-671-5p	ENSSSCT00000000138	TEX33
ssc-miR-671-5p	ENSSSCT00000033491	TFCP2L1
ssc-miR-671-5p	ENSSSCT00000033192	TFCP2L1
ssc-miR-671-5p	ENSSSCT00000033811	TFCP2L1
ssc-miR-671-5p	ENSSSCT00000015641	TGFBI
ssc-miR-671-5p	ENSSSCT00000026309	THAP6
ssc-miR-671-5p	ENSSSCT00000004436	THBS2
ssc-miR-671-5p	ENSSSCT00000007145	THBS3
ssc-miR-671-5p	ENSSSCT00000027760	TIMM17B
ssc-miR-671-5p	ENSSSCT00000033796	TIMP1
ssc-miR-671-5p	ENSSSCT00000013426	TIMP1
ssc-miR-671-5p	ENSSSCT00000028018	TIRAP
ssc-miR-671-5p	ENSSSCT00000014305	TKFC
ssc-miR-671-5p	ENSSSCT00000026874	TLE6
ssc-miR-671-5p	ENSSSCT00000012516	TLR9
ssc-miR-671-5p	ENSSSCT00000015333	TMED9
ssc-miR-671-5p	ENSSSCT00000012734	TMEM108
ssc-miR-671-5p	ENSSSCT00000012491	TMEM115
ssc-miR-671-5p	ENSSSCT00000014333	TMEM132A
ssc-miR-671-5p	ENSSSCT00000014157	TMEM151A
ssc-miR-671-5p	ENSSSCT00000032450	TMEM158
ssc-miR-671-5p	ENSSSCT00000028367	TMEM176B
ssc-miR-671-5p	ENSSSCT00000017906	TMEM176B
ssc-miR-671-5p	ENSSSCT00000017142	TMEM177
ssc-miR-671-5p	ENSSSCT00000023581	TMEM252
ssc-miR-671-5p	ENSSSCT00000012700	TMEM43
ssc-miR-671-5p	ENSSSCT00000012938	TMEM44
ssc-miR-671-5p	ENSSSCT00000015197	TMEM59L
ssc-miR-671-5p	ENSSSCT00000011876	TMEM63A
ssc-miR-671-5p	ENSSSCT00000019294	TMEM98
ssc-miR-671-5p	ENSSSCT00000028399	TNFRSF1B
ssc-miR-671-5p	ENSSSCT00000022767	TNFRSF1B
ssc-miR-671-5p	ENSSSCT00000003815	TNFRSF8
ssc-miR-671-5p	ENSSSCT00000025464	TNFSF14
ssc-miR-671-5p	ENSSSCT00000016893	TNN
ssc-miR-671-5p	ENSSSCT00000026046	TNPO1
ssc-miR-671-5p	ENSSSCT00000015000	TNPO2
ssc-miR-671-5p	ENSSSCT00000006963	TOMM40L
ssc-miR-671-5p	ENSSSCT00000011919	TP53BP2
ssc-miR-671-5p	ENSSSCT00000014073	TPCN2
ssc-miR-671-5p	ENSSSCT00000012720	TPRA1
ssc-miR-671-5p	ENSSSCT00000003728	TPRG1L
ssc-miR-671-5p	ENSSSCT00000002804	TRAF3
ssc-miR-671-5p	ENSSSCT00000001796	TREML-2
ssc-miR-671-5p	ENSSSCT00000024614	TREML-2
ssc-miR-671-5p	ENSSSCT00000000555	TRHDE
ssc-miR-671-5p	ENSSSCT00000001345	TRIM15
ssc-miR-671-5p	ENSSSCT00000035776	TRIM39
ssc-miR-671-5p	ENSSSCT00000035503	TRIM39
ssc-miR-671-5p	ENSSSCT00000015917	TRIM66
ssc-miR-671-5p	ENSSSCT00000011097	TRMT2A
ssc-miR-671-5p	ENSSSCT00000025445	TROAP
ssc-miR-671-5p	ENSSSCT00000009958	TRPC3
ssc-miR-671-5p	ENSSSCT00000025886	TRPM2
ssc-miR-671-5p	ENSSSCT00000014253	TRPT1
ssc-miR-671-5p	ENSSSCT00000019627	TRPV2
ssc-miR-671-5p	ENSSSCT00000003629	TSEN34
ssc-miR-671-5p	ENSSSCT00000014502	TSPAN18
ssc-miR-671-5p	ENSSSCT00000000035	TSPO
ssc-miR-671-5p	ENSSSCT00000001855	TTBK1
ssc-miR-671-5p	ENSSSCT00000010924	TTC28
ssc-miR-671-5p	ENSSSCT00000026589	TTC28
ssc-miR-671-5p	ENSSSCT00000004256	TTC4
ssc-miR-671-5p	ENSSSCT00000017656	TUBA4A
ssc-miR-671-5p	ENSSSCT00000001501	TUBB
ssc-miR-671-5p	ENSSSCT00000008250	TUBB1
ssc-miR-671-5p	ENSSSCT00000002929	TUBB3
ssc-miR-671-5p	ENSSSCT00000001062	TUBGCP6
ssc-miR-671-5p	ENSSSCT00000004279	TXNDC12
ssc-miR-671-5p	ENSSSCT00000027287	UBASH3A
ssc-miR-671-5p	ENSSSCT00000008126	UBE2C
ssc-miR-671-5p	ENSSSCT00000016042	UBQLN3
ssc-miR-671-5p	ENSSSCT00000002731	UBR7
ssc-miR-671-5p	ENSSSCT00000029659	UIMC1
ssc-miR-671-5p	ENSSSCT00000004535	ULBP1
ssc-miR-671-5p	ENSSSCT00000010681	ULK1
ssc-miR-671-5p	ENSSSCT00000002126	ULK3
ssc-miR-671-5p	ENSSSCT00000005843	UNC13B
ssc-miR-671-5p	ENSSSCT00000011248	UNC5B
ssc-miR-671-5p	ENSSSCT00000011152	URB2
ssc-miR-671-5p	ENSSSCT00000018689	USP36
ssc-miR-671-5p	ENSSSCT00000017757	USP40
ssc-miR-671-5p	ENSSSCT00000017759	USP40
ssc-miR-671-5p	ENSSSCT00000017758	USP40
ssc-miR-671-5p	ENSSSCT00000025652	UVRAG
ssc-miR-671-5p	ENSSSCT00000006315	VAV2
ssc-miR-671-5p	ENSSSCT00000032274	VDR
ssc-miR-671-5p	ENSSSCT00000032280	VPS37C
ssc-miR-671-5p	ENSSSCT00000005227	VPS39
ssc-miR-671-5p	ENSSSCT00000011648	VWA2
ssc-miR-671-5p	ENSSSCT00000031259	WBP1L
ssc-miR-671-5p	ENSSSCT00000008460	WBSCR27
ssc-miR-671-5p	ENSSSCT00000011871	WDR26
ssc-miR-671-5p	ENSSSCT00000012447	WDR6
ssc-miR-671-5p	ENSSSCT00000023121	WDR90
ssc-miR-671-5p	ENSSSCT00000030146	WDR90
ssc-miR-671-5p	ENSSSCT00000008756	WDR90
ssc-miR-671-5p	ENSSSCT00000018000	WDR91
ssc-miR-671-5p	ENSSSCT00000006496	WDR97
ssc-miR-671-5p	ENSSSCT00000019112	WFIKKN2
ssc-miR-671-5p	ENSSSCT00000009499	WHSC1
ssc-miR-671-5p	ENSSSCT00000018927	WNK4
ssc-miR-671-5p	ENSSSCT00000019533	WRAP53
ssc-miR-671-5p	ENSSSCT00000009326	XDH
ssc-miR-671-5p	ENSSSCT00000031602	XKR8
ssc-miR-671-5p	ENSSSCT00000003392	XRCC1
ssc-miR-671-5p	ENSSSCT00000012888	YEATS2
ssc-miR-671-5p	ENSSSCT00000035326	YY2
ssc-miR-671-5p	ENSSSCT00000008223	ZBP1
ssc-miR-671-5p	ENSSSCT00000022345	ZBTB4
ssc-miR-671-5p	ENSSSCT00000029929	ZBTB47
ssc-miR-671-5p	ENSSSCT00000027090	ZBTB47
ssc-miR-671-5p	ENSSSCT00000028851	ZBTB7A
ssc-miR-671-5p	ENSSSCT00000011099	ZDHHC8
ssc-miR-671-5p	ENSSSCT00000036127	ZDHHC9
ssc-miR-671-5p	ENSSSCT00000013834	ZDHHC9
ssc-miR-671-5p	ENSSSCT00000008286	ZFAND2A
ssc-miR-671-5p	ENSSSCT00000003049	ZFHX3
ssc-miR-671-5p	ENSSSCT00000009263	ZFP36L2
ssc-miR-671-5p	ENSSSCT00000022467	ZFYVE28
ssc-miR-671-5p	ENSSSCT00000009505	ZFYVE28
ssc-miR-671-5p	ENSSSCT00000001302	ZKSCAN4
ssc-miR-671-5p	ENSSSCT00000011941	ZNF281
ssc-miR-671-5p	ENSSSCT00000019626	ZNF287
ssc-miR-671-5p	ENSSSCT00000018961	ZNF385C
ssc-miR-671-5p	ENSSSCT00000003139	ZNF423
ssc-miR-671-5p	ENSSSCT00000027322	ZNF423
ssc-miR-671-5p	ENSSSCT00000015225	ZNF496
ssc-miR-671-5p	ENSSSCT00000031559	ZNF518B
ssc-miR-671-5p	ENSSSCT00000024971	ZNF536
ssc-miR-671-5p	ENSSSCT00000026089	ZNF536
ssc-miR-671-5p	ENSSSCT00000003460	ZNF541
ssc-miR-671-5p	ENSSSCT00000003459	ZNF541
ssc-miR-671-5p	ENSSSCT00000027913	ZNF541
ssc-miR-671-5p	ENSSSCT00000018281	ZNF622
ssc-miR-671-5p	ENSSSCT00000016934	ZNF648
ssc-miR-671-5p	ENSSSCT00000007261	ZNF687
ssc-miR-671-5p	ENSSSCT00000018262	ZNF777
ssc-miR-671-5p	ENSSSCT00000016671	ZNF804B
ssc-miR-671-5p	ENSSSCT00000008253	ZNF831
ssc-miR-671-5p	ENSSSCT00000025347	ZSCAN10
ssc-miR-671-5p	ENSSSCT00000025712	ZSCAN10
ssc-miR-671-5p	ENSSSCT00000011282	ZSWIM8
ssc-miR-885-5p	ENSSSCT00000003945	PAQR7
ssc-miR-92b-5p	ENSSSCT00000000286	C12orf10
ssc-miR-92b-5p	ENSSSCT00000002938	CBFA2T3
ssc-miR-92b-5p	ENSSSCT00000029647	ITGB2
ssc-miR-92b-5p	ENSSSCT00000014519	LDLRAD3
ssc-miR-92b-5p	ENSSSCT00000015021	RAD23A
ssc-miR-92b-5p	ENSSSCT00000035939	RNF125
ssc-miR-92b-5p	ENSSSCT00000004129	RNF125
ssc-miR-92b-5p	ENSSSCT00000003629	TSEN34
ssc-miR-92b-5p	ENSSSCT00000032305	UBTD2
ssc-miR-92b-5p	ENSSSCT00000009303	VIT
ssc-miR-92b-5p	ENSSSCT00000010992	YWHAH
ssc-miR-92b-5p	ENSSSCT00000008893	ZNF594
NovelmiRNA-1177	ENSSSCT00000017825	SEPT2
NovelmiRNA-1177	ENSSSCT00000014686	ABHD17A
NovelmiRNA-1177	ENSSSCT00000019527	ACAP1
NovelmiRNA-1177	ENSSSCT00000007817	ADAM33
NovelmiRNA-1177	ENSSSCT00000012222	ADARB2
NovelmiRNA-1177	ENSSSCT00000017233	ADGRA2
NovelmiRNA-1177	ENSSSCT00000008178	ADNP
NovelmiRNA-1177	ENSSSCT00000034395	ADNP
NovelmiRNA-1177	ENSSSCT00000017539	ALS2
NovelmiRNA-1177	ENSSSCT00000018606	ANXA6
NovelmiRNA-1177	ENSSSCT00000014738	APBA3
NovelmiRNA-1177	ENSSSCT00000022673	APC2
NovelmiRNA-1177	ENSSSCT00000016234	AQP11
NovelmiRNA-1177	ENSSSCT00000011185	ARID5B
NovelmiRNA-1177	ENSSSCT00000034818	BCOR
NovelmiRNA-1177	ENSSSCT00000035677	BCOR
NovelmiRNA-1177	ENSSSCT00000022656	BDKRB2
NovelmiRNA-1177	ENSSSCT00000012735	BFSP2
NovelmiRNA-1177	ENSSSCT00000009555	BOD1L1
NovelmiRNA-1177	ENSSSCT00000015001	C19orf43
NovelmiRNA-1177	ENSSSCT00000024112	CACNG4
NovelmiRNA-1177	ENSSSCT00000014210	CAPN1
NovelmiRNA-1177	ENSSSCT00000014531	CAPRIN1
NovelmiRNA-1177	ENSSSCT00000011884	CDC42BPA
NovelmiRNA-1177	ENSSSCT00000005409	CDH20
NovelmiRNA-1177	ENSSSCT00000026392	CENPM
NovelmiRNA-1177	ENSSSCT00000019548	CHD3
NovelmiRNA-1177	ENSSSCT00000006828	CHD7
NovelmiRNA-1177	ENSSSCT00000018023	COPG2
NovelmiRNA-1177	ENSSSCT00000035170	CRISPLD2
NovelmiRNA-1177	ENSSSCT00000000068	CSDC2
NovelmiRNA-1177	ENSSSCT00000026465	CSF3R
NovelmiRNA-1177	ENSSSCT00000011756	DHX32
NovelmiRNA-1177	ENSSSCT00000002639	DLST
NovelmiRNA-1177	ENSSSCT00000015005	DNASE2
NovelmiRNA-1177	ENSSSCT00000033320	DRP2
NovelmiRNA-1177	ENSSSCT00000024419	DYRK1B
NovelmiRNA-1177	ENSSSCT00000008255	EDN3
NovelmiRNA-1177	ENSSSCT00000019541	EIF4A1
NovelmiRNA-1177	ENSSSCT00000008413	EPO
NovelmiRNA-1177	ENSSSCT00000023375	ERMAP
NovelmiRNA-1177	ENSSSCT00000035558	F8
NovelmiRNA-1177	ENSSSCT00000031482	FAM131B
NovelmiRNA-1177	ENSSSCT00000004709	FAM162B
NovelmiRNA-1177	ENSSSCT00000007141	FAM189B
NovelmiRNA-1177	ENSSSCT00000011744	FAM53B
NovelmiRNA-1177	ENSSSCT00000012706	FBLN2
NovelmiRNA-1177	ENSSSCT00000026184	FBXO18
NovelmiRNA-1177	ENSSSCT00000018368	FBXO4
NovelmiRNA-1177	ENSSSCT00000015171	FCHO1
NovelmiRNA-1177	ENSSSCT00000010161	FGF9
NovelmiRNA-1177	ENSSSCT00000033696	FGFR1
NovelmiRNA-1177	ENSSSCT00000034063	FGFR1
NovelmiRNA-1177	ENSSSCT00000017223	FGFR1
NovelmiRNA-1177	ENSSSCT00000033078	FGFR1
NovelmiRNA-1177	ENSSSCT00000004448	FGFR1OP
NovelmiRNA-1177	ENSSSCT00000036577	FGFR4
NovelmiRNA-1177	ENSSSCT00000035801	FGFR4
NovelmiRNA-1177	ENSSSCT00000032671	FGFR4
NovelmiRNA-1177	ENSSSCT00000015344	FGFR4
NovelmiRNA-1177	ENSSSCT00000026906	FIZ1
NovelmiRNA-1177	ENSSSCT00000017277	FMNL2
NovelmiRNA-1177	ENSSSCT00000028547	FMNL2
NovelmiRNA-1177	ENSSSCT00000023011	FMNL2
NovelmiRNA-1177	ENSSSCT00000004296	FOXE3
NovelmiRNA-1177	ENSSSCT00000032686	FOXP3
NovelmiRNA-1177	ENSSSCT00000036624	FOXP3
NovelmiRNA-1177	ENSSSCT00000013449	FOXP3
NovelmiRNA-1177	ENSSSCT00000004568	FUCA2
NovelmiRNA-1177	ENSSSCT00000003489	FUT2
NovelmiRNA-1177	ENSSSCT00000014727	FZR1
NovelmiRNA-1177	ENSSSCT00000033757	GABBR1
NovelmiRNA-1177	ENSSSCT00000023000	GABRA2
NovelmiRNA-1177	ENSSSCT00000017891	GALNT11
NovelmiRNA-1177	ENSSSCT00000031727	GATA4
NovelmiRNA-1177	ENSSSCT00000018792	GNA13
NovelmiRNA-1177	ENSSSCT00000012477	GNAI2
NovelmiRNA-1177	ENSSSCT00000000086	GRAP2
NovelmiRNA-1177	ENSSSCT00000009677	GSX2
NovelmiRNA-1177	ENSSSCT00000015154	HAUS8
NovelmiRNA-1177	ENSSSCT00000018872	HEXIM1
NovelmiRNA-1177	ENSSSCT00000005618	HIF1A
NovelmiRNA-1177	ENSSSCT00000008787	HN1L
NovelmiRNA-1177	ENSSSCT00000018186	HOXA3
NovelmiRNA-1177	ENSSSCT00000029053	HSD3B7
NovelmiRNA-1177	ENSSSCT00000002974	HSDL1
NovelmiRNA-1177	ENSSSCT00000005473	ITGA11
NovelmiRNA-1177	ENSSSCT00000018729	ITGB4
NovelmiRNA-1177	ENSSSCT00000002253	JPH4
NovelmiRNA-1177	ENSSSCT00000029240	KANSL1L
NovelmiRNA-1177	ENSSSCT00000031966	KANSL1L
NovelmiRNA-1177	ENSSSCT00000025006	KANSL1L
NovelmiRNA-1177	ENSSSCT00000015658	KDM3B
NovelmiRNA-1177	ENSSSCT00000010906	KIAA1671
NovelmiRNA-1177	ENSSSCT00000031589	KLHDC8A
NovelmiRNA-1177	ENSSSCT00000003199	KMT2B
NovelmiRNA-1177	ENSSSCT00000014904	KRI1
NovelmiRNA-1177	ENSSSCT00000011879	LEFTY2
NovelmiRNA-1177	ENSSSCT00000006227	LRRC8A
NovelmiRNA-1177	ENSSSCT00000000849	LRRK2
NovelmiRNA-1177	ENSSSCT00000008742	LUC7L
NovelmiRNA-1177	ENSSSCT00000014493	MAPK8IP1
NovelmiRNA-1177	ENSSSCT00000001841	MEA1
NovelmiRNA-1177	ENSSSCT00000022358	MFSD11
NovelmiRNA-1177	ENSSSCT00000011577	MFSD13A
NovelmiRNA-1177	ENSSSCT00000011561	MGEA5
NovelmiRNA-1177	ENSSSCT00000010864	MLEC
NovelmiRNA-1177	ENSSSCT00000032217	MMP25
NovelmiRNA-1177	ENSSSCT00000010922	MN1
NovelmiRNA-1177	ENSSSCT00000001750	MTCH1
NovelmiRNA-1177	ENSSSCT00000027444	MVP
NovelmiRNA-1177	ENSSSCT00000002176	NKX2-8
NovelmiRNA-1177	ENSSSCT00000024600	OPRD1
NovelmiRNA-1177	ENSSSCT00000015401	OTP
NovelmiRNA-1177	ENSSSCT00000010210	PAN3
NovelmiRNA-1177	ENSSSCT00000007814	PANK2
NovelmiRNA-1177	ENSSSCT00000018620	PAPD7
NovelmiRNA-1177	ENSSSCT00000001590	PBX2
NovelmiRNA-1177	ENSSSCT00000036167	PBX2
NovelmiRNA-1177	ENSSSCT00000031706	PHC1
NovelmiRNA-1177	ENSSSCT00000000717	PHC1
NovelmiRNA-1177	ENSSSCT00000019351	PHF12
NovelmiRNA-1177	ENSSSCT00000023373	PHF21A
NovelmiRNA-1177	ENSSSCT00000000563	PHLDA1
NovelmiRNA-1177	ENSSSCT00000003400	PHLDB3
NovelmiRNA-1177	ENSSSCT00000017352	PHOSPHO2
NovelmiRNA-1177	ENSSSCT00000030604	PLCH2
NovelmiRNA-1177	ENSSSCT00000031728	PLCH2
NovelmiRNA-1177	ENSSSCT00000023257	POLR2B
NovelmiRNA-1177	ENSSSCT00000001087	PPP1R3G
NovelmiRNA-1177	ENSSSCT00000031330	PRG4
NovelmiRNA-1177	ENSSSCT00000000793	PRMT8
NovelmiRNA-1177	ENSSSCT00000022634	PRRG3
NovelmiRNA-1177	ENSSSCT00000026559	PTGIR
NovelmiRNA-1177	ENSSSCT00000012775	PXYLP1
NovelmiRNA-1177	ENSSSCT00000026731	RAB20
NovelmiRNA-1177	ENSSSCT00000014117	RAD9A
NovelmiRNA-1177	ENSSSCT00000023329	RASIP1
NovelmiRNA-1177	ENSSSCT00000032853	RBBP7
NovelmiRNA-1177	ENSSSCT00000024779	RBBP7
NovelmiRNA-1177	ENSSSCT00000028357	RBM26
NovelmiRNA-1177	ENSSSCT00000009240	RHOQ
NovelmiRNA-1177	ENSSSCT00000016959	RNF2
NovelmiRNA-1177	ENSSSCT00000016568	ROBO3
NovelmiRNA-1177	ENSSSCT00000003952	RPS6KA1
NovelmiRNA-1177	ENSSSCT00000001114	RREB1
NovelmiRNA-1177	ENSSSCT00000030973	RREB1
NovelmiRNA-1177	ENSSSCT00000019393	SERPINF1
NovelmiRNA-1177	ENSSSCT00000009841	SHROOM3
NovelmiRNA-1177	ENSSSCT00000031666	SIDT1
NovelmiRNA-1177	ENSSSCT00000004814	SIM1
NovelmiRNA-1177	ENSSSCT00000006343	SKOR2
NovelmiRNA-1177	ENSSSCT00000022901	SLC19A1
NovelmiRNA-1177	ENSSSCT00000010569	SLC25A37
NovelmiRNA-1177	ENSSSCT00000011127	SLC35F3
NovelmiRNA-1177	ENSSSCT00000019637	SLC47A2
NovelmiRNA-1177	ENSSSCT00000009572	SLIT2
NovelmiRNA-1177	ENSSSCT00000004997	SMAD4
NovelmiRNA-1177	ENSSSCT00000025881	STEAP3
NovelmiRNA-1177	ENSSSCT00000035627	STS
NovelmiRNA-1177	ENSSSCT00000032160	STS
NovelmiRNA-1177	ENSSSCT00000011579	SUFU
NovelmiRNA-1177	ENSSSCT00000027549	SULT1C3
NovelmiRNA-1177	ENSSSCT00000007403	SYT6
NovelmiRNA-1177	ENSSSCT00000004118	TAF4B
NovelmiRNA-1177	ENSSSCT00000019053	TCAP
NovelmiRNA-1177	ENSSSCT00000004332	TESK2
NovelmiRNA-1177	ENSSSCT00000013661	TIMM8A
NovelmiRNA-1177	ENSSSCT00000025515	TMCO4
NovelmiRNA-1177	ENSSSCT00000018910	TMEM101
NovelmiRNA-1177	ENSSSCT00000010693	TMEM132B
NovelmiRNA-1177	ENSSSCT00000003369	TMEM145
NovelmiRNA-1177	ENSSSCT00000003356	TMEM145
NovelmiRNA-1177	ENSSSCT00000013927	TMEM185A
NovelmiRNA-1177	ENSSSCT00000036003	TNFRSF19
NovelmiRNA-1177	ENSSSCT00000010168	TNFRSF19
NovelmiRNA-1177	ENSSSCT00000004883	TRAF3IP2
NovelmiRNA-1177	ENSSSCT00000002715	TRIP11
NovelmiRNA-1177	ENSSSCT00000025886	TRPM2
NovelmiRNA-1177	ENSSSCT00000015349	TSPAN17
NovelmiRNA-1177	ENSSSCT00000024080	TTPAL
NovelmiRNA-1177	ENSSSCT00000010681	ULK1
NovelmiRNA-1177	ENSSSCT00000003187	USF2
NovelmiRNA-1177	ENSSSCT00000034750	USP11
NovelmiRNA-1177	ENSSSCT00000018689	USP36
NovelmiRNA-1177	ENSSSCT00000006315	VAV2
NovelmiRNA-1177	ENSSSCT00000008077	WISP2
NovelmiRNA-1177	ENSSSCT00000010628	XKR6
NovelmiRNA-1177	ENSSSCT00000012110	YME1L1
NovelmiRNA-1177	ENSSSCT00000026695	ZBTB17
NovelmiRNA-1177	ENSSSCT00000010668	ZNF26
NovelmiRNA-1177	ENSSSCT00000023721	ZNF275
NovelmiRNA-1177	ENSSSCT00000022755	ZNF276
NovelmiRNA-1179	ENSSSCT00000000042	SEPT3
NovelmiRNA-1179	ENSSSCT00000032732	A2M
NovelmiRNA-1179	ENSSSCT00000000716	A2M
NovelmiRNA-1179	ENSSSCT00000023050	ABCA7
NovelmiRNA-1179	ENSSSCT00000002052	ACAN
NovelmiRNA-1179	ENSSSCT00000019527	ACAP1
NovelmiRNA-1179	ENSSSCT00000027655	ACD
NovelmiRNA-1179	ENSSSCT00000007168	ADAR
NovelmiRNA-1179	ENSSSCT00000006350	ADNP2
NovelmiRNA-1179	ENSSSCT00000004443	AFDN
NovelmiRNA-1179	ENSSSCT00000015395	AGGF1
NovelmiRNA-1179	ENSSSCT00000030488	AIRE
NovelmiRNA-1179	ENSSSCT00000013502	ALAS2
NovelmiRNA-1179	ENSSSCT00000034915	ALAS2
NovelmiRNA-1179	ENSSSCT00000001186	ALDH5A1
NovelmiRNA-1179	ENSSSCT00000014743	ANKRD24
NovelmiRNA-1179	ENSSSCT00000018136	ANLN
NovelmiRNA-1179	ENSSSCT00000011352	ANXA8
NovelmiRNA-1179	ENSSSCT00000015283	ARF3
NovelmiRNA-1179	ENSSSCT00000006969	B4GALT3
NovelmiRNA-1179	ENSSSCT00000004788	BACH2
NovelmiRNA-1179	ENSSSCT00000025376	BATF2
NovelmiRNA-1179	ENSSSCT00000035291	BGN
NovelmiRNA-1179	ENSSSCT00000007276	BNIPL
NovelmiRNA-1179	ENSSSCT00000005588	C14orf37
NovelmiRNA-1179	ENSSSCT00000009349	C2orf16
NovelmiRNA-1179	ENSSSCT00000029880	CCDC96
NovelmiRNA-1179	ENSSSCT00000014845	CCL25
NovelmiRNA-1179	ENSSSCT00000000767	CD27
NovelmiRNA-1179	ENSSSCT00000033152	CD27
NovelmiRNA-1179	ENSSSCT00000034359	CD27
NovelmiRNA-1179	ENSSSCT00000034194	CD27
NovelmiRNA-1179	ENSSSCT00000035340	CD5
NovelmiRNA-1179	ENSSSCT00000023993	CDK10
NovelmiRNA-1179	ENSSSCT00000019057	CDK12
NovelmiRNA-1179	ENSSSCT00000035953	CDK16
NovelmiRNA-1179	ENSSSCT00000001011	CEP290
NovelmiRNA-1179	ENSSSCT00000000073	CHADL
NovelmiRNA-1179	ENSSSCT00000008462	CLIP2
NovelmiRNA-1179	ENSSSCT00000033218	CLU
NovelmiRNA-1179	ENSSSCT00000002982	CMIP
NovelmiRNA-1179	ENSSSCT00000028799	COL6A3
NovelmiRNA-1179	ENSSSCT00000012432	COL7A1
NovelmiRNA-1179	ENSSSCT00000030507	CPT1C
NovelmiRNA-1179	ENSSSCT00000008795	CRAMP1
NovelmiRNA-1179	ENSSSCT00000000142	CSF2RB
NovelmiRNA-1179	ENSSSCT00000003104	CSNK2A2
NovelmiRNA-1179	ENSSSCT00000034261	CTCFL
NovelmiRNA-1179	ENSSSCT00000010475	CUL4A
NovelmiRNA-1179	ENSSSCT00000000040	CYB5R3
NovelmiRNA-1179	ENSSSCT00000024195	DMRTA2
NovelmiRNA-1179	ENSSSCT00000025145	DNAJA3
NovelmiRNA-1179	ENSSSCT00000014178	EFEMP2
NovelmiRNA-1179	ENSSSCT00000031029	EHBP1L1
NovelmiRNA-1179	ENSSSCT00000004093	EMILIN2
NovelmiRNA-1179	ENSSSCT00000009791	ENAM
NovelmiRNA-1179	ENSSSCT00000009245	EPAS1
NovelmiRNA-1179	ENSSSCT00000003914	EPHA8
NovelmiRNA-1179	ENSSSCT00000017937	EPHB6
NovelmiRNA-1179	ENSSSCT00000014043	EPS8L2
NovelmiRNA-1179	ENSSSCT00000022478	ERF
NovelmiRNA-1179	ENSSSCT00000006427	FAM166A
NovelmiRNA-1179	ENSSSCT00000024774	FAM208B
NovelmiRNA-1179	ENSSSCT00000012188	FAM208B
NovelmiRNA-1179	ENSSSCT00000016911	FAM20B
NovelmiRNA-1179	ENSSSCT00000005839	FAM214B
NovelmiRNA-1179	ENSSSCT00000033130	FCAR
NovelmiRNA-1179	ENSSSCT00000034186	FCAR
NovelmiRNA-1179	ENSSSCT00000032870	FCAR
NovelmiRNA-1179	ENSSSCT00000027394	FCAR
NovelmiRNA-1179	ENSSSCT00000029924	FER1L5
NovelmiRNA-1179	ENSSSCT00000029007	FER1L5
NovelmiRNA-1179	ENSSSCT00000023347	FEZ2
NovelmiRNA-1179	ENSSSCT00000009305	FEZ2
NovelmiRNA-1179	ENSSSCT00000004448	FGFR1OP
NovelmiRNA-1179	ENSSSCT00000018712	FOXJ1
NovelmiRNA-1179	ENSSSCT00000032686	FOXP3
NovelmiRNA-1179	ENSSSCT00000036624	FOXP3
NovelmiRNA-1179	ENSSSCT00000013449	FOXP3
NovelmiRNA-1179	ENSSSCT00000014727	FZR1
NovelmiRNA-1179	ENSSSCT00000018595	G3BP1
NovelmiRNA-1179	ENSSSCT00000004753	GJB7
NovelmiRNA-1179	ENSSSCT00000006215	GLE1
NovelmiRNA-1179	ENSSSCT00000024018	GLIS2
NovelmiRNA-1179	ENSSSCT00000012512	GLYCTK
NovelmiRNA-1179	ENSSSCT00000011091	GNB1L
NovelmiRNA-1179	ENSSSCT00000011141	GNPAT
NovelmiRNA-1179	ENSSSCT00000031836	GRB10
NovelmiRNA-1179	ENSSSCT00000000515	HELB
NovelmiRNA-1179	ENSSSCT00000003670	HELZ2
NovelmiRNA-1179	ENSSSCT00000018744	HID1
NovelmiRNA-1179	ENSSSCT00000001143	HIVEP1
NovelmiRNA-1179	ENSSSCT00000004573	HIVEP2
NovelmiRNA-1179	ENSSSCT00000008787	HN1L
NovelmiRNA-1179	ENSSSCT00000010539	HR
NovelmiRNA-1179	ENSSSCT00000012896	HTR3D
NovelmiRNA-1179	ENSSSCT00000015770	HTR4
NovelmiRNA-1179	ENSSSCT00000009543	HTRA3
NovelmiRNA-1179	ENSSSCT00000012827	IGSF10
NovelmiRNA-1179	ENSSSCT00000005252	INO80
NovelmiRNA-1179	ENSSSCT00000013987	IRAK1
NovelmiRNA-1179	ENSSSCT00000007738	JAG1
NovelmiRNA-1179	ENSSSCT00000016625	JAM3
NovelmiRNA-1179	ENSSSCT00000002702	KCNK13
NovelmiRNA-1179	ENSSSCT00000019546	KDM6B
NovelmiRNA-1179	ENSSSCT00000009361	KHK
NovelmiRNA-1179	ENSSSCT00000028246	KHK
NovelmiRNA-1179	ENSSSCT00000002220	KHNYN
NovelmiRNA-1179	ENSSSCT00000012022	KIF24
NovelmiRNA-1179	ENSSSCT00000012023	KIF24
NovelmiRNA-1179	ENSSSCT00000003199	KMT2B
NovelmiRNA-1179	ENSSSCT00000031953	KMT2D
NovelmiRNA-1179	ENSSSCT00000000204	KMT2D
NovelmiRNA-1179	ENSSSCT00000023163	KRT79
NovelmiRNA-1179	ENSSSCT00000006279	LAMC3
NovelmiRNA-1179	ENSSSCT00000006282	LAMC3
NovelmiRNA-1179	ENSSSCT00000003630	LENG9
NovelmiRNA-1179	ENSSSCT00000032030	LMAN2L
NovelmiRNA-1179	ENSSSCT00000011522	LOXL4
NovelmiRNA-1179	ENSSSCT00000035081	LTB
NovelmiRNA-1179	ENSSSCT00000001535	LTB
NovelmiRNA-1179	ENSSSCT00000032883	LTB
NovelmiRNA-1179	ENSSSCT00000002632	LTBP2
NovelmiRNA-1179	ENSSSCT00000023183	MAOB
NovelmiRNA-1179	ENSSSCT00000024918	MAP3K12
NovelmiRNA-1179	ENSSSCT00000000295	MAP3K12
NovelmiRNA-1179	ENSSSCT00000033089	MAP3K8
NovelmiRNA-1179	ENSSSCT00000001734	MAPK14
NovelmiRNA-1179	ENSSSCT00000003355	MEGF8
NovelmiRNA-1179	ENSSSCT00000011852	MIA3
NovelmiRNA-1179	ENSSSCT00000002281	MMP14
NovelmiRNA-1179	ENSSSCT00000002995	MON1B
NovelmiRNA-1179	ENSSSCT00000014754	MPND
NovelmiRNA-1179	ENSSSCT00000012464	MST1
NovelmiRNA-1179	ENSSSCT00000035727	MST1
NovelmiRNA-1179	ENSSSCT00000035866	MST1
NovelmiRNA-1179	ENSSSCT00000033514	MST1
NovelmiRNA-1179	ENSSSCT00000010386	MYCBP2
NovelmiRNA-1179	ENSSSCT00000007974	MYH7B
NovelmiRNA-1179	ENSSSCT00000018234	MYL7
NovelmiRNA-1179	ENSSSCT00000016864	MYOC
NovelmiRNA-1179	ENSSSCT00000015025	NACC1
NovelmiRNA-1179	ENSSSCT00000032414	NEU3
NovelmiRNA-1179	ENSSSCT00000017434	NEUROD1
NovelmiRNA-1179	ENSSSCT00000010111	NKX6-1
NovelmiRNA-1179	ENSSSCT00000034314	NLRP8
NovelmiRNA-1179	ENSSSCT00000003679	NLRP8
NovelmiRNA-1179	ENSSSCT00000016480	NLRX1
NovelmiRNA-1179	ENSSSCT00000003447	NPAS1
NovelmiRNA-1179	ENSSSCT00000013009	NR1I2
NovelmiRNA-1179	ENSSSCT00000013011	NR1I2
NovelmiRNA-1179	ENSSSCT00000013076	NXPE3
NovelmiRNA-1179	ENSSSCT00000023627	OBSL1
NovelmiRNA-1179	ENSSSCT00000024420	PACSIN1
NovelmiRNA-1179	ENSSSCT00000009745	PAICS
NovelmiRNA-1179	ENSSSCT00000002158	PARP6
NovelmiRNA-1179	ENSSSCT00000014129	PC
NovelmiRNA-1179	ENSSSCT00000015733	PCDH12
NovelmiRNA-1179	ENSSSCT00000027565	PCDHA1
NovelmiRNA-1179	ENSSSCT00000030832	PCDHA3
NovelmiRNA-1179	ENSSSCT00000027671	PEX5
NovelmiRNA-1179	ENSSSCT00000024827	PFAS
NovelmiRNA-1179	ENSSSCT00000019055	PGAP3
NovelmiRNA-1179	ENSSSCT00000024857	PHRF1
NovelmiRNA-1179	ENSSSCT00000007412	PHTF1
NovelmiRNA-1179	ENSSSCT00000015326	PHYKPL
NovelmiRNA-1179	ENSSSCT00000010723	PITPNM2
NovelmiRNA-1179	ENSSSCT00000008812	PKD1
NovelmiRNA-1179	ENSSSCT00000000005	PKDREJ
NovelmiRNA-1179	ENSSSCT00000031206	PLEKHG2
NovelmiRNA-1179	ENSSSCT00000003080	PLEKHG4
NovelmiRNA-1179	ENSSSCT00000013972	PLXNB3
NovelmiRNA-1179	ENSSSCT00000028506	POLR1C
NovelmiRNA-1179	ENSSSCT00000000007	PPARA
NovelmiRNA-1179	ENSSSCT00000033649	PPP1R11
NovelmiRNA-1179	ENSSSCT00000001351	PPP1R11
NovelmiRNA-1179	ENSSSCT00000008042	PPP1R16B
NovelmiRNA-1179	ENSSSCT00000011568	PPRC1
NovelmiRNA-1179	ENSSSCT00000023991	PPRC1
NovelmiRNA-1179	ENSSSCT00000013218	PRDM15
NovelmiRNA-1179	ENSSSCT00000006285	PRRC2B
NovelmiRNA-1179	ENSSSCT00000006235	PTPA
NovelmiRNA-1179	ENSSSCT00000008396	PVRIG
NovelmiRNA-1179	ENSSSCT00000019316	RAB11FIP4
NovelmiRNA-1179	ENSSSCT00000014117	RAD9A
NovelmiRNA-1179	ENSSSCT00000010488	RASA3
NovelmiRNA-1179	ENSSSCT00000023149	RELB
NovelmiRNA-1179	ENSSSCT00000007622	RHPN1
NovelmiRNA-1179	ENSSSCT00000010962	RNF215
NovelmiRNA-1179	ENSSSCT00000010501	S1PR3
NovelmiRNA-1179	ENSSSCT00000019075	SCRN2
NovelmiRNA-1179	ENSSSCT00000012478	SEMA3B
NovelmiRNA-1179	ENSSSCT00000007271	SEMA6C
NovelmiRNA-1179	ENSSSCT00000025723	SEMA6C
NovelmiRNA-1179	ENSSSCT00000010749	SETD1B
NovelmiRNA-1179	ENSSSCT00000010988	SFI1
NovelmiRNA-1179	ENSSSCT00000034091	SHROOM2
NovelmiRNA-1179	ENSSSCT00000013239	SHROOM2
NovelmiRNA-1179	ENSSSCT00000005448	SLC24A1
NovelmiRNA-1179	ENSSSCT00000003853	SLC25A34
NovelmiRNA-1179	ENSSSCT00000001899	SLC29A1
NovelmiRNA-1179	ENSSSCT00000031187	SLC35C2
NovelmiRNA-1179	ENSSSCT00000033351	SLC39A14
NovelmiRNA-1179	ENSSSCT00000004294	SLC5A9
NovelmiRNA-1179	ENSSSCT00000010974	SMTN
NovelmiRNA-1179	ENSSSCT00000022304	SNRNP70
NovelmiRNA-1179	ENSSSCT00000009321	SPAST
NovelmiRNA-1179	ENSSSCT00000011014	SPECC1L
NovelmiRNA-1179	ENSSSCT00000002673	SPTLC2
NovelmiRNA-1179	ENSSSCT00000023268	SREBF2
NovelmiRNA-1179	ENSSSCT00000015918	ST5
NovelmiRNA-1179	ENSSSCT00000008390	STAG3
NovelmiRNA-1179	ENSSSCT00000018493	STC2
NovelmiRNA-1179	ENSSSCT00000006426	STPG3
NovelmiRNA-1179	ENSSSCT00000008457	STX1A
NovelmiRNA-1179	ENSSSCT00000000100	SUN2
NovelmiRNA-1179	ENSSSCT00000007939	SUN5
NovelmiRNA-1179	ENSSSCT00000008805	SYNGR3
NovelmiRNA-1179	ENSSSCT00000013167	SYNJ1
NovelmiRNA-1179	ENSSSCT00000027683	SYVN1
NovelmiRNA-1179	ENSSSCT00000033240	TBKBP1
NovelmiRNA-1179	ENSSSCT00000019069	TBKBP1
NovelmiRNA-1179	ENSSSCT00000004343	TCTEX1D4
NovelmiRNA-1179	ENSSSCT00000010274	THSD1
NovelmiRNA-1179	ENSSSCT00000017928	TMEM139
NovelmiRNA-1179	ENSSSCT00000002729	TMEM251
NovelmiRNA-1179	ENSSSCT00000027891	TMEM61
NovelmiRNA-1179	ENSSSCT00000003347	TMEM91
NovelmiRNA-1179	ENSSSCT00000024389	TNK1
NovelmiRNA-1179	ENSSSCT00000032273	TNKS1BP1
NovelmiRNA-1179	ENSSSCT00000011919	TP53BP2
NovelmiRNA-1179	ENSSSCT00000028548	TRAPPC12
NovelmiRNA-1179	ENSSSCT00000001796	TREML-2
NovelmiRNA-1179	ENSSSCT00000024614	TREML-2
NovelmiRNA-1179	ENSSSCT00000005914	TRIM14
NovelmiRNA-1179	ENSSSCT00000016492	TRIM29
NovelmiRNA-1179	ENSSSCT00000004016	TRIM62
NovelmiRNA-1179	ENSSSCT00000010924	TTC28
NovelmiRNA-1179	ENSSSCT00000026589	TTC28
NovelmiRNA-1179	ENSSSCT00000006428	TUBB4B
NovelmiRNA-1179	ENSSSCT00000014909	TYK2
NovelmiRNA-1179	ENSSSCT00000029758	UBIAD1
NovelmiRNA-1179	ENSSSCT00000006287	UCK1
NovelmiRNA-1179	ENSSSCT00000012433	UQCRC1
NovelmiRNA-1179	ENSSSCT00000000838	USP18
NovelmiRNA-1179	ENSSSCT00000018689	USP36
NovelmiRNA-1179	ENSSSCT00000034465	VARS2
NovelmiRNA-1179	ENSSSCT00000001506	VARS2
NovelmiRNA-1179	ENSSSCT00000024464	VPS37B
NovelmiRNA-1179	ENSSSCT00000027265	VWA5B2
NovelmiRNA-1179	ENSSSCT00000002794	WARS
NovelmiRNA-1179	ENSSSCT00000012699	XPC
NovelmiRNA-1179	ENSSSCT00000008079	YWHAB
NovelmiRNA-1179	ENSSSCT00000026695	ZBTB17
NovelmiRNA-1179	ENSSSCT00000003754	ZBTB48
NovelmiRNA-1179	ENSSSCT00000028851	ZBTB7A
NovelmiRNA-1179	ENSSSCT00000013037	ZDHHC23
NovelmiRNA-1179	ENSSSCT00000011355	ZNF488
NovelmiRNA-1277	ENSSSCT00000016434	APOA4
NovelmiRNA-1277	ENSSSCT00000009189	BCL11A
NovelmiRNA-1277	ENSSSCT00000023281	CACNG7
NovelmiRNA-1277	ENSSSCT00000028680	CLEC4F
NovelmiRNA-1277	ENSSSCT00000018023	COPG2
NovelmiRNA-1277	ENSSSCT00000032489	CYBRD1
NovelmiRNA-1277	ENSSSCT00000035110	DPP8
NovelmiRNA-1277	ENSSSCT00000035603	DPP8
NovelmiRNA-1277	ENSSSCT00000034112	DPP8
NovelmiRNA-1277	ENSSSCT00000033892	DPP8
NovelmiRNA-1277	ENSSSCT00000033442	ERBB2
NovelmiRNA-1277	ENSSSCT00000004487	EZR
NovelmiRNA-1277	ENSSSCT00000014254	FERMT3
NovelmiRNA-1277	ENSSSCT00000012912	FETUB
NovelmiRNA-1277	ENSSSCT00000007335	GJA5
NovelmiRNA-1277	ENSSSCT00000004666	HINT3
NovelmiRNA-1277	ENSSSCT00000014578	HTATIP2
NovelmiRNA-1277	ENSSSCT00000034652	IER3
NovelmiRNA-1277	ENSSSCT00000031071	IER3
NovelmiRNA-1277	ENSSSCT00000026283	ILDR1
NovelmiRNA-1277	ENSSSCT00000018842	ITGB3
NovelmiRNA-1277	ENSSSCT00000011567	LDB1
NovelmiRNA-1277	ENSSSCT00000003552	MED25
NovelmiRNA-1277	ENSSSCT00000014704	OAZ1
NovelmiRNA-1277	ENSSSCT00000000038	PACSIN2
NovelmiRNA-1277	ENSSSCT00000005980	RAD23B
NovelmiRNA-1277	ENSSSCT00000030143	RARRES2
NovelmiRNA-1277	ENSSSCT00000010962	RNF215
NovelmiRNA-1277	ENSSSCT00000029011	ROM1
NovelmiRNA-1277	ENSSSCT00000023504	RRP7A
NovelmiRNA-1277	ENSSSCT00000033465	SDC1
NovelmiRNA-1277	ENSSSCT00000036017	SDC1
NovelmiRNA-1277	ENSSSCT00000009412	SDC1
NovelmiRNA-1277	ENSSSCT00000024348	SPN
NovelmiRNA-1277	ENSSSCT00000031001	TGM2
NovelmiRNA-1277	ENSSSCT00000030457	UBE2K
NovelmiRNA-1277	ENSSSCT00000009499	WHSC1
NovelmiRNA-1277	ENSSSCT00000023796	ZBTB3
NovelmiRNA-131	ENSSSCT00000025162	A4GNT
NovelmiRNA-131	ENSSSCT00000006968	ADAMTS4
NovelmiRNA-131	ENSSSCT00000004025	AGO4
NovelmiRNA-131	ENSSSCT00000016950	ARPC5
NovelmiRNA-131	ENSSSCT00000008194	BCAS1
NovelmiRNA-131	ENSSSCT00000027595	BSDC1
NovelmiRNA-131	ENSSSCT00000013933	CD99L2
NovelmiRNA-131	ENSSSCT00000004070	CEP192
NovelmiRNA-131	ENSSSCT00000003361	CIC
NovelmiRNA-131	ENSSSCT00000017126	CNTNAP5
NovelmiRNA-131	ENSSSCT00000026465	CSF3R
NovelmiRNA-131	ENSSSCT00000017148	CSMD1
NovelmiRNA-131	ENSSSCT00000003045	DHX38
NovelmiRNA-131	ENSSSCT00000005206	EPB42
NovelmiRNA-131	ENSSSCT00000007471	EPS8L3
NovelmiRNA-131	ENSSSCT00000006505	EXOSC4
NovelmiRNA-131	ENSSSCT00000028864	FCHSD1
NovelmiRNA-131	ENSSSCT00000015727	FCHSD1
NovelmiRNA-131	ENSSSCT00000004448	FGFR1OP
NovelmiRNA-131	ENSSSCT00000018643	FOXK2
NovelmiRNA-131	ENSSSCT00000030361	FOXL2
NovelmiRNA-131	ENSSSCT00000010261	FREM2
NovelmiRNA-131	ENSSSCT00000001660	GCLC
NovelmiRNA-131	ENSSSCT00000016205	GDPD5
NovelmiRNA-131	ENSSSCT00000027688	GZMM
NovelmiRNA-131	ENSSSCT00000005038	HERC1
NovelmiRNA-131	ENSSSCT00000012987	HSPBAP1
NovelmiRNA-131	ENSSSCT00000005931	INVS
NovelmiRNA-131	ENSSSCT00000025283	KCNK6
NovelmiRNA-131	ENSSSCT00000001166	KIF13A
NovelmiRNA-131	ENSSSCT00000023668	KIF13A
NovelmiRNA-131	ENSSSCT00000004133	KLHL14
NovelmiRNA-131	ENSSSCT00000018984	KRT35
NovelmiRNA-131	ENSSSCT00000035109	LAT
NovelmiRNA-131	ENSSSCT00000008559	LAT
NovelmiRNA-131	ENSSSCT00000031910	LBX1
NovelmiRNA-131	ENSSSCT00000033934	LENG8
NovelmiRNA-131	ENSSSCT00000035612	LENG8
NovelmiRNA-131	ENSSSCT00000023041	MAN2B2
NovelmiRNA-131	ENSSSCT00000036346	NAA10
NovelmiRNA-131	ENSSSCT00000014099	NDUFV1
NovelmiRNA-131	ENSSSCT00000026225	NKX3-1
NovelmiRNA-131	ENSSSCT00000001956	PAQR8
NovelmiRNA-131	ENSSSCT00000029838	PLXNA2
NovelmiRNA-131	ENSSSCT00000014665	PTBP1
NovelmiRNA-131	ENSSSCT00000028603	PTF1A
NovelmiRNA-131	ENSSSCT00000008554	RABEP2
NovelmiRNA-131	ENSSSCT00000016810	RINT1
NovelmiRNA-131	ENSSSCT00000030255	S1PR5
NovelmiRNA-131	ENSSSCT00000015925	SCUBE2
NovelmiRNA-131	ENSSSCT00000002595	SIPA1L1
NovelmiRNA-131	ENSSSCT00000018676	SLC26A11
NovelmiRNA-131	ENSSSCT00000022856	SMCR8
NovelmiRNA-131	ENSSSCT00000016948	SMG7
NovelmiRNA-131	ENSSSCT00000026288	SMG7
NovelmiRNA-131	ENSSSCT00000006225	SPOUT1
NovelmiRNA-131	ENSSSCT00000010428	STK24
NovelmiRNA-131	ENSSSCT00000014650	SWAP70
NovelmiRNA-131	ENSSSCT00000017303	TBR1
NovelmiRNA-131	ENSSSCT00000014737	TJP3
NovelmiRNA-131	ENSSSCT00000008620	TMC7
NovelmiRNA-131	ENSSSCT00000035934	TMEM173
NovelmiRNA-131	ENSSSCT00000032273	TNKS1BP1
NovelmiRNA-131	ENSSSCT00000016895	TNR
NovelmiRNA-131	ENSSSCT00000022338	TRAF5
NovelmiRNA-131	ENSSSCT00000035413	TSPOAP1
NovelmiRNA-131	ENSSSCT00000035757	TSPOAP1
NovelmiRNA-131	ENSSSCT00000019200	TSPOAP1
NovelmiRNA-131	ENSSSCT00000018767	TTYH2
NovelmiRNA-131	ENSSSCT00000024719	USP2
NovelmiRNA-131	ENSSSCT00000024464	VPS37B
NovelmiRNA-131	ENSSSCT00000014667	WDR18
NovelmiRNA-131	ENSSSCT00000013060	ZBED2
NovelmiRNA-131	ENSSSCT00000003049	ZFHX3
NovelmiRNA-131	ENSSSCT00000001712	ZNF76
NovelmiRNA-1412	ENSSSCT00000019257	AATF
NovelmiRNA-1412	ENSSSCT00000034526	ABHD17C
NovelmiRNA-1412	ENSSSCT00000001997	ABHD17C
NovelmiRNA-1412	ENSSSCT00000027500	ABL2
NovelmiRNA-1412	ENSSSCT00000002613	ACOT4
NovelmiRNA-1412	ENSSSCT00000013158	ADAMTS1
NovelmiRNA-1412	ENSSSCT00000017233	ADGRA2
NovelmiRNA-1412	ENSSSCT00000003545	ADM5
NovelmiRNA-1412	ENSSSCT00000006350	ADNP2
NovelmiRNA-1412	ENSSSCT00000009522	ADRA2C
NovelmiRNA-1412	ENSSSCT00000000632	AEBP2
NovelmiRNA-1412	ENSSSCT00000004443	AFDN
NovelmiRNA-1412	ENSSSCT00000008404	AGFG2
NovelmiRNA-1412	ENSSSCT00000004025	AGO4
NovelmiRNA-1412	ENSSSCT00000011228	AIFM2
NovelmiRNA-1412	ENSSSCT00000030488	AIRE
NovelmiRNA-1412	ENSSSCT00000004762	AKIRIN2
NovelmiRNA-1412	ENSSSCT00000003518	ALDH16A1
NovelmiRNA-1412	ENSSSCT00000004855	AMD1
NovelmiRNA-1412	ENSSSCT00000013749	AMMECR1
NovelmiRNA-1412	ENSSSCT00000008296	AMZ1
NovelmiRNA-1412	ENSSSCT00000007877	ANGPT4
NovelmiRNA-1412	ENSSSCT00000007691	ANK1
NovelmiRNA-1412	ENSSSCT00000014120	ANKRD13D
NovelmiRNA-1412	ENSSSCT00000017202	ANKRD37
NovelmiRNA-1412	ENSSSCT00000032384	ANKRD40
NovelmiRNA-1412	ENSSSCT00000019115	ANKRD40
NovelmiRNA-1412	ENSSSCT00000003715	ANKRD65
NovelmiRNA-1412	ENSSSCT00000002806	ANKRD9
NovelmiRNA-1412	ENSSSCT00000005918	ANKS6
NovelmiRNA-1412	ENSSSCT00000027353	ANKS6
NovelmiRNA-1412	ENSSSCT00000005057	ANXA2
NovelmiRNA-1412	ENSSSCT00000003554	AP2A1
NovelmiRNA-1412	ENSSSCT00000026861	AP2A1
NovelmiRNA-1412	ENSSSCT00000022673	APC2
NovelmiRNA-1412	ENSSSCT00000016234	AQP11
NovelmiRNA-1412	ENSSSCT00000024769	AQP2
NovelmiRNA-1412	ENSSSCT00000009593	ARAP2
NovelmiRNA-1412	ENSSSCT00000006796	ARFGEF1
NovelmiRNA-1412	ENSSSCT00000027800	ARHGAP23
NovelmiRNA-1412	ENSSSCT00000019653	ARHGAP23
NovelmiRNA-1412	ENSSSCT00000031102	ARMC10
NovelmiRNA-1412	ENSSSCT00000005100	ARPP19
NovelmiRNA-1412	ENSSSCT00000018790	ARSG
NovelmiRNA-1412	ENSSSCT00000017795	ASB1
NovelmiRNA-1412	ENSSSCT00000012197	ASB13
NovelmiRNA-1412	ENSSSCT00000007930	ASXL1
NovelmiRNA-1412	ENSSSCT00000003556	ATF5
NovelmiRNA-1412	ENSSSCT00000026889	ATG2A
NovelmiRNA-1412	ENSSSCT00000028309	ATN1
NovelmiRNA-1412	ENSSSCT00000023617	ATOH7
NovelmiRNA-1412	ENSSSCT00000012937	ATP13A3
NovelmiRNA-1412	ENSSSCT00000032203	ATRNL1
NovelmiRNA-1412	ENSSSCT00000011653	ATRNL1
NovelmiRNA-1412	ENSSSCT00000001160	ATXN1
NovelmiRNA-1412	ENSSSCT00000010778	ATXN2
NovelmiRNA-1412	ENSSSCT00000013981	AVPR2
NovelmiRNA-1412	ENSSSCT00000025124	B3GNTL1
NovelmiRNA-1412	ENSSSCT00000012037	BAG1
NovelmiRNA-1412	ENSSSCT00000023942	BAHCC1
NovelmiRNA-1412	ENSSSCT00000027597	BAHCC1
NovelmiRNA-1412	ENSSSCT00000008798	BAIAP3
NovelmiRNA-1412	ENSSSCT00000001689	BAK1
NovelmiRNA-1412	ENSSSCT00000012056	BAMBI
NovelmiRNA-1412	ENSSSCT00000002190	BAZ1A
NovelmiRNA-1412	ENSSSCT00000003528	BCL2L12
NovelmiRNA-1412	ENSSSCT00000008523	BCL7C
NovelmiRNA-1412	ENSSSCT00000001670	BEND6
NovelmiRNA-1412	ENSSSCT00000008340	BHLHA15
NovelmiRNA-1412	ENSSSCT00000006818	BHLHE22
NovelmiRNA-1412	ENSSSCT00000010846	BICDL1
NovelmiRNA-1412	ENSSSCT00000010556	BIN3
NovelmiRNA-1412	ENSSSCT00000031696	BMP3
NovelmiRNA-1412	ENSSSCT00000001120	BMP6
NovelmiRNA-1412	ENSSSCT00000008212	BMP7
NovelmiRNA-1412	ENSSSCT00000033617	BMP7
NovelmiRNA-1412	ENSSSCT00000034572	BMP7
NovelmiRNA-1412	ENSSSCT00000034414	BMPR2
NovelmiRNA-1412	ENSSSCT00000017544	BMPR2
NovelmiRNA-1412	ENSSSCT00000009555	BOD1L1
NovelmiRNA-1412	ENSSSCT00000030610	BORCS6
NovelmiRNA-1412	ENSSSCT00000006321	BRD3
NovelmiRNA-1412	ENSSSCT00000024753	BRF2
NovelmiRNA-1412	ENSSSCT00000029381	BTBD17
NovelmiRNA-1412	ENSSSCT00000015985	C11orf42
NovelmiRNA-1412	ENSSSCT00000014536	C11orf91
NovelmiRNA-1412	ENSSSCT00000015001	C19orf43
NovelmiRNA-1412	ENSSSCT00000004370	C1orf210
NovelmiRNA-1412	ENSSSCT00000007275	C1orf56
NovelmiRNA-1412	ENSSSCT00000016477	C2CD2L
NovelmiRNA-1412	ENSSSCT00000017718	C2orf72
NovelmiRNA-1412	ENSSSCT00000034193	C6orf136
NovelmiRNA-1412	ENSSSCT00000001939	C6orf141
NovelmiRNA-1412	ENSSSCT00000008278	C7orf50
NovelmiRNA-1412	ENSSSCT00000006459	C8orf33
NovelmiRNA-1412	ENSSSCT00000006474	C8orf82
NovelmiRNA-1412	ENSSSCT00000030719	C9orf40
NovelmiRNA-1412	ENSSSCT00000010947	CABP7
NovelmiRNA-1412	ENSSSCT00000024112	CACNG4
NovelmiRNA-1412	ENSSSCT00000003615	CACNG8
NovelmiRNA-1412	ENSSSCT00000018085	CADPS2
NovelmiRNA-1412	ENSSSCT00000006328	CAMSAP1
NovelmiRNA-1412	ENSSSCT00000031032	CAND2
NovelmiRNA-1412	ENSSSCT00000012675	CAND2
NovelmiRNA-1412	ENSSSCT00000014210	CAPN1
NovelmiRNA-1412	ENSSSCT00000008758	CAPN15
NovelmiRNA-1412	ENSSSCT00000008759	CAPN15
NovelmiRNA-1412	ENSSSCT00000031590	CAPNS1
NovelmiRNA-1412	ENSSSCT00000014888	CARM1
NovelmiRNA-1412	ENSSSCT00000005806	CARNMT1
NovelmiRNA-1412	ENSSSCT00000013399	CASK
NovelmiRNA-1412	ENSSSCT00000019083	CBX1
NovelmiRNA-1412	ENSSSCT00000018684	CBX4
NovelmiRNA-1412	ENSSSCT00000036233	CCDC120
NovelmiRNA-1412	ENSSSCT00000035529	CCDC120
NovelmiRNA-1412	ENSSSCT00000033295	CCDC120
NovelmiRNA-1412	ENSSSCT00000013437	CCDC120
NovelmiRNA-1412	ENSSSCT00000010330	CCDC122
NovelmiRNA-1412	ENSSSCT00000010331	CCDC122
NovelmiRNA-1412	ENSSSCT00000016572	CCDC15
NovelmiRNA-1412	ENSSSCT00000012159	CCDC3
NovelmiRNA-1412	ENSSSCT00000011177	CCDC6
NovelmiRNA-1412	ENSSSCT00000009960	CCNA2
NovelmiRNA-1412	ENSSSCT00000031210	CCNYL1
NovelmiRNA-1412	ENSSSCT00000029998	CCSAP
NovelmiRNA-1412	ENSSSCT00000034734	CD151
NovelmiRNA-1412	ENSSSCT00000035875	CD151
NovelmiRNA-1412	ENSSSCT00000033215	CD151
NovelmiRNA-1412	ENSSSCT00000033332	CD151
NovelmiRNA-1412	ENSSSCT00000034668	CD151
NovelmiRNA-1412	ENSSSCT00000034139	CD151
NovelmiRNA-1412	ENSSSCT00000014035	CD151
NovelmiRNA-1412	ENSSSCT00000035822	CD300LB
NovelmiRNA-1412	ENSSSCT00000033233	CD63
NovelmiRNA-1412	ENSSSCT00000024506	CDC42EP1
NovelmiRNA-1412	ENSSSCT00000008143	CDH22
NovelmiRNA-1412	ENSSSCT00000022675	CDH4
NovelmiRNA-1412	ENSSSCT00000015354	CDHR2
NovelmiRNA-1412	ENSSSCT00000014048	CDHR5
NovelmiRNA-1412	ENSSSCT00000029641	CDIPT
NovelmiRNA-1412	ENSSSCT00000033642	CDKL5
NovelmiRNA-1412	ENSSSCT00000015623	CDKN2AIPNL
NovelmiRNA-1412	ENSSSCT00000023705	CEL
NovelmiRNA-1412	ENSSSCT00000002843	CEP170B
NovelmiRNA-1412	ENSSSCT00000034291	CH242-123K13.1
NovelmiRNA-1412	ENSSSCT00000016195	CHRDL2
NovelmiRNA-1412	ENSSSCT00000016147	CHRNA10
NovelmiRNA-1412	ENSSSCT00000008953	CHST10
NovelmiRNA-1412	ENSSSCT00000023649	CHST2
NovelmiRNA-1412	ENSSSCT00000035143	CHST7
NovelmiRNA-1412	ENSSSCT00000013412	CHST7
NovelmiRNA-1412	ENSSSCT00000001970	CIB2
NovelmiRNA-1412	ENSSSCT00000003423	CLPTM1
NovelmiRNA-1412	ENSSSCT00000014009	CMC4
NovelmiRNA-1412	ENSSSCT00000009460	CMPK2
NovelmiRNA-1412	ENSSSCT00000027489	CMPK2
NovelmiRNA-1412	ENSSSCT00000030553	CMPK2
NovelmiRNA-1412	ENSSSCT00000008982	CNNM3
NovelmiRNA-1412	ENSSSCT00000017647	CNPPD1
NovelmiRNA-1412	ENSSSCT00000003321	CNTD2
NovelmiRNA-1412	ENSSSCT00000011815	COG7
NovelmiRNA-1412	ENSSSCT00000028799	COL6A3
NovelmiRNA-1412	ENSSSCT00000018023	COPG2
NovelmiRNA-1412	ENSSSCT00000013107	CPOX
NovelmiRNA-1412	ENSSSCT00000006486	CPSF1
NovelmiRNA-1412	ENSSSCT00000008795	CRAMP1
NovelmiRNA-1412	ENSSSCT00000015195	CRLF1
NovelmiRNA-1412	ENSSSCT00000001040	CSRP2
NovelmiRNA-1412	ENSSSCT00000005987	CTNNAL1
NovelmiRNA-1412	ENSSSCT00000009664	CWH43
NovelmiRNA-1412	ENSSSCT00000018831	CYB561
NovelmiRNA-1412	ENSSSCT00000018706	CYGB
NovelmiRNA-1412	ENSSSCT00000015037	DCAF15
NovelmiRNA-1412	ENSSSCT00000025039	DCHS1
NovelmiRNA-1412	ENSSSCT00000012308	DCLK3
NovelmiRNA-1412	ENSSSCT00000017176	DCTD
NovelmiRNA-1412	ENSSSCT00000025860	DDC
NovelmiRNA-1412	ENSSSCT00000005559	DDHD1
NovelmiRNA-1412	ENSSSCT00000025969	DDHD1
NovelmiRNA-1412	ENSSSCT00000027880	DDX23
NovelmiRNA-1412	ENSSSCT00000014045	DEAF1
NovelmiRNA-1412	ENSSSCT00000017961	DENND2A
NovelmiRNA-1412	ENSSSCT00000015928	DENND5A
NovelmiRNA-1412	ENSSSCT00000027275	DERL1
NovelmiRNA-1412	ENSSSCT00000002252	DHRS4
NovelmiRNA-1412	ENSSSCT00000015724	DIAPH1
NovelmiRNA-1412	ENSSSCT00000005275	DISP2
NovelmiRNA-1412	ENSSSCT00000024195	DMRTA2
NovelmiRNA-1412	ENSSSCT00000026790	DNAJC3
NovelmiRNA-1412	ENSSSCT00000015972	DNHD1
NovelmiRNA-1412	ENSSSCT00000008125	DNTTIP1
NovelmiRNA-1412	ENSSSCT00000013186	DOPEY2
NovelmiRNA-1412	ENSSSCT00000031898	DPYSL2
NovelmiRNA-1412	ENSSSCT00000001118	DSP
NovelmiRNA-1412	ENSSSCT00000003711	DVL1
NovelmiRNA-1412	ENSSSCT00000024419	DYRK1B
NovelmiRNA-1412	ENSSSCT00000006738	E2F5
NovelmiRNA-1412	ENSSSCT00000016956	EDEM3
NovelmiRNA-1412	ENSSSCT00000019532	EFNB3
NovelmiRNA-1412	ENSSSCT00000014228	EHD1
NovelmiRNA-1412	ENSSSCT00000014526	EHF
NovelmiRNA-1412	ENSSSCT00000035629	EHMT2
NovelmiRNA-1412	ENSSSCT00000001559	EHMT2
NovelmiRNA-1412	ENSSSCT00000001560	EHMT2
NovelmiRNA-1412	ENSSSCT00000005181	EIF3J
NovelmiRNA-1412	ENSSSCT00000014872	ELAVL3
NovelmiRNA-1412	ENSSSCT00000015477	ELL2
NovelmiRNA-1412	ENSSSCT00000018441	ELOVL7
NovelmiRNA-1412	ENSSSCT00000018440	ELOVL7
NovelmiRNA-1412	ENSSSCT00000028973	EMC10
NovelmiRNA-1412	ENSSSCT00000009099	EMX1
NovelmiRNA-1412	ENSSSCT00000017879	EN2
NovelmiRNA-1412	ENSSSCT00000006224	ENDOG
NovelmiRNA-1412	ENSSSCT00000001917	ENPP5
NovelmiRNA-1412	ENSSSCT00000004085	EPB41L3
NovelmiRNA-1412	ENSSSCT00000003914	EPHA8
NovelmiRNA-1412	ENSSSCT00000008416	EPHB4
NovelmiRNA-1412	ENSSSCT00000017937	EPHB6
NovelmiRNA-1412	ENSSSCT00000004557	EPM2A
NovelmiRNA-1412	ENSSSCT00000022478	ERF
NovelmiRNA-1412	ENSSSCT00000017788	ESPNL
NovelmiRNA-1412	ENSSSCT00000014241	ESRRA
NovelmiRNA-1412	ENSSSCT00000028295	EVX2
NovelmiRNA-1412	ENSSSCT00000026070	EVX2
NovelmiRNA-1412	ENSSSCT00000003012	FA2H
NovelmiRNA-1412	ENSSSCT00000014290	FADS3
NovelmiRNA-1412	ENSSSCT00000018753	FADS6
NovelmiRNA-1412	ENSSSCT00000030850	FAM101B
NovelmiRNA-1412	ENSSSCT00000009611	FAM114A1
NovelmiRNA-1412	ENSSSCT00000005779	FAM122A
NovelmiRNA-1412	ENSSSCT00000028001	FAM124A
NovelmiRNA-1412	ENSSSCT00000017648	FAM134A
NovelmiRNA-1412	ENSSSCT00000028176	FAM163B
NovelmiRNA-1412	ENSSSCT00000002523	FAM174B
NovelmiRNA-1412	ENSSSCT00000024774	FAM208B
NovelmiRNA-1412	ENSSSCT00000012188	FAM208B
NovelmiRNA-1412	ENSSSCT00000008201	FAM210B
NovelmiRNA-1412	ENSSSCT00000004909	FAM26F
NovelmiRNA-1412	ENSSSCT00000026294	FAM26F
NovelmiRNA-1412	ENSSSCT00000011744	FAM53B
NovelmiRNA-1412	ENSSSCT00000019642	FAM83G
NovelmiRNA-1412	ENSSSCT00000018525	FBLL1
NovelmiRNA-1412	ENSSSCT00000005143	FBN1
NovelmiRNA-1412	ENSSSCT00000024499	FBXL19
NovelmiRNA-1412	ENSSSCT00000004556	FBXO30
NovelmiRNA-1412	ENSSSCT00000018754	FDXR
NovelmiRNA-1412	ENSSSCT00000007723	FERMT1
NovelmiRNA-1412	ENSSSCT00000014254	FERMT3
NovelmiRNA-1412	ENSSSCT00000023347	FEZ2
NovelmiRNA-1412	ENSSSCT00000009305	FEZ2
NovelmiRNA-1412	ENSSSCT00000011466	FFAR4
NovelmiRNA-1412	ENSSSCT00000024289	FGF23
NovelmiRNA-1412	ENSSSCT00000033696	FGFR1
NovelmiRNA-1412	ENSSSCT00000034063	FGFR1
NovelmiRNA-1412	ENSSSCT00000017223	FGFR1
NovelmiRNA-1412	ENSSSCT00000033078	FGFR1
NovelmiRNA-1412	ENSSSCT00000035381	FGFR1
NovelmiRNA-1412	ENSSSCT00000026906	FIZ1
NovelmiRNA-1412	ENSSSCT00000027305	FJX1
NovelmiRNA-1412	ENSSSCT00000016983	FLVCR1
NovelmiRNA-1412	ENSSSCT00000017277	FMNL2
NovelmiRNA-1412	ENSSSCT00000028547	FMNL2
NovelmiRNA-1412	ENSSSCT00000023011	FMNL2
NovelmiRNA-1412	ENSSSCT00000014174	FOSL1
NovelmiRNA-1412	ENSSSCT00000005776	FOXD4L1
NovelmiRNA-1412	ENSSSCT00000001082	FOXF2
NovelmiRNA-1412	ENSSSCT00000033863	FOXK2
NovelmiRNA-1412	ENSSSCT00000018643	FOXK2
NovelmiRNA-1412	ENSSSCT00000004849	FOXO3
NovelmiRNA-1412	ENSSSCT00000001800	FOXP4
NovelmiRNA-1412	ENSSSCT00000001081	FOXQ1
NovelmiRNA-1412	ENSSSCT00000024097	FSCN2
NovelmiRNA-1412	ENSSSCT00000019537	FXR2
NovelmiRNA-1412	ENSSSCT00000034943	GAB3
NovelmiRNA-1412	ENSSSCT00000033757	GABBR1
NovelmiRNA-1412	ENSSSCT00000012104	GAD2
NovelmiRNA-1412	ENSSSCT00000023979	GALC
NovelmiRNA-1412	ENSSSCT00000028713	GALE
NovelmiRNA-1412	ENSSSCT00000018714	GALR2
NovelmiRNA-1412	ENSSSCT00000023730	GAREM2
NovelmiRNA-1412	ENSSSCT00000031727	GATA4
NovelmiRNA-1412	ENSSSCT00000004101	GATA6
NovelmiRNA-1412	ENSSSCT00000023860	GATAD1
NovelmiRNA-1412	ENSSSCT00000024733	GATSL2
[truncated: 2,468 more rows]
