# Supplementary material for: Integrated analysis of lncRNA, miRNA and mRNA reveals novel insights into the fertility regulation of large white sows
Source: BMC Genomics. 2020 Sep 14;21:636. doi: 10.1186/s12864-020-07055-2 (PMC7490888; doi:10.1186/s12864-020-07055-2)
Supplement: Supplementary file 9 — Additional file 9: Table S9. GO and KEGG pathway analysis of the targets for differentially expressed miRNAs. [file 12864_2020_7055_MOESM9_ESM.xlsx]

## Sheet: Table S9-1 GO(LH vs.LL)
Table S9-1. GO analysis of the targets for differentially expressed miRNAs in LH vs. LL.
Gene Ontology term	Term_type	Cluster frequency	Genome frequency of use	Corrected P-value	Genes annotated to the term
intracellular	cellular_component	2509 out of 3496 genes, 71.8%	7065 out of 12711 genes, 55.6%	5.26e-114	ENSSSCT00000011220, ENSSSCT00000011037, ENSSSCT00000036603, ENSSSCT00000009900, ENSSSCT00000014491, ENSSSCT00000011064, ENSSSCT00000015356, ENSSSCT00000026327, ENSSSCT00000017652, ENSSSCT00000025900, ENSSSCT00000001491, ENSSSCT00000006792, ENSSSCT00000036051, ENSSSCT00000035282, ENSSSCT00000018227, ENSSSCT00000018493, ENSSSCT00000027464, ENSSSCT00000018994, ENSSSCT00000002021, ENSSSCT00000033432,…
cell	cellular_component	2927 out of 3496 genes, 83.7%	8799 out of 12711 genes, 69.2%	2.71e-111	ENSSSCT00000014238, ENSSSCT00000014161, ENSSSCT00000015579, ENSSSCT00000008229, ENSSSCT00000018197, ENSSSCT00000033398, ENSSSCT00000010821, ENSSSCT00000001911, ENSSSCT00000003570, ENSSSCT00000013834, ENSSSCT00000030076, ENSSSCT00000008947, ENSSSCT00000026721, ENSSSCT00000036509, ENSSSCT00000032686, ENSSSCT00000010953, ENSSSCT00000011442, ENSSSCT00000027018, ENSSSCT00000014843, ENSSSCT00000010870,…
cell part	cellular_component	2927 out of 3496 genes, 83.7%	8799 out of 12711 genes, 69.2%	2.71e-111	ENSSSCT00000036413, ENSSSCT00000025224, ENSSSCT00000015663, ENSSSCT00000004243, ENSSSCT00000015225, ENSSSCT00000000570, ENSSSCT00000030474, ENSSSCT00000018818, ENSSSCT00000018952, ENSSSCT00000032147, ENSSSCT00000023494, ENSSSCT00000014695, ENSSSCT00000031737, ENSSSCT00000033203, ENSSSCT00000033821, ENSSSCT00000024406, ENSSSCT00000005537, ENSSSCT00000030689, ENSSSCT00000036477, ENSSSCT00000035736,…
intracellular part	cellular_component	2363 out of 3496 genes, 67.6%	6722 out of 12711 genes, 52.9%	4.8e-92	ENSSSCT00000013182, ENSSSCT00000024949, ENSSSCT00000015396, ENSSSCT00000036123, ENSSSCT00000026198, ENSSSCT00000012022, ENSSSCT00000008742, ENSSSCT00000009082, ENSSSCT00000036381, ENSSSCT00000019312, ENSSSCT00000025010, ENSSSCT00000001648, ENSSSCT00000000300, ENSSSCT00000012127, ENSSSCT00000012041, ENSSSCT00000024781, ENSSSCT00000010149, ENSSSCT00000034773, ENSSSCT00000014758, ENSSSCT00000016339,…
organelle	cellular_component	1981 out of 3496 genes, 56.7%	5667 out of 12711 genes, 44.6%	5.3e-61	ENSSSCT00000025266, ENSSSCT00000025979, ENSSSCT00000008812, ENSSSCT00000001305, ENSSSCT00000023479, ENSSSCT00000018760, ENSSSCT00000028836, ENSSSCT00000003739, ENSSSCT00000001910, ENSSSCT00000019523, ENSSSCT00000001501, ENSSSCT00000033606, ENSSSCT00000002179, ENSSSCT00000033791, ENSSSCT00000003851, ENSSSCT00000034691, ENSSSCT00000006969, ENSSSCT00000035194, ENSSSCT00000031368, ENSSSCT00000035339,…
intracellular organelle	cellular_component	1963 out of 3496 genes, 56.1%	5617 out of 12711 genes, 44.2%	7.99e-60	ENSSSCT00000035888, ENSSSCT00000032710, ENSSSCT00000016438, ENSSSCT00000009258, ENSSSCT00000032028, ENSSSCT00000016488, ENSSSCT00000035973, ENSSSCT00000022818, ENSSSCT00000036520, ENSSSCT00000030898, ENSSSCT00000029287, ENSSSCT00000026214, ENSSSCT00000010617, ENSSSCT00000030081, ENSSSCT00000002726, ENSSSCT00000010275, ENSSSCT00000027340, ENSSSCT00000015000, ENSSSCT00000012347, ENSSSCT00000007531,…
membrane-bounded organelle	cellular_component	1757 out of 3496 genes, 50.3%	4982 out of 12711 genes, 39.2%	2.25e-52	ENSSSCT00000015187, ENSSSCT00000028841, ENSSSCT00000005862, ENSSSCT00000034589, ENSSSCT00000019650, ENSSSCT00000012296, ENSSSCT00000004691, ENSSSCT00000010890, ENSSSCT00000014895, ENSSSCT00000011095, ENSSSCT00000003693, ENSSSCT00000025950, ENSSSCT00000011528, ENSSSCT00000028590, ENSSSCT00000014683, ENSSSCT00000011876, ENSSSCT00000026870, ENSSSCT00000007143, ENSSSCT00000029776, ENSSSCT00000022931,…
intracellular membrane-bounded organelle	cellular_component	1653 out of 3496 genes, 47.3%	4707 out of 12711 genes, 37.0%	1.04e-45	ENSSSCT00000018066, ENSSSCT00000006185, ENSSSCT00000001136, ENSSSCT00000004992, ENSSSCT00000033337, ENSSSCT00000036579, ENSSSCT00000006796, ENSSSCT00000004701, ENSSSCT00000033491, ENSSSCT00000007789, ENSSSCT00000009379, ENSSSCT00000030688, ENSSSCT00000008186, ENSSSCT00000011684, ENSSSCT00000030699, ENSSSCT00000013601, ENSSSCT00000010768, ENSSSCT00000007340, ENSSSCT00000004886, ENSSSCT00000011305,…
cytoplasm	cellular_component	1724 out of 3496 genes, 49.3%	5006 out of 12711 genes, 39.4%	5.23e-42	ENSSSCT00000027632, ENSSSCT00000014169, ENSSSCT00000015734, ENSSSCT00000028605, ENSSSCT00000029933, ENSSSCT00000022494, ENSSSCT00000004235, ENSSSCT00000014652, ENSSSCT00000033399, ENSSSCT00000010980, ENSSSCT00000018282, ENSSSCT00000015664, ENSSSCT00000000121, ENSSSCT00000027987, ENSSSCT00000035525, ENSSSCT00000027248, ENSSSCT00000030055, ENSSSCT00000018759, ENSSSCT00000005154, ENSSSCT00000008604,…
nucleus	cellular_component	1025 out of 3496 genes, 29.3%	2871 out of 12711 genes, 22.6%	2.23e-25	ENSSSCT00000031910, ENSSSCT00000033083, ENSSSCT00000033389, ENSSSCT00000003922, ENSSSCT00000003187, ENSSSCT00000016465, ENSSSCT00000025066, ENSSSCT00000013217, ENSSSCT00000015115, ENSSSCT00000005250, ENSSSCT00000003352, ENSSSCT00000022704, ENSSSCT00000010539, ENSSSCT00000016579, ENSSSCT00000017867, ENSSSCT00000000173, ENSSSCT00000019057, ENSSSCT00000023135, ENSSSCT00000008781, ENSSSCT00000010872,…
cytoplasmic part	cellular_component	1186 out of 3496 genes, 33.9%	3535 out of 12711 genes, 27.8%	3.43e-18	ENSSSCT00000028973, ENSSSCT00000006883, ENSSSCT00000025260, ENSSSCT00000017657, ENSSSCT00000003778, ENSSSCT00000032183, ENSSSCT00000011754, ENSSSCT00000015049, ENSSSCT00000029429, ENSSSCT00000011883, ENSSSCT00000030848, ENSSSCT00000023906, ENSSSCT00000034373, ENSSSCT00000004885, ENSSSCT00000019553, ENSSSCT00000031070, ENSSSCT00000008815, ENSSSCT00000019386, ENSSSCT00000007438, ENSSSCT00000008989,…
organelle part	cellular_component	1040 out of 3496 genes, 29.7%	3075 out of 12711 genes, 24.2%	2.8e-16	ENSSSCT00000008073, ENSSSCT00000005777, ENSSSCT00000014213, ENSSSCT00000003062, ENSSSCT00000030732, ENSSSCT00000026888, ENSSSCT00000000717, ENSSSCT00000014327, ENSSSCT00000022242, ENSSSCT00000014160, ENSSSCT00000032938, ENSSSCT00000027115, ENSSSCT00000033115, ENSSSCT00000033397, ENSSSCT00000017896, ENSSSCT00000010548, ENSSSCT00000008248, ENSSSCT00000003311, ENSSSCT00000006198, ENSSSCT00000025461,…
intracellular organelle part	cellular_component	1012 out of 3496 genes, 28.9%	2992 out of 12711 genes, 23.5%	1.13e-15	ENSSSCT00000019597, ENSSSCT00000027142, ENSSSCT00000014747, ENSSSCT00000000917, ENSSSCT00000035211, ENSSSCT00000032771, ENSSSCT00000019519, ENSSSCT00000008330, ENSSSCT00000034462, ENSSSCT00000034003, ENSSSCT00000030128, ENSSSCT00000023043, ENSSSCT00000033218, ENSSSCT00000009834, ENSSSCT00000007802, ENSSSCT00000008765, ENSSSCT00000016204, ENSSSCT00000030473, ENSSSCT00000034324, ENSSSCT00000035281,…
endomembrane system	cellular_component	557 out of 3496 genes, 15.9%	1526 out of 12711 genes, 12.0%	1.22e-13	ENSSSCT00000014169, ENSSSCT00000027547, ENSSSCT00000023214, ENSSSCT00000015332, ENSSSCT00000007701, ENSSSCT00000034771, ENSSSCT00000036277, ENSSSCT00000027248, ENSSSCT00000027314, ENSSSCT00000018759, ENSSSCT00000005154, ENSSSCT00000010568, ENSSSCT00000008677, ENSSSCT00000015888, ENSSSCT00000022714, ENSSSCT00000032884, ENSSSCT00000034589, ENSSSCT00000026569, ENSSSCT00000012296, ENSSSCT00000019650,…
membrane	cellular_component	1569 out of 3496 genes, 44.9%	5046 out of 12711 genes, 39.7%	9.91e-11	ENSSSCT00000027155, ENSSSCT00000019500, ENSSSCT00000034310, ENSSSCT00000003932, ENSSSCT00000000835, ENSSSCT00000034868, ENSSSCT00000025719, ENSSSCT00000007138, ENSSSCT00000030461, ENSSSCT00000035798, ENSSSCT00000013661, ENSSSCT00000013528, ENSSSCT00000010353, ENSSSCT00000013398, ENSSSCT00000011479, ENSSSCT00000014966, ENSSSCT00000007815, ENSSSCT00000018159, ENSSSCT00000018632, ENSSSCT00000015699,…
cytoskeleton	cellular_component	306 out of 3496 genes, 8.8%	790 out of 12711 genes, 6.2%	7.32e-10	ENSSSCT00000010728, ENSSSCT00000033081, ENSSSCT00000007929, ENSSSCT00000008973, ENSSSCT00000008423, ENSSSCT00000009258, ENSSSCT00000012477, ENSSSCT00000033210, ENSSSCT00000022818, ENSSSCT00000034443, ENSSSCT00000006656, ENSSSCT00000024718, ENSSSCT00000025048, ENSSSCT00000024515, ENSSSCT00000009529, ENSSSCT00000023176, ENSSSCT00000010943, ENSSSCT00000018984, ENSSSCT00000024584, ENSSSCT00000010275,…
supramolecular complex	cellular_component	143 out of 3496 genes, 4.1%	320 out of 12711 genes, 2.5%	1.46e-08	ENSSSCT00000005143, ENSSSCT00000035186, ENSSSCT00000016992, ENSSSCT00000022849, ENSSSCT00000023323, ENSSSCT00000006768, ENSSSCT00000001850, ENSSSCT00000008127, ENSSSCT00000003130, ENSSSCT00000024415, ENSSSCT00000018879, ENSSSCT00000023943, ENSSSCT00000024528, ENSSSCT00000027018, ENSSSCT00000032005, ENSSSCT00000024604, ENSSSCT00000014793, ENSSSCT00000001118, ENSSSCT00000030104, ENSSSCT00000019053,…
supramolecular polymer	cellular_component	143 out of 3496 genes, 4.1%	320 out of 12711 genes, 2.5%	1.46e-08	ENSSSCT00000026705, ENSSSCT00000019520, ENSSSCT00000025145, ENSSSCT00000022242, ENSSSCT00000015905, ENSSSCT00000000099, ENSSSCT00000014609, ENSSSCT00000007115, ENSSSCT00000028370, ENSSSCT00000019008, ENSSSCT00000001991, ENSSSCT00000035771, ENSSSCT00000005777, ENSSSCT00000022266, ENSSSCT00000036386, ENSSSCT00000015725, ENSSSCT00000023961, ENSSSCT00000004029, ENSSSCT00000019480, ENSSSCT00000031009,…
supramolecular fiber	cellular_component	143 out of 3496 genes, 4.1%	320 out of 12711 genes, 2.5%	1.46e-08	ENSSSCT00000013762, ENSSSCT00000015568, ENSSSCT00000018979, ENSSSCT00000002922, ENSSSCT00000010275, ENSSSCT00000023176, ENSSSCT00000018984, ENSSSCT00000024515, ENSSSCT00000009529, ENSSSCT00000018837, ENSSSCT00000024718, ENSSSCT00000025048, ENSSSCT00000033877, ENSSSCT00000033210, ENSSSCT00000014153, ENSSSCT00000000570, ENSSSCT00000030474, ENSSSCT00000014141, ENSSSCT00000012149, ENSSSCT00000013456,…
polymeric cytoskeletal fiber	cellular_component	106 out of 3496 genes, 3.0%	220 out of 12711 genes, 1.7%	2.8e-08	ENSSSCT00000007115, ENSSSCT00000000099, ENSSSCT00000007929, ENSSSCT00000012149, ENSSSCT00000015905, ENSSSCT00000000570, ENSSSCT00000030474, ENSSSCT00000033210, ENSSSCT00000022242, ENSSSCT00000033877, ENSSSCT00000025145, ENSSSCT00000019520, ENSSSCT00000025048, ENSSSCT00000024718, ENSSSCT00000026705, ENSSSCT00000018837, ENSSSCT00000023961, ENSSSCT00000024515, ENSSSCT00000009529, ENSSSCT00000015725,…
extracellular region part	cellular_component	265 out of 3496 genes, 7.6%	698 out of 12711 genes, 5.5%	3.03e-07	ENSSSCT00000017020, ENSSSCT00000034251, ENSSSCT00000033701, ENSSSCT00000031327, ENSSSCT00000000265, ENSSSCT00000017645, ENSSSCT00000035687, ENSSSCT00000030282, ENSSSCT00000035989, ENSSSCT00000029031, ENSSSCT00000032179, ENSSSCT00000033241, ENSSSCT00000003175, ENSSSCT00000024915, ENSSSCT00000035365, ENSSSCT00000026784, ENSSSCT00000034995, ENSSSCT00000036187, ENSSSCT00000028327, ENSSSCT00000033468,…
organelle membrane	cellular_component	311 out of 3496 genes, 8.9%	847 out of 12711 genes, 6.7%	6.51e-07	ENSSSCT00000002262, ENSSSCT00000028386, ENSSSCT00000033944, ENSSSCT00000016155, ENSSSCT00000029155, ENSSSCT00000035719, ENSSSCT00000027671, ENSSSCT00000022860, ENSSSCT00000023668, ENSSSCT00000022887, ENSSSCT00000009670, ENSSSCT00000035128, ENSSSCT00000032869, ENSSSCT00000018077, ENSSSCT00000022941, ENSSSCT00000000287, ENSSSCT00000035960, ENSSSCT00000000236, ENSSSCT00000005327, ENSSSCT00000030426,…
cytoskeletal part	cellular_component	222 out of 3496 genes, 6.4%	570 out of 12711 genes, 4.5%	6.54e-07	ENSSSCT00000027033, ENSSSCT00000014793, ENSSSCT00000022338, ENSSSCT00000024604, ENSSSCT00000024939, ENSSSCT00000025466, ENSSSCT00000018994, ENSSSCT00000035993, ENSSSCT00000004983, ENSSSCT00000005856, ENSSSCT00000030104, ENSSSCT00000001118, ENSSSCT00000004592, ENSSSCT00000036639, ENSSSCT00000001501, ENSSSCT00000015170, ENSSSCT00000000208, ENSSSCT00000018990, ENSSSCT00000034864, ENSSSCT00000014896,…
protein complex	cellular_component	487 out of 3496 genes, 13.9%	1433 out of 12711 genes, 11.3%	4.43e-06	ENSSSCT00000008248, ENSSSCT00000006079, ENSSSCT00000009446, ENSSSCT00000025461, ENSSSCT00000025359, ENSSSCT00000018684, ENSSSCT00000033065, ENSSSCT00000035265, ENSSSCT00000005256, ENSSSCT00000024405, ENSSSCT00000001543, ENSSSCT00000017797, ENSSSCT00000016708, ENSSSCT00000034739, ENSSSCT00000035489, ENSSSCT00000011902, ENSSSCT00000001155, ENSSSCT00000026111, ENSSSCT00000023071, ENSSSCT00000019480,…
bounding membrane of organelle	cellular_component	199 out of 3496 genes, 5.7%	514 out of 12711 genes, 4.0%	8.71e-06	ENSSSCT00000016438, ENSSSCT00000032695, ENSSSCT00000029966, ENSSSCT00000022558, ENSSSCT00000027746, ENSSSCT00000016506, ENSSSCT00000018047, ENSSSCT00000028734, ENSSSCT00000010410, ENSSSCT00000006796, ENSSSCT00000005857, ENSSSCT00000036520, ENSSSCT00000019349, ENSSSCT00000000040, ENSSSCT00000024829, ENSSSCT00000034067, ENSSSCT00000015629, ENSSSCT00000024702, ENSSSCT00000023494, ENSSSCT00000002726,…
Golgi apparatus	cellular_component	231 out of 3496 genes, 6.6%	618 out of 12711 genes, 4.9%	2e-05	ENSSSCT00000002568, ENSSSCT00000013834, ENSSSCT00000005486, ENSSSCT00000006998, ENSSSCT00000026370, ENSSSCT00000008308, ENSSSCT00000036549, ENSSSCT00000012040, ENSSSCT00000014194, ENSSSCT00000035873, ENSSSCT00000028779, ENSSSCT00000023649, ENSSSCT00000035192, ENSSSCT00000013489, ENSSSCT00000027219, ENSSSCT00000036127, ENSSSCT00000016911, ENSSSCT00000001902, ENSSSCT00000018493, ENSSSCT00000014161,…
extracellular matrix	cellular_component	103 out of 3496 genes, 2.9%	235 out of 12711 genes, 1.8%	3.25e-05	ENSSSCT00000009861, ENSSSCT00000031250, ENSSSCT00000003865, ENSSSCT00000016805, ENSSSCT00000014610, ENSSSCT00000034559, ENSSSCT00000012628, ENSSSCT00000036469, ENSSSCT00000019393, ENSSSCT00000014661, ENSSSCT00000017676, ENSSSCT00000025790, ENSSSCT00000015202, ENSSSCT00000008050, ENSSSCT00000002052, ENSSSCT00000007287, ENSSSCT00000015726, ENSSSCT00000033299, ENSSSCT00000027055, ENSSSCT00000026185,…
organelle subcompartment	cellular_component	187 out of 3496 genes, 5.3%	486 out of 12711 genes, 3.8%	4.11e-05	ENSSSCT00000035487, ENSSSCT00000016227, ENSSSCT00000016241, ENSSSCT00000036496, ENSSSCT00000027481, ENSSSCT00000034708, ENSSSCT00000013881, ENSSSCT00000010863, ENSSSCT00000005327, ENSSSCT00000007688, ENSSSCT00000008989, ENSSSCT00000001571, ENSSSCT00000036203, ENSSSCT00000003894, ENSSSCT00000030545, ENSSSCT00000010778, ENSSSCT00000015677, ENSSSCT00000028973, ENSSSCT00000022982, ENSSSCT00000025247,…
extracellular space	cellular_component	205 out of 3496 genes, 5.9%	546 out of 12711 genes, 4.3%	8.44e-05	ENSSSCT00000024528, ENSSSCT00000034572, ENSSSCT00000027305, ENSSSCT00000015604, ENSSSCT00000033118, ENSSSCT00000023943, ENSSSCT00000033025, ENSSSCT00000003426, ENSSSCT00000015977, ENSSSCT00000011253, ENSSSCT00000023958, ENSSSCT00000003130, ENSSSCT00000002036, ENSSSCT00000029763, ENSSSCT00000005763, ENSSSCT00000016990, ENSSSCT00000035127, ENSSSCT00000005673, ENSSSCT00000017049, ENSSSCT00000026156,…
nuclear lumen	cellular_component	344 out of 3496 genes, 9.8%	991 out of 12711 genes, 7.8%	9.6e-05	ENSSSCT00000006290, ENSSSCT00000026076, ENSSSCT00000022488, ENSSSCT00000001744, ENSSSCT00000010599, ENSSSCT00000024584, ENSSSCT00000010943, ENSSSCT00000006879, ENSSSCT00000001317, ENSSSCT00000022890, ENSSSCT00000030898, ENSSSCT00000031618, ENSSSCT00000005857, ENSSSCT00000033034, ENSSSCT00000005483, ENSSSCT00000035888, ENSSSCT00000032028, ENSSSCT00000016506, ENSSSCT00000027746, ENSSSCT00000014646,…
microtubule	cellular_component	67 out of 3496 genes, 1.9%	139 out of 12711 genes, 1.1%	0.0001	ENSSSCT00000014752, ENSSSCT00000006882, ENSSSCT00000024939, ENSSSCT00000029432, ENSSSCT00000014793, ENSSSCT00000031136, ENSSSCT00000000837, ENSSSCT00000001098, ENSSSCT00000018934, ENSSSCT00000034442, ENSSSCT00000017656, ENSSSCT00000018484, ENSSSCT00000035282, ENSSSCT00000017657, ENSSSCT00000025398, ENSSSCT00000010618, ENSSSCT00000011064, ENSSSCT00000019329, ENSSSCT00000001501, ENSSSCT00000036639,…
plasma membrane part	cellular_component	357 out of 3496 genes, 10.2%	1038 out of 12711 genes, 8.2%	0.00016	ENSSSCT00000011329, ENSSSCT00000005288, ENSSSCT00000033926, ENSSSCT00000001526, ENSSSCT00000028234, ENSSSCT00000001112, ENSSSCT00000023766, ENSSSCT00000035109, ENSSSCT00000007170, ENSSSCT00000022673, ENSSSCT00000004786, ENSSSCT00000018541, ENSSSCT00000000226, ENSSSCT00000012090, ENSSSCT00000016497, ENSSSCT00000010943, ENSSSCT00000013441, ENSSSCT00000018815, ENSSSCT00000017067, ENSSSCT00000023675,…
endoplasmic reticulum	cellular_component	217 out of 3496 genes, 6.2%	588 out of 12711 genes, 4.6%	0.00016	ENSSSCT00000029905, ENSSSCT00000033258, ENSSSCT00000012516, ENSSSCT00000016684, ENSSSCT00000028473, ENSSSCT00000009214, ENSSSCT00000028598, ENSSSCT00000006931, ENSSSCT00000010007, ENSSSCT00000002944, ENSSSCT00000028339, ENSSSCT00000028747, ENSSSCT00000006498, ENSSSCT00000005930, ENSSSCT00000034940, ENSSSCT00000012654, ENSSSCT00000006927, ENSSSCT00000010110, ENSSSCT00000013723, ENSSSCT00000011066,…
microtubule cytoskeleton	cellular_component	168 out of 3496 genes, 4.8%	437 out of 12711 genes, 3.4%	0.0002	ENSSSCT00000019197, ENSSSCT00000016708, ENSSSCT00000003467, ENSSSCT00000004235, ENSSSCT00000029933, ENSSSCT00000022446, ENSSSCT00000010980, ENSSSCT00000010472, ENSSSCT00000011096, ENSSSCT00000029713, ENSSSCT00000013534, ENSSSCT00000025493, ENSSSCT00000008434, ENSSSCT00000008202, ENSSSCT00000001768, ENSSSCT00000016997, ENSSSCT00000018759, ENSSSCT00000004029, ENSSSCT00000011902, ENSSSCT00000019480,…
nuclear part	cellular_component	421 out of 3496 genes, 12.0%	1253 out of 12711 genes, 9.9%	0.00024	ENSSSCT00000022932, ENSSSCT00000011388, ENSSSCT00000028774, ENSSSCT00000024082, ENSSSCT00000017047, ENSSSCT00000035675, ENSSSCT00000036529, ENSSSCT00000025484, ENSSSCT00000019068, ENSSSCT00000006762, ENSSSCT00000000443, ENSSSCT00000032988, ENSSSCT00000002133, ENSSSCT00000027461, ENSSSCT00000001780, ENSSSCT00000009425, ENSSSCT00000036250, ENSSSCT00000014742, ENSSSCT00000000069, ENSSSCT00000027701,…
cell junction	cellular_component	158 out of 3496 genes, 4.5%	408 out of 12711 genes, 3.2%	0.00027	ENSSSCT00000016497, ENSSSCT00000012333, ENSSSCT00000033258, ENSSSCT00000018541, ENSSSCT00000034146, ENSSSCT00000036494, ENSSSCT00000005341, ENSSSCT00000007170, ENSSSCT00000013944, ENSSSCT00000004786, ENSSSCT00000001109, ENSSSCT00000023766, ENSSSCT00000028234, ENSSSCT00000001112, ENSSSCT00000034801, ENSSSCT00000005543, ENSSSCT00000026468, ENSSSCT00000011055, ENSSSCT00000007211, ENSSSCT00000002271,…
non-membrane-bounded organelle	cellular_component	583 out of 3496 genes, 16.7%	1805 out of 12711 genes, 14.2%	0.00048	ENSSSCT00000008435, ENSSSCT00000033491, ENSSSCT00000000040, ENSSSCT00000008186, ENSSSCT00000016802, ENSSSCT00000014153, ENSSSCT00000001136, ENSSSCT00000003731, ENSSSCT00000013456, ENSSSCT00000002694, ENSSSCT00000011822, ENSSSCT00000006796, ENSSSCT00000006548, ENSSSCT00000018179, ENSSSCT00000028925, ENSSSCT00000028278, ENSSSCT00000027954, ENSSSCT00000005217, ENSSSCT00000014457, ENSSSCT00000030835,…
intracellular non-membrane-bounded organelle	cellular_component	583 out of 3496 genes, 16.7%	1805 out of 12711 genes, 14.2%	0.00048	ENSSSCT00000028925, ENSSSCT00000006548, ENSSSCT00000018179, ENSSSCT00000024818, ENSSSCT00000030835, ENSSSCT00000014457, ENSSSCT00000005217, ENSSSCT00000028278, ENSSSCT00000027954, ENSSSCT00000016802, ENSSSCT00000000040, ENSSSCT00000008186, ENSSSCT00000033491, ENSSSCT00000008435, ENSSSCT00000006796, ENSSSCT00000002694, ENSSSCT00000011822, ENSSSCT00000003731, ENSSSCT00000001136, ENSSSCT00000013456,…
intracellular organelle lumen	cellular_component	395 out of 3496 genes, 11.3%	1181 out of 12711 genes, 9.3%	0.001	ENSSSCT00000014546, ENSSSCT00000013838, ENSSSCT00000012828, ENSSSCT00000000438, ENSSSCT00000011152, ENSSSCT00000016882, ENSSSCT00000015328, ENSSSCT00000008509, ENSSSCT00000031706, ENSSSCT00000019348, ENSSSCT00000018679, ENSSSCT00000032274, ENSSSCT00000017974, ENSSSCT00000009022, ENSSSCT00000018622, ENSSSCT00000012638, ENSSSCT00000031984, ENSSSCT00000017571, ENSSSCT00000014278, ENSSSCT00000023676,…
membrane-enclosed lumen	cellular_component	395 out of 3496 genes, 11.3%	1182 out of 12711 genes, 9.3%	0.0011	ENSSSCT00000031957, ENSSSCT00000017282, ENSSSCT00000025252, ENSSSCT00000015115, ENSSSCT00000015169, ENSSSCT00000035771, ENSSSCT00000003922, ENSSSCT00000033024, ENSSSCT00000010772, ENSSSCT00000019057, ENSSSCT00000011446, ENSSSCT00000011620, ENSSSCT00000017896, ENSSSCT00000010548, ENSSSCT00000034971, ENSSSCT00000022242, ENSSSCT00000010539, ENSSSCT00000030732, ENSSSCT00000023586, ENSSSCT00000001691,…
organelle lumen	cellular_component	395 out of 3496 genes, 11.3%	1182 out of 12711 genes, 9.3%	0.0011	ENSSSCT00000035786, ENSSSCT00000003776, ENSSSCT00000018603, ENSSSCT00000030769, ENSSSCT00000011680, ENSSSCT00000027556, ENSSSCT00000025029, ENSSSCT00000017270, ENSSSCT00000031745, ENSSSCT00000012500, ENSSSCT00000036293, ENSSSCT00000002627, ENSSSCT00000033947, ENSSSCT00000029853, ENSSSCT00000017965, ENSSSCT00000003923, ENSSSCT00000012267, ENSSSCT00000032871, ENSSSCT00000032838, ENSSSCT00000029370,…
whole membrane	cellular_component	180 out of 3496 genes, 5.1%	486 out of 12711 genes, 3.8%	0.0014	ENSSSCT00000013398, ENSSSCT00000018077, ENSSSCT00000018113, ENSSSCT00000032869, ENSSSCT00000030128, ENSSSCT00000009670, ENSSSCT00000026198, ENSSSCT00000035960, ENSSSCT00000027671, ENSSSCT00000035211, ENSSSCT00000022887, ENSSSCT00000027142, ENSSSCT00000023668, ENSSSCT00000022860, ENSSSCT00000018039, ENSSSCT00000022829, ENSSSCT00000030392, ENSSSCT00000000835, ENSSSCT00000029155, ENSSSCT00000029079,…
neurofilament	cellular_component	10 out of 3496 genes, 0.3%	10 out of 12711 genes, 0.1%	0.00178	ENSSSCT00000012149, ENSSSCT00000035993, ENSSSCT00000034324, ENSSSCT00000003942, ENSSSCT00000034108, ENSSSCT00000033657, ENSSSCT00000010578, ENSSSCT00000000208, ENSSSCT00000035186, ENSSSCT00000033235
extracellular region	cellular_component	377 out of 3496 genes, 10.8%	1130 out of 12711 genes, 8.9%	0.00236	ENSSSCT00000029966, ENSSSCT00000006185, ENSSSCT00000016864, ENSSSCT00000033170, ENSSSCT00000036413, ENSSSCT00000006200, ENSSSCT00000034640, ENSSSCT00000033821, ENSSSCT00000005671, ENSSSCT00000032147, ENSSSCT00000011739, ENSSSCT00000033800, ENSSSCT00000016433, ENSSSCT00000013862, ENSSSCT00000001355, ENSSSCT00000008389, ENSSSCT00000008432, ENSSSCT00000008255, ENSSSCT00000008101, ENSSSCT00000028144,…
intermediate filament	cellular_component	33 out of 3496 genes, 0.9%	60 out of 12711 genes, 0.5%	0.00459	ENSSSCT00000005103, ENSSSCT00000034108, ENSSSCT00000011589, ENSSSCT00000003942, ENSSSCT00000010578, ENSSSCT00000033235, ENSSSCT00000035186, ENSSSCT00000025447, ENSSSCT00000034324, ENSSSCT00000033657, ENSSSCT00000024415, ENSSSCT00000018879, ENSSSCT00000027018, ENSSSCT00000000269, ENSSSCT00000015568, ENSSSCT00000018979, ENSSSCT00000019008, ENSSSCT00000030104, ENSSSCT00000018984, ENSSSCT00000001118,…
endoplasmic reticulum part	cellular_component	125 out of 3496 genes, 3.6%	324 out of 12711 genes, 2.5%	0.00559	ENSSSCT00000033454, ENSSSCT00000008511, ENSSSCT00000012296, ENSSSCT00000006507, ENSSSCT00000018850, ENSSSCT00000026569, ENSSSCT00000019650, ENSSSCT00000027168, ENSSSCT00000012649, ENSSSCT00000013936, ENSSSCT00000028144, ENSSSCT00000006492, ENSSSCT00000015169, ENSSSCT00000035650, ENSSSCT00000010600, ENSSSCT00000009379, ENSSSCT00000023268, ENSSSCT00000015629, ENSSSCT00000030578, ENSSSCT00000000040,…
endoplasmic reticulum membrane	cellular_component	114 out of 3496 genes, 3.3%	291 out of 12711 genes, 2.3%	0.00616	ENSSSCT00000001585, ENSSSCT00000026565, ENSSSCT00000010112, ENSSSCT00000006233, ENSSSCT00000028855, ENSSSCT00000006768, ENSSSCT00000005536, ENSSSCT00000011509, ENSSSCT00000005243, ENSSSCT00000000728, ENSSSCT00000012453, ENSSSCT00000002623, ENSSSCT00000032759, ENSSSCT00000003720, ENSSSCT00000034038, ENSSSCT00000014747, ENSSSCT00000014886, ENSSSCT00000019055, ENSSSCT00000019519, ENSSSCT00000010714,…
endoplasmic reticulum subcompartment	cellular_component	114 out of 3496 genes, 3.3%	291 out of 12711 genes, 2.3%	0.00616	ENSSSCT00000027481, ENSSSCT00000034708, ENSSSCT00000013881, ENSSSCT00000013834, ENSSSCT00000007688, ENSSSCT00000001571, ENSSSCT00000008989, ENSSSCT00000026370, ENSSSCT00000025149, ENSSSCT00000006229, ENSSSCT00000035873, ENSSSCT00000027219, ENSSSCT00000016241, ENSSSCT00000013211, ENSSSCT00000012078, ENSSSCT00000036496, ENSSSCT00000002626, ENSSSCT00000036127, ENSSSCT00000007341, ENSSSCT00000036051,…
MHC class I protein complex	cellular_component	20 out of 3496 genes, 0.6%	30 out of 12711 genes, 0.2%	0.00635	ENSSSCT00000035228, ENSSSCT00000001525, ENSSSCT00000001329, ENSSSCT00000001520, ENSSSCT00000007067, ENSSSCT00000001336, ENSSSCT00000001457, ENSSSCT00000033472, ENSSSCT00000003540, ENSSSCT00000003542, ENSSSCT00000001338, ENSSSCT00000001518, ENSSSCT00000001526, ENSSSCT00000001684, ENSSSCT00000003541, ENSSSCT00000033996, ENSSSCT00000035823, ENSSSCT00000034604, ENSSSCT00000026905, ENSSSCT00000001527
cytoplasmic vesicle	cellular_component	222 out of 3496 genes, 6.4%	633 out of 12711 genes, 5.0%	0.00833	ENSSSCT00000035960, ENSSSCT00000022941, ENSSSCT00000004548, ENSSSCT00000018077, ENSSSCT00000016776, ENSSSCT00000010833, ENSSSCT00000003711, ENSSSCT00000018113, ENSSSCT00000033218, ENSSSCT00000032869, ENSSSCT00000002606, ENSSSCT00000019293, ENSSSCT00000023668, ENSSSCT00000012390, ENSSSCT00000022887, ENSSSCT00000022860, ENSSSCT00000014828, ENSSSCT00000001983, ENSSSCT00000028029, ENSSSCT00000029155,…
intracellular vesicle	cellular_component	222 out of 3496 genes, 6.4%	633 out of 12711 genes, 5.0%	0.00833	ENSSSCT00000002281, ENSSSCT00000024360, ENSSSCT00000033636, ENSSSCT00000010915, ENSSSCT00000027547, ENSSSCT00000032778, ENSSSCT00000033065, ENSSSCT00000026716, ENSSSCT00000035265, ENSSSCT00000004200, ENSSSCT00000005256, ENSSSCT00000036277, ENSSSCT00000003311, ENSSSCT00000005076, ENSSSCT00000007701, ENSSSCT00000016508, ENSSSCT00000023228, ENSSSCT00000005154, ENSSSCT00000027314, ENSSSCT00000025988,…
nuclear outer membrane-endoplasmic reticulum membrane network	cellular_component	116 out of 3496 genes, 3.3%	299 out of 12711 genes, 2.4%	0.00873	ENSSSCT00000033454, ENSSSCT00000008511, ENSSSCT00000019650, ENSSSCT00000006507, ENSSSCT00000018850, ENSSSCT00000026569, ENSSSCT00000012296, ENSSSCT00000006492, ENSSSCT00000028144, ENSSSCT00000013936, ENSSSCT00000012649, ENSSSCT00000027168, ENSSSCT00000010600, ENSSSCT00000035650, ENSSSCT00000014614, ENSSSCT00000031737, ENSSSCT00000000040, ENSSSCT00000015629, ENSSSCT00000030578, ENSSSCT00000023268,…
vesicle	cellular_component	226 out of 3496 genes, 6.5%	651 out of 12711 genes, 5.1%	0.01509	ENSSSCT00000011515, ENSSSCT00000027115, ENSSSCT00000033397, ENSSSCT00000015628, ENSSSCT00000032938, ENSSSCT00000009981, ENSSSCT00000005250, ENSSSCT00000019520, ENSSSCT00000009506, ENSSSCT00000023961, ENSSSCT00000032884, ENSSSCT00000034589, ENSSSCT00000031967, ENSSSCT00000001609, ENSSSCT00000018819, ENSSSCT00000013986, ENSSSCT00000009627, ENSSSCT00000000775, ENSSSCT00000027389, ENSSSCT00000031957,…
plasma membrane bounded cell projection	cellular_component	188 out of 3496 genes, 5.4%	529 out of 12711 genes, 4.2%	0.01624	ENSSSCT00000018759, ENSSSCT00000023714, ENSSSCT00000015728, ENSSSCT00000027724, ENSSSCT00000012598, ENSSSCT00000025352, ENSSSCT00000031710, ENSSSCT00000034013, ENSSSCT00000005769, ENSSSCT00000013979, ENSSSCT00000003880, ENSSSCT00000033460, ENSSSCT00000019197, ENSSSCT00000001686, ENSSSCT00000035265, ENSSSCT00000033748, ENSSSCT00000029713, ENSSSCT00000027987, ENSSSCT00000018282, ENSSSCT00000033115,…
nucleoplasm	cellular_component	187 out of 3496 genes, 5.3%	526 out of 12711 genes, 4.1%	0.01667	ENSSSCT00000033842, ENSSSCT00000018636, ENSSSCT00000026169, ENSSSCT00000002141, ENSSSCT00000026408, ENSSSCT00000001155, ENSSSCT00000034739, ENSSSCT00000004989, ENSSSCT00000007199, ENSSSCT00000014169, ENSSSCT00000018684, ENSSSCT00000003142, ENSSSCT00000014189, ENSSSCT00000026483, ENSSSCT00000008248, ENSSSCT00000022514, ENSSSCT00000016328, ENSSSCT00000023709, ENSSSCT00000029667, ENSSSCT00000006486,…
cell projection	cellular_component	193 out of 3496 genes, 5.5%	546 out of 12711 genes, 4.3%	0.01832	ENSSSCT00000034946, ENSSSCT00000035417, ENSSSCT00000010870, ENSSSCT00000005093, ENSSSCT00000026775, ENSSSCT00000029793, ENSSSCT00000030568, ENSSSCT00000003617, ENSSSCT00000010681, ENSSSCT00000036218, ENSSSCT00000007666, ENSSSCT00000013040, ENSSSCT00000026802, ENSSSCT00000018879, ENSSSCT00000001826, ENSSSCT00000007304, ENSSSCT00000035739, ENSSSCT00000012336, ENSSSCT00000003971, ENSSSCT00000008040,…
nucleoplasm part	cellular_component	138 out of 3496 genes, 3.9%	373 out of 12711 genes, 2.9%	0.02311	ENSSSCT00000017270, ENSSSCT00000017974, ENSSSCT00000018679, ENSSSCT00000012638, ENSSSCT00000030769, ENSSSCT00000003776, ENSSSCT00000008509, ENSSSCT00000031706, ENSSSCT00000015328, ENSSSCT00000016882, ENSSSCT00000035786, ENSSSCT00000010646, ENSSSCT00000025408, ENSSSCT00000031695, ENSSSCT00000032838, ENSSSCT00000012267, ENSSSCT00000001188, ENSSSCT00000029370, ENSSSCT00000033781, ENSSSCT00000014278,…
synapse	cellular_component	106 out of 3496 genes, 3.0%	275 out of 12711 genes, 2.2%	0.02798	ENSSSCT00000029953, ENSSSCT00000032022, ENSSSCT00000033994, ENSSSCT00000010863, ENSSSCT00000030104, ENSSSCT00000033757, ENSSSCT00000034202, ENSSSCT00000036560, ENSSSCT00000003520, ENSSSCT00000027033, ENSSSCT00000024259, ENSSSCT00000015049, ENSSSCT00000014098, ENSSSCT00000034752, ENSSSCT00000029451, ENSSSCT00000036460, ENSSSCT00000013532, ENSSSCT00000017676, ENSSSCT00000013536, ENSSSCT00000023994,…
integral component of organelle membrane	cellular_component	29 out of 3496 genes, 0.8%	54 out of 12711 genes, 0.4%	0.03021	ENSSSCT00000010302, ENSSSCT00000008424, ENSSSCT00000028779, ENSSSCT00000011151, ENSSSCT00000013971, ENSSSCT00000018697, ENSSSCT00000000835, ENSSSCT00000003427, ENSSSCT00000008765, ENSSSCT00000027632, ENSSSCT00000000833, ENSSSCT00000006526, ENSSSCT00000008308, ENSSSCT00000032291, ENSSSCT00000019279, ENSSSCT00000014491, ENSSSCT00000010568, ENSSSCT00000003879, ENSSSCT00000030545, ENSSSCT00000024829,…
perinuclear region of cytoplasm	cellular_component	100 out of 3496 genes, 2.9%	258 out of 12711 genes, 2.0%	0.03549	ENSSSCT00000036203, ENSSSCT00000032275, ENSSSCT00000010778, ENSSSCT00000019570, ENSSSCT00000015677, ENSSSCT00000015170, ENSSSCT00000025210, ENSSSCT00000033810, ENSSSCT00000007769, ENSSSCT00000014925, ENSSSCT00000013211, ENSSSCT00000005923, ENSSSCT00000030848, ENSSSCT00000018536, ENSSSCT00000010863, ENSSSCT00000010395, ENSSSCT00000023317, ENSSSCT00000010831, ENSSSCT00000014458, ENSSSCT00000018113,…
Golgi subcompartment	cellular_component	89 out of 3496 genes, 2.5%	225 out of 12711 genes, 1.8%	0.03814	ENSSSCT00000003483, ENSSSCT00000016673, ENSSSCT00000006931, ENSSSCT00000028598, ENSSSCT00000034146, ENSSSCT00000010568, ENSSSCT00000008677, ENSSSCT00000015888, ENSSSCT00000018736, ENSSSCT00000008164, ENSSSCT00000005076, ENSSSCT00000018697, ENSSSCT00000005535, ENSSSCT00000011066, ENSSSCT00000008095, ENSSSCT00000017613, ENSSSCT00000031145, ENSSSCT00000035265, ENSSSCT00000032778, ENSSSCT00000015629,…
cellular process	biological_process	2325 out of 3276 genes, 71.0%	6632 out of 12711 genes, 52.2%	6.07e-138	ENSSSCT00000017806, ENSSSCT00000017896, ENSSSCT00000017821, ENSSSCT00000034373, ENSSSCT00000034632, ENSSSCT00000024745, ENSSSCT00000030055, ENSSSCT00000016414, ENSSSCT00000011713, ENSSSCT00000035973, ENSSSCT00000010125, ENSSSCT00000024617, ENSSSCT00000034540, ENSSSCT00000030081, ENSSSCT00000025272, ENSSSCT00000025598, ENSSSCT00000019014, ENSSSCT00000023668, ENSSSCT00000002818, ENSSSCT00000007340,…
single-organism process	biological_process	2117 out of 3276 genes, 64.6%	5808 out of 12711 genes, 45.7%	1.45e-137	ENSSSCT00000029763, ENSSSCT00000030294, ENSSSCT00000019488, ENSSSCT00000026471, ENSSSCT00000009706, ENSSSCT00000001986, ENSSSCT00000017259, ENSSSCT00000034438, ENSSSCT00000030151, ENSSSCT00000033647, ENSSSCT00000014045, ENSSSCT00000012125, ENSSSCT00000008209, ENSSSCT00000031710, ENSSSCT00000010544, ENSSSCT00000034652, ENSSSCT00000016224, ENSSSCT00000035590, ENSSSCT00000012267, ENSSSCT00000035265,…
biological regulation	biological_process	1929 out of 3276 genes, 58.9%	5217 out of 12711 genes, 41.0%	3.52e-123	ENSSSCT00000010943, ENSSSCT00000036184, ENSSSCT00000035192, ENSSSCT00000031383, ENSSSCT00000025938, ENSSSCT00000033432, ENSSSCT00000015732, ENSSSCT00000000190, ENSSSCT00000027924, ENSSSCT00000012487, ENSSSCT00000015907, ENSSSCT00000018438, ENSSSCT00000012492, ENSSSCT00000033343, ENSSSCT00000006790, ENSSSCT00000035147, ENSSSCT00000006789, ENSSSCT00000017707, ENSSSCT00000010915, ENSSSCT00000015726,…
regulation of biological process	biological_process	1821 out of 3276 genes, 55.6%	4914 out of 12711 genes, 38.7%	3.41e-112	ENSSSCT00000018874, ENSSSCT00000000772, ENSSSCT00000033996, ENSSSCT00000000412, ENSSSCT00000032548, ENSSSCT00000029615, ENSSSCT00000014683, ENSSSCT00000017120, ENSSSCT00000028969, ENSSSCT00000010557, ENSSSCT00000010772, ENSSSCT00000025950, ENSSSCT00000008308, ENSSSCT00000029337, ENSSSCT00000004241, ENSSSCT00000033457, ENSSSCT00000011257, ENSSSCT00000005311, ENSSSCT00000024218, ENSSSCT00000025484,…
regulation of cellular process	biological_process	1687 out of 3276 genes, 51.5%	4511 out of 12711 genes, 35.5%	7.35e-103	ENSSSCT00000033460, ENSSSCT00000026775, ENSSSCT00000015931, ENSSSCT00000014840, ENSSSCT00000010476, ENSSSCT00000023268, ENSSSCT00000028590, ENSSSCT00000018236, ENSSSCT00000036149, ENSSSCT00000025489, ENSSSCT00000024175, ENSSSCT00000018077, ENSSSCT00000026483, ENSSSCT00000017797, ENSSSCT00000018684, ENSSSCT00000016535, ENSSSCT00000033235, ENSSSCT00000019143, ENSSSCT00000026855, ENSSSCT00000030673,…
single-organism cellular process	biological_process	1485 out of 3276 genes, 45.3%	4043 out of 12711 genes, 31.8%	1.72e-76	ENSSSCT00000008668, ENSSSCT00000010783, ENSSSCT00000032828, ENSSSCT00000031967, ENSSSCT00000035446, ENSSSCT00000022266, ENSSSCT00000010072, ENSSSCT00000025669, ENSSSCT00000018039, ENSSSCT00000026039, ENSSSCT00000022961, ENSSSCT00000030850, ENSSSCT00000003805, ENSSSCT00000032588, ENSSSCT00000015905, ENSSSCT00000003510, ENSSSCT00000011958, ENSSSCT00000034946, ENSSSCT00000011872, ENSSSCT00000017187,…
single-multicellular organism process	biological_process	1015 out of 3276 genes, 31.0%	2503 out of 12711 genes, 19.7%	1.65e-70	ENSSSCT00000003175, ENSSSCT00000035186, ENSSSCT00000006781, ENSSSCT00000029161, ENSSSCT00000027790, ENSSSCT00000006301, ENSSSCT00000033073, ENSSSCT00000032652, ENSSSCT00000035323, ENSSSCT00000001910, ENSSSCT00000010400, ENSSSCT00000023043, ENSSSCT00000000800, ENSSSCT00000018554, ENSSSCT00000001590, ENSSSCT00000022508, ENSSSCT00000033701, ENSSSCT00000002772, ENSSSCT00000010869, ENSSSCT00000031311,…
anatomical structure development	biological_process	940 out of 3276 genes, 28.7%	2264 out of 12711 genes, 17.8%	2.91e-70	ENSSSCT00000033389, ENSSSCT00000008509, ENSSSCT00000018387, ENSSSCT00000017867, ENSSSCT00000003012, ENSSSCT00000025267, ENSSSCT00000034202, ENSSSCT00000014121, ENSSSCT00000013601, ENSSSCT00000029647, ENSSSCT00000022914, ENSSSCT00000010069, ENSSSCT00000036123, ENSSSCT00000023943, ENSSSCT00000007482, ENSSSCT00000018541, ENSSSCT00000006323, ENSSSCT00000003544, ENSSSCT00000029838, ENSSSCT00000007094,…
developmental process	biological_process	974 out of 3276 genes, 29.7%	2379 out of 12711 genes, 18.7%	1.63e-69	ENSSSCT00000025260, ENSSSCT00000011666, ENSSSCT00000016699, ENSSSCT00000009793, ENSSSCT00000009425, ENSSSCT00000011566, ENSSSCT00000017460, ENSSSCT00000026225, ENSSSCT00000014458, ENSSSCT00000027683, ENSSSCT00000003059, ENSSSCT00000014648, ENSSSCT00000014646, ENSSSCT00000036657, ENSSSCT00000004200, ENSSSCT00000000306, ENSSSCT00000004605, ENSSSCT00000011769, ENSSSCT00000029225, ENSSSCT00000003711,…
single-organism developmental process	biological_process	964 out of 3276 genes, 29.4%	2355 out of 12711 genes, 18.5%	1.53e-68	ENSSSCT00000005537, ENSSSCT00000002638, ENSSSCT00000009134, ENSSSCT00000004235, ENSSSCT00000034933, ENSSSCT00000006322, ENSSSCT00000031618, ENSSSCT00000015792, ENSSSCT00000026312, ENSSSCT00000034759, ENSSSCT00000023176, ENSSSCT00000011727, ENSSSCT00000027547, ENSSSCT00000015017, ENSSSCT00000034419, ENSSSCT00000006979, ENSSSCT00000003311, ENSSSCT00000035128, ENSSSCT00000008162, ENSSSCT00000018893,…
multicellular organism development	biological_process	887 out of 3276 genes, 27.1%	2137 out of 12711 genes, 16.8%	3.49e-65	ENSSSCT00000036469, ENSSSCT00000003426, ENSSSCT00000008190, ENSSSCT00000014738, ENSSSCT00000024067, ENSSSCT00000014327, ENSSSCT00000003922, ENSSSCT00000000438, ENSSSCT00000012037, ENSSSCT00000014232, ENSSSCT00000015392, ENSSSCT00000034535, ENSSSCT00000014867, ENSSSCT00000007557, ENSSSCT00000018688, ENSSSCT00000025742, ENSSSCT00000016818, ENSSSCT00000005763, ENSSSCT00000007170, ENSSSCT00000033743,…
multicellular organismal process	biological_process	1109 out of 3276 genes, 33.9%	2867 out of 12711 genes, 22.6%	1.68e-64	ENSSSCT00000034515, ENSSSCT00000027556, ENSSSCT00000034459, ENSSSCT00000016488, ENSSSCT00000019393, ENSSSCT00000006185, ENSSSCT00000022478, ENSSSCT00000016691, ENSSSCT00000016997, ENSSSCT00000001985, ENSSSCT00000006996, ENSSSCT00000018177, ENSSSCT00000035771, ENSSSCT00000002981, ENSSSCT00000034146, ENSSSCT00000034809, ENSSSCT00000005163, ENSSSCT00000012175, ENSSSCT00000027954, ENSSSCT00000033397,…
response to stimulus	biological_process	1273 out of 3276 genes, 38.9%	3460 out of 12711 genes, 27.2%	3.86e-61	ENSSSCT00000002135, ENSSSCT00000025398, ENSSSCT00000033821, ENSSSCT00000008811, ENSSSCT00000002071, ENSSSCT00000031067, ENSSSCT00000018706, ENSSSCT00000036187, ENSSSCT00000005483, ENSSSCT00000007262, ENSSSCT00000033938, ENSSSCT00000032893, ENSSSCT00000005861, ENSSSCT00000026804, ENSSSCT00000011621, ENSSSCT00000012485, ENSSSCT00000029636, ENSSSCT00000036413, ENSSSCT00000013838, ENSSSCT00000013211,…
system development	biological_process	770 out of 3276 genes, 23.5%	1867 out of 12711 genes, 14.7%	3.13e-53	ENSSSCT00000003544, ENSSSCT00000006323, ENSSSCT00000018541, ENSSSCT00000029838, ENSSSCT00000007094, ENSSSCT00000003187, ENSSSCT00000012858, ENSSSCT00000013528, ENSSSCT00000025066, ENSSSCT00000031984, ENSSSCT00000032422, ENSSSCT00000006792, ENSSSCT00000033389, ENSSSCT00000008509, ENSSSCT00000017867, ENSSSCT00000018387, ENSSSCT00000034202, ENSSSCT00000014121, ENSSSCT00000003012, ENSSSCT00000023943,…
regulation of metabolic process	biological_process	994 out of 3276 genes, 30.3%	2640 out of 12711 genes, 20.8%	8.73e-49	ENSSSCT00000033715, ENSSSCT00000026025, ENSSSCT00000006788, ENSSSCT00000015725, ENSSSCT00000000998, ENSSSCT00000033976, ENSSSCT00000031135, ENSSSCT00000024753, ENSSSCT00000033241, ENSSSCT00000004613, ENSSSCT00000001120, ENSSSCT00000028925, ENSSSCT00000006141, ENSSSCT00000036250, ENSSSCT00000030543, ENSSSCT00000029287, ENSSSCT00000005097, ENSSSCT00000006926, ENSSSCT00000036381, ENSSSCT00000031368,…
regulation of cellular metabolic process	biological_process	913 out of 3276 genes, 27.9%	2385 out of 12711 genes, 18.8%	2.38e-47	ENSSSCT00000028030, ENSSSCT00000033218, ENSSSCT00000010817, ENSSSCT00000011686, ENSSSCT00000019236, ENSSSCT00000032547, ENSSSCT00000036021, ENSSSCT00000031855, ENSSSCT00000031905, ENSSSCT00000034108, ENSSSCT00000012516, ENSSSCT00000017965, ENSSSCT00000026695, ENSSSCT00000024636, ENSSSCT00000019609, ENSSSCT00000014658, ENSSSCT00000026684, ENSSSCT00000000137, ENSSSCT00000034442, ENSSSCT00000006855,…
regulation of primary metabolic process	biological_process	900 out of 3276 genes, 27.5%	2351 out of 12711 genes, 18.5%	1.78e-46	ENSSSCT00000007413, ENSSSCT00000034669, ENSSSCT00000016508, ENSSSCT00000011185, ENSSSCT00000025408, ENSSSCT00000010410, ENSSSCT00000033065, ENSSSCT00000036167, ENSSSCT00000009547, ENSSSCT00000010813, ENSSSCT00000019519, ENSSSCT00000010251, ENSSSCT00000001531, ENSSSCT00000036215, ENSSSCT00000022338, ENSSSCT00000034386, ENSSSCT00000010475, ENSSSCT00000003052, ENSSSCT00000004243, ENSSSCT00000024054,…
regulation of nitrogen compound metabolic process	biological_process	879 out of 3276 genes, 26.8%	2291 out of 12711 genes, 18.0%	1.44e-45	ENSSSCT00000009192, ENSSSCT00000002275, ENSSSCT00000036302, ENSSSCT00000012638, ENSSSCT00000003964, ENSSSCT00000012876, ENSSSCT00000019021, ENSSSCT00000016389, ENSSSCT00000032884, ENSSSCT00000027242, ENSSSCT00000010044, ENSSSCT00000008589, ENSSSCT00000002627, ENSSSCT00000001958, ENSSSCT00000008924, ENSSSCT00000000445, ENSSSCT00000034934, ENSSSCT00000003983, ENSSSCT00000019094, ENSSSCT00000036617,…
positive regulation of biological process	biological_process	895 out of 3276 genes, 27.3%	2350 out of 12711 genes, 18.5%	5.53e-45	ENSSSCT00000032759, ENSSSCT00000018282, ENSSSCT00000025501, ENSSSCT00000027504, ENSSSCT00000004548, ENSSSCT00000017927, ENSSSCT00000030229, ENSSSCT00000015666, ENSSSCT00000014086, ENSSSCT00000032005, ENSSSCT00000018634, ENSSSCT00000016802, ENSSSCT00000007699, ENSSSCT00000010515, ENSSSCT00000018815, ENSSSCT00000024477, ENSSSCT00000006235, ENSSSCT00000015225, ENSSSCT00000002002, ENSSSCT00000018159,…
regulation of macromolecule metabolic process	biological_process	928 out of 3276 genes, 28.3%	2463 out of 12711 genes, 19.4%	1.1e-44	ENSSSCT00000004884, ENSSSCT00000022656, ENSSSCT00000023706, ENSSSCT00000013183, ENSSSCT00000024278, ENSSSCT00000030858, ENSSSCT00000033944, ENSSSCT00000015603, ENSSSCT00000015789, ENSSSCT00000014175, ENSSSCT00000011357, ENSSSCT00000012915, ENSSSCT00000035744, ENSSSCT00000006869, ENSSSCT00000013482, ENSSSCT00000019523, ENSSSCT00000034393, ENSSSCT00000030823, ENSSSCT00000014786, ENSSSCT00000026327,…
cell differentiation	biological_process	583 out of 3276 genes, 17.8%	1382 out of 12711 genes, 10.9%	1.16e-41	ENSSSCT00000032649, ENSSSCT00000005748, ENSSSCT00000024845, ENSSSCT00000035942, ENSSSCT00000002070, ENSSSCT00000002532, ENSSSCT00000034411, ENSSSCT00000033313, ENSSSCT00000011646, ENSSSCT00000012267, ENSSSCT00000036277, ENSSSCT00000036318, ENSSSCT00000029259, ENSSSCT00000016224, ENSSSCT00000013027, ENSSSCT00000013532, ENSSSCT00000018216, ENSSSCT00000006762, ENSSSCT00000001734, ENSSSCT00000009263,…
regulation of RNA biosynthetic process	biological_process	602 out of 3276 genes, 18.4%	1452 out of 12711 genes, 11.4%	2.44e-40	ENSSSCT00000034069, ENSSSCT00000029454, ENSSSCT00000033432, ENSSSCT00000031383, ENSSSCT00000015732, ENSSSCT00000027924, ENSSSCT00000033343, ENSSSCT00000006789, ENSSSCT00000035147, ENSSSCT00000017707, ENSSSCT00000028533, ENSSSCT00000007438, ENSSSCT00000014067, ENSSSCT00000032538, ENSSSCT00000024043, ENSSSCT00000011460, ENSSSCT00000032709, ENSSSCT00000036021, ENSSSCT00000031855, ENSSSCT00000019236,…
regulation of RNA metabolic process	biological_process	616 out of 3276 genes, 18.8%	1497 out of 12711 genes, 11.8%	3.5e-40	ENSSSCT00000003446, ENSSSCT00000005250, ENSSSCT00000007130, ENSSSCT00000008677, ENSSSCT00000035448, ENSSSCT00000033701, ENSSSCT00000010869, ENSSSCT00000031487, ENSSSCT00000001590, ENSSSCT00000030592, ENSSSCT00000011941, ENSSSCT00000017371, ENSSSCT00000003952, ENSSSCT00000001910, ENSSSCT00000013636, ENSSSCT00000006301, ENSSSCT00000032652, ENSSSCT00000014147, ENSSSCT00000023043, ENSSSCT00000000800,…
regulation of transcription, DNA-templated	biological_process	598 out of 3276 genes, 18.3%	1444 out of 12711 genes, 11.4%	7.91e-40	ENSSSCT00000013987, ENSSSCT00000013387, ENSSSCT00000013862, ENSSSCT00000018086, ENSSSCT00000005828, ENSSSCT00000005618, ENSSSCT00000034572, ENSSSCT00000033842, ENSSSCT00000018679, ENSSSCT00000036509, ENSSSCT00000033606, ENSSSCT00000008144, ENSSSCT00000000671, ENSSSCT00000019504, ENSSSCT00000007590, ENSSSCT00000003670, ENSSSCT00000035476, ENSSSCT00000023385, ENSSSCT00000033306, ENSSSCT00000010539,…
regulation of nucleic acid-templated transcription	biological_process	598 out of 3276 genes, 18.3%	1445 out of 12711 genes, 11.4%	1.03e-39	ENSSSCT00000019071, ENSSSCT00000018179, ENSSSCT00000029079, ENSSSCT00000030732, ENSSSCT00000016465, ENSSSCT00000002786, ENSSSCT00000015017, ENSSSCT00000016976, ENSSSCT00000029888, ENSSSCT00000029657, ENSSSCT00000008162, ENSSSCT00000035074, ENSSSCT00000001317, ENSSSCT00000034759, ENSSSCT00000035647, ENSSSCT00000002638, ENSSSCT00000030086, ENSSSCT00000002510, ENSSSCT00000014895, ENSSSCT00000010555,…
animal organ development	biological_process	590 out of 3276 genes, 18.0%	1422 out of 12711 genes, 11.2%	1.68e-39	ENSSSCT00000017282, ENSSSCT00000034866, ENSSSCT00000010093, ENSSSCT00000027671, ENSSSCT00000029331, ENSSSCT00000017115, ENSSSCT00000010436, ENSSSCT00000034063, ENSSSCT00000012476, ENSSSCT00000034629, ENSSSCT00000012333, ENSSSCT00000030954, ENSSSCT00000000386, ENSSSCT00000018424, ENSSSCT00000001144, ENSSSCT00000012128, ENSSSCT00000034484, ENSSSCT00000033106, ENSSSCT00000033781, ENSSSCT00000033791,…
cellular developmental process	biological_process	595 out of 3276 genes, 18.2%	1443 out of 12711 genes, 11.4%	7.06e-39	ENSSSCT00000003544, ENSSSCT00000007482, ENSSSCT00000018541, ENSSSCT00000013528, ENSSSCT00000031984, ENSSSCT00000034871, ENSSSCT00000006792, ENSSSCT00000008509, ENSSSCT00000033389, ENSSSCT00000017867, ENSSSCT00000018387, ENSSSCT00000034202, ENSSSCT00000025267, ENSSSCT00000003012, ENSSSCT00000023943, ENSSSCT00000036123, ENSSSCT00000010069, ENSSSCT00000022914, ENSSSCT00000013601, ENSSSCT00000002906,…
regulation of nucleobase-containing compound metabolic process	biological_process	660 out of 3276 genes, 20.1%	1657 out of 12711 genes, 13.0%	6.68e-38	ENSSSCT00000026169, ENSSSCT00000010680, ENSSSCT00000035446, ENSSSCT00000003923, ENSSSCT00000004849, ENSSSCT00000018929, ENSSSCT00000006981, ENSSSCT00000015663, ENSSSCT00000018039, ENSSSCT00000016131, ENSSSCT00000030401, ENSSSCT00000027119, ENSSSCT00000030361, ENSSSCT00000006469, ENSSSCT00000018937, ENSSSCT00000017372, ENSSSCT00000022600, ENSSSCT00000030461, ENSSSCT00000023745, ENSSSCT00000000443,…
regulation of gene expression	biological_process	714 out of 3276 genes, 21.8%	1836 out of 12711 genes, 14.4%	2.33e-37	ENSSSCT00000029331, ENSSSCT00000017115, ENSSSCT00000035370, ENSSSCT00000017282, ENSSSCT00000034403, ENSSSCT00000025287, ENSSSCT00000010093, ENSSSCT00000032613, ENSSSCT00000018819, ENSSSCT00000024718, ENSSSCT00000032838, ENSSSCT00000034063, ENSSSCT00000013557, ENSSSCT00000001144, ENSSSCT00000005280, ENSSSCT00000006195, ENSSSCT00000001648, ENSSSCT00000023713, ENSSSCT00000034484, ENSSSCT00000033106,…
anatomical structure morphogenesis	biological_process	450 out of 3276 genes, 13.7%	1020 out of 12711 genes, 8.0%	1.48e-36	ENSSSCT00000001144, ENSSSCT00000026327, ENSSSCT00000009379, ENSSSCT00000010714, ENSSSCT00000002271, ENSSSCT00000000121, ENSSSCT00000000386, ENSSSCT00000033247, ENSSSCT00000030351, ENSSSCT00000031009, ENSSSCT00000008212, ENSSSCT00000001648, ENSSSCT00000017798, ENSSSCT00000030952, ENSSSCT00000010870, ENSSSCT00000012128, ENSSSCT00000034484, ENSSSCT00000033115, ENSSSCT00000033106, ENSSSCT00000011468,…
regulation of cellular macromolecule biosynthetic process	biological_process	639 out of 3276 genes, 19.5%	1604 out of 12711 genes, 12.6%	1.84e-36	ENSSSCT00000027924, ENSSSCT00000015732, ENSSSCT00000034069, ENSSSCT00000033432, ENSSSCT00000029454, ENSSSCT00000031383, ENSSSCT00000010943, ENSSSCT00000036184, ENSSSCT00000034520, ENSSSCT00000014067, ENSSSCT00000032538, ENSSSCT00000024043, ENSSSCT00000011460, ENSSSCT00000032709, ENSSSCT00000007438, ENSSSCT00000006789, ENSSSCT00000035147, ENSSSCT00000017707, ENSSSCT00000028533, ENSSSCT00000033343,…
regulation of cellular biosynthetic process	biological_process	678 out of 3276 genes, 20.7%	1738 out of 12711 genes, 13.7%	1.46e-35	ENSSSCT00000001317, ENSSSCT00000034759, ENSSSCT00000035647, ENSSSCT00000035074, ENSSSCT00000008069, ENSSSCT00000002510, ENSSSCT00000002638, ENSSSCT00000030086, ENSSSCT00000002786, ENSSSCT00000030732, ENSSSCT00000016465, ENSSSCT00000019071, ENSSSCT00000018179, ENSSSCT00000029079, ENSSSCT00000036460, ENSSSCT00000029657, ENSSSCT00000008162, ENSSSCT00000029888, ENSSSCT00000015017, ENSSSCT00000027166,…
positive regulation of cellular process	biological_process	769 out of 3276 genes, 23.5%	2041 out of 12711 genes, 16.1%	5.03e-35	ENSSSCT00000033038, ENSSSCT00000026383, ENSSSCT00000000771, ENSSSCT00000003379, ENSSSCT00000006879, ENSSSCT00000004979, ENSSSCT00000019533, ENSSSCT00000017020, ENSSSCT00000019312, ENSSSCT00000034971, ENSSSCT00000022403, ENSSSCT00000005478, ENSSSCT00000002172, ENSSSCT00000003092, ENSSSCT00000036218, ENSSSCT00000033605, ENSSSCT00000019271, ENSSSCT00000003826, ENSSSCT00000032628, ENSSSCT00000019626,…
cellular response to stimulus	biological_process	892 out of 3276 genes, 27.2%	2455 out of 12711 genes, 19.3%	7.76e-35	ENSSSCT00000032031, ENSSSCT00000004243, ENSSSCT00000005329, ENSSSCT00000003520, ENSSSCT00000005103, ENSSSCT00000034386, ENSSSCT00000017015, ENSSSCT00000005987, ENSSSCT00000024451, ENSSSCT00000008713, ENSSSCT00000033081, ENSSSCT00000031272, ENSSSCT00000016497, ENSSSCT00000017225, ENSSSCT00000016534, ENSSSCT00000018962, ENSSSCT00000011185, ENSSSCT00000024528, ENSSSCT00000016776, ENSSSCT00000034669,…
negative regulation of biological process	biological_process	778 out of 3276 genes, 23.7%	2073 out of 12711 genes, 16.3%	7.93e-35	ENSSSCT00000030864, ENSSSCT00000018654, ENSSSCT00000009706, ENSSSCT00000033175, ENSSSCT00000019488, ENSSSCT00000016436, ENSSSCT00000023372, ENSSSCT00000029314, ENSSSCT00000001752, ENSSSCT00000027033, ENSSSCT00000016895, ENSSSCT00000018486, ENSSSCT00000034438, ENSSSCT00000030119, ENSSSCT00000033647, ENSSSCT00000011849, ENSSSCT00000003530, ENSSSCT00000010863, ENSSSCT00000033248, ENSSSCT00000029055,…
regulation of macromolecule biosynthetic process	biological_process	650 out of 3276 genes, 19.8%	1663 out of 12711 genes, 13.1%	4.53e-34	ENSSSCT00000008738, ENSSSCT00000006913, ENSSSCT00000012922, ENSSSCT00000022574, ENSSSCT00000015174, ENSSSCT00000012485, ENSSSCT00000011621, ENSSSCT00000022544, ENSSSCT00000027461, ENSSSCT00000005483, ENSSSCT00000018521, ENSSSCT00000000230, ENSSSCT00000029555, ENSSSCT00000033821, ENSSSCT00000006060, ENSSSCT00000014884, ENSSSCT00000030636, ENSSSCT00000018387, ENSSSCT00000017867, ENSSSCT00000033389,…
regulation of biosynthetic process	biological_process	683 out of 3276 genes, 20.8%	1771 out of 12711 genes, 13.9%	6.05e-34	ENSSSCT00000008200, ENSSSCT00000036657, ENSSSCT00000036607, ENSSSCT00000019500, ENSSSCT00000034739, ENSSSCT00000033478, ENSSSCT00000014648, ENSSSCT00000014646, ENSSSCT00000031862, ENSSSCT00000026225, ENSSSCT00000008248, ENSSSCT00000002787, ENSSSCT00000033335, ENSSSCT00000014046, ENSSSCT00000035675, ENSSSCT00000029638, ENSSSCT00000018582, ENSSSCT00000027015, ENSSSCT00000010953, ENSSSCT00000012056,…
negative regulation of cellular process	biological_process	676 out of 3276 genes, 20.6%	1785 out of 12711 genes, 14.0%	1.45e-30	ENSSSCT00000033701, ENSSSCT00000002772, ENSSSCT00000003046, ENSSSCT00000011941, ENSSSCT00000017371, ENSSSCT00000003446, ENSSSCT00000028946, ENSSSCT00000034531, ENSSSCT00000010428, ENSSSCT00000005250, ENSSSCT00000010302, ENSSSCT00000003985, ENSSSCT00000035993, ENSSSCT00000011096, ENSSSCT00000035186, ENSSSCT00000027790, ENSSSCT00000012424, ENSSSCT00000016204, ENSSSCT00000003952, ENSSSCT00000001910,…
cell communication	biological_process	771 out of 3276 genes, 23.5%	2101 out of 12711 genes, 16.5%	1.86e-30	ENSSSCT00000010267, ENSSSCT00000001709, ENSSSCT00000035487, ENSSSCT00000002153, ENSSSCT00000009409, ENSSSCT00000003971, ENSSSCT00000034884, ENSSSCT00000010510, ENSSSCT00000024769, ENSSSCT00000017645, ENSSSCT00000019322, ENSSSCT00000008467, ENSSSCT00000008812, ENSSSCT00000035239, ENSSSCT00000023906, ENSSSCT00000018837, ENSSSCT00000008555, ENSSSCT00000034589, ENSSSCT00000034814, ENSSSCT00000012660,…
metabolic process	biological_process	1352 out of 3276 genes, 41.3%	4154 out of 12711 genes, 32.7%	9.64e-30	ENSSSCT00000014113, ENSSSCT00000011028, ENSSSCT00000011706, ENSSSCT00000009736, ENSSSCT00000029828, ENSSSCT00000006311, ENSSSCT00000005273, ENSSSCT00000007525, ENSSSCT00000002036, ENSSSCT00000009936, ENSSSCT00000014247, ENSSSCT00000036431, ENSSSCT00000016205, ENSSSCT00000011567, ENSSSCT00000014661, ENSSSCT00000001504, ENSSSCT00000014727, ENSSSCT00000019052, ENSSSCT00000023649, ENSSSCT00000033025,…
cellular component organization	biological_process	700 out of 3276 genes, 21.4%	1875 out of 12711 genes, 14.8%	1.32e-29	ENSSSCT00000010915, ENSSSCT00000006790, ENSSSCT00000017016, ENSSSCT00000012492, ENSSSCT00000032709, ENSSSCT00000036184, ENSSSCT00000035192, ENSSSCT00000023118, ENSSSCT00000034520, ENSSSCT00000010943, ENSSSCT00000015907, ENSSSCT00000027924, ENSSSCT00000000190, ENSSSCT00000035301, ENSSSCT00000003963, ENSSSCT00000030898, ENSSSCT00000009907, ENSSSCT00000034694, ENSSSCT00000007358, ENSSSCT00000023961,…
cellular component organization or biogenesis	biological_process	716 out of 3276 genes, 21.9%	1930 out of 12711 genes, 15.2%	1.96e-29	ENSSSCT00000006185, ENSSSCT00000027884, ENSSSCT00000010472, ENSSSCT00000032448, ENSSSCT00000031655, ENSSSCT00000019212, ENSSSCT00000026035, ENSSSCT00000006024, ENSSSCT00000004116, ENSSSCT00000000208, ENSSSCT00000005121, ENSSSCT00000009494, ENSSSCT00000025493, ENSSSCT00000016997, ENSSSCT00000025356, ENSSSCT00000006996, ENSSSCT00000009022, ENSSSCT00000032693, ENSSSCT00000025655, ENSSSCT00000015052,…
organic substance metabolic process	biological_process	1269 out of 3276 genes, 38.7%	3885 out of 12711 genes, 30.6%	1.04e-27	ENSSSCT00000018361, ENSSSCT00000015172, ENSSSCT00000012296, ENSSSCT00000036313, ENSSSCT00000036004, ENSSSCT00000007767, ENSSSCT00000029246, ENSSSCT00000018753, ENSSSCT00000019314, ENSSSCT00000022935, ENSSSCT00000014278, ENSSSCT00000008599, ENSSSCT00000006840, ENSSSCT00000027632, ENSSSCT00000027701, ENSSSCT00000003756, ENSSSCT00000029764, ENSSSCT00000018093, ENSSSCT00000023705, ENSSSCT00000022649,…
signaling	biological_process	742 out of 3276 genes, 22.6%	2041 out of 12711 genes, 16.1%	1.83e-27	ENSSSCT00000034884, ENSSSCT00000010510, ENSSSCT00000017645, ENSSSCT00000019322, ENSSSCT00000009409, ENSSSCT00000003971, ENSSSCT00000035487, ENSSSCT00000002153, ENSSSCT00000010267, ENSSSCT00000001709, ENSSSCT00000034589, ENSSSCT00000034814, ENSSSCT00000018822, ENSSSCT00000012660, ENSSSCT00000023906, ENSSSCT00000018837, ENSSSCT00000008555, ENSSSCT00000008812, ENSSSCT00000035239, ENSSSCT00000032147,…
single organism signaling	biological_process	742 out of 3276 genes, 22.6%	2041 out of 12711 genes, 16.1%	1.83e-27	ENSSSCT00000010267, ENSSSCT00000001709, ENSSSCT00000035487, ENSSSCT00000002153, ENSSSCT00000009409, ENSSSCT00000003971, ENSSSCT00000034884, ENSSSCT00000010510, ENSSSCT00000017645, ENSSSCT00000019322, ENSSSCT00000008812, ENSSSCT00000035239, ENSSSCT00000023906, ENSSSCT00000008555, ENSSSCT00000018837, ENSSSCT00000034589, ENSSSCT00000034814, ENSSSCT00000018822, ENSSSCT00000012660, ENSSSCT00000031587,…
regulation of multicellular organismal process	biological_process	467 out of 3276 genes, 14.3%	1159 out of 12711 genes, 9.1%	2.53e-26	ENSSSCT00000019192, ENSSSCT00000018494, ENSSSCT00000014189, ENSSSCT00000000277, ENSSSCT00000034001, ENSSSCT00000001101, ENSSSCT00000000252, ENSSSCT00000011567, ENSSSCT00000024845, ENSSSCT00000007802, ENSSSCT00000005307, ENSSSCT00000032649, ENSSSCT00000008255, ENSSSCT00000008553, ENSSSCT00000011287, ENSSSCT00000011771, ENSSSCT00000002070, ENSSSCT00000033800, ENSSSCT00000011625, ENSSSCT00000034013,…
tissue development	biological_process	338 out of 3276 genes, 10.3%	773 out of 12711 genes, 6.1%	2.12e-25	ENSSSCT00000030665, ENSSSCT00000018039, ENSSSCT00000034801, ENSSSCT00000030850, ENSSSCT00000033811, ENSSSCT00000002204, ENSSSCT00000019008, ENSSSCT00000036617, ENSSSCT00000035989, ENSSSCT00000008924, ENSSSCT00000035446, ENSSSCT00000010044, ENSSSCT00000011603, ENSSSCT00000011303, ENSSSCT00000005904, ENSSSCT00000024863, ENSSSCT00000024105, ENSSSCT00000032884, ENSSSCT00000029985, ENSSSCT00000030361,…
localization	biological_process	751 out of 3276 genes, 22.9%	2099 out of 12711 genes, 16.5%	2.44e-25	ENSSSCT00000018086, ENSSSCT00000012688, ENSSSCT00000018603, ENSSSCT00000017784, ENSSSCT00000033810, ENSSSCT00000018679, ENSSSCT00000000287, ENSSSCT00000005618, ENSSSCT00000034572, ENSSSCT00000016155, ENSSSCT00000035476, ENSSSCT00000016433, ENSSSCT00000000671, ENSSSCT00000003320, ENSSSCT00000015139, ENSSSCT00000027142, ENSSSCT00000036427, ENSSSCT00000016440, ENSSSCT00000017827, ENSSSCT00000007604,…
signal transduction	biological_process	685 out of 3276 genes, 20.9%	1881 out of 12711 genes, 14.8%	4.98e-25	ENSSSCT00000013182, ENSSSCT00000018809, ENSSSCT00000032569, ENSSSCT00000036108, ENSSSCT00000028234, ENSSSCT00000004242, ENSSSCT00000016465, ENSSSCT00000032891, ENSSSCT00000029344, ENSSSCT00000035128, ENSSSCT00000026312, ENSSSCT00000014925, ENSSSCT00000035251, ENSSSCT00000028552, ENSSSCT00000006451, ENSSSCT00000005537, ENSSSCT00000024968, ENSSSCT00000013850, ENSSSCT00000012324, ENSSSCT00000002510,…
embryo development	biological_process	265 out of 3276 genes, 8.1%	567 out of 12711 genes, 4.5%	1.53e-24	ENSSSCT00000003739, ENSSSCT00000009551, ENSSSCT00000028161, ENSSSCT00000007335, ENSSSCT00000036353, ENSSSCT00000010018, ENSSSCT00000016983, ENSSSCT00000027923, ENSSSCT00000014546, ENSSSCT00000019256, ENSSSCT00000026111, ENSSSCT00000008477, ENSSSCT00000006224, ENSSSCT00000012090, ENSSSCT00000015224, ENSSSCT00000018874, ENSSSCT00000019053, ENSSSCT00000025145, ENSSSCT00000012484, ENSSSCT00000035551,…
nervous system development	biological_process	371 out of 3276 genes, 11.3%	880 out of 12711 genes, 6.9%	1.94e-24	ENSSSCT00000033106, ENSSSCT00000033115, ENSSSCT00000011468, ENSSSCT00000033617, ENSSSCT00000012128, ENSSSCT00000023713, ENSSSCT00000018484, ENSSSCT00000008212, ENSSSCT00000010714, ENSSSCT00000033247, ENSSSCT00000000386, ENSSSCT00000005943, ENSSSCT00000000121, ENSSSCT00000009379, ENSSSCT00000026327, ENSSSCT00000026078, ENSSSCT00000012476, ENSSSCT00000009036, ENSSSCT00000034063, ENSSSCT00000013482,…
regulation of response to stimulus	biological_process	559 out of 3276 genes, 17.1%	1473 out of 12711 genes, 11.6%	2.11e-24	ENSSSCT00000030209, ENSSSCT00000012660, ENSSSCT00000028399, ENSSSCT00000034589, ENSSSCT00000008555, ENSSSCT00000023906, ENSSSCT00000031269, ENSSSCT00000007604, ENSSSCT00000010349, ENSSSCT00000001902, ENSSSCT00000017645, ENSSSCT00000035042, ENSSSCT00000006796, ENSSSCT00000010510, ENSSSCT00000030859, ENSSSCT00000007081, ENSSSCT00000029659, ENSSSCT00000009409, ENSSSCT00000002153, ENSSSCT00000025461,…
primary metabolic process	biological_process	1177 out of 3276 genes, 35.9%	3619 out of 12711 genes, 28.5%	9.62e-24	ENSSSCT00000024882, ENSSSCT00000023906, ENSSSCT00000007268, ENSSSCT00000018837, ENSSSCT00000014210, ENSSSCT00000034589, ENSSSCT00000035487, ENSSSCT00000005158, ENSSSCT00000027662, ENSSSCT00000033518, ENSSSCT00000025707, ENSSSCT00000029659, ENSSSCT00000034884, ENSSSCT00000010510, ENSSSCT00000019322, ENSSSCT00000017645, ENSSSCT00000002052, ENSSSCT00000013387, ENSSSCT00000036248, ENSSSCT00000015169,…
positive regulation of metabolic process	biological_process	530 out of 3276 genes, 16.2%	1397 out of 12711 genes, 11.0%	8.15e-23	ENSSSCT00000004243, ENSSSCT00000003052, ENSSSCT00000031272, ENSSSCT00000017225, ENSSSCT00000014844, ENSSSCT00000016990, ENSSSCT00000007413, ENSSSCT00000019519, ENSSSCT00000010813, ENSSSCT00000036167, ENSSSCT00000010410, ENSSSCT00000024477, ENSSSCT00000016802, ENSSSCT00000018634, ENSSSCT00000010515, ENSSSCT00000030229, ENSSSCT00000014086, ENSSSCT00000027504, ENSSSCT00000032759, ENSSSCT00000031901,…
regulation of biological quality	biological_process	550 out of 3276 genes, 16.8%	1464 out of 12711 genes, 11.5%	1.18e-22	ENSSSCT00000016727, ENSSSCT00000010870, ENSSSCT00000030952, ENSSSCT00000033115, ENSSSCT00000002271, ENSSSCT00000022816, ENSSSCT00000008067, ENSSSCT00000001186, ENSSSCT00000006882, ENSSSCT00000003879, ENSSSCT00000009036, ENSSSCT00000001970, ENSSSCT00000011015, ENSSSCT00000015789, ENSSSCT00000026531, ENSSSCT00000016773, ENSSSCT00000015603, ENSSSCT00000001691, ENSSSCT00000004884, ENSSSCT00000022656,…
regulation of signaling	biological_process	453 out of 3276 genes, 13.8%	1172 out of 12711 genes, 9.2%	9.36e-21	ENSSSCT00000017020, ENSSSCT00000033976, ENSSSCT00000006879, ENSSSCT00000015725, ENSSSCT00000004979, ENSSSCT00000033241, ENSSSCT00000018268, ENSSSCT00000024898, ENSSSCT00000031135, ENSSSCT00000004613, ENSSSCT00000001120, ENSSSCT00000000771, ENSSSCT00000005097, ENSSSCT00000030543, ENSSSCT00000036381, ENSSSCT00000022673, ENSSSCT00000002184, ENSSSCT00000018509, ENSSSCT00000032628, ENSSSCT00000035946,…
positive regulation of macromolecule metabolic process	biological_process	494 out of 3276 genes, 15.1%	1305 out of 12711 genes, 10.3%	1.12e-20	ENSSSCT00000004243, ENSSSCT00000034426, ENSSSCT00000017896, ENSSSCT00000003052, ENSSSCT00000034374, ENSSSCT00000036293, ENSSSCT00000030055, ENSSSCT00000016990, ENSSSCT00000011713, ENSSSCT00000002511, ENSSSCT00000017225, ENSSSCT00000014844, ENSSSCT00000010992, ENSSSCT00000007413, ENSSSCT00000001660, ENSSSCT00000019014, ENSSSCT00000010410, ENSSSCT00000010813, ENSSSCT00000014461, ENSSSCT00000036167,…
regulation of developmental process	biological_process	401 out of 3276 genes, 12.2%	1008 out of 12711 genes, 7.9%	1.14e-20	ENSSSCT00000014169, ENSSSCT00000012484, ENSSSCT00000012149, ENSSSCT00000017571, ENSSSCT00000018104, ENSSSCT00000025921, ENSSSCT00000007115, ENSSSCT00000018094, ENSSSCT00000012040, ENSSSCT00000000461, ENSSSCT00000028969, ENSSSCT00000004241, ENSSSCT00000033457, ENSSSCT00000035918, ENSSSCT00000029966, ENSSSCT00000001161, ENSSSCT00000005769, ENSSSCT00000033657, ENSSSCT00000004886, ENSSSCT00000015421,…
regulation of cell communication	biological_process	450 out of 3276 genes, 13.7%	1165 out of 12711 genes, 9.2%	1.61e-20	ENSSSCT00000010953, ENSSSCT00000012056, ENSSSCT00000030864, ENSSSCT00000003711, ENSSSCT00000029763, ENSSSCT00000004368, ENSSSCT00000030294, ENSSSCT00000034241, ENSSSCT00000026471, ENSSSCT00000005438, ENSSSCT00000028835, ENSSSCT00000001986, ENSSSCT00000016436, ENSSSCT00000017259, ENSSSCT00000035417, ENSSSCT00000016895, ENSSSCT00000018486, ENSSSCT00000014046, ENSSSCT00000034438, ENSSSCT00000013166,…
cell development	biological_process	298 out of 3276 genes, 9.1%	694 out of 12711 genes, 5.5%	2.06e-20	ENSSSCT00000033491, ENSSSCT00000030363, ENSSSCT00000018077, ENSSSCT00000010018, ENSSSCT00000001560, ENSSSCT00000033235, ENSSSCT00000019256, ENSSSCT00000014546, ENSSSCT00000010846, ENSSSCT00000016157, ENSSSCT00000018613, ENSSSCT00000005464, ENSSSCT00000013705, ENSSSCT00000009861, ENSSSCT00000012145, ENSSSCT00000003914, ENSSSCT00000033433, ENSSSCT00000008989, ENSSSCT00000033465, ENSSSCT00000007824,…
positive regulation of cellular metabolic process	biological_process	493 out of 3276 genes, 15.0%	1305 out of 12711 genes, 10.3%	2.13e-20	ENSSSCT00000019014, ENSSSCT00000010410, ENSSSCT00000036167, ENSSSCT00000014461, ENSSSCT00000010813, ENSSSCT00000012367, ENSSSCT00000001660, ENSSSCT00000019519, ENSSSCT00000007413, ENSSSCT00000010992, ENSSSCT00000016990, ENSSSCT00000014844, ENSSSCT00000017225, ENSSSCT00000002511, ENSSSCT00000011713, ENSSSCT00000030055, ENSSSCT00000031272, ENSSSCT00000013204, ENSSSCT00000036293, ENSSSCT00000003052,…
epithelium development	biological_process	227 out of 3276 genes, 6.9%	489 out of 12711 genes, 3.8%	4.49e-20	ENSSSCT00000033389, ENSSSCT00000013532, ENSSSCT00000018216, ENSSSCT00000013027, ENSSSCT00000000671, ENSSSCT00000001983, ENSSSCT00000007590, ENSSSCT00000003012, ENSSSCT00000032147, ENSSSCT00000013601, ENSSSCT00000029259, ENSSSCT00000010069, ENSSSCT00000022914, ENSSSCT00000023943, ENSSSCT00000013862, ENSSSCT00000000277, ENSSSCT00000008911, ENSSSCT00000012688, ENSSSCT00000029838, ENSSSCT00000011567,…
positive regulation of nitrogen compound metabolic process	biological_process	482 out of 3276 genes, 14.7%	1275 out of 12711 genes, 10.0%	6.5e-20	ENSSSCT00000010992, ENSSSCT00000007413, ENSSSCT00000001660, ENSSSCT00000019014, ENSSSCT00000010410, ENSSSCT00000010813, ENSSSCT00000036167, ENSSSCT00000014461, ENSSSCT00000004243, ENSSSCT00000034426, ENSSSCT00000017896, ENSSSCT00000003052, ENSSSCT00000036293, ENSSSCT00000030055, ENSSSCT00000031272, ENSSSCT00000016990, ENSSSCT00000011713, ENSSSCT00000002511, ENSSSCT00000017225, ENSSSCT00000014844,…
response to organic substance	biological_process	380 out of 3276 genes, 11.6%	950 out of 12711 genes, 7.5%	6.82e-20	ENSSSCT00000035687, ENSSSCT00000032649, ENSSSCT00000005748, ENSSSCT00000036679, ENSSSCT00000003369, ENSSSCT00000011625, ENSSSCT00000034013, ENSSSCT00000034411, ENSSSCT00000000277, ENSSSCT00000014189, ENSSSCT00000001101, ENSSSCT00000015660, ENSSSCT00000036277, ENSSSCT00000011239, ENSSSCT00000035265, ENSSSCT00000036318, ENSSSCT00000003376, ENSSSCT00000015600, ENSSSCT00000001734, ENSSSCT00000032869,…
animal organ morphogenesis	biological_process	227 out of 3276 genes, 6.9%	494 out of 12711 genes, 3.9%	2.38e-19	ENSSSCT00000014867, ENSSSCT00000009789, ENSSSCT00000025742, ENSSSCT00000003137, ENSSSCT00000006322, ENSSSCT00000023156, ENSSSCT00000005537, ENSSSCT00000030732, ENSSSCT00000034708, ENSSSCT00000018179, ENSSSCT00000015751, ENSSSCT00000014086, ENSSSCT00000013960, ENSSSCT00000012332, ENSSSCT00000008162, ENSSSCT00000010515, ENSSSCT00000000226, ENSSSCT00000024477, ENSSSCT00000006840, ENSSSCT00000009547,…
cellular metabolic process	biological_process	1115 out of 3276 genes, 34.0%	3477 out of 12711 genes, 27.4%	3.25e-19	ENSSSCT00000023993, ENSSSCT00000005919, ENSSSCT00000012555, ENSSSCT00000023936, ENSSSCT00000014546, ENSSSCT00000023224, ENSSSCT00000008870, ENSSSCT00000013040, ENSSSCT00000025266, ENSSSCT00000006582, ENSSSCT00000030842, ENSSSCT00000011446, ENSSSCT00000002239, ENSSSCT00000025010, ENSSSCT00000008477, ENSSSCT00000014785, ENSSSCT00000000412, ENSSSCT00000012626, ENSSSCT00000014391, ENSSSCT00000022447,…
neurogenesis	biological_process	274 out of 3276 genes, 8.4%	636 out of 12711 genes, 5.0%	9.33e-19	ENSSSCT00000005609, ENSSSCT00000017370, ENSSSCT00000002172, ENSSSCT00000023745, ENSSSCT00000034324, ENSSSCT00000001840, ENSSSCT00000009048, ENSSSCT00000015440, ENSSSCT00000001911, ENSSSCT00000030543, ENSSSCT00000006141, ENSSSCT00000033748, ENSSSCT00000001120, ENSSSCT00000015170, ENSSSCT00000035490, ENSSSCT00000017020, ENSSSCT00000033976, ENSSSCT00000001958, ENSSSCT00000010783, ENSSSCT00000025669,…
regulation of transcription from RNA polymerase II promoter	biological_process	329 out of 3276 genes, 10.0%	803 out of 12711 genes, 6.3%	9.9e-19	ENSSSCT00000004979, ENSSSCT00000015725, ENSSSCT00000033715, ENSSSCT00000017020, ENSSSCT00000019312, ENSSSCT00000033241, ENSSSCT00000004613, ENSSSCT00000001120, ENSSSCT00000000771, ENSSSCT00000028925, ENSSSCT00000006141, ENSSSCT00000005097, ENSSSCT00000029287, ENSSSCT00000030543, ENSSSCT00000002184, ENSSSCT00000001840, ENSSSCT00000030461, ENSSSCT00000023745, ENSSSCT00000002172, ENSSSCT00000000443,…
regulation of cell differentiation	biological_process	281 out of 3276 genes, 8.6%	661 out of 12711 genes, 5.2%	2.82e-18	ENSSSCT00000030260, ENSSSCT00000018086, ENSSSCT00000003544, ENSSSCT00000018422, ENSSSCT00000035625, ENSSSCT00000029713, ENSSSCT00000003918, ENSSSCT00000034572, ENSSSCT00000005618, ENSSSCT00000031984, ENSSSCT00000013528, ENSSSCT00000002606, ENSSSCT00000033842, ENSSSCT00000035476, ENSSSCT00000033389, ENSSSCT00000033306, ENSSSCT00000000671, ENSSSCT00000018387, ENSSSCT00000031587, ENSSSCT00000007590,…
response to chemical	biological_process	521 out of 3276 genes, 15.9%	1427 out of 12711 genes, 11.2%	5.81e-18	ENSSSCT00000014046, ENSSSCT00000032707, ENSSSCT00000035417, ENSSSCT00000029225, ENSSSCT00000023676, ENSSSCT00000003711, ENSSSCT00000009245, ENSSSCT00000005930, ENSSSCT00000027015, ENSSSCT00000033478, ENSSSCT00000014646, ENSSSCT00000036657, ENSSSCT00000019500, ENSSSCT00000025260, ENSSSCT00000017460, ENSSSCT00000027683, ENSSSCT00000026225, ENSSSCT00000011239, ENSSSCT00000013161, ENSSSCT00000016124,…
immune system process	biological_process	407 out of 3276 genes, 12.4%	1061 out of 12711 genes, 8.3%	1.66e-17	ENSSSCT00000027887, ENSSSCT00000033545, ENSSSCT00000033081, ENSSSCT00000010872, ENSSSCT00000006227, ENSSSCT00000034426, ENSSSCT00000006828, ENSSSCT00000019014, ENSSSCT00000033065, ENSSSCT00000012918, ENSSSCT00000000265, ENSSSCT00000023094, ENSSSCT00000011151, ENSSSCT00000009808, ENSSSCT00000015699, ENSSSCT00000005668, ENSSSCT00000019079, ENSSSCT00000032759, ENSSSCT00000032664, ENSSSCT00000032686,…
generation of neurons	biological_process	249 out of 3276 genes, 7.6%	572 out of 12711 genes, 4.5%	1.71e-17	ENSSSCT00000029259, ENSSSCT00000022914, ENSSSCT00000010069, ENSSSCT00000013601, ENSSSCT00000023943, ENSSSCT00000036277, ENSSSCT00000034202, ENSSSCT00000033313, ENSSSCT00000009736, ENSSSCT00000000671, ENSSSCT00000018387, ENSSSCT00000007590, ENSSSCT00000017867, ENSSSCT00000005536, ENSSSCT00000006762, ENSSSCT00000013532, ENSSSCT00000001686, ENSSSCT00000033389, ENSSSCT00000016224, ENSSSCT00000003918,…
regulation of signal transduction	biological_process	402 out of 3276 genes, 12.3%	1054 out of 12711 genes, 8.3%	1.02e-16	ENSSSCT00000033821, ENSSSCT00000029555, ENSSSCT00000023906, ENSSSCT00000012660, ENSSSCT00000034589, ENSSSCT00000018113, ENSSSCT00000010349, ENSSSCT00000001902, ENSSSCT00000008811, ENSSSCT00000007604, ENSSSCT00000007081, ENSSSCT00000030859, ENSSSCT00000009409, ENSSSCT00000012485, ENSSSCT00000027389, ENSSSCT00000017645, ENSSSCT00000006796, ENSSSCT00000010510, ENSSSCT00000026804, ENSSSCT00000010267,…
positive regulation of RNA metabolic process	biological_process	293 out of 3276 genes, 8.9%	712 out of 12711 genes, 5.6%	1.2e-16	ENSSSCT00000003923, ENSSSCT00000035786, ENSSSCT00000016164, ENSSSCT00000006981, ENSSSCT00000030473, ENSSSCT00000015663, ENSSSCT00000018039, ENSSSCT00000010680, ENSSSCT00000035446, ENSSSCT00000010044, ENSSSCT00000027242, ENSSSCT00000017372, ENSSSCT00000002627, ENSSSCT00000012638, ENSSSCT00000030361, ENSSSCT00000016478, ENSSSCT00000002184, ENSSSCT00000001840, ENSSSCT00000019626, ENSSSCT00000030461,…
regulation of multicellular organismal development	biological_process	310 out of 3276 genes, 9.5%	766 out of 12711 genes, 6.0%	1.77e-16	ENSSSCT00000010453, ENSSSCT00000030119, ENSSSCT00000013166, ENSSSCT00000016895, ENSSSCT00000016436, ENSSSCT00000004605, ENSSSCT00000012056, ENSSSCT00000010953, ENSSSCT00000025224, ENSSSCT00000004368, ENSSSCT00000003711, ENSSSCT00000023676, ENSSSCT00000014646, ENSSSCT00000014648, ENSSSCT00000024788, ENSSSCT00000022764, ENSSSCT00000026468, ENSSSCT00000009741, ENSSSCT00000036657, ENSSSCT00000031710,…
positive regulation of gene expression	biological_process	326 out of 3276 genes, 10.0%	820 out of 12711 genes, 6.5%	4.64e-16	ENSSSCT00000036469, ENSSSCT00000030086, ENSSSCT00000034003, ENSSSCT00000003922, ENSSSCT00000014327, ENSSSCT00000012037, ENSSSCT00000015392, ENSSSCT00000018914, ENSSSCT00000014232, ENSSSCT00000035647, ENSSSCT00000025742, ENSSSCT00000015017, ENSSSCT00000032440, ENSSSCT00000008162, ENSSSCT00000018179, ENSSSCT00000032179, ENSSSCT00000019071, ENSSSCT00000036108, ENSSSCT00000002786, ENSSSCT00000030732,…
nitrogen compound metabolic process	biological_process	1047 out of 3276 genes, 32.0%	3294 out of 12711 genes, 25.9%	5.5e-16	ENSSSCT00000017884, ENSSSCT00000033553, ENSSSCT00000011032, ENSSSCT00000016344, ENSSSCT00000002280, ENSSSCT00000010555, ENSSSCT00000012279, ENSSSCT00000014895, ENSSSCT00000014154, ENSSSCT00000031431, ENSSSCT00000026198, ENSSSCT00000008627, ENSSSCT00000016146, ENSSSCT00000026171, ENSSSCT00000013817, ENSSSCT00000006950, ENSSSCT00000026629, ENSSSCT00000010681, ENSSSCT00000024849, ENSSSCT00000018709,…
positive regulation of transcription, DNA-templated	biological_process	288 out of 3276 genes, 8.8%	704 out of 12711 genes, 5.5%	7.22e-16	ENSSSCT00000012883, ENSSSCT00000001780, ENSSSCT00000024289, ENSSSCT00000027701, ENSSSCT00000008432, ENSSSCT00000032274, ENSSSCT00000030923, ENSSSCT00000031695, ENSSSCT00000018246, ENSSSCT00000015201, ENSSSCT00000002650, ENSSSCT00000032347, ENSSSCT00000014278, ENSSSCT00000001642, ENSSSCT00000023317, ENSSSCT00000032440, ENSSSCT00000008162, ENSSSCT00000015017, ENSSSCT00000002786, ENSSSCT00000030732,…
positive regulation of RNA biosynthetic process	biological_process	288 out of 3276 genes, 8.8%	704 out of 12711 genes, 5.5%	7.22e-16	ENSSSCT00000011713, ENSSSCT00000002511, ENSSSCT00000030055, ENSSSCT00000036293, ENSSSCT00000003052, ENSSSCT00000017896, ENSSSCT00000014461, ENSSSCT00000036167, ENSSSCT00000010813, ENSSSCT00000010410, ENSSSCT00000010992, ENSSSCT00000032759, ENSSSCT00000000799, ENSSSCT00000030229, ENSSSCT00000012332, ENSSSCT00000032686, ENSSSCT00000014086, ENSSSCT00000032664, ENSSSCT00000022573, ENSSSCT00000010515,…
positive regulation of nucleic acid-templated transcription	biological_process	288 out of 3276 genes, 8.8%	704 out of 12711 genes, 5.5%	7.22e-16	ENSSSCT00000005097, ENSSSCT00000006141, ENSSSCT00000028925, ENSSSCT00000004613, ENSSSCT00000026383, ENSSSCT00000000771, ENSSSCT00000031135, ENSSSCT00000034971, ENSSSCT00000033976, ENSSSCT00000004979, ENSSSCT00000033715, ENSSSCT00000033605, ENSSSCT00000018947, ENSSSCT00000005609, ENSSSCT00000003092, ENSSSCT00000002172, ENSSSCT00000000443, ENSSSCT00000030461, ENSSSCT00000019626, ENSSSCT00000001840,…
cell surface receptor signaling pathway	biological_process	306 out of 3276 genes, 9.3%	762 out of 12711 genes, 6.0%	1.25e-15	ENSSSCT00000034442, ENSSSCT00000017542, ENSSSCT00000003338, ENSSSCT00000012175, ENSSSCT00000002981, ENSSSCT00000027746, ENSSSCT00000033217, ENSSSCT00000006855, ENSSSCT00000004997, ENSSSCT00000017001, ENSSSCT00000009412, ENSSSCT00000035136, ENSSSCT00000031905, ENSSSCT00000034108, ENSSSCT00000035327, ENSSSCT00000036021, ENSSSCT00000009509, ENSSSCT00000014067, ENSSSCT00000023583, ENSSSCT00000032709,…
embryo development ending in birth or egg hatching	biological_process	174 out of 3276 genes, 5.3%	369 out of 12711 genes, 2.9%	1.32e-15	ENSSSCT00000025742, ENSSSCT00000003922, ENSSSCT00000014327, ENSSSCT00000023819, ENSSSCT00000014738, ENSSSCT00000024067, ENSSSCT00000010207, ENSSSCT00000000799, ENSSSCT00000018179, ENSSSCT00000003311, ENSSSCT00000018893, ENSSSCT00000010515, ENSSSCT00000002379, ENSSSCT00000011727, ENSSSCT00000017067, ENSSSCT00000027547, ENSSSCT00000010813, ENSSSCT00000010410, ENSSSCT00000026572, ENSSSCT00000001642,…
embryonic morphogenesis	biological_process	155 out of 3276 genes, 4.7%	317 out of 12711 genes, 2.5%	1.78e-15	ENSSSCT00000017677, ENSSSCT00000010018, ENSSSCT00000036353, ENSSSCT00000007335, ENSSSCT00000034063, ENSSSCT00000019256, ENSSSCT00000014546, ENSSSCT00000016983, ENSSSCT00000029331, ENSSSCT00000028161, ENSSSCT00000009551, ENSSSCT00000017115, ENSSSCT00000033617, ENSSSCT00000033115, ENSSSCT00000034484, ENSSSCT00000033106, ENSSSCT00000012128, ENSSSCT00000010870, ENSSSCT00000017798, ENSSSCT00000012090,…
organelle organization	biological_process	379 out of 3276 genes, 11.6%	996 out of 12711 genes, 7.8%	2.37e-15	ENSSSCT00000012175, ENSSSCT00000005474, ENSSSCT00000005535, ENSSSCT00000015403, ENSSSCT00000001542, ENSSSCT00000014153, ENSSSCT00000028633, ENSSSCT00000034694, ENSSSCT00000022818, ENSSSCT00000036636, ENSSSCT00000017270, ENSSSCT00000023961, ENSSSCT00000030898, ENSSSCT00000009907, ENSSSCT00000033027, ENSSSCT00000014652, ENSSSCT00000014491, ENSSSCT00000018979, ENSSSCT00000018934, ENSSSCT00000010980,…
chordate embryonic development	biological_process	172 out of 3276 genes, 5.3%	366 out of 12711 genes, 2.9%	3.32e-15	ENSSSCT00000025995, ENSSSCT00000017015, ENSSSCT00000036293, ENSSSCT00000006828, ENSSSCT00000006878, ENSSSCT00000008432, ENSSSCT00000002511, ENSSSCT00000006164, ENSSSCT00000014895, ENSSSCT00000032619, ENSSSCT00000030923, ENSSSCT00000012148, ENSSSCT00000018246, ENSSSCT00000012715, ENSSSCT00000010410, ENSSSCT00000010813, ENSSSCT00000018185, ENSSSCT00000023317, ENSSSCT00000007925, ENSSSCT00000001642,…
positive regulation of nucleobase-containing compound metabolic process	biological_process	324 out of 3276 genes, 9.9%	823 out of 12711 genes, 6.5%	3.57e-15	ENSSSCT00000034393, ENSSSCT00000014786, ENSSSCT00000026327, ENSSSCT00000024010, ENSSSCT00000013557, ENSSSCT00000008067, ENSSSCT00000022816, ENSSSCT00000006195, ENSSSCT00000000121, ENSSSCT00000023713, ENSSSCT00000036203, ENSSSCT00000008212, ENSSSCT00000033791, ENSSSCT00000010870, ENSSSCT00000033781, ENSSSCT00000033617, ENSSSCT00000033106, ENSSSCT00000017115, ENSSSCT00000013183, ENSSSCT00000010093,…
positive regulation of cellular biosynthetic process	biological_process	342 out of 3276 genes, 10.4%	880 out of 12711 genes, 6.9%	3.67e-15	ENSSSCT00000009221, ENSSSCT00000035448, ENSSSCT00000029370, ENSSSCT00000005250, ENSSSCT00000011941, ENSSSCT00000010869, ENSSSCT00000007815, ENSSSCT00000001590, ENSSSCT00000014147, ENSSSCT00000000800, ENSSSCT00000023043, ENSSSCT00000001910, ENSSSCT00000003952, ENSSSCT00000035949, ENSSSCT00000019058, ENSSSCT00000027714, ENSSSCT00000006301, ENSSSCT00000032652, ENSSSCT00000036640, ENSSSCT00000017303,…
anatomical structure formation involved in morphogenesis	biological_process	195 out of 3276 genes, 6.0%	433 out of 12711 genes, 3.4%	5.11e-15	ENSSSCT00000017784, ENSSSCT00000012688, ENSSSCT00000029838, ENSSSCT00000008911, ENSSSCT00000011567, ENSSSCT00000018494, ENSSSCT00000005618, ENSSSCT00000032422, ENSSSCT00000003918, ENSSSCT00000034572, ENSSSCT00000002070, ENSSSCT00000033842, ENSSSCT00000016732, ENSSSCT00000005307, ENSSSCT00000018387, ENSSSCT00000000671, ENSSSCT00000011467, ENSSSCT00000007590, ENSSSCT00000001734, ENSSSCT00000033389,…
macromolecule modification	biological_process	458 out of 3276 genes, 14.0%	1261 out of 12711 genes, 9.9%	8.92e-15	ENSSSCT00000005121, ENSSSCT00000022401, ENSSSCT00000028882, ENSSSCT00000032183, ENSSSCT00000000994, ENSSSCT00000006024, ENSSSCT00000027884, ENSSSCT00000002133, ENSSSCT00000004592, ENSSSCT00000032709, ENSSSCT00000023583, ENSSSCT00000036495, ENSSSCT00000019212, ENSSSCT00000026012, ENSSSCT00000008510, ENSSSCT00000034470, ENSSSCT00000024878, ENSSSCT00000011684, ENSSSCT00000033432, ENSSSCT00000034520,…
macromolecule metabolic process	biological_process	918 out of 3276 genes, 28.0%	2856 out of 12711 genes, 22.5%	1.18e-14	ENSSSCT00000003046, ENSSSCT00000031284, ENSSSCT00000030234, ENSSSCT00000016160, ENSSSCT00000001505, ENSSSCT00000014713, ENSSSCT00000008677, ENSSSCT00000034465, ENSSSCT00000031013, ENSSSCT00000001498, ENSSSCT00000001188, ENSSSCT00000028946, ENSSSCT00000010428, ENSSSCT00000016204, ENSSSCT00000008237, ENSSSCT00000026740, ENSSSCT00000013271, ENSSSCT00000011096, ENSSSCT00000008534, ENSSSCT00000005252,…
positive regulation of biosynthetic process	biological_process	344 out of 3276 genes, 10.5%	893 out of 12711 genes, 7.0%	1.44e-14	ENSSSCT00000030361, ENSSSCT00000012638, ENSSSCT00000002627, ENSSSCT00000017372, ENSSSCT00000010044, ENSSSCT00000027242, ENSSSCT00000017229, ENSSSCT00000035446, ENSSSCT00000010680, ENSSSCT00000030473, ENSSSCT00000018039, ENSSSCT00000015663, ENSSSCT00000006981, ENSSSCT00000018929, ENSSSCT00000022961, ENSSSCT00000016164, ENSSSCT00000003923, ENSSSCT00000035786, ENSSSCT00000005097, ENSSSCT00000006141,…
cellular protein modification process	biological_process	435 out of 3276 genes, 13.3%	1188 out of 12711 genes, 9.3%	1.46e-14	ENSSSCT00000017047, ENSSSCT00000025669, ENSSSCT00000009246, ENSSSCT00000028774, ENSSSCT00000004885, ENSSSCT00000002204, ENSSSCT00000004204, ENSSSCT00000000036, ENSSSCT00000030659, ENSSSCT00000034801, ENSSSCT00000022961, ENSSSCT00000003923, ENSSSCT00000001585, ENSSSCT00000031967, ENSSSCT00000034934, ENSSSCT00000003499, ENSSSCT00000008972, ENSSSCT00000025747, ENSSSCT00000010044, ENSSSCT00000032884,…
protein modification process	biological_process	435 out of 3276 genes, 13.3%	1188 out of 12711 genes, 9.3%	1.46e-14	ENSSSCT00000034871, ENSSSCT00000003918, ENSSSCT00000034572, ENSSSCT00000033842, ENSSSCT00000028477, ENSSSCT00000001676, ENSSSCT00000024719, ENSSSCT00000015180, ENSSSCT00000036509, ENSSSCT00000035625, ENSSSCT00000013387, ENSSSCT00000013987, ENSSSCT00000003544, ENSSSCT00000035830, ENSSSCT00000013601, ENSSSCT00000003483, ENSSSCT00000005076, ENSSSCT00000014121, ENSSSCT00000032147, ENSSSCT00000030688,…
negative regulation of multicellular organismal process	biological_process	201 out of 3276 genes, 6.1%	455 out of 12711 genes, 3.6%	2.03e-14	ENSSSCT00000018879, ENSSSCT00000032440, ENSSSCT00000015666, ENSSSCT00000032686, ENSSSCT00000004242, ENSSSCT00000010821, ENSSSCT00000005537, ENSSSCT00000003426, ENSSSCT00000013723, ENSSSCT00000036469, ENSSSCT00000014327, ENSSSCT00000023819, ENSSSCT00000005341, ENSSSCT00000008742, ENSSSCT00000015392, ENSSSCT00000018918, ENSSSCT00000018914, ENSSSCT00000014232, ENSSSCT00000001317, ENSSSCT00000003350,…
movement of cell or subcellular component	biological_process	245 out of 3276 genes, 7.5%	589 out of 12711 genes, 4.6%	4.16e-14	ENSSSCT00000006185, ENSSSCT00000036617, ENSSSCT00000034934, ENSSSCT00000031967, ENSSSCT00000035446, ENSSSCT00000023323, ENSSSCT00000033877, ENSSSCT00000018039, ENSSSCT00000004885, ENSSSCT00000025087, ENSSSCT00000032588, ENSSSCT00000035152, ENSSSCT00000017016, ENSSSCT00000018438, ENSSSCT00000010618, ENSSSCT00000015907, ENSSSCT00000006996, ENSSSCT00000011872, ENSSSCT00000004029, ENSSSCT00000011672,…
tube development	biological_process	168 out of 3276 genes, 5.1%	364 out of 12711 genes, 2.9%	7.85e-14	ENSSSCT00000001144, ENSSSCT00000026327, ENSSSCT00000024010, ENSSSCT00000010714, ENSSSCT00000000121, ENSSSCT00000030954, ENSSSCT00000000386, ENSSSCT00000033247, ENSSSCT00000023713, ENSSSCT00000008212, ENSSSCT00000012128, ENSSSCT00000034484, ENSSSCT00000033115, ENSSSCT00000033617, ENSSSCT00000017115, ENSSSCT00000017459, ENSSSCT00000029331, ENSSSCT00000028161, ENSSSCT00000010093, ENSSSCT00000015576,…
circulatory system development	biological_process	200 out of 3276 genes, 6.1%	457 out of 12711 genes, 3.6%	8.59e-14	ENSSSCT00000001118, ENSSSCT00000017645, ENSSSCT00000010453, ENSSSCT00000010510, ENSSSCT00000029638, ENSSSCT00000030119, ENSSSCT00000008416, ENSSSCT00000003971, ENSSSCT00000012667, ENSSSCT00000027155, ENSSSCT00000011092, ENSSSCT00000004605, ENSSSCT00000033299, ENSSSCT00000026471, ENSSSCT00000010953, ENSSSCT00000010267, ENSSSCT00000009245, ENSSSCT00000024788, ENSSSCT00000014648, ENSSSCT00000014884,…
neuron differentiation	biological_process	186 out of 3276 genes, 5.7%	420 out of 12711 genes, 3.3%	2.81e-13	ENSSSCT00000003544, ENSSSCT00000018086, ENSSSCT00000018541, ENSSSCT00000030260, ENSSSCT00000016205, ENSSSCT00000013979, ENSSSCT00000011567, ENSSSCT00000008255, ENSSSCT00000024845, ENSSSCT00000002606, ENSSSCT00000003918, ENSSSCT00000005618, ENSSSCT00000034572, ENSSSCT00000033389, ENSSSCT00000016224, ENSSSCT00000013532, ENSSSCT00000001686, ENSSSCT00000005536, ENSSSCT00000007590, ENSSSCT00000000671,…
establishment of localization	biological_process	566 out of 3276 genes, 17.3%	1659 out of 12711 genes, 13.1%	1.56e-12	ENSSSCT00000023900, ENSSSCT00000034934, ENSSSCT00000003983, ENSSSCT00000014608, ENSSSCT00000034801, ENSSSCT00000018681, ENSSSCT00000002275, ENSSSCT00000024082, ENSSSCT00000016630, ENSSSCT00000012032, ENSSSCT00000010044, ENSSSCT00000019068, ENSSSCT00000032884, ENSSSCT00000011303, ENSSSCT00000009958, ENSSSCT00000036218, ENSSSCT00000019271, ENSSSCT00000005478, ENSSSCT00000015629, ENSSSCT00000009529,…
transport	biological_process	557 out of 3276 genes, 17.0%	1630 out of 12711 genes, 12.8%	2.02e-12	ENSSSCT00000014519, ENSSSCT00000008775, ENSSSCT00000004235, ENSSSCT00000015000, ENSSSCT00000017859, ENSSSCT00000011529, ENSSSCT00000005341, ENSSSCT00000026312, ENSSSCT00000008557, ENSSSCT00000029457, ENSSSCT00000007113, ENSSSCT00000001317, ENSSSCT00000005256, ENSSSCT00000030534, ENSSSCT00000027547, ENSSSCT00000003311, ENSSSCT00000031957, ENSSSCT00000017835, ENSSSCT00000036460, ENSSSCT00000011599,…
negative regulation of cellular metabolic process	biological_process	348 out of 3276 genes, 10.6%	933 out of 12711 genes, 7.3%	2.7e-12	ENSSSCT00000027924, ENSSSCT00000031383, ENSSSCT00000033432, ENSSSCT00000034069, ENSSSCT00000034520, ENSSSCT00000010943, ENSSSCT00000018608, ENSSSCT00000032709, ENSSSCT00000004592, ENSSSCT00000006185, ENSSSCT00000027884, ENSSSCT00000032538, ENSSSCT00000019393, ENSSSCT00000017049, ENSSSCT00000017016, ENSSSCT00000032547, ENSSSCT00000007789, ENSSSCT00000018872, ENSSSCT00000004997, ENSSSCT00000001155,…
organonitrogen compound metabolic process	biological_process	813 out of 3276 genes, 24.8%	2530 out of 12711 genes, 19.9%	3.23e-12	ENSSSCT00000016193, ENSSSCT00000011620, ENSSSCT00000031020, ENSSSCT00000028438, ENSSSCT00000011044, ENSSSCT00000036243, ENSSSCT00000008222, ENSSSCT00000027981, ENSSSCT00000017613, ENSSSCT00000019058, ENSSSCT00000033123, ENSSSCT00000007975, ENSSSCT00000018968, ENSSSCT00000005327, ENSSSCT00000036640, ENSSSCT00000023579, ENSSSCT00000003896, ENSSSCT00000033139, ENSSSCT00000008249, ENSSSCT00000014231,…
positive regulation of macromolecule biosynthetic process	biological_process	312 out of 3276 genes, 9.5%	819 out of 12711 genes, 6.4%	3.96e-12	ENSSSCT00000031383, ENSSSCT00000033432, ENSSSCT00000009960, ENSSSCT00000034520, ENSSSCT00000019090, ENSSSCT00000036184, ENSSSCT00000027924, ENSSSCT00000004116, ENSSSCT00000017434, ENSSSCT00000035147, ENSSSCT00000002043, ENSSSCT00000032709, ENSSSCT00000006185, ENSSSCT00000024043, ENSSSCT00000014067, ENSSSCT00000024721, ENSSSCT00000009509, ENSSSCT00000017049, ENSSSCT00000031855, ENSSSCT00000015704,…
single-organism metabolic process	biological_process	544 out of 3276 genes, 16.6%	1591 out of 12711 genes, 12.5%	4.33e-12	ENSSSCT00000009745, ENSSSCT00000015733, ENSSSCT00000002741, ENSSSCT00000022714, ENSSSCT00000010980, ENSSSCT00000015977, ENSSSCT00000023055, ENSSSCT00000000040, ENSSSCT00000025833, ENSSSCT00000007358, ENSSSCT00000008483, ENSSSCT00000035301, ENSSSCT00000017822, ENSSSCT00000022534, ENSSSCT00000031721, ENSSSCT00000031383, ENSSSCT00000024878, ENSSSCT00000012730, ENSSSCT00000009075, ENSSSCT00000015778,…
negative regulation of response to stimulus	biological_process	223 out of 3276 genes, 6.8%	541 out of 12711 genes, 4.3%	4.65e-12	ENSSSCT00000018246, ENSSSCT00000012715, ENSSSCT00000009516, ENSSSCT00000010911, ENSSSCT00000030232, ENSSSCT00000001531, ENSSSCT00000025598, ENSSSCT00000011979, ENSSSCT00000033560, ENSSSCT00000014461, ENSSSCT00000005460, ENSSSCT00000010410, ENSSSCT00000012918, ENSSSCT00000003756, ENSSSCT00000034426, ENSSSCT00000017676, ENSSSCT00000004243, ENSSSCT00000012883, ENSSSCT00000015728, ENSSSCT00000031403,…
regulation of neurogenesis	biological_process	110 out of 3276 genes, 3.4%	216 out of 12711 genes, 1.7%	7.93e-12	ENSSSCT00000024971, ENSSSCT00000017434, ENSSSCT00000025669, ENSSSCT00000017827, ENSSSCT00000018039, ENSSSCT00000014882, ENSSSCT00000004885, ENSSSCT00000019393, ENSSSCT00000031710, ENSSSCT00000026468, ENSSSCT00000001958, ENSSSCT00000024788, ENSSSCT00000003711, ENSSSCT00000010953, ENSSSCT00000022574, ENSSSCT00000032386, ENSSSCT00000016895, ENSSSCT00000007081, ENSSSCT00000013166, ENSSSCT00000018422,…
negative regulation of nitrogen compound metabolic process	biological_process	331 out of 3276 genes, 10.1%	885 out of 12711 genes, 7.0%	9.9e-12	ENSSSCT00000035551, ENSSSCT00000017571, ENSSSCT00000001543, ENSSSCT00000016492, ENSSSCT00000015224, ENSSSCT00000029667, ENSSSCT00000025145, ENSSSCT00000000461, ENSSSCT00000004886, ENSSSCT00000002768, ENSSSCT00000007143, ENSSSCT00000005311, ENSSSCT00000013398, ENSSSCT00000024218, ENSSSCT00000008989, ENSSSCT00000005464, ENSSSCT00000009861, ENSSSCT00000001516, ENSSSCT00000013792, ENSSSCT00000000296,…
locomotion	biological_process	213 out of 3276 genes, 6.5%	514 out of 12711 genes, 4.0%	1.09e-11	ENSSSCT00000007004, ENSSSCT00000007604, ENSSSCT00000025260, ENSSSCT00000008811, ENSSSCT00000031067, ENSSSCT00000007262, ENSSSCT00000025398, ENSSSCT00000011528, ENSSSCT00000033821, ENSSSCT00000001852, ENSSSCT00000026468, ENSSSCT00000015049, ENSSSCT00000019500, ENSSSCT00000029225, ENSSSCT00000026471, ENSSSCT00000033299, ENSSSCT00000023621, ENSSSCT00000018567, ENSSSCT00000001709, ENSSSCT00000027015,…
cellular macromolecule metabolic process	biological_process	774 out of 3276 genes, 23.6%	2403 out of 12711 genes, 18.9%	1.22e-11	ENSSSCT00000019611, ENSSSCT00000019391, ENSSSCT00000003092, ENSSSCT00000003624, ENSSSCT00000005323, ENSSSCT00000032997, ENSSSCT00000033605, ENSSSCT00000036218, ENSSSCT00000019271, ENSSSCT00000002392, ENSSSCT00000008330, ENSSSCT00000022853, ENSSSCT00000006188, ENSSSCT00000030579, ENSSSCT00000035570, ENSSSCT00000032207, ENSSSCT00000031224, ENSSSCT00000003379, ENSSSCT00000018181, ENSSSCT00000033038,…
tissue morphogenesis	biological_process	149 out of 3276 genes, 4.5%	326 out of 12711 genes, 2.6%	1.57e-11	ENSSSCT00000035930, ENSSSCT00000001118, ENSSSCT00000017645, ENSSSCT00000030119, ENSSSCT00000000917, ENSSSCT00000002153, ENSSSCT00000004605, ENSSSCT00000026471, ENSSSCT00000003711, ENSSSCT00000002281, ENSSSCT00000023676, ENSSSCT00000014648, ENSSSCT00000024788, ENSSSCT00000014884, ENSSSCT00000004200, ENSSSCT00000001852, ENSSSCT00000008209, ENSSSCT00000009793, ENSSSCT00000008811, ENSSSCT00000007604,…
regulation of localization	biological_process	334 out of 3276 genes, 10.2%	902 out of 12711 genes, 7.1%	3.68e-11	ENSSSCT00000019058, ENSSSCT00000035323, ENSSSCT00000027714, ENSSSCT00000005707, ENSSSCT00000016204, ENSSSCT00000002123, ENSSSCT00000018024, ENSSSCT00000025404, ENSSSCT00000035186, ENSSSCT00000035993, ENSSSCT00000003985, ENSSSCT00000010428, ENSSSCT00000034531, ENSSSCT00000012909, ENSSSCT00000005250, ENSSSCT00000008173, ENSSSCT00000015542, ENSSSCT00000033701, ENSSSCT00000003896, ENSSSCT00000010869,…
regulation of nervous system development	biological_process	125 out of 3276 genes, 3.8%	261 out of 12711 genes, 2.1%	3.95e-11	ENSSSCT00000017303, ENSSSCT00000009861, ENSSSCT00000035186, ENSSSCT00000014327, ENSSSCT00000010578, ENSSSCT00000014118, ENSSSCT00000008989, ENSSSCT00000005607, ENSSSCT00000028438, ENSSSCT00000023819, ENSSSCT00000005769, ENSSSCT00000029966, ENSSSCT00000018688, ENSSSCT00000004886, ENSSSCT00000019058, ENSSSCT00000033657, ENSSSCT00000007170, ENSSSCT00000005763, ENSSSCT00000018879, ENSSSCT00000015542,…
regulation of cell development	biological_process	115 out of 3276 genes, 3.5%	234 out of 12711 genes, 1.8%	4.86e-11	ENSSSCT00000017676, ENSSSCT00000004243, ENSSSCT00000033235, ENSSSCT00000017896, ENSSSCT00000032121, ENSSSCT00000034063, ENSSSCT00000012476, ENSSSCT00000014546, ENSSSCT00000026089, ENSSSCT00000008870, ENSSSCT00000013204, ENSSSCT00000027724, ENSSSCT00000012883, ENSSSCT00000016414, ENSSSCT00000016805, ENSSSCT00000016773, ENSSSCT00000004884, ENSSSCT00000023706, ENSSSCT00000026802, ENSSSCT00000033617,…
cellular response to organic substance	biological_process	255 out of 3276 genes, 7.8%	655 out of 12711 genes, 5.2%	1.25e-10	ENSSSCT00000036318, ENSSSCT00000003376, ENSSSCT00000022914, ENSSSCT00000036123, ENSSSCT00000015600, ENSSSCT00000011239, ENSSSCT00000032147, ENSSSCT00000035265, ENSSSCT00000003320, ENSSSCT00000009736, ENSSSCT00000000671, ENSSSCT00000001983, ENSSSCT00000001734, ENSSSCT00000035476, ENSSSCT00000032869, ENSSSCT00000016155, ENSSSCT00000033389, ENSSSCT00000007118, ENSSSCT00000034572, ENSSSCT00000005618,…
positive regulation of transcription from RNA polymerase II promoter	biological_process	205 out of 3276 genes, 6.3%	501 out of 12711 genes, 3.9%	1.75e-10	ENSSSCT00000036123, ENSSSCT00000015600, ENSSSCT00000036318, ENSSSCT00000022914, ENSSSCT00000010069, ENSSSCT00000026077, ENSSSCT00000033389, ENSSSCT00000033306, ENSSSCT00000023385, ENSSSCT00000008184, ENSSSCT00000035476, ENSSSCT00000001734, ENSSSCT00000003670, ENSSSCT00000007590, ENSSSCT00000006548, ENSSSCT00000018387, ENSSSCT00000000671, ENSSSCT00000005307, ENSSSCT00000008144, ENSSSCT00000004562,…
single-organism localization	biological_process	285 out of 3276 genes, 8.7%	756 out of 12711 genes, 5.9%	3.63e-10	ENSSSCT00000028073, ENSSSCT00000000226, ENSSSCT00000010968, ENSSSCT00000023756, ENSSSCT00000008185, ENSSSCT00000025283, ENSSSCT00000011524, ENSSSCT00000010578, ENSSSCT00000025158, ENSSSCT00000003350, ENSSSCT00000000835, ENSSSCT00000002630, ENSSSCT00000005103, ENSSSCT00000003520, ENSSSCT00000034374, ENSSSCT00000024054, ENSSSCT00000019279, ENSSSCT00000022601, ENSSSCT00000016414, ENSSSCT00000031666,…
negative regulation of developmental process	biological_process	155 out of 3276 genes, 4.7%	354 out of 12711 genes, 2.8%	3.97e-10	ENSSSCT00000015725, ENSSSCT00000004979, ENSSSCT00000035327, ENSSSCT00000019312, ENSSSCT00000034108, ENSSSCT00000017370, ENSSSCT00000002172, ENSSSCT00000030461, ENSSSCT00000018947, ENSSSCT00000026684, ENSSSCT00000000570, ENSSSCT00000002184, ENSSSCT00000034324, ENSSSCT00000003826, ENSSSCT00000034946, ENSSSCT00000027924, ENSSSCT00000018493, ENSSSCT00000034520, ENSSSCT00000016691, ENSSSCT00000033432,…
neuron development	biological_process	150 out of 3276 genes, 4.6%	340 out of 12711 genes, 2.7%	4.79e-10	ENSSSCT00000024845, ENSSSCT00000002606, ENSSSCT00000003918, ENSSSCT00000034572, ENSSSCT00000003544, ENSSSCT00000018086, ENSSSCT00000016205, ENSSSCT00000030260, ENSSSCT00000018541, ENSSSCT00000013979, ENSSSCT00000034202, ENSSSCT00000036277, ENSSSCT00000023943, ENSSSCT00000029259, ENSSSCT00000010069, ENSSSCT00000022914, ENSSSCT00000013601, ENSSSCT00000001686, ENSSSCT00000013532, ENSSSCT00000033389,…
regulation of molecular function	biological_process	335 out of 3276 genes, 10.2%	921 out of 12711 genes, 7.2%	5.57e-10	ENSSSCT00000035147, ENSSSCT00000017434, ENSSSCT00000027884, ENSSSCT00000004592, ENSSSCT00000032709, ENSSSCT00000011013, ENSSSCT00000006185, ENSSSCT00000035921, ENSSSCT00000019212, ENSSSCT00000017049, ENSSSCT00000019393, ENSSSCT00000009960, ENSSSCT00000031383, ENSSSCT00000010943, ENSSSCT00000034520, ENSSSCT00000006996, ENSSSCT00000001985, ENSSSCT00000016997, ENSSSCT00000025493, ENSSSCT00000035301,…
protein metabolic process	biological_process	651 out of 3276 genes, 19.9%	2002 out of 12711 genes, 15.8%	5.86e-10	ENSSSCT00000001171, ENSSSCT00000017270, ENSSSCT00000034694, ENSSSCT00000005589, ENSSSCT00000026684, ENSSSCT00000034442, ENSSSCT00000033494, ENSSSCT00000015977, ENSSSCT00000001812, ENSSSCT00000035327, ENSSSCT00000003721, ENSSSCT00000035136, ENSSSCT00000028030, ENSSSCT00000032636, ENSSSCT00000035543, ENSSSCT00000022714, ENSSSCT00000002741, ENSSSCT00000017001, ENSSSCT00000010546, ENSSSCT00000034467,…
cellular response to chemical stimulus	biological_process	303 out of 3276 genes, 9.2%	819 out of 12711 genes, 6.4%	8.7e-10	ENSSSCT00000032759, ENSSSCT00000015666, ENSSSCT00000033994, ENSSSCT00000024477, ENSSSCT00000006592, ENSSSCT00000023756, ENSSSCT00000003350, ENSSSCT00000002002, ENSSSCT00000036296, ENSSSCT00000023346, ENSSSCT00000009900, ENSSSCT00000017903, ENSSSCT00000014923, ENSSSCT00000011713, ENSSSCT00000017225, ENSSSCT00000030055, ENSSSCT00000019516, ENSSSCT00000033081, ENSSSCT00000036293, ENSSSCT00000005103,…
negative regulation of transcription, DNA-templated	biological_process	204 out of 3276 genes, 6.2%	505 out of 12711 genes, 4.0%	9.22e-10	ENSSSCT00000024054, ENSSSCT00000000431, ENSSSCT00000031403, ENSSSCT00000006425, ENSSSCT00000012883, ENSSSCT00000006145, ENSSSCT00000016506, ENSSSCT00000008432, ENSSSCT00000032274, ENSSSCT00000006878, ENSSSCT00000002511, ENSSSCT00000011713, ENSSSCT00000016508, ENSSSCT00000024617, ENSSSCT00000018246, ENSSSCT00000012715, ENSSSCT00000002141, ENSSSCT00000001660, ENSSSCT00000023740, ENSSSCT00000014278,…
negative regulation of RNA biosynthetic process	biological_process	204 out of 3276 genes, 6.2%	505 out of 12711 genes, 4.0%	9.22e-10	ENSSSCT00000032547, ENSSSCT00000030543, ENSSSCT00000007789, ENSSSCT00000004997, ENSSSCT00000004613, ENSSSCT00000001155, ENSSSCT00000019312, ENSSSCT00000031855, ENSSSCT00000034971, ENSSSCT00000036021, ENSSSCT00000015725, ENSSSCT00000004979, ENSSSCT00000033715, ENSSSCT00000026684, ENSSSCT00000003092, ENSSSCT00000034442, ENSSSCT00000018263, ENSSSCT00000002172, ENSSSCT00000000443, ENSSSCT00000017370,…
negative regulation of nucleic acid-templated transcription	biological_process	204 out of 3276 genes, 6.2%	505 out of 12711 genes, 4.0%	9.22e-10	ENSSSCT00000024010, ENSSSCT00000026327, ENSSSCT00000001144, ENSSSCT00000000121, ENSSSCT00000022816, ENSSSCT00000008212, ENSSSCT00000001648, ENSSSCT00000000460, ENSSSCT00000007319, ENSSSCT00000023713, ENSSSCT00000029045, ENSSSCT00000012128, ENSSSCT00000033617, ENSSSCT00000005002, ENSSSCT00000023268, ENSSSCT00000017798, ENSSSCT00000033781, ENSSSCT00000033491, ENSSSCT00000033899, ENSSSCT00000033791,…
heart development	biological_process	122 out of 3276 genes, 3.7%	262 out of 12711 genes, 2.1%	1.06e-09	ENSSSCT00000032547, ENSSSCT00000018586, ENSSSCT00000014121, ENSSSCT00000028925, ENSSSCT00000036123, ENSSSCT00000023943, ENSSSCT00000022914, ENSSSCT00000033389, ENSSSCT00000018216, ENSSSCT00000033241, ENSSSCT00000034108, ENSSSCT00000011467, ENSSSCT00000007590, ENSSSCT00000009736, ENSSSCT00000000671, ENSSSCT00000018387, ENSSSCT00000004979, ENSSSCT00000005307, ENSSSCT00000019305, ENSSSCT00000022398,…
tube morphogenesis	biological_process	112 out of 3276 genes, 3.4%	234 out of 12711 genes, 1.8%	1.06e-09	ENSSSCT00000010093, ENSSSCT00000018613, ENSSSCT00000006558, ENSSSCT00000015576, ENSSSCT00000032274, ENSSSCT00000028161, ENSSSCT00000029331, ENSSSCT00000006828, ENSSSCT00000010018, ENSSSCT00000033235, ENSSSCT00000012883, ENSSSCT00000000431, ENSSSCT00000019256, ENSSSCT00000031727, ENSSSCT00000031403, ENSSSCT00000016339, ENSSSCT00000011357, ENSSSCT00000010714, ENSSSCT00000033247, ENSSSCT00000000121,…
response to external stimulus	biological_process	295 out of 3276 genes, 9.0%	795 out of 12711 genes, 6.3%	1.23e-09	ENSSSCT00000034467, ENSSSCT00000013560, ENSSSCT00000036437, ENSSSCT00000018438, ENSSSCT00000006185, ENSSSCT00000004592, ENSSSCT00000009509, ENSSSCT00000017049, ENSSSCT00000036495, ENSSSCT00000027757, ENSSSCT00000034069, ENSSSCT00000015156, ENSSSCT00000016691, ENSSSCT00000023118, ENSSSCT00000019090, ENSSSCT00000027924, ENSSSCT00000002981, ENSSSCT00000036636, ENSSSCT00000034995, ENSSSCT00000024636,…
morphogenesis of an epithelium	biological_process	125 out of 3276 genes, 3.8%	272 out of 12711 genes, 2.1%	1.74e-09	ENSSSCT00000029591, ENSSSCT00000025742, ENSSSCT00000019058, ENSSSCT00000035949, ENSSSCT00000033657, ENSSSCT00000019197, ENSSSCT00000035186, ENSSSCT00000024218, ENSSSCT00000005607, ENSSSCT00000003137, ENSSSCT00000005464, ENSSSCT00000009861, ENSSSCT00000023156, ENSSSCT00000005853, ENSSSCT00000008186, ENSSSCT00000035551, ENSSSCT00000012149, ENSSSCT00000019485, ENSSSCT00000015224, ENSSSCT00000032179,…
regulation of neuron differentiation	biological_process	86 out of 3276 genes, 2.6%	165 out of 12711 genes, 1.3%	1.86e-09	ENSSSCT00000017303, ENSSSCT00000035186, ENSSSCT00000010578, ENSSSCT00000014327, ENSSSCT00000005607, ENSSSCT00000028438, ENSSSCT00000005769, ENSSSCT00000029966, ENSSSCT00000018688, ENSSSCT00000004886, ENSSSCT00000033657, ENSSSCT00000019058, ENSSSCT00000007170, ENSSSCT00000005763, ENSSSCT00000018879, ENSSSCT00000030474, ENSSSCT00000008433, ENSSSCT00000029079, ENSSSCT00000035993, ENSSSCT00000012149,…
negative regulation of cellular biosynthetic process	biological_process	239 out of 3276 genes, 7.3%	621 out of 12711 genes, 4.9%	3.66e-09	ENSSSCT00000027892, ENSSSCT00000015225, ENSSSCT00000000173, ENSSSCT00000001682, ENSSSCT00000003350, ENSSSCT00000014867, ENSSSCT00000025742, ENSSSCT00000032771, ENSSSCT00000001559, ENSSSCT00000001317, ENSSSCT00000013723, ENSSSCT00000036469, ENSSSCT00000031901, ENSSSCT00000014457, ENSSSCT00000014923, ENSSSCT00000003922, ENSSSCT00000032686, ENSSSCT00000036460, ENSSSCT00000030229, ENSSSCT00000035317,…
negative regulation of macromolecule biosynthetic process	biological_process	232 out of 3276 genes, 7.1%	599 out of 12711 genes, 4.7%	3.79e-09	ENSSSCT00000001682, ENSSSCT00000000173, ENSSSCT00000015225, ENSSSCT00000027892, ENSSSCT00000001559, ENSSSCT00000001317, ENSSSCT00000032771, ENSSSCT00000025742, ENSSSCT00000003350, ENSSSCT00000031901, ENSSSCT00000014457, ENSSSCT00000036469, ENSSSCT00000013723, ENSSSCT00000003922, ENSSSCT00000014923, ENSSSCT00000030229, ENSSSCT00000036460, ENSSSCT00000032686, ENSSSCT00000022514, ENSSSCT00000035317,…
negative regulation of cellular macromolecule biosynthetic process	biological_process	226 out of 3276 genes, 6.9%	581 out of 12711 genes, 4.6%	4.59e-09	ENSSSCT00000015600, ENSSSCT00000030108, ENSSSCT00000022914, ENSSSCT00000009540, ENSSSCT00000032147, ENSSSCT00000016316, ENSSSCT00000011239, ENSSSCT00000012267, ENSSSCT00000019504, ENSSSCT00000030973, ENSSSCT00000018387, ENSSSCT00000009736, ENSSSCT00000006548, ENSSSCT00000006762, ENSSSCT00000033389, ENSSSCT00000035629, ENSSSCT00000010539, ENSSSCT00000008509, ENSSSCT00000033842, ENSSSCT00000009450,…
regulation of protein metabolic process	biological_process	374 out of 3276 genes, 11.4%	1064 out of 12711 genes, 8.4%	4.73e-09	ENSSSCT00000033247, ENSSSCT00000027481, ENSSSCT00000007701, ENSSSCT00000018609, ENSSSCT00000001144, ENSSSCT00000030823, ENSSSCT00000031145, ENSSSCT00000012128, ENSSSCT00000034484, ENSSSCT00000033617, ENSSSCT00000036502, ENSSSCT00000033399, ENSSSCT00000033899, ENSSSCT00000008212, ENSSSCT00000015603, ENSSSCT00000033944, ENSSSCT00000010093, ENSSSCT00000023706, ENSSSCT00000022656, ENSSSCT00000004884,…
negative regulation of metabolic process	biological_process	383 out of 3276 genes, 11.7%	1095 out of 12711 genes, 8.6%	5.32e-09	ENSSSCT00000009741, ENSSSCT00000012628, ENSSSCT00000006075, ENSSSCT00000015049, ENSSSCT00000019500, ENSSSCT00000033478, ENSSSCT00000014646, ENSSSCT00000003059, ENSSSCT00000008944, ENSSSCT00000011849, ENSSSCT00000003530, ENSSSCT00000008248, ENSSSCT00000033248, ENSSSCT00000030050, ENSSSCT00000027033, ENSSSCT00000023372, ENSSSCT00000035675, ENSSSCT00000014046, ENSSSCT00000018486, ENSSSCT00000018582,…
epithelial tube morphogenesis	biological_process	101 out of 3276 genes, 3.1%	208 out of 12711 genes, 1.6%	5.41e-09	ENSSSCT00000008249, ENSSSCT00000012040, ENSSSCT00000024477, ENSSSCT00000008162, ENSSSCT00000006640, ENSSSCT00000019053, ENSSSCT00000015224, ENSSSCT00000018179, ENSSSCT00000014086, ENSSSCT00000035993, ENSSSCT00000012149, ENSSSCT00000035551, ENSSSCT00000019485, ENSSSCT00000005464, ENSSSCT00000008186, ENSSSCT00000023156, ENSSSCT00000009861, ENSSSCT00000035186, ENSSSCT00000003137, ENSSSCT00000024218,…
negative regulation of biosynthetic process	biological_process	243 out of 3276 genes, 7.4%	636 out of 12711 genes, 5.0%	5.74e-09	ENSSSCT00000008738, ENSSSCT00000033175, ENSSSCT00000012922, ENSSSCT00000027015, ENSSSCT00000033192, ENSSSCT00000007139, ENSSSCT00000010617, ENSSSCT00000023676, ENSSSCT00000010984, ENSSSCT00000035675, ENSSSCT00000014046, ENSSSCT00000018486, ENSSSCT00000030119, ENSSSCT00000018582, ENSSSCT00000015174, ENSSSCT00000011621, ENSSSCT00000027033, ENSSSCT00000033518, ENSSSCT00000011474, ENSSSCT00000033248,…
single-organism transport	biological_process	272 out of 3276 genes, 8.3%	732 out of 12711 genes, 5.8%	9.71e-09	ENSSSCT00000019104, ENSSSCT00000018927, ENSSSCT00000014491, ENSSSCT00000000813, ENSSSCT00000036636, ENSSSCT00000023961, ENSSSCT00000002981, ENSSSCT00000034146, ENSSSCT00000003338, ENSSSCT00000006200, ENSSSCT00000015403, ENSSSCT00000026684, ENSSSCT00000028633, ENSSSCT00000034520, ENSSSCT00000032693, ENSSSCT00000010161, ENSSSCT00000031721, ENSSSCT00000014345, ENSSSCT00000029291, ENSSSCT00000017434,…
negative regulation of RNA metabolic process	biological_process	205 out of 3276 genes, 6.3%	520 out of 12711 genes, 4.1%	1.29e-08	ENSSSCT00000003530, ENSSSCT00000008248, ENSSSCT00000027461, ENSSSCT00000011474, ENSSSCT00000009741, ENSSSCT00000012628, ENSSSCT00000014884, ENSSSCT00000033478, ENSSSCT00000014646, ENSSSCT00000010617, ENSSSCT00000023676, ENSSSCT00000033192, ENSSSCT00000033175, ENSSSCT00000012922, ENSSSCT00000008738, ENSSSCT00000033518, ENSSSCT00000027033, ENSSSCT00000030119, ENSSSCT00000018486, ENSSSCT00000010984,…
cell motility	biological_process	164 out of 3276 genes, 5.0%	396 out of 12711 genes, 3.1%	2.22e-08	ENSSSCT00000005523, ENSSSCT00000033389, ENSSSCT00000008184, ENSSSCT00000006762, ENSSSCT00000005799, ENSSSCT00000000671, ENSSSCT00000018387, ENSSSCT00000002922, ENSSSCT00000036277, ENSSSCT00000029259, ENSSSCT00000010069, ENSSSCT00000018086, ENSSSCT00000019192, ENSSSCT00000000263, ENSSSCT00000012688, ENSSSCT00000029838, ENSSSCT00000008255, ENSSSCT00000005307, ENSSSCT00000035687, ENSSSCT00000001504,…
localization of cell	biological_process	164 out of 3276 genes, 5.0%	396 out of 12711 genes, 3.1%	2.22e-08	ENSSSCT00000024662, ENSSSCT00000028438, ENSSSCT00000005607, ENSSSCT00000003914, ENSSSCT00000034734, ENSSSCT00000011679, ENSSSCT00000035186, ENSSSCT00000013456, ENSSSCT00000004886, ENSSSCT00000033657, ENSSSCT00000006301, ENSSSCT00000015421, ENSSSCT00000012040, ENSSSCT00000027942, ENSSSCT00000032974, ENSSSCT00000010557, ENSSSCT00000035382, ENSSSCT00000035993, ENSSSCT00000028946, ENSSSCT00000012149,…
cell adhesion	biological_process	161 out of 3276 genes, 4.9%	387 out of 12711 genes, 3.0%	2.27e-08	ENSSSCT00000033657, ENSSSCT00000015421, ENSSSCT00000028438, ENSSSCT00000035186, ENSSSCT00000036338, ENSSSCT00000027981, ENSSSCT00000029172, ENSSSCT00000012149, ENSSSCT00000012469, ENSSSCT00000035993, ENSSSCT00000003985, ENSSSCT00000017836, ENSSSCT00000005856, ENSSSCT00000012040, ENSSSCT00000028686, ENSSSCT00000026991, ENSSSCT00000018609, ENSSSCT00000018236, ENSSSCT00000018288, ENSSSCT00000034236,…
biological adhesion	biological_process	161 out of 3276 genes, 4.9%	387 out of 12711 genes, 3.0%	2.27e-08	ENSSSCT00000035607, ENSSSCT00000014917, ENSSSCT00000034251, ENSSSCT00000002056, ENSSSCT00000036466, ENSSSCT00000005987, ENSSSCT00000015202, ENSSSCT00000004243, ENSSSCT00000014012, ENSSSCT00000026802, ENSSSCT00000003429, ENSSSCT00000007161, ENSSSCT00000028831, ENSSSCT00000006558, ENSSSCT00000016805, ENSSSCT00000012148, ENSSSCT00000035558, ENSSSCT00000006041, ENSSSCT00000019349, ENSSSCT00000007666,…
macromolecule localization	biological_process	314 out of 3276 genes, 9.6%	876 out of 12711 genes, 6.9%	2.87e-08	ENSSSCT00000007531, ENSSSCT00000034572, ENSSSCT00000005857, ENSSSCT00000018679, ENSSSCT00000033810, ENSSSCT00000017784, ENSSSCT00000018603, ENSSSCT00000027142, ENSSSCT00000030688, ENSSSCT00000014121, ENSSSCT00000003320, ENSSSCT00000016433, ENSSSCT00000000671, ENSSSCT00000018759, ENSSSCT00000016155, ENSSSCT00000009835, ENSSSCT00000035476, ENSSSCT00000018647, ENSSSCT00000002156, ENSSSCT00000034589,…
negative regulation of macromolecule metabolic process	biological_process	355 out of 3276 genes, 10.8%	1014 out of 12711 genes, 8.0%	3.55e-08	ENSSSCT00000001542, ENSSSCT00000014258, ENSSSCT00000034442, ENSSSCT00000026684, ENSSSCT00000018263, ENSSSCT00000033397, ENSSSCT00000009907, ENSSSCT00000023066, ENSSSCT00000009846, ENSSSCT00000036636, ENSSSCT00000007789, ENSSSCT00000032547, ENSSSCT00000018872, ENSSSCT00000004997, ENSSSCT00000035136, ENSSSCT00000001155, ENSSSCT00000031855, ENSSSCT00000036021, ENSSSCT00000032709, ENSSSCT00000004592,…
regulation of cellular component organization	biological_process	282 out of 3276 genes, 8.6%	775 out of 12711 genes, 6.1%	5.83e-08	ENSSSCT00000014258, ENSSSCT00000027055, ENSSSCT00000012175, ENSSSCT00000033397, ENSSSCT00000004544, ENSSSCT00000033027, ENSSSCT00000022818, ENSSSCT00000036636, ENSSSCT00000023961, ENSSSCT00000004997, ENSSSCT00000035136, ENSSSCT00000033218, ENSSSCT00000001155, ENSSSCT00000033210, ENSSSCT00000034108, ENSSSCT00000003880, ENSSSCT00000025493, ENSSSCT00000006996, ENSSSCT00000015611, ENSSSCT00000034069,…
regulation of cell proliferation	biological_process	268 out of 3276 genes, 8.2%	730 out of 12711 genes, 5.7%	6.62e-08	ENSSSCT00000000647, ENSSSCT00000012660, ENSSSCT00000033821, ENSSSCT00000008811, ENSSSCT00000007604, ENSSSCT00000018113, ENSSSCT00000010349, ENSSSCT00000002196, ENSSSCT00000017645, ENSSSCT00000033518, ENSSSCT00000007081, ENSSSCT00000022574, ENSSSCT00000012922, ENSSSCT00000011558, ENSSSCT00000010267, ENSSSCT00000035982, ENSSSCT00000015180, ENSSSCT00000005857, ENSSSCT00000008144, ENSSSCT00000035625,…
sensory organ development	biological_process	112 out of 3276 genes, 3.4%	247 out of 12711 genes, 1.9%	8.59e-08	ENSSSCT00000016488, ENSSSCT00000022446, ENSSSCT00000017047, ENSSSCT00000017434, ENSSSCT00000018521, ENSSSCT00000013101, ENSSSCT00000019008, ENSSSCT00000017460, ENSSSCT00000006996, ENSSSCT00000035930, ENSSSCT00000017645, ENSSSCT00000035739, ENSSSCT00000030361, ENSSSCT00000003510, ENSSSCT00000033518, ENSSSCT00000034069, ENSSSCT00000002153, ENSSSCT00000004605, ENSSSCT00000018567, ENSSSCT00000002627,…
central nervous system development	biological_process	158 out of 3276 genes, 4.8%	384 out of 12711 genes, 3.0%	1.02e-07	ENSSSCT00000007426, ENSSSCT00000010410, ENSSSCT00000010813, ENSSSCT00000010681, ENSSSCT00000016249, ENSSSCT00000025598, ENSSSCT00000026572, ENSSSCT00000034773, ENSSSCT00000030923, ENSSSCT00000033704, ENSSSCT00000028916, ENSSSCT00000012715, ENSSSCT00000035973, ENSSSCT00000018246, ENSSSCT00000010778, ENSSSCT00000002511, ENSSSCT00000016414, ENSSSCT00000012279, ENSSSCT00000006164, ENSSSCT00000016805,…
cytoskeleton organization	biological_process	139 out of 3276 genes, 4.2%	327 out of 12711 genes, 2.6%	1.1e-07	ENSSSCT00000018979, ENSSSCT00000014652, ENSSSCT00000015170, ENSSSCT00000033210, ENSSSCT00000007082, ENSSSCT00000009829, ENSSSCT00000018934, ENSSSCT00000027330, ENSSSCT00000015725, ENSSSCT00000029793, ENSSSCT00000002710, ENSSSCT00000014153, ENSSSCT00000005474, ENSSSCT00000035946, ENSSSCT00000033027, ENSSSCT00000000570, ENSSSCT00000023961, ENSSSCT00000022818, ENSSSCT00000009494, ENSSSCT00000016997,…
cardiovascular system development	biological_process	129 out of 3276 genes, 3.9%	298 out of 12711 genes, 2.3%	1.33e-07	ENSSSCT00000017784, ENSSSCT00000012688, ENSSSCT00000013862, ENSSSCT00000032422, ENSSSCT00000005618, ENSSSCT00000003918, ENSSSCT00000005307, ENSSSCT00000005799, ENSSSCT00000001734, ENSSSCT00000033389, ENSSSCT00000018216, ENSSSCT00000013601, ENSSSCT00000022914, ENSSSCT00000029259, ENSSSCT00000026225, ENSSSCT00000011056, ENSSSCT00000008812, ENSSSCT00000007604, ENSSSCT00000001852, ENSSSCT00000014648,…
regulation of cellular protein metabolic process	biological_process	330 out of 3276 genes, 10.1%	943 out of 12711 genes, 7.4%	2.29e-07	ENSSSCT00000029667, ENSSSCT00000025145, ENSSSCT00000031449, ENSSSCT00000001543, ENSSSCT00000012149, ENSSSCT00000007115, ENSSSCT00000010690, ENSSSCT00000007143, ENSSSCT00000007824, ENSSSCT00000033657, ENSSSCT00000015421, ENSSSCT00000000296, ENSSSCT00000035361, ENSSSCT00000009861, ENSSSCT00000005464, ENSSSCT00000015021, ENSSSCT00000008989, ENSSSCT00000024218, ENSSSCT00000012145, ENSSSCT00000013398,…
response to stress	biological_process	444 out of 3276 genes, 13.6%	1332 out of 12711 genes, 10.5%	2.58e-07	ENSSSCT00000036149, ENSSSCT00000007436, ENSSSCT00000007237, ENSSSCT00000005673, ENSSSCT00000035383, ENSSSCT00000023268, ENSSSCT00000034678, ENSSSCT00000014840, ENSSSCT00000026905, ENSSSCT00000026088, ENSSSCT00000023746, ENSSSCT00000011768, ENSSSCT00000007319, ENSSSCT00000016186, ENSSSCT00000026775, ENSSSCT00000024406, ENSSSCT00000003776, ENSSSCT00000026855, ENSSSCT00000001714, ENSSSCT00000001102,…
cell migration	biological_process	151 out of 3276 genes, 4.6%	367 out of 12711 genes, 2.9%	2.89e-07	ENSSSCT00000004243, ENSSSCT00000017015, ENSSSCT00000035607, ENSSSCT00000012279, ENSSSCT00000016414, ENSSSCT00000016805, ENSSSCT00000026802, ENSSSCT00000002511, ENSSSCT00000033704, ENSSSCT00000011185, ENSSSCT00000012148, ENSSSCT00000010681, ENSSSCT00000033065, ENSSSCT00000010410, ENSSSCT00000033743, ENSSSCT00000014086, ENSSSCT00000019071, ENSSSCT00000001098, ENSSSCT00000004242, ENSSSCT00000028327,…
negative regulation of cell communication	biological_process	166 out of 3276 genes, 5.1%	414 out of 12711 genes, 3.3%	3.62e-07	ENSSSCT00000011979, ENSSSCT00000001531, ENSSSCT00000010410, ENSSSCT00000033560, ENSSSCT00000005460, ENSSSCT00000012715, ENSSSCT00000018246, ENSSSCT00000009516, ENSSSCT00000010911, ENSSSCT00000016414, ENSSSCT00000005288, ENSSSCT00000004243, ENSSSCT00000017676, ENSSSCT00000034426, ENSSSCT00000003756, ENSSSCT00000031403, ENSSSCT00000012883, ENSSSCT00000015728, ENSSSCT00000009506, ENSSSCT00000018914,…
negative regulation of signaling	biological_process	166 out of 3276 genes, 5.1%	414 out of 12711 genes, 3.3%	3.62e-07	ENSSSCT00000007300, ENSSSCT00000010772, ENSSSCT00000025145, ENSSSCT00000017025, ENSSSCT00000006640, ENSSSCT00000028946, ENSSSCT00000008809, ENSSSCT00000005250, ENSSSCT00000009861, ENSSSCT00000016204, ENSSSCT00000024218, ENSSSCT00000011620, ENSSSCT00000013398, ENSSSCT00000005311, ENSSSCT00000011822, ENSSSCT00000023043, ENSSSCT00000007143, ENSSSCT00000005769, ENSSSCT00000002768, ENSSSCT00000035949,…
vasculature development	biological_process	124 out of 3276 genes, 3.8%	287 out of 12711 genes, 2.3%	3.78e-07	ENSSSCT00000017233, ENSSSCT00000013601, ENSSSCT00000029259, ENSSSCT00000004613, ENSSSCT00000022914, ENSSSCT00000028925, ENSSSCT00000017772, ENSSSCT00000013948, ENSSSCT00000006879, ENSSSCT00000029793, ENSSSCT00000004979, ENSSSCT00000005799, ENSSSCT00000033976, ENSSSCT00000031905, ENSSSCT00000001734, ENSSSCT00000034108, ENSSSCT00000033389, ENSSSCT00000018216, ENSSSCT00000033241, ENSSSCT00000032422,…
neuron projection development	biological_process	124 out of 3276 genes, 3.8%	287 out of 12711 genes, 2.3%	3.78e-07	ENSSSCT00000023943, ENSSSCT00000014652, ENSSSCT00000033748, ENSSSCT00000035136, ENSSSCT00000015170, ENSSSCT00000029259, ENSSSCT00000010069, ENSSSCT00000013601, ENSSSCT00000034202, ENSSSCT00000036277, ENSSSCT00000006141, ENSSSCT00000005536, ENSSSCT00000018387, ENSSSCT00000017772, ENSSSCT00000013532, ENSSSCT00000001686, ENSSSCT00000007423, ENSSSCT00000016224, ENSSSCT00000034108, ENSSSCT00000002606,…
head development	biological_process	133 out of 3276 genes, 4.1%	314 out of 12711 genes, 2.5%	4.03e-07	ENSSSCT00000009494, ENSSSCT00000011672, ENSSSCT00000032884, ENSSSCT00000035192, ENSSSCT00000011736, ENSSSCT00000011460, ENSSSCT00000034459, ENSSSCT00000017434, ENSSSCT00000018039, ENSSSCT00000030473, ENSSSCT00000028882, ENSSSCT00000004885, ENSSSCT00000016164, ENSSSCT00000003923, ENSSSCT00000003115, ENSSSCT00000006141, ENSSSCT00000035136, ENSSSCT00000015170, ENSSSCT00000010817, ENSSSCT00000033976,…
negative regulation of nucleobase-containing compound metabolic process	biological_process	217 out of 3276 genes, 6.6%	577 out of 12711 genes, 4.5%	5.58e-07	ENSSSCT00000023043, ENSSSCT00000002768, ENSSSCT00000019058, ENSSSCT00000001910, ENSSSCT00000005464, ENSSSCT00000001516, ENSSSCT00000009861, ENSSSCT00000013792, ENSSSCT00000008186, ENSSSCT00000035361, ENSSSCT00000024218, ENSSSCT00000015224, ENSSSCT00000025145, ENSSSCT00000035551, ENSSSCT00000017571, ENSSSCT00000016492, ENSSSCT00000003446, ENSSSCT00000000461, ENSSSCT00000011941, ENSSSCT00000022816,…
negative regulation of cell differentiation	biological_process	117 out of 3276 genes, 3.6%	268 out of 12711 genes, 2.1%	5.97e-07	ENSSSCT00000000386, ENSSSCT00000010681, ENSSSCT00000025598, ENSSSCT00000013557, ENSSSCT00000033065, ENSSSCT00000024010, ENSSSCT00000017714, ENSSSCT00000010813, ENSSSCT00000027526, ENSSSCT00000033106, ENSSSCT00000033617, ENSSSCT00000017798, ENSSSCT00000010992, ENSSSCT00000012715, ENSSSCT00000018246, ENSSSCT00000008212, ENSSSCT00000012148, ENSSSCT00000029045, ENSSSCT00000013183, ENSSSCT00000016773,…
protein localization	biological_process	273 out of 3276 genes, 8.3%	761 out of 12711 genes, 6.0%	7.28e-07	ENSSSCT00000033636, ENSSSCT00000014491, ENSSSCT00000024360, ENSSSCT00000028473, ENSSSCT00000014843, ENSSSCT00000005163, ENSSSCT00000026993, ENSSSCT00000014161, ENSSSCT00000015403, ENSSSCT00000028633, ENSSSCT00000001542, ENSSSCT00000018402, ENSSSCT00000023961, ENSSSCT00000031505, ENSSSCT00000033217, ENSSSCT00000023066, ENSSSCT00000034146, ENSSSCT00000009494, ENSSSCT00000006996, ENSSSCT00000036184,…
in utero embryonic development	biological_process	96 out of 3276 genes, 2.9%	208 out of 12711 genes, 1.6%	7.36e-07	ENSSSCT00000010953, ENSSSCT00000009245, ENSSSCT00000018994, ENSSSCT00000017645, ENSSSCT00000015907, ENSSSCT00000003964, ENSSSCT00000016997, ENSSSCT00000030119, ENSSSCT00000003923, ENSSSCT00000027683, ENSSSCT00000003059, ENSSSCT00000008812, ENSSSCT00000027556, ENSSSCT00000014896, ENSSSCT00000007604, ENSSSCT00000018039, ENSSSCT00000009741, ENSSSCT00000008209, ENSSSCT00000017049, ENSSSCT00000004066,…
regionalization	biological_process	89 out of 3276 genes, 2.7%	189 out of 12711 genes, 1.5%	9.47e-07	ENSSSCT00000029161, ENSSSCT00000023819, ENSSSCT00000005464, ENSSSCT00000017303, ENSSSCT00000009861, ENSSSCT00000035949, ENSSSCT00000002768, ENSSSCT00000008308, ENSSSCT00000009097, ENSSSCT00000001590, ENSSSCT00000010515, ENSSSCT00000017067, ENSSSCT00000009102, ENSSSCT00000019053, ENSSSCT00000018179, ENSSSCT00000014086, ENSSSCT00000001648, ENSSSCT00000018246, ENSSSCT00000033106, ENSSSCT00000034484,…
enzyme linked receptor protein signaling pathway	biological_process	129 out of 3276 genes, 3.9%	306 out of 12711 genes, 2.4%	1.13e-06	ENSSSCT00000011624, ENSSSCT00000001958, ENSSSCT00000035989, ENSSSCT00000023583, ENSSSCT00000032709, ENSSSCT00000014067, ENSSSCT00000004116, ENSSSCT00000017047, ENSSSCT00000000994, ENSSSCT00000015663, ENSSSCT00000030473, ENSSSCT00000028882, ENSSSCT00000036184, ENSSSCT00000010161, ENSSSCT00000033432, ENSSSCT00000034069, ENSSSCT00000012175, ENSSSCT00000030461, ENSSSCT00000018509, ENSSSCT00000033217,…
regulation of anatomical structure morphogenesis	biological_process	150 out of 3276 genes, 4.6%	370 out of 12711 genes, 2.9%	1.2e-06	ENSSSCT00000034426, ENSSSCT00000004243, ENSSSCT00000027724, ENSSSCT00000015728, ENSSSCT00000013489, ENSSSCT00000013204, ENSSSCT00000031403, ENSSSCT00000016805, ENSSSCT00000026802, ENSSSCT00000005288, ENSSSCT00000032274, ENSSSCT00000010992, ENSSSCT00000012715, ENSSSCT00000027526, ENSSSCT00000027006, ENSSSCT00000002141, ENSSSCT00000030923, ENSSSCT00000004369, ENSSSCT00000025598, ENSSSCT00000010681,…
cell projection organization	biological_process	149 out of 3276 genes, 4.5%	367 out of 12711 genes, 2.9%	1.22e-06	ENSSSCT00000003711, ENSSSCT00000025224, ENSSSCT00000018567, ENSSSCT00000002153, ENSSSCT00000029225, ENSSSCT00000009409, ENSSSCT00000032386, ENSSSCT00000012667, ENSSSCT00000001986, ENSSSCT00000007081, ENSSSCT00000003971, ENSSSCT00000028661, ENSSSCT00000031995, ENSSSCT00000007262, ENSSSCT00000015183, ENSSSCT00000011666, ENSSSCT00000025260, ENSSSCT00000035775, ENSSSCT00000026468, ENSSSCT00000001852,…
gland development	biological_process	112 out of 3276 genes, 3.4%	256 out of 12711 genes, 2.0%	1.28e-06	ENSSSCT00000029615, ENSSSCT00000011599, ENSSSCT00000017571, ENSSSCT00000034708, ENSSSCT00000012149, ENSSSCT00000031745, ENSSSCT00000035993, ENSSSCT00000014086, ENSSSCT00000032179, ENSSSCT00000008162, ENSSSCT00000010869, ENSSSCT00000018104, ENSSSCT00000024477, ENSSSCT00000000461, ENSSSCT00000033657, ENSSSCT00000019058, ENSSSCT00000025742, ENSSSCT00000014232, ENSSSCT00000029161, ENSSSCT00000008989,…
blood vessel development	biological_process	114 out of 3276 genes, 3.5%	262 out of 12711 genes, 2.1%	1.32e-06	ENSSSCT00000034484, ENSSSCT00000024528, ENSSSCT00000012148, ENSSSCT00000030363, ENSSSCT00000007925, ENSSSCT00000010813, ENSSSCT00000019148, ENSSSCT00000001144, ENSSSCT00000033065, ENSSSCT00000006828, ENSSSCT00000007335, ENSSSCT00000035744, ENSSSCT00000034063, ENSSSCT00000033235, ENSSSCT00000010018, ENSSSCT00000014546, ENSSSCT00000002056, ENSSSCT00000025995, ENSSSCT00000011357, ENSSSCT00000010093,…
lipid metabolic process	biological_process	184 out of 3276 genes, 5.6%	477 out of 12711 genes, 3.8%	1.49e-06	ENSSSCT00000011436, ENSSSCT00000017187, ENSSSCT00000002613, ENSSSCT00000034470, ENSSSCT00000028144, ENSSSCT00000027501, ENSSSCT00000023900, ENSSSCT00000012730, ENSSSCT00000024912, ENSSSCT00000029053, ENSSSCT00000014290, ENSSSCT00000032828, ENSSSCT00000031522, ENSSSCT00000035147, ENSSSCT00000030473, ENSSSCT00000033811, ENSSSCT00000011962, ENSSSCT00000018939, ENSSSCT00000028869, ENSSSCT00000000771,…
negative regulation of signal transduction	biological_process	156 out of 3276 genes, 4.8%	390 out of 12711 genes, 3.1%	1.7e-06	ENSSSCT00000003426, ENSSSCT00000003922, ENSSSCT00000009506, ENSSSCT00000018914, ENSSSCT00000015392, ENSSSCT00000025742, ENSSSCT00000024477, ENSSSCT00000002379, ENSSSCT00000010515, ENSSSCT00000004242, ENSSSCT00000016465, ENSSSCT00000018246, ENSSSCT00000012715, ENSSSCT00000009516, ENSSSCT00000010911, ENSSSCT00000011979, ENSSSCT00000001531, ENSSSCT00000010410, ENSSSCT00000005460, ENSSSCT00000033560,…
intracellular signal transduction	biological_process	249 out of 3276 genes, 7.6%	689 out of 12711 genes, 5.4%	2.23e-06	ENSSSCT00000000190, ENSSSCT00000006996, ENSSSCT00000001985, ENSSSCT00000012487, ENSSSCT00000018066, ENSSSCT00000035301, ENSSSCT00000009960, ENSSSCT00000010044, ENSSSCT00000025747, ENSSSCT00000025938, ENSSSCT00000016389, ENSSSCT00000032529, ENSSSCT00000013981, ENSSSCT00000032709, ENSSSCT00000007003, ENSSSCT00000007887, ENSSSCT00000006697, ENSSSCT00000025669, ENSSSCT00000009246, ENSSSCT00000018039,…
positive regulation of cell differentiation	biological_process	151 out of 3276 genes, 4.6%	376 out of 12711 genes, 3.0%	2.35e-06	ENSSSCT00000005763, ENSSSCT00000003311, ENSSSCT00000008162, ENSSSCT00000018879, ENSSSCT00000017067, ENSSSCT00000019089, ENSSSCT00000027547, ENSSSCT00000004242, ENSSSCT00000016465, ENSSSCT00000002786, ENSSSCT00000018179, ENSSSCT00000032686, ENSSSCT00000029079, ENSSSCT00000003922, ENSSSCT00000010578, ENSSSCT00000014327, ENSSSCT00000009900, ENSSSCT00000036469, ENSSSCT00000023156, ENSSSCT00000003350,…
regulation of neuron projection development	biological_process	58 out of 3276 genes, 1.8%	108 out of 12711 genes, 0.8%	2.86e-06	ENSSSCT00000031710, ENSSSCT00000027724, ENSSSCT00000008870, ENSSSCT00000013204, ENSSSCT00000026468, ENSSSCT00000001958, ENSSSCT00000032121, ENSSSCT00000012476, ENSSSCT00000034063, ENSSSCT00000033235, ENSSSCT00000004243, ENSSSCT00000026802, ENSSSCT00000004884, ENSSSCT00000014882, ENSSSCT00000017827, ENSSSCT00000016773, ENSSSCT00000016805, ENSSSCT00000004885, ENSSSCT00000016895, ENSSSCT00000032386,…
cellular component assembly	biological_process	247 out of 3276 genes, 7.5%	684 out of 12711 genes, 5.4%	2.87e-06	ENSSSCT00000033313, ENSSSCT00000031636, ENSSSCT00000013601, ENSSSCT00000022914, ENSSSCT00000017657, ENSSSCT00000030108, ENSSSCT00000011028, ENSSSCT00000018759, ENSSSCT00000005523, ENSSSCT00000035629, ENSSSCT00000010746, ENSSSCT00000016463, ENSSSCT00000005536, ENSSSCT00000025466, ENSSSCT00000034864, ENSSSCT00000035687, ENSSSCT00000014301, ENSSSCT00000034871, ENSSSCT00000007603, ENSSSCT00000011229,…
regulation of response to external stimulus	biological_process	137 out of 3276 genes, 4.2%	334 out of 12711 genes, 2.6%	2.93e-06	ENSSSCT00000013204, ENSSSCT00000036215, ENSSSCT00000017676, ENSSSCT00000003756, ENSSSCT00000034426, ENSSSCT00000005288, ENSSSCT00000008432, ENSSSCT00000034443, ENSSSCT00000022829, ENSSSCT00000016414, ENSSSCT00000032619, ENSSSCT00000036004, ENSSSCT00000030232, ENSSSCT00000002141, ENSSSCT00000036110, ENSSSCT00000019014, ENSSSCT00000002804, ENSSSCT00000012918, ENSSSCT00000034396, ENSSSCT00000033560,…
pattern specification process	biological_process	105 out of 3276 genes, 3.2%	239 out of 12711 genes, 1.9%	3.5e-06	ENSSSCT00000023819, ENSSSCT00000029161, ENSSSCT00000009861, ENSSSCT00000035361, ENSSSCT00000017303, ENSSSCT00000005464, ENSSSCT00000035949, ENSSSCT00000002768, ENSSSCT00000009097, ENSSSCT00000008308, ENSSSCT00000010515, ENSSSCT00000001590, ENSSSCT00000009102, ENSSSCT00000017067, ENSSSCT00000010207, ENSSSCT00000014086, ENSSSCT00000018179, ENSSSCT00000019053, ENSSSCT00000008212, ENSSSCT00000001648,…
brain development	biological_process	125 out of 3276 genes, 3.8%	299 out of 12711 genes, 2.4%	4.1e-06	ENSSSCT00000014884, ENSSSCT00000011460, ENSSSCT00000008209, ENSSSCT00000001852, ENSSSCT00000034459, ENSSSCT00000017434, ENSSSCT00000018039, ENSSSCT00000030473, ENSSSCT00000028882, ENSSSCT00000004885, ENSSSCT00000016164, ENSSSCT00000003923, ENSSSCT00000034884, ENSSSCT00000005243, ENSSSCT00000009494, ENSSSCT00000028661, ENSSSCT00000030119, ENSSSCT00000016895, ENSSSCT00000019087, ENSSSCT00000012667,…
positive regulation of neurogenesis	biological_process	60 out of 3276 genes, 1.8%	114 out of 12711 genes, 0.9%	4.18e-06	ENSSSCT00000004886, ENSSSCT00000017020, ENSSSCT00000033389, ENSSSCT00000010069, ENSSSCT00000001120, ENSSSCT00000014327, ENSSSCT00000010578, ENSSSCT00000014118, ENSSSCT00000035136, ENSSSCT00000036277, ENSSSCT00000030543, ENSSSCT00000018422, ENSSSCT00000036636, ENSSSCT00000004242, ENSSSCT00000029079, ENSSSCT00000001840, ENSSSCT00000018086, ENSSSCT00000015542, ENSSSCT00000005618, ENSSSCT00000003918,…
negative regulation of gene expression	biological_process	259 out of 3276 genes, 7.9%	726 out of 12711 genes, 5.7%	4.21e-06	ENSSSCT00000019312, ENSSSCT00000034971, ENSSSCT00000015725, ENSSSCT00000026025, ENSSSCT00000004979, ENSSSCT00000033715, ENSSSCT00000003379, ENSSSCT00000030543, ENSSSCT00000004613, ENSSSCT00000003826, ENSSSCT00000016478, ENSSSCT00000003092, ENSSSCT00000006505, ENSSSCT00000002172, ENSSSCT00000000443, ENSSSCT00000017370, ENSSSCT00000018937, ENSSSCT00000016389, ENSSSCT00000003964, ENSSSCT00000007887,…
positive regulation of cell development	biological_process	62 out of 3276 genes, 1.9%	120 out of 12711 genes, 0.9%	5.82e-06	ENSSSCT00000008212, ENSSSCT00000007081, ENSSSCT00000018484, ENSSSCT00000032386, ENSSSCT00000033617, ENSSSCT00000013166, ENSSSCT00000026327, ENSSSCT00000010410, ENSSSCT00000010953, ENSSSCT00000001144, ENSSSCT00000003711, ENSSSCT00000000121, ENSSSCT00000016249, ENSSSCT00000022574, ENSSSCT00000026468, ENSSSCT00000013204, ENSSSCT00000014546, ENSSSCT00000012883, ENSSSCT00000019393, ENSSSCT00000004243,…
regulation of catalytic activity	biological_process	245 out of 3276 genes, 7.5%	682 out of 12711 genes, 5.4%	5.96e-06	ENSSSCT00000003952, ENSSSCT00000007824, ENSSSCT00000036640, ENSSSCT00000015218, ENSSSCT00000025651, ENSSSCT00000011822, ENSSSCT00000007143, ENSSSCT00000011620, ENSSSCT00000008989, ENSSSCT00000024218, ENSSSCT00000014224, ENSSSCT00000005311, ENSSSCT00000013398, ENSSSCT00000003914, ENSSSCT00000009861, ENSSSCT00000005464, ENSSSCT00000017712, ENSSSCT00000014231, ENSSSCT00000005250, ENSSSCT00000014480,…
response to endogenous stimulus	biological_process	155 out of 3276 genes, 4.7%	393 out of 12711 genes, 3.1%	6.43e-06	ENSSSCT00000007839, ENSSSCT00000034438, ENSSSCT00000012485, ENSSSCT00000035487, ENSSSCT00000001806, ENSSSCT00000016673, ENSSSCT00000002153, ENSSSCT00000029636, ENSSSCT00000010267, ENSSSCT00000025859, ENSSSCT00000034589, ENSSSCT00000000647, ENSSSCT00000018822, ENSSSCT00000019500, ENSSSCT00000036657, ENSSSCT00000033821, ENSSSCT00000017460, ENSSSCT00000032147, ENSSSCT00000003320, ENSSSCT00000035265,…
response to nitrogen compound	biological_process	119 out of 3276 genes, 3.6%	283 out of 12711 genes, 2.2%	6.9e-06	ENSSSCT00000016155, ENSSSCT00000032869, ENSSSCT00000007118, ENSSSCT00000001734, ENSSSCT00000035476, ENSSSCT00000004106, ENSSSCT00000011467, ENSSSCT00000036021, ENSSSCT00000000671, ENSSSCT00000011239, ENSSSCT00000003320, ENSSSCT00000014121, ENSSSCT00000035265, ENSSSCT00000000229, ENSSSCT00000029953, ENSSSCT00000036318, ENSSSCT00000022914, ENSSSCT00000028029, ENSSSCT00000015677, ENSSSCT00000034146,…
cellular protein metabolic process	biological_process	500 out of 3276 genes, 15.3%	1557 out of 12711 genes, 12.2%	7.19e-06	ENSSSCT00000033518, ENSSSCT00000012667, ENSSSCT00000029659, ENSSSCT00000034071, ENSSSCT00000001158, ENSSSCT00000015174, ENSSSCT00000033258, ENSSSCT00000007081, ENSSSCT00000012384, ENSSSCT00000034884, ENSSSCT00000018470, ENSSSCT00000002196, ENSSSCT00000010510, ENSSSCT00000035431, ENSSSCT00000019322, ENSSSCT00000005861, ENSSSCT00000024456, ENSSSCT00000035982, ENSSSCT00000007139, ENSSSCT00000022574,…
plasma membrane bounded cell projection organization	biological_process	141 out of 3276 genes, 4.3%	351 out of 12711 genes, 2.8%	8.78e-06	ENSSSCT00000032121, ENSSSCT00000025900, ENSSSCT00000004243, ENSSSCT00000013489, ENSSSCT00000010403, ENSSSCT00000013204, ENSSSCT00000006854, ENSSSCT00000006558, ENSSSCT00000016805, ENSSSCT00000012279, ENSSSCT00000016414, ENSSSCT00000017225, ENSSSCT00000010778, ENSSSCT00000018662, ENSSSCT00000033704, ENSSSCT00000030923, ENSSSCT00000012148, ENSSSCT00000023714, ENSSSCT00000026572, ENSSSCT00000030909,…
sensory organ morphogenesis	biological_process	62 out of 3276 genes, 1.9%	121 out of 12711 genes, 1.0%	8.96e-06	ENSSSCT00000010483, ENSSSCT00000029259, ENSSSCT00000005607, ENSSSCT00000010069, ENSSSCT00000033389, ENSSSCT00000024097, ENSSSCT00000011467, ENSSSCT00000002768, ENSSSCT00000006879, ENSSSCT00000000671, ENSSSCT00000012285, ENSSSCT00000018940, ENSSSCT00000017772, ENSSSCT00000005609, ENSSSCT00000009102, ENSSSCT00000018094, ENSSSCT00000003918, ENSSSCT00000034572, ENSSSCT00000010515, ENSSSCT00000000277,…
regulation of phosphate metabolic process	biological_process	252 out of 3276 genes, 7.7%	708 out of 12711 genes, 5.6%	9.32e-06	ENSSSCT00000028925, ENSSSCT00000001120, ENSSSCT00000010483, ENSSSCT00000004997, ENSSSCT00000033976, ENSSSCT00000004979, ENSSSCT00000015725, ENSSSCT00000002710, ENSSSCT00000033324, ENSSSCT00000034108, ENSSSCT00000031905, ENSSSCT00000018536, ENSSSCT00000030461, ENSSSCT00000033397, ENSSSCT00000036218, ENSSSCT00000033926, ENSSSCT00000019271, ENSSSCT00000011755, ENSSSCT00000016992, ENSSSCT00000000137,…
embryonic organ development	biological_process	99 out of 3276 genes, 3.0%	225 out of 12711 genes, 1.8%	9.76e-06	ENSSSCT00000001911, ENSSSCT00000000277, ENSSSCT00000034146, ENSSSCT00000033800, ENSSSCT00000012175, ENSSSCT00000003918, ENSSSCT00000034572, ENSSSCT00000005618, ENSSSCT00000036218, ENSSSCT00000005609, ENSSSCT00000011467, ENSSSCT00000000671, ENSSSCT00000006879, ENSSSCT00000018940, ENSSSCT00000013948, ENSSSCT00000017772, ENSSSCT00000032869, ENSSSCT00000033389, ENSSSCT00000010777, ENSSSCT00000034043,…
response to oxygen-containing compound	biological_process	189 out of 3276 genes, 5.8%	503 out of 12711 genes, 4.0%	1.02e-05	ENSSSCT00000036277, ENSSSCT00000035265, ENSSSCT00000014121, ENSSSCT00000003320, ENSSSCT00000030688, ENSSSCT00000011239, ENSSSCT00000013601, ENSSSCT00000003376, ENSSSCT00000036318, ENSSSCT00000036123, ENSSSCT00000001734, ENSSSCT00000035476, ENSSSCT00000007118, ENSSSCT00000016155, ENSSSCT00000005523, ENSSSCT00000032869, ENSSSCT00000000671, ENSSSCT00000001983, ENSSSCT00000011467, ENSSSCT00000035687,…
immune system development	biological_process	144 out of 3276 genes, 4.4%	361 out of 12711 genes, 2.8%	1.03e-05	ENSSSCT00000033781, ENSSSCT00000028362, ENSSSCT00000034678, ENSSSCT00000010476, ENSSSCT00000008477, ENSSSCT00000030351, ENSSSCT00000008998, ENSSSCT00000014650, ENSSSCT00000026111, ENSSSCT00000015005, ENSSSCT00000010436, ENSSSCT00000001367, ENSSSCT00000010018, ENSSSCT00000035963, ENSSSCT00000016983, ENSSSCT00000010890, ENSSSCT00000013183, ENSSSCT00000034866, ENSSSCT00000005464, ENSSSCT00000013792,…
positive regulation of response to stimulus	biological_process	301 out of 3276 genes, 9.2%	874 out of 12711 genes, 6.9%	1.26e-05	ENSSSCT00000031836, ENSSSCT00000026775, ENSSSCT00000012090, ENSSSCT00000011516, ENSSSCT00000005002, ENSSSCT00000028590, ENSSSCT00000014840, ENSSSCT00000018226, ENSSSCT00000007436, ENSSSCT00000036149, ENSSSCT00000026111, ENSSSCT00000032654, ENSSSCT00000035963, ENSSSCT00000010395, ENSSSCT00000001367, ENSSSCT00000001714, ENSSSCT00000033296, ENSSSCT00000003914, ENSSSCT00000024218, ENSSSCT00000008989,…
regulation of protein modification process	biological_process	251 out of 3276 genes, 7.7%	707 out of 12711 genes, 5.6%	1.32e-05	ENSSSCT00000004997, ENSSSCT00000028925, ENSSSCT00000001120, ENSSSCT00000033218, ENSSSCT00000001155, ENSSSCT00000033324, ENSSSCT00000031905, ENSSSCT00000034108, ENSSSCT00000033976, ENSSSCT00000002710, ENSSSCT00000015725, ENSSSCT00000004979, ENSSSCT00000036218, ENSSSCT00000033926, ENSSSCT00000019271, ENSSSCT00000011755, ENSSSCT00000014258, ENSSSCT00000016992, ENSSSCT00000018536, ENSSSCT00000012175,…
cellular component biogenesis	biological_process	267 out of 3276 genes, 8.2%	761 out of 12711 genes, 6.0%	1.48e-05	ENSSSCT00000007129, ENSSSCT00000006592, ENSSSCT00000017134, ENSSSCT00000017652, ENSSSCT00000015666, ENSSSCT00000005575, ENSSSCT00000001462, ENSSSCT00000009900, ENSSSCT00000010578, ENSSSCT00000000775, ENSSSCT00000025158, ENSSSCT00000003350, ENSSSCT00000014141, ENSSSCT00000027544, ENSSSCT00000001559, ENSSSCT00000027002, ENSSSCT00000025352, ENSSSCT00000034100, ENSSSCT00000034386, ENSSSCT00000019348,…
regulation of transport	biological_process	224 out of 3276 genes, 6.8%	620 out of 12711 genes, 4.9%	1.83e-05	ENSSSCT00000006869, ENSSSCT00000007335, ENSSSCT00000010395, ENSSSCT00000024112, ENSSSCT00000025048, ENSSSCT00000010093, ENSSSCT00000034196, ENSSSCT00000029331, ENSSSCT00000026871, ENSSSCT00000008566, ENSSSCT00000031145, ENSSSCT00000023268, ENSSSCT00000023281, ENSSSCT00000015931, ENSSSCT00000033899, ENSSSCT00000016727, ENSSSCT00000010870, ENSSSCT00000031836, ENSSSCT00000019570, ENSSSCT00000036203,…
branching morphogenesis of an epithelial tube	biological_process	65 out of 3276 genes, 2.0%	131 out of 12711 genes, 1.0%	1.99e-05	ENSSSCT00000006185, ENSSSCT00000035446, ENSSSCT00000008209, ENSSSCT00000035147, ENSSSCT00000034801, ENSSSCT00000017645, ENSSSCT00000035930, ENSSSCT00000006996, ENSSSCT00000030119, ENSSSCT00000001985, ENSSSCT00000026471, ENSSSCT00000002281, ENSSSCT00000001504, ENSSSCT00000033397, ENSSSCT00000034572, ENSSSCT00000002172, ENSSSCT00000013528, ENSSSCT00000013862, ENSSSCT00000034324, ENSSSCT00000012688,…
negative regulation of molecular function	biological_process	134 out of 3276 genes, 4.1%	334 out of 12711 genes, 2.6%	2.46e-05	ENSSSCT00000006235, ENSSSCT00000001317, ENSSSCT00000009506, ENSSSCT00000035074, ENSSSCT00000003922, ENSSSCT00000023384, ENSSSCT00000003426, ENSSSCT00000032686, ENSSSCT00000016802, ENSSSCT00000024477, ENSSSCT00000002804, ENSSSCT00000003778, ENSSSCT00000001531, ENSSSCT00000035196, ENSSSCT00000027336, ENSSSCT00000002141, ENSSSCT00000033757, ENSSSCT00000033553, ENSSSCT00000005288, ENSSSCT00000017225,…
regulation of phosphorus metabolic process	biological_process	252 out of 3276 genes, 7.7%	715 out of 12711 genes, 5.6%	2.66e-05	ENSSSCT00000024818, ENSSSCT00000035196, ENSSSCT00000007413, ENSSSCT00000030923, ENSSSCT00000033757, ENSSSCT00000002141, ENSSSCT00000011979, ENSSSCT00000010251, ENSSSCT00000027632, ENSSSCT00000030538, ENSSSCT00000004243, ENSSSCT00000012185, ENSSSCT00000024289, ENSSSCT00000034426, ENSSSCT00000013204, ENSSSCT00000012883, ENSSSCT00000026198, ENSSSCT00000017647, ENSSSCT00000016805, ENSSSCT00000019579,…
positive regulation of multicellular organismal process	biological_process	245 out of 3276 genes, 7.5%	692 out of 12711 genes, 5.4%	2.77e-05	ENSSSCT00000035136, ENSSSCT00000028925, ENSSSCT00000010817, ENSSSCT00000033636, ENSSSCT00000033038, ENSSSCT00000001120, ENSSSCT00000033358, ENSSSCT00000030543, ENSSSCT00000004997, ENSSSCT00000032636, ENSSSCT00000017020, ENSSSCT00000000998, ENSSSCT00000036021, ENSSSCT00000033324, ENSSSCT00000031905, ENSSSCT00000005163, ENSSSCT00000002172, ENSSSCT00000012516, ENSSSCT00000012175, ENSSSCT00000000443,…
morphogenesis of a branching structure	biological_process	71 out of 3276 genes, 2.2%	149 out of 12711 genes, 1.2%	3.5e-05	ENSSSCT00000001504, ENSSSCT00000013528, ENSSSCT00000002172, ENSSSCT00000033397, ENSSSCT00000034572, ENSSSCT00000034324, ENSSSCT00000013862, ENSSSCT00000012688, ENSSSCT00000007789, ENSSSCT00000032147, ENSSSCT00000004997, ENSSSCT00000028925, ENSSSCT00000004613, ENSSSCT00000029259, ENSSSCT00000022914, ENSSSCT00000033241, ENSSSCT00000034108, ENSSSCT00000001983, ENSSSCT00000017772, ENSSSCT00000000671,…
embryonic limb morphogenesis	biological_process	54 out of 3276 genes, 1.6%	103 out of 12711 genes, 0.8%	3.51e-05	ENSSSCT00000008212, ENSSSCT00000018246, ENSSSCT00000026804, ENSSSCT00000030119, ENSSSCT00000010870, ENSSSCT00000033617, ENSSSCT00000036167, ENSSSCT00000009547, ENSSSCT00000010813, ENSSSCT00000024863, ENSSSCT00000006840, ENSSSCT00000010161, ENSSSCT00000035487, ENSSSCT00000026471, ENSSSCT00000011558, ENSSSCT00000016983, ENSSSCT00000014884, ENSSSCT00000034063, ENSSSCT00000006828, ENSSSCT00000007335,…
embryonic appendage morphogenesis	biological_process	54 out of 3276 genes, 1.6%	103 out of 12711 genes, 0.8%	3.51e-05	ENSSSCT00000034043, ENSSSCT00000033038, ENSSSCT00000029161, ENSSSCT00000022914, ENSSSCT00000018181, ENSSSCT00000035265, ENSSSCT00000009861, ENSSSCT00000008186, ENSSSCT00000006879, ENSSSCT00000019058, ENSSSCT00000000671, ENSSSCT00000033241, ENSSSCT00000033389, ENSSSCT00000032869, ENSSSCT00000001590, ENSSSCT00000033800, ENSSSCT00000031984, ENSSSCT00000010869, ENSSSCT00000034572, ENSSSCT00000023325,…
organic substance transport	biological_process	279 out of 3276 genes, 8.5%	808 out of 12711 genes, 6.4%	3.83e-05	ENSSSCT00000005478, ENSSSCT00000015629, ENSSSCT00000030461, ENSSSCT00000036218, ENSSSCT00000002184, ENSSSCT00000012336, ENSSSCT00000009529, ENSSSCT00000000833, ENSSSCT00000033748, ENSSSCT00000028029, ENSSSCT00000003379, ENSSSCT00000033976, ENSSSCT00000026365, ENSSSCT00000025910, ENSSSCT00000025206, ENSSSCT00000004106, ENSSSCT00000014058, ENSSSCT00000009829, ENSSSCT00000003983, ENSSSCT00000003942,…
regulation of plasma membrane bounded cell projection organization	biological_process	64 out of 3276 genes, 2.0%	130 out of 12711 genes, 1.0%	3.89e-05	ENSSSCT00000033235, ENSSSCT00000004243, ENSSSCT00000034063, ENSSSCT00000012476, ENSSSCT00000032121, ENSSSCT00000008870, ENSSSCT00000013204, ENSSSCT00000027724, ENSSSCT00000016805, ENSSSCT00000016773, ENSSSCT00000004884, ENSSSCT00000026802, ENSSSCT00000033617, ENSSSCT00000010992, ENSSSCT00000008212, ENSSSCT00000018484, ENSSSCT00000014206, ENSSSCT00000018077, ENSSSCT00000010681, ENSSSCT00000025598,…
growth	biological_process	100 out of 3276 genes, 3.1%	233 out of 12711 genes, 1.8%	4.03e-05	ENSSSCT00000018554, ENSSSCT00000001559, ENSSSCT00000035949, ENSSSCT00000019058, ENSSSCT00000007725, ENSSSCT00000005464, ENSSSCT00000009861, ENSSSCT00000008186, ENSSSCT00000009900, ENSSSCT00000004723, ENSSSCT00000014327, ENSSSCT00000010556, ENSSSCT00000007726, ENSSSCT00000018179, ENSSSCT00000035551, ENSSSCT00000024369, ENSSSCT00000027547, ENSSSCT00000024477, ENSSSCT00000003311, ENSSSCT00000028969,…
appendage development	biological_process	61 out of 3276 genes, 1.9%	122 out of 12711 genes, 1.0%	4.11e-05	ENSSSCT00000015202, ENSSSCT00000007335, ENSSSCT00000006828, ENSSSCT00000014884, ENSSSCT00000034063, ENSSSCT00000010018, ENSSSCT00000014067, ENSSSCT00000016983, ENSSSCT00000017015, ENSSSCT00000002511, ENSSSCT00000017115, ENSSSCT00000029331, ENSSSCT00000006878, ENSSSCT00000030119, ENSSSCT00000010870, ENSSSCT00000026804, ENSSSCT00000018246, ENSSSCT00000033617, ENSSSCT00000008212, ENSSSCT00000031383,…
limb development	biological_process	61 out of 3276 genes, 1.9%	122 out of 12711 genes, 1.0%	4.11e-05	ENSSSCT00000016983, ENSSSCT00000017015, ENSSSCT00000014884, ENSSSCT00000034063, ENSSSCT00000015202, ENSSSCT00000007335, ENSSSCT00000006828, ENSSSCT00000014067, ENSSSCT00000010018, ENSSSCT00000017115, ENSSSCT00000002511, ENSSSCT00000006878, ENSSSCT00000029331, ENSSSCT00000008212, ENSSSCT00000018246, ENSSSCT00000030119, ENSSSCT00000010870, ENSSSCT00000026804, ENSSSCT00000033617, ENSSSCT00000036167,…
positive regulation of nervous system development	biological_process	69 out of 3276 genes, 2.1%	144 out of 12711 genes, 1.1%	4.28e-05	ENSSSCT00000004886, ENSSSCT00000028438, ENSSSCT00000014327, ENSSSCT00000014118, ENSSSCT00000010578, ENSSSCT00000004242, ENSSSCT00000029079, ENSSSCT00000015542, ENSSSCT00000018879, ENSSSCT00000005763, ENSSSCT00000010410, ENSSSCT00000026327, ENSSSCT00000026784, ENSSSCT00000016249, ENSSSCT00000000121, ENSSSCT00000008212, ENSSSCT00000018484, ENSSSCT00000033617, ENSSSCT00000004884, ENSSSCT00000026802,…
regulation of growth	biological_process	127 out of 3276 genes, 3.9%	315 out of 12711 genes, 2.5%	4.4e-05	ENSSSCT00000034108, ENSSSCT00000033389, ENSSSCT00000033241, ENSSSCT00000015725, ENSSSCT00000011467, ENSSSCT00000019513, ENSSSCT00000000998, ENSSSCT00000004997, ENSSSCT00000005076, ENSSSCT00000011646, ENSSSCT00000001981, ENSSSCT00000013884, ENSSSCT00000013862, ENSSSCT00000014189, ENSSSCT00000034324, ENSSSCT00000036636, ENSSSCT00000000252, ENSSSCT00000024845, ENSSSCT00000018947, ENSSSCT00000027055,…
regulation of immune system process	biological_process	233 out of 3276 genes, 7.1%	656 out of 12711 genes, 5.2%	4.9e-05	ENSSSCT00000011015, ENSSSCT00000024718, ENSSSCT00000010018, ENSSSCT00000036353, ENSSSCT00000010436, ENSSSCT00000004884, ENSSSCT00000019304, ENSSSCT00000017459, ENSSSCT00000008566, ENSSSCT00000033296, ENSSSCT00000013183, ENSSSCT00000026775, ENSSSCT00000036203, ENSSSCT00000010476, ENSSSCT00000028590, ENSSSCT00000033106, ENSSSCT00000012128, ENSSSCT00000016727, ENSSSCT00000033899, ENSSSCT00000017798,…
carbohydrate biosynthetic process	biological_process	37 out of 3276 genes, 1.1%	61 out of 12711 genes, 0.5%	4.92e-05	ENSSSCT00000010600, ENSSSCT00000025086, ENSSSCT00000030440, ENSSSCT00000008301, ENSSSCT00000034470, ENSSSCT00000012722, ENSSSCT00000027501, ENSSSCT00000008491, ENSSSCT00000000615, ENSSSCT00000006840, ENSSSCT00000034632, ENSSSCT00000025731, ENSSSCT00000024901, ENSSSCT00000002248, ENSSSCT00000016227, ENSSSCT00000014042, ENSSSCT00000000229, ENSSSCT00000033314, ENSSSCT00000005777, ENSSSCT00000008222,…
negative regulation of protein metabolic process	biological_process	152 out of 3276 genes, 4.6%	394 out of 12711 genes, 3.1%	5.48e-05	ENSSSCT00000035744, ENSSSCT00000003617, ENSSSCT00000033296, ENSSSCT00000022656, ENSSSCT00000004884, ENSSSCT00000026855, ENSSSCT00000031145, ENSSSCT00000033617, ENSSSCT00000010476, ENSSSCT00000033899, ENSSSCT00000008212, ENSSSCT00000015735, ENSSSCT00000007701, ENSSSCT00000001144, ENSSSCT00000018609, ENSSSCT00000029667, ENSSSCT00000010302, ENSSSCT00000025145, ENSSSCT00000001543, ENSSSCT00000005250,…
morphogenesis of a branching epithelium	biological_process	69 out of 3276 genes, 2.1%	145 out of 12711 genes, 1.1%	6.13e-05	ENSSSCT00000033397, ENSSSCT00000034572, ENSSSCT00000002172, ENSSSCT00000013528, ENSSSCT00000001504, ENSSSCT00000012688, ENSSSCT00000013862, ENSSSCT00000034324, ENSSSCT00000004613, ENSSSCT00000029259, ENSSSCT00000022914, ENSSSCT00000028925, ENSSSCT00000004997, ENSSSCT00000032147, ENSSSCT00000007789, ENSSSCT00000000671, ENSSSCT00000017772, ENSSSCT00000001983, ENSSSCT00000034108, ENSSSCT00000033241,…
negative regulation of cell proliferation	biological_process	128 out of 3276 genes, 3.9%	320 out of 12711 genes, 2.5%	6.77e-05	ENSSSCT00000016162, ENSSSCT00000003985, ENSSSCT00000031449, ENSSSCT00000025145, ENSSSCT00000012040, ENSSSCT00000002772, ENSSSCT00000036640, ENSSSCT00000027714, ENSSSCT00000019058, ENSSSCT00000005464, ENSSSCT00000009861, ENSSSCT00000001714, ENSSSCT00000029331, ENSSSCT00000006869, ENSSSCT00000006882, ENSSSCT00000012333, ENSSSCT00000011357, ENSSSCT00000014546, ENSSSCT00000008067, ENSSSCT00000022816,…
hemopoiesis	biological_process	124 out of 3276 genes, 3.8%	308 out of 12711 genes, 2.4%	7.3e-05	ENSSSCT00000013183, ENSSSCT00000034866, ENSSSCT00000006828, ENSSSCT00000010436, ENSSSCT00000001367, ENSSSCT00000010018, ENSSSCT00000035963, ENSSSCT00000016983, ENSSSCT00000006227, ENSSSCT00000026111, ENSSSCT00000015005, ENSSSCT00000007426, ENSSSCT00000019014, ENSSSCT00000028362, ENSSSCT00000012715, ENSSSCT00000033781, ENSSSCT00000018246, ENSSSCT00000034678, ENSSSCT00000002141, ENSSSCT00000030351,…
regulation of cell projection organization	biological_process	64 out of 3276 genes, 2.0%	132 out of 12711 genes, 1.0%	8.33e-05	ENSSSCT00000016773, ENSSSCT00000016805, ENSSSCT00000026802, ENSSSCT00000004884, ENSSSCT00000032121, ENSSSCT00000034063, ENSSSCT00000012476, ENSSSCT00000004243, ENSSSCT00000033235, ENSSSCT00000027724, ENSSSCT00000008870, ENSSSCT00000013204, ENSSSCT00000025598, ENSSSCT00000010681, ENSSSCT00000018077, ENSSSCT00000014206, ENSSSCT00000030568, ENSSSCT00000017714, ENSSSCT00000010992, ENSSSCT00000033617,…
hematopoietic or lymphoid organ development	biological_process	135 out of 3276 genes, 4.1%	343 out of 12711 genes, 2.7%	8.89e-05	ENSSSCT00000015392, ENSSSCT00000034535, ENSSSCT00000003350, ENSSSCT00000014457, ENSSSCT00000036469, ENSSSCT00000034933, ENSSSCT00000003922, ENSSSCT00000019071, ENSSSCT00000035714, ENSSSCT00000031745, ENSSSCT00000019079, ENSSSCT00000031113, ENSSSCT00000019089, ENSSSCT00000015017, ENSSSCT00000019014, ENSSSCT00000007426, ENSSSCT00000018246, ENSSSCT00000012715, ENSSSCT00000002141, ENSSSCT00000006828,…
response to hormone	biological_process	101 out of 3276 genes, 3.1%	239 out of 12711 genes, 1.9%	9e-05	ENSSSCT00000008815, ENSSSCT00000023756, ENSSSCT00000008173, ENSSSCT00000028077, ENSSSCT00000033701, ENSSSCT00000015176, ENSSSCT00000016162, ENSSSCT00000034727, ENSSSCT00000015046, ENSSSCT00000009221, ENSSSCT00000032634, ENSSSCT00000008222, ENSSSCT00000003846, ENSSSCT00000033314, ENSSSCT00000036469, ENSSSCT00000028779, ENSSSCT00000002510, ENSSSCT00000018914, ENSSSCT00000001682, ENSSSCT00000029337,…
regulation of phosphorylation	biological_process	220 out of 3276 genes, 6.7%	618 out of 12711 genes, 4.9%	0.0001	ENSSSCT00000034599, ENSSSCT00000033800, ENSSSCT00000011625, ENSSSCT00000013528, ENSSSCT00000034572, ENSSSCT00000005618, ENSSSCT00000008255, ENSSSCT00000008144, ENSSSCT00000005307, ENSSSCT00000035687, ENSSSCT00000013987, ENSSSCT00000001101, ENSSSCT00000002532, ENSSSCT00000013601, ENSSSCT00000003320, ENSSSCT00000035265, ENSSSCT00000016316, ENSSSCT00000030688, ENSSSCT00000031587, ENSSSCT00000015396,…
secretion	biological_process	98 out of 3276 genes, 3.0%	231 out of 12711 genes, 1.8%	0.00011	ENSSSCT00000035265, ENSSSCT00000012503, ENSSSCT00000002036, ENSSSCT00000009981, ENSSSCT00000018759, ENSSSCT00000033976, ENSSSCT00000008255, ENSSSCT00000036218, ENSSSCT00000019271, ENSSSCT00000018947, ENSSSCT00000036603, ENSSSCT00000035687, ENSSSCT00000003187, ENSSSCT00000005478, ENSSSCT00000005618, ENSSSCT00000034146, ENSSSCT00000007714, ENSSSCT00000017937, ENSSSCT00000000263, ENSSSCT00000036636,…
microtubule-based process	biological_process	91 out of 3276 genes, 2.8%	211 out of 12711 genes, 1.7%	0.00014	ENSSSCT00000035946, ENSSSCT00000016708, ENSSSCT00000032549, ENSSSCT00000035240, ENSSSCT00000023961, ENSSSCT00000025884, ENSSSCT00000025466, ENSSSCT00000015403, ENSSSCT00000017656, ENSSSCT00000005618, ENSSSCT00000014160, ENSSSCT00000005523, ENSSSCT00000002710, ENSSSCT00000015725, ENSSSCT00000018934, ENSSSCT00000012576, ENSSSCT00000014793, ENSSSCT00000015170, ENSSSCT00000017657, ENSSSCT00000022914,…
regulation of cell growth	biological_process	72 out of 3276 genes, 2.2%	156 out of 12711 genes, 1.2%	0.00014	ENSSSCT00000025742, ENSSSCT00000003350, ENSSSCT00000033657, ENSSSCT00000005464, ENSSSCT00000012424, ENSSSCT00000009861, ENSSSCT00000036469, ENSSSCT00000035186, ENSSSCT00000013398, ENSSSCT00000005252, ENSSSCT00000024218, ENSSSCT00000026862, ENSSSCT00000012484, ENSSSCT00000035993, ENSSSCT00000012149, ENSSSCT00000018210, ENSSSCT00000014529, ENSSSCT00000032974, ENSSSCT00000025598, ENSSSCT00000008067,…
appendage morphogenesis	biological_process	59 out of 3276 genes, 1.8%	120 out of 12711 genes, 0.9%	0.00015	ENSSSCT00000006878, ENSSSCT00000029331, ENSSSCT00000017115, ENSSSCT00000017015, ENSSSCT00000016983, ENSSSCT00000010018, ENSSSCT00000014067, ENSSSCT00000014884, ENSSSCT00000034063, ENSSSCT00000007335, ENSSSCT00000006828, ENSSSCT00000010161, ENSSSCT00000006840, ENSSSCT00000036167, ENSSSCT00000009547, ENSSSCT00000024863, ENSSSCT00000010813, ENSSSCT00000011558, ENSSSCT00000035487, ENSSSCT00000031383,…
limb morphogenesis	biological_process	59 out of 3276 genes, 1.8%	120 out of 12711 genes, 0.9%	0.00015	ENSSSCT00000033389, ENSSSCT00000032869, ENSSSCT00000033241, ENSSSCT00000006879, ENSSSCT00000000671, ENSSSCT00000019058, ENSSSCT00000035265, ENSSSCT00000008186, ENSSSCT00000009861, ENSSSCT00000034043, ENSSSCT00000003137, ENSSSCT00000029161, ENSSSCT00000033038, ENSSSCT00000022914, ENSSSCT00000018181, ENSSSCT00000000277, ENSSSCT00000034146, ENSSSCT00000013862, ENSSSCT00000014086, ENSSSCT00000018179,…
negative regulation of immune system process	biological_process	82 out of 3276 genes, 2.5%	185 out of 12711 genes, 1.5%	0.00016	ENSSSCT00000025145, ENSSSCT00000032686, ENSSSCT00000034531, ENSSSCT00000010821, ENSSSCT00000000461, ENSSSCT00000018712, ENSSSCT00000032440, ENSSSCT00000015392, ENSSSCT00000007270, ENSSSCT00000001317, ENSSSCT00000032652, ENSSSCT00000036243, ENSSSCT00000013183, ENSSSCT00000005288, ENSSSCT00000017459, ENSSSCT00000011713, ENSSSCT00000008566, ENSSSCT00000036353, ENSSSCT00000034426, ENSSSCT00000011015,…
positive regulation of cell communication	biological_process	218 out of 3276 genes, 6.7%	615 out of 12711 genes, 4.8%	0.00018	ENSSSCT00000009861, ENSSSCT00000034093, ENSSSCT00000016204, ENSSSCT00000005464, ENSSSCT00000024218, ENSSSCT00000008989, ENSSSCT00000003914, ENSSSCT00000018554, ENSSSCT00000005769, ENSSSCT00000008308, ENSSSCT00000034171, ENSSSCT00000035323, ENSSSCT00000019058, ENSSSCT00000015218, ENSSSCT00000036640, ENSSSCT00000018104, ENSSSCT00000008815, ENSSSCT00000010690, ENSSSCT00000035122, ENSSSCT00000003896,…
developmental process involved in reproduction	biological_process	125 out of 3276 genes, 3.8%	316 out of 12711 genes, 2.5%	0.00021	ENSSSCT00000019497, ENSSSCT00000001559, ENSSSCT00000007824, ENSSSCT00000019058, ENSSSCT00000014232, ENSSSCT00000008308, ENSSSCT00000012145, ENSSSCT00000024067, ENSSSCT00000004235, ENSSSCT00000009861, ENSSSCT00000010207, ENSSSCT00000033634, ENSSSCT00000011599, ENSSSCT00000018874, ENSSSCT00000015046, ENSSSCT00000009221, ENSSSCT00000002262, ENSSSCT00000010869, ENSSSCT00000010515, ENSSSCT00000008162,…
response to organonitrogen compound	biological_process	105 out of 3276 genes, 3.2%	255 out of 12711 genes, 2.0%	0.00024	ENSSSCT00000008173, ENSSSCT00000023756, ENSSSCT00000008815, ENSSSCT00000000148, ENSSSCT00000027942, ENSSSCT00000007170, ENSSSCT00000022508, ENSSSCT00000028077, ENSSSCT00000005837, ENSSSCT00000034727, ENSSSCT00000016162, ENSSSCT00000015176, ENSSSCT00000015666, ENSSSCT00000003130, ENSSSCT00000012626, ENSSSCT00000033314, ENSSSCT00000032634, ENSSSCT00000008222, ENSSSCT00000014923, ENSSSCT00000017903,…
positive regulation of signaling	biological_process	218 out of 3276 genes, 6.7%	619 out of 12711 genes, 4.9%	0.00032	ENSSSCT00000006185, ENSSSCT00000032709, ENSSSCT00000017229, ENSSSCT00000014067, ENSSSCT00000009509, ENSSSCT00000035446, ENSSSCT00000011624, ENSSSCT00000027757, ENSSSCT00000017047, ENSSSCT00000025669, ENSSSCT00000030473, ENSSSCT00000018039, ENSSSCT00000035147, ENSSSCT00000034801, ENSSSCT00000015035, ENSSSCT00000036302, ENSSSCT00000006996, ENSSSCT00000010478, ENSSSCT00000008972, ENSSSCT00000034069,…
reproduction	biological_process	189 out of 3276 genes, 5.8%	524 out of 12711 genes, 4.1%	0.00037	ENSSSCT00000033811, ENSSSCT00000015905, ENSSSCT00000004849, ENSSSCT00000006790, ENSSSCT00000035147, ENSSSCT00000030473, ENSSSCT00000007438, ENSSSCT00000004066, ENSSSCT00000017049, ENSSSCT00000022478, ENSSSCT00000016589, ENSSSCT00000010161, ENSSSCT00000005904, ENSSSCT00000030775, ENSSSCT00000015611, ENSSSCT00000022600, ENSSSCT00000003720, ENSSSCT00000008292, ENSSSCT00000030361, ENSSSCT00000036636,…
branching involved in mammary gland duct morphogenesis	biological_process	20 out of 3276 genes, 0.6%	26 out of 12711 genes, 0.2%	0.00038	ENSSSCT00000035930, ENSSSCT00000030119, ENSSSCT00000032147, ENSSSCT00000002141, ENSSSCT00000026471, ENSSSCT00000000671, ENSSSCT00000019058, ENSSSCT00000010813, ENSSSCT00000024477, ENSSSCT00000001504, ENSSSCT00000033397, ENSSSCT00000016339, ENSSSCT00000031403, ENSSSCT00000008162, ENSSSCT00000013528, ENSSSCT00000008209, ENSSSCT00000014086, ENSSSCT00000035147, ENSSSCT00000015576, ENSSSCT00000032274
single-organism carbohydrate metabolic process	biological_process	88 out of 3276 genes, 2.7%	206 out of 12711 genes, 1.6%	0.00041	ENSSSCT00000014042, ENSSSCT00000024901, ENSSSCT00000028401, ENSSSCT00000025731, ENSSSCT00000034632, ENSSSCT00000012185, ENSSSCT00000001186, ENSSSCT00000000615, ENSSSCT00000006840, ENSSSCT00000008491, ENSSSCT00000035843, ENSSSCT00000023041, ENSSSCT00000025272, ENSSSCT00000011222, ENSSSCT00000012722, ENSSSCT00000001660, ENSSSCT00000028904, ENSSSCT00000008301, ENSSSCT00000014305, ENSSSCT00000018728,…
blood vessel morphogenesis	biological_process	90 out of 3276 genes, 2.7%	212 out of 12711 genes, 1.7%	0.00041	ENSSSCT00000036617, ENSSSCT00000014884, ENSSSCT00000006185, ENSSSCT00000001852, ENSSSCT00000035446, ENSSSCT00000034934, ENSSSCT00000031967, ENSSSCT00000016488, ENSSSCT00000018929, ENSSSCT00000018039, ENSSSCT00000007604, ENSSSCT00000017016, ENSSSCT00000010453, ENSSSCT00000006996, ENSSSCT00000017645, ENSSSCT00000010510, ENSSSCT00000008416, ENSSSCT00000035739, ENSSSCT00000003971, ENSSSCT00000031383,…
eye development	biological_process	69 out of 3276 genes, 2.1%	151 out of 12711 genes, 1.2%	0.00046	ENSSSCT00000022446, ENSSSCT00000017434, ENSSSCT00000016488, ENSSSCT00000017460, ENSSSCT00000019008, ENSSSCT00000013101, ENSSSCT00000030361, ENSSSCT00000035739, ENSSSCT00000017645, ENSSSCT00000033518, ENSSSCT00000026471, ENSSSCT00000031383, ENSSSCT00000002627, ENSSSCT00000018567, ENSSSCT00000004605, ENSSSCT00000002153, ENSSSCT00000034069, ENSSSCT00000023676, ENSSSCT00000016389, ENSSSCT00000005904,…
phosphorus metabolic process	biological_process	301 out of 3276 genes, 9.2%	903 out of 12711 genes, 7.1%	0.00049	ENSSSCT00000026370, ENSSSCT00000010980, ENSSSCT00000006431, ENSSSCT00000010599, ENSSSCT00000035327, ENSSSCT00000003721, ENSSSCT00000028030, ENSSSCT00000014652, ENSSSCT00000035136, ENSSSCT00000032636, ENSSSCT00000009745, ENSSSCT00000002981, ENSSSCT00000002126, ENSSSCT00000027746, ENSSSCT00000003338, ENSSSCT00000033397, ENSSSCT00000016691, ENSSSCT00000011684, ENSSSCT00000033432, ENSSSCT00000005848,…
reproductive process	biological_process	188 out of 3276 genes, 5.7%	523 out of 12711 genes, 4.1%	0.00053	ENSSSCT00000001559, ENSSSCT00000025596, ENSSSCT00000005341, ENSSSCT00000014232, ENSSSCT00000009900, ENSSSCT00000009134, ENSSSCT00000024067, ENSSSCT00000008139, ENSSSCT00000034273, ENSSSCT00000004235, ENSSSCT00000010207, ENSSSCT00000011599, ENSSSCT00000033634, ENSSSCT00000000799, ENSSSCT00000015046, ENSSSCT00000002262, ENSSSCT00000010515, ENSSSCT00000008162, ENSSSCT00000018893, ENSSSCT00000017067,…
skeletal system development	biological_process	108 out of 3276 genes, 3.3%	268 out of 12711 genes, 2.1%	0.00059	ENSSSCT00000036218, ENSSSCT00000023586, ENSSSCT00000005609, ENSSSCT00000017370, ENSSSCT00000033800, ENSSSCT00000006792, ENSSSCT00000005618, ENSSSCT00000034572, ENSSSCT00000000277, ENSSSCT00000018509, ENSSSCT00000034146, ENSSSCT00000002052, ENSSSCT00000005143, ENSSSCT00000031368, ENSSSCT00000035265, ENSSSCT00000034043, ENSSSCT00000013601, ENSSSCT00000018181, ENSSSCT00000033038, ENSSSCT00000001120,…
negative regulation of cell growth	biological_process	47 out of 3276 genes, 1.4%	91 out of 12711 genes, 0.7%	0.0006	ENSSSCT00000004544, ENSSSCT00000005307, ENSSSCT00000024845, ENSSSCT00000000252, ENSSSCT00000012149, ENSSSCT00000036636, ENSSSCT00000034324, ENSSSCT00000035993, ENSSSCT00000012484, ENSSSCT00000013884, ENSSSCT00000013398, ENSSSCT00000035186, ENSSSCT00000024218, ENSSSCT00000005464, ENSSSCT00000036469, ENSSSCT00000009861, ENSSSCT00000012424, ENSSSCT00000004997, ENSSSCT00000000998, ENSSSCT00000025742,…
immune response	biological_process	156 out of 3276 genes, 4.8%	420 out of 12711 genes, 3.3%	0.00065	ENSSSCT00000001525, ENSSSCT00000019041, ENSSSCT00000010872, ENSSSCT00000005093, ENSSSCT00000007064, ENSSSCT00000034771, ENSSSCT00000016344, ENSSSCT00000033545, ENSSSCT00000027887, ENSSSCT00000008432, ENSSSCT00000005288, ENSSSCT00000001338, ENSSSCT00000028621, ENSSSCT00000009808, ENSSSCT00000015699, ENSSSCT00000018361, ENSSSCT00000023094, ENSSSCT00000036375, ENSSSCT00000000265, ENSSSCT00000012918,…
positive regulation of developmental process	biological_process	203 out of 3276 genes, 6.2%	574 out of 12711 genes, 4.5%	0.00066	ENSSSCT00000003350, ENSSSCT00000034100, ENSSSCT00000014232, ENSSSCT00000010578, ENSSSCT00000003922, ENSSSCT00000014327, ENSSSCT00000009900, ENSSSCT00000023156, ENSSSCT00000036469, ENSSSCT00000031113, ENSSSCT00000016465, ENSSSCT00000004242, ENSSSCT00000027504, ENSSSCT00000002786, ENSSSCT00000018179, ENSSSCT00000032686, ENSSSCT00000029079, ENSSSCT00000019071, ENSSSCT00000008162, ENSSSCT00000018879,…
retina development in camera-type eye	biological_process	36 out of 3276 genes, 1.1%	63 out of 12711 genes, 0.5%	0.00068	ENSSSCT00000026471, ENSSSCT00000031383, ENSSSCT00000002627, ENSSSCT00000018567, ENSSSCT00000004605, ENSSSCT00000034069, ENSSSCT00000035739, ENSSSCT00000015931, ENSSSCT00000011468, ENSSSCT00000034484, ENSSSCT00000017645, ENSSSCT00000022446, ENSSSCT00000017434, ENSSSCT00000016488, ENSSSCT00000006828, ENSSSCT00000017896, ENSSSCT00000012883, ENSSSCT00000019256, ENSSSCT00000006854, ENSSSCT00000013204,…
regulation of cell death	biological_process	245 out of 3276 genes, 7.5%	716 out of 12711 genes, 5.6%	0.0008	ENSSSCT00000006075, ENSSSCT00000033821, ENSSSCT00000023906, ENSSSCT00000012660, ENSSSCT00000030128, ENSSSCT00000026225, ENSSSCT00000027683, ENSSSCT00000025586, ENSSSCT00000011474, ENSSSCT00000033248, ENSSSCT00000007604, ENSSSCT00000030050, ENSSSCT00000015174, ENSSSCT00000007081, ENSSSCT00000012485, ENSSSCT00000009409, ENSSSCT00000001752, ENSSSCT00000012667, ENSSSCT00000034438, ENSSSCT00000005243,…
positive regulation of signal transduction	biological_process	204 out of 3276 genes, 6.2%	579 out of 12711 genes, 4.6%	0.00085	ENSSSCT00000014461, ENSSSCT00000027632, ENSSSCT00000033560, ENSSSCT00000036482, ENSSSCT00000007426, ENSSSCT00000019014, ENSSSCT00000024818, ENSSSCT00000002141, ENSSSCT00000007413, ENSSSCT00000035196, ENSSSCT00000019579, ENSSSCT00000016805, ENSSSCT00000030055, ENSSSCT00000017225, ENSSSCT00000026802, ENSSSCT00000024915, ENSSSCT00000008432, ENSSSCT00000016990, ENSSSCT00000005288, ENSSSCT00000007161,…
regulation of locomotion	biological_process	133 out of 3276 genes, 4.1%	348 out of 12711 genes, 2.7%	0.00087	ENSSSCT00000007436, ENSSSCT00000018424, ENSSSCT00000001144, ENSSSCT00000012920, ENSSSCT00000026775, ENSSSCT00000033944, ENSSSCT00000035370, ENSSSCT00000016773, ENSSSCT00000010018, ENSSSCT00000033235, ENSSSCT00000006869, ENSSSCT00000012476, ENSSSCT00000011357, ENSSSCT00000015789, ENSSSCT00000014546, ENSSSCT00000004241, ENSSSCT00000005769, ENSSSCT00000033657, ENSSSCT00000015421, ENSSSCT00000027714,…
regulation of protein phosphorylation	biological_process	200 out of 3276 genes, 6.1%	566 out of 12711 genes, 4.5%	0.00089	ENSSSCT00000028925, ENSSSCT00000001120, ENSSSCT00000004997, ENSSSCT00000033976, ENSSSCT00000015725, ENSSSCT00000002710, ENSSSCT00000004979, ENSSSCT00000033324, ENSSSCT00000031905, ENSSSCT00000034108, ENSSSCT00000018536, ENSSSCT00000033397, ENSSSCT00000033926, ENSSSCT00000036218, ENSSSCT00000019271, ENSSSCT00000011755, ENSSSCT00000036381, ENSSSCT00000034324, ENSSSCT00000018509, ENSSSCT00000001840,…
epithelial cell differentiation	biological_process	85 out of 3276 genes, 2.6%	200 out of 12711 genes, 1.6%	0.00089	ENSSSCT00000008209, ENSSSCT00000035446, ENSSSCT00000007438, ENSSSCT00000014884, ENSSSCT00000006185, ENSSSCT00000036617, ENSSSCT00000010349, ENSSSCT00000017016, ENSSSCT00000033811, ENSSSCT00000018039, ENSSSCT00000017434, ENSSSCT00000035147, ENSSSCT00000034946, ENSSSCT00000018717, ENSSSCT00000030361, ENSSSCT00000017645, ENSSSCT00000001118, ENSSSCT00000016691, ENSSSCT00000023676, ENSSSCT00000005904,…
phosphate-containing compound metabolic process	biological_process	294 out of 3276 genes, 9.0%	884 out of 12711 genes, 7.0%	0.0009	ENSSSCT00000011979, ENSSSCT00000010681, ENSSSCT00000007682, ENSSSCT00000006840, ENSSSCT00000027632, ENSSSCT00000006950, ENSSSCT00000003975, ENSSSCT00000018709, ENSSSCT00000002141, ENSSSCT00000032619, ENSSSCT00000003884, ENSSSCT00000012185, ENSSSCT00000026198, ENSSSCT00000027786, ENSSSCT00000026312, ENSSSCT00000035211, ENSSSCT00000034177, ENSSSCT00000036469, ENSSSCT00000032507, ENSSSCT00000012324,…
camera-type eye development	biological_process	63 out of 3276 genes, 1.9%	136 out of 12711 genes, 1.1%	0.00091	ENSSSCT00000003092, ENSSSCT00000018094, ENSSSCT00000014727, ENSSSCT00000022670, ENSSSCT00000032649, ENSSSCT00000003918, ENSSSCT00000034572, ENSSSCT00000005618, ENSSSCT00000018634, ENSSSCT00000014086, ENSSSCT00000017835, ENSSSCT00000025158, ENSSSCT00000030543, ENSSSCT00000010483, ENSSSCT00000005464, ENSSSCT00000015783, ENSSSCT00000011524, ENSSSCT00000028845, ENSSSCT00000012285, ENSSSCT00000000671,…
embryonic organ morphogenesis	biological_process	73 out of 3276 genes, 2.2%	165 out of 12711 genes, 1.3%	0.00099	ENSSSCT00000010515, ENSSSCT00000018179, ENSSSCT00000013960, ENSSSCT00000012484, ENSSSCT00000015751, ENSSSCT00000019053, ENSSSCT00000006640, ENSSSCT00000005464, ENSSSCT00000005607, ENSSSCT00000023043, ENSSSCT00000002768, ENSSSCT00000034063, ENSSSCT00000006828, ENSSSCT00000019256, ENSSSCT00000014546, ENSSSCT00000012883, ENSSSCT00000006878, ENSSSCT00000009551, ENSSSCT00000012128, ENSSSCT00000033106,…
single-organism organelle organization	biological_process	128 out of 3276 genes, 3.9%	333 out of 12711 genes, 2.6%	0.00102	ENSSSCT00000005252, ENSSSCT00000025810, ENSSSCT00000016204, ENSSSCT00000022982, ENSSSCT00000005856, ENSSSCT00000003896, ENSSSCT00000028269, ENSSSCT00000025210, ENSSSCT00000015115, ENSSSCT00000008173, ENSSSCT00000007115, ENSSSCT00000019485, ENSSSCT00000028946, ENSSSCT00000010750, ENSSSCT00000005250, ENSSSCT00000032291, ENSSSCT00000016162, ENSSSCT00000019053, ENSSSCT00000029640, ENSSSCT00000031009,…
regulation of intracellular signal transduction	biological_process	232 out of 3276 genes, 7.1%	674 out of 12711 genes, 5.3%	0.00102	ENSSSCT00000000771, ENSSSCT00000033218, ENSSSCT00000002944, ENSSSCT00000015725, ENSSSCT00000036021, ENSSSCT00000033976, ENSSSCT00000031905, ENSSSCT00000033210, ENSSSCT00000024898, ENSSSCT00000007423, ENSSSCT00000010112, ENSSSCT00000018268, ENSSSCT00000033324, ENSSSCT00000033397, ENSSSCT00000019271, ENSSSCT00000033926, ENSSSCT00000036636, ENSSSCT00000036381, ENSSSCT00000015304, ENSSSCT00000035946,…
regulation of hydrolase activity	biological_process	107 out of 3276 genes, 3.3%	268 out of 12711 genes, 2.1%	0.00118	ENSSSCT00000027632, ENSSSCT00000014461, ENSSSCT00000012859, ENSSSCT00000012367, ENSSSCT00000010714, ENSSSCT00000029045, ENSSSCT00000002141, ENSSSCT00000027336, ENSSSCT00000011768, ENSSSCT00000010476, ENSSSCT00000016366, ENSSSCT00000031145, ENSSSCT00000005288, ENSSSCT00000017225, ENSSSCT00000025048, ENSSSCT00000015789, ENSSSCT00000030545, ENSSSCT00000014803, ENSSSCT00000034632, ENSSSCT00000012883,…
regulation of response to stress	biological_process	173 out of 3276 genes, 5.3%	479 out of 12711 genes, 3.8%	0.00121	ENSSSCT00000036184, ENSSSCT00000034520, ENSSSCT00000016691, ENSSSCT00000034946, ENSSSCT00000006996, ENSSSCT00000034801, ENSSSCT00000017016, ENSSSCT00000003923, ENSSSCT00000017047, ENSSSCT00000025669, ENSSSCT00000030473, ENSSSCT00000017049, ENSSSCT00000034934, ENSSSCT00000031967, ENSSSCT00000007211, ENSSSCT00000004592, ENSSSCT00000009509, ENSSSCT00000036617, ENSSSCT00000033976, ENSSSCT00000036021,…
negative regulation of cellular protein metabolic process	biological_process	130 out of 3276 genes, 4.0%	341 out of 12711 genes, 2.7%	0.00141	ENSSSCT00000003952, ENSSSCT00000011822, ENSSSCT00000007143, ENSSSCT00000025651, ENSSSCT00000013398, ENSSSCT00000005311, ENSSSCT00000008989, ENSSSCT00000011620, ENSSSCT00000011096, ENSSSCT00000005464, ENSSSCT00000016204, ENSSSCT00000036243, ENSSSCT00000009861, ENSSSCT00000000296, ENSSSCT00000035361, ENSSSCT00000005250, ENSSSCT00000001543, ENSSSCT00000025145, ENSSSCT00000029667, ENSSSCT00000018609,…
cellular response to endogenous stimulus	biological_process	130 out of 3276 genes, 4.0%	341 out of 12711 genes, 2.7%	0.00141	ENSSSCT00000018822, ENSSSCT00000033821, ENSSSCT00000019500, ENSSSCT00000036657, ENSSSCT00000017460, ENSSSCT00000034438, ENSSSCT00000007839, ENSSSCT00000012485, ENSSSCT00000002153, ENSSSCT00000029636, ENSSSCT00000035487, ENSSSCT00000001806, ENSSSCT00000010267, ENSSSCT00000025859, ENSSSCT00000035687, ENSSSCT00000005748, ENSSSCT00000034572, ENSSSCT00000011625, ENSSSCT00000013528, ENSSSCT00000034411,…
dendrite development	biological_process	33 out of 3276 genes, 1.0%	57 out of 12711 genes, 0.4%	0.00149	ENSSSCT00000004884, ENSSSCT00000034801, ENSSSCT00000004885, ENSSSCT00000016773, ENSSSCT00000010783, ENSSSCT00000013204, ENSSSCT00000004243, ENSSSCT00000033235, ENSSSCT00000012660, ENSSSCT00000009036, ENSSSCT00000003711, ENSSSCT00000032884, ENSSSCT00000033247, ENSSSCT00000005943, ENSSSCT00000002153, ENSSSCT00000032386, ENSSSCT00000018484, ENSSSCT00000033704, ENSSSCT00000018662, ENSSSCT00000012149,…
negative regulation of growth	biological_process	60 out of 3276 genes, 1.8%	129 out of 12711 genes, 1.0%	0.00149	ENSSSCT00000004544, ENSSSCT00000005618, ENSSSCT00000005307, ENSSSCT00000024845, ENSSSCT00000000252, ENSSSCT00000012149, ENSSSCT00000036636, ENSSSCT00000034324, ENSSSCT00000035993, ENSSSCT00000012484, ENSSSCT00000013862, ENSSSCT00000013884, ENSSSCT00000013398, ENSSSCT00000035186, ENSSSCT00000024218, ENSSSCT00000011646, ENSSSCT00000005537, ENSSSCT00000005464, ENSSSCT00000023071, ENSSSCT00000036469,…
regulation of hormone levels	biological_process	82 out of 3276 genes, 2.5%	194 out of 12711 genes, 1.5%	0.00195	ENSSSCT00000002558, ENSSSCT00000025275, ENSSSCT00000005164, ENSSSCT00000028401, ENSSSCT00000016414, ENSSSCT00000029808, ENSSSCT00000005103, ENSSSCT00000006828, ENSSSCT00000024054, ENSSSCT00000010813, ENSSSCT00000030392, ENSSSCT00000001144, ENSSSCT00000008599, ENSSSCT00000028133, ENSSSCT00000007436, ENSSSCT00000022935, ENSSSCT00000026111, ENSSSCT00000008067, ENSSSCT00000034773, ENSSSCT00000027340,…
negative regulation of response to external stimulus	biological_process	56 out of 3276 genes, 1.7%	119 out of 12711 genes, 0.9%	0.00229	ENSSSCT00000024845, ENSSSCT00000005307, ENSSSCT00000011287, ENSSSCT00000034599, ENSSSCT00000032686, ENSSSCT00000035993, ENSSSCT00000034324, ENSSSCT00000034001, ENSSSCT00000036636, ENSSSCT00000012149, ENSSSCT00000028701, ENSSSCT00000005464, ENSSSCT00000034003, ENSSSCT00000003426, ENSSSCT00000000771, ENSSSCT00000035186, ENSSSCT00000034108, ENSSSCT00000005341, ENSSSCT00000033657, ENSSSCT00000018387,…
gastrulation	biological_process	42 out of 3276 genes, 1.3%	81 out of 12711 genes, 0.6%	0.00247	ENSSSCT00000004200, ENSSSCT00000019256, ENSSSCT00000001852, ENSSSCT00000031727, ENSSSCT00000012883, ENSSSCT00000017677, ENSSSCT00000010018, ENSSSCT00000014646, ENSSSCT00000012730, ENSSSCT00000036353, ENSSSCT00000011713, ENSSSCT00000008212, ENSSSCT00000000917, ENSSSCT00000027924, ENSSSCT00000006996, ENSSSCT00000033617, ENSSSCT00000034484, ENSSSCT00000015907, ENSSSCT00000010870, ENSSSCT00000010943,…
regulation of protein stability	biological_process	45 out of 3276 genes, 1.4%	89 out of 12711 genes, 0.7%	0.00249	ENSSSCT00000016131, ENSSSCT00000001838, ENSSSCT00000031145, ENSSSCT00000012876, ENSSSCT00000001985, ENSSSCT00000034884, ENSSSCT00000035973, ENSSSCT00000001158, ENSSSCT00000016436, ENSSSCT00000002141, ENSSSCT00000034067, ENSSSCT00000022816, ENSSSCT00000027632, ENSSSCT00000012453, ENSSSCT00000009509, ENSSSCT00000003756, ENSSSCT00000015049, ENSSSCT00000034386, ENSSSCT00000028774, ENSSSCT00000010915,…
negative regulation of cellular component movement	biological_process	54 out of 3276 genes, 1.6%	114 out of 12711 genes, 0.9%	0.00283	ENSSSCT00000027330, ENSSSCT00000027714, ENSSSCT00000025742, ENSSSCT00000033657, ENSSSCT00000004979, ENSSSCT00000003350, ENSSSCT00000005769, ENSSSCT00000018759, ENSSSCT00000034108, ENSSSCT00000004241, ENSSSCT00000002656, ENSSSCT00000035186, ENSSSCT00000024218, ENSSSCT00000003426, ENSSSCT00000024968, ENSSSCT00000009861, ENSSSCT00000036469, ENSSSCT00000003598, ENSSSCT00000028701, ENSSSCT00000012149,…
regulation of apoptotic process	biological_process	234 out of 3276 genes, 7.1%	689 out of 12711 genes, 5.4%	0.003	ENSSSCT00000033248, ENSSSCT00000007604, ENSSSCT00000011474, ENSSSCT00000025586, ENSSSCT00000027683, ENSSSCT00000030128, ENSSSCT00000012660, ENSSSCT00000023906, ENSSSCT00000006075, ENSSSCT00000033821, ENSSSCT00000024930, ENSSSCT00000022574, ENSSSCT00000012922, ENSSSCT00000013838, ENSSSCT00000018636, ENSSSCT00000004605, ENSSSCT00000034241, ENSSSCT00000023676, ENSSSCT00000008178, ENSSSCT00000010267,…
regulation of programmed cell death	biological_process	236 out of 3276 genes, 7.2%	696 out of 12711 genes, 5.5%	0.00308	ENSSSCT00000007409, ENSSSCT00000026383, ENSSSCT00000033218, ENSSSCT00000033324, ENSSSCT00000031135, ENSSSCT00000036021, ENSSSCT00000000998, ENSSSCT00000015725, ENSSSCT00000004979, ENSSSCT00000033926, ENSSSCT00000006200, ENSSSCT00000019271, ENSSSCT00000011248, ENSSSCT00000014117, ENSSSCT00000018947, ENSSSCT00000005609, ENSSSCT00000026684, ENSSSCT00000018536, ENSSSCT00000009091, ENSSSCT00000012175,…
negative regulation of sequence-specific DNA binding transcription factor activity	biological_process	36 out of 3276 genes, 1.1%	66 out of 12711 genes, 0.5%	0.00327	ENSSSCT00000003922, ENSSSCT00000016204, ENSSSCT00000004979, ENSSSCT00000035074, ENSSSCT00000035476, ENSSSCT00000025411, ENSSSCT00000023745, ENSSSCT00000032649, ENSSSCT00000025114, ENSSSCT00000003959, ENSSSCT00000026684, ENSSSCT00000024477, ENSSSCT00000005250, ENSSSCT00000013987, ENSSSCT00000002184, ENSSSCT00000036381, ENSSSCT00000034001, ENSSSCT00000032686, ENSSSCT00000025145, ENSSSCT00000001752,…
negative regulation of tumor necrosis factor production	biological_process	17 out of 3276 genes, 0.5%	22 out of 12711 genes, 0.2%	0.00347	ENSSSCT00000025172, ENSSSCT00000033899, ENSSSCT00000017798, ENSSSCT00000035675, ENSSSCT00000001317, ENSSSCT00000014867, ENSSSCT00000005341, ENSSSCT00000001531, ENSSSCT00000017049, ENSSSCT00000019500, ENSSSCT00000004592, ENSSSCT00000034426, ENSSSCT00000036617, ENSSSCT00000012660, ENSSSCT00000017016, ENSSSCT00000034001, ENSSSCT00000032686
cellular carbohydrate biosynthetic process	biological_process	17 out of 3276 genes, 0.5%	22 out of 12711 genes, 0.2%	0.00347	ENSSSCT00000015169, ENSSSCT00000012040, ENSSSCT00000016227, ENSSSCT00000024901, ENSSSCT00000034727, ENSSSCT00000030440, ENSSSCT00000007525, ENSSSCT00000005777, ENSSSCT00000008222, ENSSSCT00000032634, ENSSSCT00000033314, ENSSSCT00000003502, ENSSSCT00000029591, ENSSSCT00000008491, ENSSSCT00000000615, ENSSSCT00000006840, ENSSSCT00000034470
negative regulation of tumor necrosis factor superfamily cytokine production	biological_process	17 out of 3276 genes, 0.5%	22 out of 12711 genes, 0.2%	0.00347	ENSSSCT00000034001, ENSSSCT00000032686, ENSSSCT00000017016, ENSSSCT00000004592, ENSSSCT00000034426, ENSSSCT00000036617, ENSSSCT00000012660, ENSSSCT00000017049, ENSSSCT00000019500, ENSSSCT00000005341, ENSSSCT00000001531, ENSSSCT00000001317, ENSSSCT00000014867, ENSSSCT00000033899, ENSSSCT00000025172, ENSSSCT00000017798, ENSSSCT00000035675
negative regulation of neuron differentiation	biological_process	39 out of 3276 genes, 1.2%	74 out of 12711 genes, 0.6%	0.00367	ENSSSCT00000033235, ENSSSCT00000024788, ENSSSCT00000004243, ENSSSCT00000012476, ENSSSCT00000026089, ENSSSCT00000014546, ENSSSCT00000012883, ENSSSCT00000027724, ENSSSCT00000014882, ENSSSCT00000016773, ENSSSCT00000024971, ENSSSCT00000027526, ENSSSCT00000033617, ENSSSCT00000010992, ENSSSCT00000008212, ENSSSCT00000016895, ENSSSCT00000029045, ENSSSCT00000010681, ENSSSCT00000025598, ENSSSCT00000017714,…
single organism reproductive process	biological_process	172 out of 3276 genes, 5.3%	483 out of 12711 genes, 3.8%	0.00378	ENSSSCT00000035063, ENSSSCT00000010984, ENSSSCT00000035675, ENSSSCT00000017645, ENSSSCT00000035930, ENSSSCT00000030119, ENSSSCT00000005243, ENSSSCT00000034884, ENSSSCT00000010953, ENSSSCT00000009245, ENSSSCT00000018994, ENSSSCT00000002153, ENSSSCT00000012922, ENSSSCT00000024363, ENSSSCT00000008209, ENSSSCT00000014648, ENSSSCT00000012660, ENSSSCT00000026225, ENSSSCT00000002906, ENSSSCT00000008812,…
cellular response to organic cyclic compound	biological_process	61 out of 3276 genes, 1.9%	135 out of 12711 genes, 1.1%	0.00415	ENSSSCT00000034572, ENSSSCT00000007815, ENSSSCT00000014609, ENSSSCT00000013528, ENSSSCT00000035687, ENSSSCT00000019271, ENSSSCT00000036218, ENSSSCT00000022342, ENSSSCT00000032759, ENSSSCT00000034146, ENSSSCT00000015677, ENSSSCT00000015666, ENSSSCT00000015176, ENSSSCT00000014189, ENSSSCT00000022914, ENSSSCT00000019236, ENSSSCT00000002510, ENSSSCT00000011096, ENSSSCT00000009900, ENSSSCT00000017903,…
nitrogen compound transport	biological_process	235 out of 3276 genes, 7.2%	695 out of 12711 genes, 5.5%	0.00417	ENSSSCT00000034589, ENSSSCT00000028028, ENSSSCT00000018822, ENSSSCT00000015049, ENSSSCT00000031710, ENSSSCT00000018647, ENSSSCT00000011055, ENSSSCT00000016440, ENSSSCT00000008811, ENSSSCT00000015183, ENSSSCT00000036427, ENSSSCT00000001902, ENSSSCT00000008812, ENSSSCT00000027461, ENSSSCT00000026804, ENSSSCT00000010510, ENSSSCT00000007644, ENSSSCT00000008560, ENSSSCT00000019439, ENSSSCT00000030151,…
developmental growth	biological_process	77 out of 3276 genes, 2.4%	182 out of 12711 genes, 1.4%	0.0042	ENSSSCT00000003964, ENSSSCT00000006996, ENSSSCT00000017645, ENSSSCT00000030859, ENSSSCT00000035487, ENSSSCT00000015611, ENSSSCT00000003711, ENSSSCT00000034520, ENSSSCT00000012445, ENSSSCT00000014884, ENSSSCT00000014648, ENSSSCT00000035960, ENSSSCT00000008209, ENSSSCT00000018039, ENSSSCT00000035147, ENSSSCT00000018438, ENSSSCT00000035265, ENSSSCT00000004997, ENSSSCT00000034043, ENSSSCT00000028925,…
regulation of cellular component movement	biological_process	131 out of 3276 genes, 4.0%	351 out of 12711 genes, 2.8%	0.00496	ENSSSCT00000032707, ENSSSCT00000034438, ENSSSCT00000033258, ENSSSCT00000012485, ENSSSCT00000002153, ENSSSCT00000012922, ENSSSCT00000036413, ENSSSCT00000023676, ENSSSCT00000033821, ENSSSCT00000031710, ENSSSCT00000014919, ENSSSCT00000007604, ENSSSCT00000005076, ENSSSCT00000005852, ENSSSCT00000030688, ENSSSCT00000003320, ENSSSCT00000036318, ENSSSCT00000023943, ENSSSCT00000002656, ENSSSCT00000001734,…
protein ubiquitination	biological_process	88 out of 3276 genes, 2.7%	216 out of 12711 genes, 1.7%	0.00506	ENSSSCT00000013636, ENSSSCT00000017613, ENSSSCT00000006244, ENSSSCT00000001317, ENSSSCT00000025651, ENSSSCT00000017866, ENSSSCT00000035074, ENSSSCT00000035503, ENSSSCT00000008534, ENSSSCT00000019486, ENSSSCT00000013271, ENSSSCT00000014327, ENSSSCT00000011044, ENSSSCT00000018203, ENSSSCT00000013723, ENSSSCT00000035361, ENSSSCT00000028946, ENSSSCT00000006656, ENSSSCT00000029667, ENSSSCT00000005837,…
anterior/posterior pattern specification	biological_process	59 out of 3276 genes, 1.8%	130 out of 12711 genes, 1.0%	0.00523	ENSSSCT00000017434, ENSSSCT00000009793, ENSSSCT00000019093, ENSSSCT00000017115, ENSSSCT00000002511, ENSSSCT00000011056, ENSSSCT00000010018, ENSSSCT00000024788, ENSSSCT00000004200, ENSSSCT00000025995, ENSSSCT00000017015, ENSSSCT00000014546, ENSSSCT00000019256, ENSSSCT00000010714, ENSSSCT00000011672, ENSSSCT00000000306, ENSSSCT00000026471, ENSSSCT00000018185, ENSSSCT00000034069, ENSSSCT00000000386,…
immune effector process	biological_process	98 out of 3276 genes, 3.0%	247 out of 12711 genes, 1.9%	0.0053	ENSSSCT00000012918, ENSSSCT00000036475, ENSSSCT00000005673, ENSSSCT00000032654, ENSSSCT00000036375, ENSSSCT00000036149, ENSSSCT00000031536, ENSSSCT00000007436, ENSSSCT00000029486, ENSSSCT00000014650, ENSSSCT00000008998, ENSSSCT00000026775, ENSSSCT00000018361, ENSSSCT00000026088, ENSSSCT00000008432, ENSSSCT00000034771, ENSSSCT00000005093, ENSSSCT00000026153, ENSSSCT00000010872, ENSSSCT00000036498,…
cellular localization	biological_process	261 out of 3276 genes, 8.0%	786 out of 12711 genes, 6.2%	0.00539	ENSSSCT00000025669, ENSSSCT00000018929, ENSSSCT00000022961, ENSSSCT00000034801, ENSSSCT00000003942, ENSSSCT00000003983, ENSSSCT00000025988, ENSSSCT00000010044, ENSSSCT00000018937, ENSSSCT00000019068, ENSSSCT00000011958, ENSSSCT00000011872, ENSSSCT00000016630, ENSSSCT00000032549, ENSSSCT00000000833, ENSSSCT00000004194, ENSSSCT00000002184, ENSSSCT00000012336, ENSSSCT00000036218, ENSSSCT00000030461,…
cellular response to lipid	biological_process	74 out of 3276 genes, 2.3%	174 out of 12711 genes, 1.4%	0.0054	ENSSSCT00000009102, ENSSSCT00000019325, ENSSSCT00000003350, ENSSSCT00000034171, ENSSSCT00000035949, ENSSSCT00000019058, ENSSSCT00000029337, ENSSSCT00000001682, ENSSSCT00000002510, ENSSSCT00000003846, ENSSSCT00000036469, ENSSSCT00000029331, ENSSSCT00000032274, ENSSSCT00000011713, ENSSSCT00000022829, ENSSSCT00000024278, ENSSSCT00000017282, ENSSSCT00000000184, ENSSSCT00000033296, ENSSSCT00000016339,…
positive regulation of neuron differentiation	biological_process	39 out of 3276 genes, 1.2%	75 out of 12711 genes, 0.6%	0.00576	ENSSSCT00000013166, ENSSSCT00000033617, ENSSSCT00000032386, ENSSSCT00000018484, ENSSSCT00000007081, ENSSSCT00000008212, ENSSSCT00000003711, ENSSSCT00000034063, ENSSSCT00000032121, ENSSSCT00000004243, ENSSSCT00000012883, ENSSSCT00000026468, ENSSSCT00000013204, ENSSSCT00000017827, ENSSSCT00000025669, ENSSSCT00000017434, ENSSSCT00000004885, ENSSSCT00000016805, ENSSSCT00000026802, ENSSSCT00000004884,…
regulation of embryonic development	biological_process	30 out of 3276 genes, 0.9%	52 out of 12711 genes, 0.4%	0.00577	ENSSSCT00000003923, ENSSSCT00000030473, ENSSSCT00000019256, ENSSSCT00000006792, ENSSSCT00000034572, ENSSSCT00000012175, ENSSSCT00000013528, ENSSSCT00000034599, ENSSSCT00000024788, ENSSSCT00000018104, ENSSSCT00000005609, ENSSSCT00000032649, ENSSSCT00000034063, ENSSSCT00000007426, ENSSSCT00000000671, ENSSSCT00000023676, ENSSSCT00000003711, ENSSSCT00000016249, ENSSSCT00000033389, ENSSSCT00000008067,…
protein stabilization	biological_process	30 out of 3276 genes, 0.9%	52 out of 12711 genes, 0.4%	0.00577	ENSSSCT00000034171, ENSSSCT00000004979, ENSSSCT00000027632, ENSSSCT00000015396, ENSSSCT00000034067, ENSSSCT00000033218, ENSSSCT00000002141, ENSSSCT00000016436, ENSSSCT00000031145, ENSSSCT00000001838, ENSSSCT00000012876, ENSSSCT00000005464, ENSSSCT00000035973, ENSSSCT00000034884, ENSSSCT00000001543, ENSSSCT00000017571, ENSSSCT00000005250, ENSSSCT00000024882, ENSSSCT00000025145, ENSSSCT00000022887,…
negative regulation of protein catabolic process	biological_process	25 out of 3276 genes, 0.8%	40 out of 12711 genes, 0.3%	0.0058	ENSSSCT00000033296, ENSSSCT00000004885, ENSSSCT00000026855, ENSSSCT00000001543, ENSSSCT00000003142, ENSSSCT00000036636, ENSSSCT00000004884, ENSSSCT00000019325, ENSSSCT00000017676, ENSSSCT00000001542, ENSSSCT00000034386, ENSSSCT00000017049, ENSSSCT00000015049, ENSSSCT00000003617, ENSSSCT00000018837, ENSSSCT00000036021, ENSSSCT00000004886, ENSSSCT00000034884, ENSSSCT00000035973, ENSSSCT00000005464,…
cell morphogenesis	biological_process	116 out of 3276 genes, 3.5%	304 out of 12711 genes, 2.4%	0.00587	ENSSSCT00000011436, ENSSSCT00000017645, ENSSSCT00000005243, ENSSSCT00000031995, ENSSSCT00000007081, ENSSSCT00000009409, ENSSSCT00000011872, ENSSSCT00000012667, ENSSSCT00000029225, ENSSSCT00000012922, ENSSSCT00000018567, ENSSSCT00000019488, ENSSSCT00000018664, ENSSSCT00000026507, ENSSSCT00000033192, ENSSSCT00000032884, ENSSSCT00000003711, ENSSSCT00000024105, ENSSSCT00000023118, ENSSSCT00000014884,…
cellular lipid metabolic process	biological_process	131 out of 3276 genes, 4.0%	352 out of 12711 genes, 2.8%	0.00593	ENSSSCT00000016818, ENSSSCT00000027168, ENSSSCT00000006498, ENSSSCT00000036108, ENSSSCT00000010149, ENSSSCT00000033314, ENSSSCT00000034003, ENSSSCT00000003426, ENSSSCT00000024067, ENSSSCT00000013971, ENSSSCT00000003766, ENSSSCT00000017469, ENSSSCT00000026312, ENSSSCT00000010866, ENSSSCT00000006718, ENSSSCT00000017896, ENSSSCT00000010784, ENSSSCT00000034374, ENSSSCT00000030545, ENSSSCT00000023705,…
establishment of protein localization	biological_process	205 out of 3276 genes, 6.3%	597 out of 12711 genes, 4.7%	0.00657	ENSSSCT00000010915, ENSSSCT00000017434, ENSSSCT00000018929, ENSSSCT00000027841, ENSSSCT00000018736, ENSSSCT00000032709, ENSSSCT00000016589, ENSSSCT00000035960, ENSSSCT00000003983, ENSSSCT00000032448, ENSSSCT00000025988, ENSSSCT00000014828, ENSSSCT00000010044, ENSSSCT00000019068, ENSSSCT00000014690, ENSSSCT00000025655, ENSSSCT00000010161, ENSSSCT00000018066, ENSSSCT00000034559, ENSSSCT00000014905,…
secretion by cell	biological_process	75 out of 3276 genes, 2.3%	178 out of 12711 genes, 1.4%	0.00704	ENSSSCT00000005243, ENSSSCT00000010510, ENSSSCT00000030119, ENSSSCT00000034438, ENSSSCT00000035675, ENSSSCT00000011958, ENSSSCT00000035487, ENSSSCT00000016673, ENSSSCT00000003711, ENSSSCT00000029763, ENSSSCT00000032693, ENSSSCT00000009810, ENSSSCT00000034589, ENSSSCT00000032709, ENSSSCT00000012660, ENSSSCT00000011515, ENSSSCT00000015049, ENSSSCT00000034934, ENSSSCT00000035775, ENSSSCT00000031967,…
cellular response to oxygen-containing compound	biological_process	110 out of 3276 genes, 3.4%	286 out of 12711 genes, 2.3%	0.00712	ENSSSCT00000003846, ENSSSCT00000036469, ENSSSCT00000014923, ENSSSCT00000014925, ENSSSCT00000003350, ENSSSCT00000034171, ENSSSCT00000036640, ENSSSCT00000009102, ENSSSCT00000008173, ENSSSCT00000019325, ENSSSCT00000023756, ENSSSCT00000008815, ENSSSCT00000028077, ENSSSCT00000015176, ENSSSCT00000003130, ENSSSCT00000015046, ENSSSCT00000015666, ENSSSCT00000031745, ENSSSCT00000034678, ENSSSCT00000002650,…
negative regulation of NF-kappaB transcription factor activity	biological_process	24 out of 3276 genes, 0.7%	38 out of 12711 genes, 0.3%	0.00726	ENSSSCT00000031145, ENSSSCT00000016131, ENSSSCT00000028590, ENSSSCT00000016204, ENSSSCT00000035476, ENSSSCT00000035074, ENSSSCT00000001531, ENSSSCT00000002804, ENSSSCT00000023676, ENSSSCT00000025114, ENSSSCT00000032649, ENSSSCT00000034426, ENSSSCT00000004592, ENSSSCT00000019212, ENSSSCT00000025411, ENSSSCT00000019500, ENSSSCT00000032686, ENSSSCT00000025145, ENSSSCT00000034001, ENSSSCT00000002184,…
negative regulation of catabolic process	biological_process	33 out of 3276 genes, 1.0%	60 out of 12711 genes, 0.5%	0.00747	ENSSSCT00000017676, ENSSSCT00000018837, ENSSSCT00000034386, ENSSSCT00000017049, ENSSSCT00000003617, ENSSSCT00000015049, ENSSSCT00000004885, ENSSSCT00000033296, ENSSSCT00000004884, ENSSSCT00000026855, ENSSSCT00000035973, ENSSSCT00000034884, ENSSSCT00000027033, ENSSSCT00000002141, ENSSSCT00000011979, ENSSSCT00000019325, ENSSSCT00000003046, ENSSSCT00000001542, ENSSSCT00000025950, ENSSSCT00000011625,…
ameboidal-type cell migration	biological_process	41 out of 3276 genes, 1.3%	81 out of 12711 genes, 0.6%	0.00771	ENSSSCT00000005618, ENSSSCT00000010557, ENSSSCT00000034599, ENSSSCT00000008255, ENSSSCT00000005307, ENSSSCT00000012688, ENSSSCT00000012149, ENSSSCT00000014086, ENSSSCT00000035993, ENSSSCT00000034324, ENSSSCT00000017233, ENSSSCT00000029259, ENSSSCT00000035186, ENSSSCT00000011679, ENSSSCT00000032547, ENSSSCT00000017772, ENSSSCT00000000671, ENSSSCT00000018387, ENSSSCT00000029793, ENSSSCT00000033657,…
regulation of system process	biological_process	63 out of 3276 genes, 1.9%	143 out of 12711 genes, 1.1%	0.00808	ENSSSCT00000001144, ENSSSCT00000009245, ENSSSCT00000014461, ENSSSCT00000025224, ENSSSCT00000011303, ENSSSCT00000030864, ENSSSCT00000009706, ENSSSCT00000002271, ENSSSCT00000026111, ENSSSCT00000015611, ENSSSCT00000010044, ENSSSCT00000016249, ENSSSCT00000034069, ENSSSCT00000016436, ENSSSCT00000027033, ENSSSCT00000008467, ENSSSCT00000001118, ENSSSCT00000016773, ENSSSCT00000017434, ENSSSCT00000016414,…
protein phosphorylation	biological_process	161 out of 3276 genes, 4.9%	452 out of 12711 genes, 3.6%	0.00847	ENSSSCT00000002141, ENSSSCT00000027632, ENSSSCT00000006950, ENSSSCT00000033065, ENSSSCT00000010681, ENSSSCT00000026198, ENSSSCT00000032619, ENSSSCT00000032706, ENSSSCT00000009900, ENSSSCT00000031572, ENSSSCT00000012324, ENSSSCT00000036469, ENSSSCT00000003350, ENSSSCT00000025793, ENSSSCT00000035211, ENSSSCT00000010515, ENSSSCT00000017067, ENSSSCT00000015046, ENSSSCT00000032005, ENSSSCT00000009192,…
peptide transport	biological_process	202 out of 3276 genes, 6.2%	589 out of 12711 genes, 4.6%	0.00869	ENSSSCT00000014107, ENSSSCT00000023228, ENSSSCT00000025334, ENSSSCT00000035487, ENSSSCT00000002102, ENSSSCT00000012922, ENSSSCT00000009409, ENSSSCT00000007408, ENSSSCT00000001838, ENSSSCT00000007769, ENSSSCT00000035675, ENSSSCT00000008467, ENSSSCT00000019439, ENSSSCT00000008560, ENSSSCT00000007644, ENSSSCT00000026804, ENSSSCT00000027461, ENSSSCT00000008812, ENSSSCT00000008811, ENSSSCT00000015183,…
leukocyte differentiation	biological_process	79 out of 3276 genes, 2.4%	191 out of 12711 genes, 1.5%	0.00894	ENSSSCT00000027884, ENSSSCT00000011528, ENSSSCT00000011460, ENSSSCT00000003923, ENSSSCT00000024563, ENSSSCT00000034515, ENSSSCT00000033248, ENSSSCT00000015663, ENSSSCT00000030473, ENSSSCT00000015174, ENSSSCT00000007081, ENSSSCT00000034946, ENSSSCT00000029985, ENSSSCT00000010984, ENSSSCT00000002275, ENSSSCT00000005243, ENSSSCT00000029638, ENSSSCT00000013275, ENSSSCT00000012960, ENSSSCT00000032884,…
nerve development	biological_process	23 out of 3276 genes, 0.7%	36 out of 12711 genes, 0.3%	0.00903	ENSSSCT00000034324, ENSSSCT00000029079, ENSSSCT00000018541, ENSSSCT00000015751, ENSSSCT00000035993, ENSSSCT00000012149, ENSSSCT00000036636, ENSSSCT00000016164, ENSSSCT00000006828, ENSSSCT00000017676, ENSSSCT00000005329, ENSSSCT00000025900, ENSSSCT00000033235, ENSSSCT00000003617, ENSSSCT00000007170, ENSSSCT00000003918, ENSSSCT00000006792, ENSSSCT00000018664, ENSSSCT00000034108, ENSSSCT00000033657,…
angiogenesis	biological_process	74 out of 3276 genes, 2.3%	176 out of 12711 genes, 1.4%	0.0091	ENSSSCT00000018874, ENSSSCT00000031094, ENSSSCT00000035993, ENSSSCT00000012149, ENSSSCT00000034547, ENSSSCT00000012040, ENSSSCT00000016818, ENSSSCT00000010557, ENSSSCT00000023325, ENSSSCT00000029966, ENSSSCT00000033657, ENSSSCT00000019058, ENSSSCT00000024067, ENSSSCT00000024662, ENSSSCT00000009861, ENSSSCT00000035186, ENSSSCT00000003175, ENSSSCT00000000438, ENSSSCT00000028438, ENSSSCT00000018613,…
cellular component morphogenesis	biological_process	129 out of 3276 genes, 3.9%	348 out of 12711 genes, 2.7%	0.00911	ENSSSCT00000029079, ENSSSCT00000015751, ENSSSCT00000013960, ENSSSCT00000010556, ENSSSCT00000033634, ENSSSCT00000007170, ENSSSCT00000018918, ENSSSCT00000023176, ENSSSCT00000009134, ENSSSCT00000012279, ENSSSCT00000016414, ENSSSCT00000016805, ENSSSCT00000010778, ENSSSCT00000032274, ENSSSCT00000003429, ENSSSCT00000025900, ENSSSCT00000013204, ENSSSCT00000024745, ENSSSCT00000010403, ENSSSCT00000010681,…
hindbrain development	biological_process	37 out of 3276 genes, 1.1%	71 out of 12711 genes, 0.6%	0.01012	ENSSSCT00000009900, ENSSSCT00000013601, ENSSSCT00000029259, ENSSSCT00000010817, ENSSSCT00000017303, ENSSSCT00000027790, ENSSSCT00000033976, ENSSSCT00000017772, ENSSSCT00000000671, ENSSSCT00000012285, ENSSSCT00000018940, ENSSSCT00000011567, ENSSSCT00000004242, ENSSSCT00000036636, ENSSSCT00000029838, ENSSSCT00000013960, ENSSSCT00000012667, ENSSSCT00000019087, ENSSSCT00000012715, ENSSSCT00000033106,…
transmembrane receptor protein tyrosine kinase signaling pathway	biological_process	84 out of 3276 genes, 2.6%	207 out of 12711 genes, 1.6%	0.01075	ENSSSCT00000034063, ENSSSCT00000035744, ENSSSCT00000032031, ENSSSCT00000024289, ENSSSCT00000033235, ENSSSCT00000015789, ENSSSCT00000030055, ENSSSCT00000006558, ENSSSCT00000011185, ENSSSCT00000034678, ENSSSCT00000007319, ENSSSCT00000031836, ENSSSCT00000013557, ENSSSCT00000007701, ENSSSCT00000008815, ENSSSCT00000023756, ENSSSCT00000008173, ENSSSCT00000018110, ENSSSCT00000010515, ENSSSCT00000012332,…
urogenital system development	biological_process	77 out of 3276 genes, 2.4%	186 out of 12711 genes, 1.5%	0.01159	ENSSSCT00000001543, ENSSSCT00000018179, ENSSSCT00000024477, ENSSSCT00000018712, ENSSSCT00000025742, ENSSSCT00000029591, ENSSSCT00000029966, ENSSSCT00000003137, ENSSSCT00000005607, ENSSSCT00000028438, ENSSSCT00000024218, ENSSSCT00000009900, ENSSSCT00000023156, ENSSSCT00000005464, ENSSSCT00000029331, ENSSSCT00000006558, ENSSSCT00000010093, ENSSSCT00000015789, ENSSSCT00000019256, ENSSSCT00000034386,…
forebrain development	biological_process	74 out of 3276 genes, 2.3%	177 out of 12711 genes, 1.4%	0.01174	ENSSSCT00000002768, ENSSSCT00000004886, ENSSSCT00000029966, ENSSSCT00000003922, ENSSSCT00000003137, ENSSSCT00000028438, ENSSSCT00000017571, ENSSSCT00000004242, ENSSSCT00000007170, ENSSSCT00000017371, ENSSSCT00000010813, ENSSSCT00000007426, ENSSSCT00000025598, ENSSSCT00000023713, ENSSSCT00000028916, ENSSSCT00000018246, ENSSSCT00000012715, ENSSSCT00000002511, ENSSSCT00000004884, ENSSSCT00000027671,…
amide transport	biological_process	203 out of 3276 genes, 6.2%	596 out of 12711 genes, 4.7%	0.01392	ENSSSCT00000035960, ENSSSCT00000016589, ENSSSCT00000032709, ENSSSCT00000014828, ENSSSCT00000025988, ENSSSCT00000032448, ENSSSCT00000003983, ENSSSCT00000018929, ENSSSCT00000017434, ENSSSCT00000010915, ENSSSCT00000018736, ENSSSCT00000027841, ENSSSCT00000018066, ENSSSCT00000034559, ENSSSCT00000016630, ENSSSCT00000014905, ENSSSCT00000019068, ENSSSCT00000010044, ENSSSCT00000012032, ENSSSCT00000010161,…
negative regulation of transport	biological_process	68 out of 3276 genes, 2.1%	160 out of 12711 genes, 1.3%	0.0151	ENSSSCT00000005250, ENSSSCT00000017025, ENSSSCT00000032686, ENSSSCT00000001516, ENSSSCT00000001317, ENSSSCT00000034100, ENSSSCT00000015392, ENSSSCT00000006869, ENSSSCT00000010395, ENSSSCT00000017676, ENSSSCT00000034196, ENSSSCT00000010778, ENSSSCT00000005288, ENSSSCT00000010093, ENSSSCT00000016414, ENSSSCT00000013802, ENSSSCT00000018484, ENSSSCT00000029045, ENSSSCT00000031836, ENSSSCT00000033899,…
heart morphogenesis	biological_process	48 out of 3276 genes, 1.5%	102 out of 12711 genes, 0.8%	0.01512	ENSSSCT00000018494, ENSSSCT00000024604, ENSSSCT00000035771, ENSSSCT00000019053, ENSSSCT00000006855, ENSSSCT00000006753, ENSSSCT00000000570, ENSSSCT00000030732, ENSSSCT00000018104, ENSSSCT00000022398, ENSSSCT00000005618, ENSSSCT00000023745, ENSSSCT00000002070, ENSSSCT00000019058, ENSSSCT00000000671, ENSSSCT00000018387, ENSSSCT00000004979, ENSSSCT00000011467, ENSSSCT00000009861, ENSSSCT00000018586,…
vesicle-mediated transport	biological_process	148 out of 3276 genes, 4.5%	413 out of 12711 genes, 3.2%	0.0152	ENSSSCT00000015629, ENSSSCT00000014161, ENSSSCT00000008424, ENSSSCT00000015403, ENSSSCT00000019271, ENSSSCT00000031505, ENSSSCT00000007714, ENSSSCT00000036381, ENSSSCT00000026860, ENSSSCT00000018402, ENSSSCT00000032549, ENSSSCT00000033748, ENSSSCT00000024360, ENSSSCT00000029793, ENSSSCT00000010728, ENSSSCT00000004106, ENSSSCT00000014828, ENSSSCT00000034934, ENSSSCT00000003942, ENSSSCT00000031967,…
protein complex assembly	biological_process	120 out of 3276 genes, 3.7%	322 out of 12711 genes, 2.5%	0.0154	ENSSSCT00000004997, ENSSSCT00000013936, ENSSSCT00000014793, ENSSSCT00000031636, ENSSSCT00000033313, ENSSSCT00000033636, ENSSSCT00000017657, ENSSSCT00000000558, ENSSSCT00000025997, ENSSSCT00000008166, ENSSSCT00000033210, ENSSSCT00000011028, ENSSSCT00000018759, ENSSSCT00000005523, ENSSSCT00000010746, ENSSSCT00000031492, ENSSSCT00000033715, ENSSSCT00000002710, ENSSSCT00000010582, ENSSSCT00000005536,…
protein complex biogenesis	biological_process	120 out of 3276 genes, 3.7%	322 out of 12711 genes, 2.5%	0.0154	ENSSSCT00000011979, ENSSSCT00000018077, ENSSSCT00000019570, ENSSSCT00000029769, ENSSSCT00000005231, ENSSSCT00000024939, ENSSSCT00000007451, ENSSSCT00000002141, ENSSSCT00000024528, ENSSSCT00000005002, ENSSSCT00000008182, ENSSSCT00000033899, ENSSSCT00000033791, ENSSSCT00000033553, ENSSSCT00000008377, ENSSSCT00000006558, ENSSSCT00000023409, ENSSSCT00000036466, ENSSSCT00000000837, ENSSSCT00000027923,…
negative regulation of locomotion	biological_process	50 out of 3276 genes, 1.5%	108 out of 12711 genes, 0.8%	0.01709	ENSSSCT00000004241, ENSSSCT00000034108, ENSSSCT00000002656, ENSSSCT00000005769, ENSSSCT00000018759, ENSSSCT00000004979, ENSSSCT00000033657, ENSSSCT00000003350, ENSSSCT00000027714, ENSSSCT00000025742, ENSSSCT00000027330, ENSSSCT00000036469, ENSSSCT00000009861, ENSSSCT00000003598, ENSSSCT00000003426, ENSSSCT00000024968, ENSSSCT00000024218, ENSSSCT00000035186, ENSSSCT00000035993, ENSSSCT00000003985,…
negative regulation of protein modification process	biological_process	83 out of 3276 genes, 2.5%	206 out of 12711 genes, 1.6%	0.01729	ENSSSCT00000010746, ENSSSCT00000018759, ENSSSCT00000001155, ENSSSCT00000035706, ENSSSCT00000015396, ENSSSCT00000031587, ENSSSCT00000015725, ENSSSCT00000000671, ENSSSCT00000004979, ENSSSCT00000006548, ENSSSCT00000016291, ENSSSCT00000013387, ENSSSCT00000036381, ENSSSCT00000005307, ENSSSCT00000014258, ENSSSCT00000034572, ENSSSCT00000001684, ENSSSCT00000027501, ENSSSCT00000029636, ENSSSCT00000003711,…
phosphorylation	biological_process	190 out of 3276 genes, 5.8%	554 out of 12711 genes, 4.4%	0.0178	ENSSSCT00000019271, ENSSSCT00000018947, ENSSSCT00000019611, ENSSSCT00000030461, ENSSSCT00000033397, ENSSSCT00000003338, ENSSSCT00000019338, ENSSSCT00000027746, ENSSSCT00000000620, ENSSSCT00000015345, ENSSSCT00000002126, ENSSSCT00000035570, ENSSSCT00000032636, ENSSSCT00000035136, ENSSSCT00000014652, ENSSSCT00000003721, ENSSSCT00000035327, ENSSSCT00000018268, ENSSSCT00000007082, ENSSSCT00000012220,…
monosaccharide metabolic process	biological_process	46 out of 3276 genes, 1.4%	97 out of 12711 genes, 0.8%	0.01864	ENSSSCT00000001734, ENSSSCT00000011467, ENSSSCT00000033314, ENSSSCT00000000229, ENSSSCT00000024298, ENSSSCT00000005097, ENSSSCT00000005777, ENSSSCT00000032634, ENSSSCT00000008222, ENSSSCT00000000067, ENSSSCT00000003175, ENSSSCT00000002106, ENSSSCT00000034727, ENSSSCT00000016162, ENSSSCT00000009288, ENSSSCT00000005166, ENSSSCT00000012040, ENSSSCT00000033428, ENSSSCT00000017762, ENSSSCT00000013499,…
negative regulation of nervous system development	biological_process	46 out of 3276 genes, 1.4%	97 out of 12711 genes, 0.8%	0.01864	ENSSSCT00000018387, ENSSSCT00000000671, ENSSSCT00000033657, ENSSSCT00000009736, ENSSSCT00000019058, ENSSSCT00000029966, ENSSSCT00000034108, ENSSSCT00000001686, ENSSSCT00000005769, ENSSSCT00000008989, ENSSSCT00000023819, ENSSSCT00000035186, ENSSSCT00000014327, ENSSSCT00000012149, ENSSSCT00000010821, ENSSSCT00000004242, ENSSSCT00000035993, ENSSSCT00000034324, ENSSSCT00000015666, ENSSSCT00000003918,…
microtubule cytoskeleton organization	biological_process	52 out of 3276 genes, 1.6%	114 out of 12711 genes, 0.9%	0.0189	ENSSSCT00000003209, ENSSSCT00000019553, ENSSSCT00000010472, ENSSSCT00000005217, ENSSSCT00000011787, ENSSSCT00000024718, ENSSSCT00000026035, ENSSSCT00000006854, ENSSSCT00000008870, ENSSSCT00000015652, ENSSSCT00000013762, ENSSSCT00000004116, ENSSSCT00000025048, ENSSSCT00000024515, ENSSSCT00000016997, ENSSSCT00000009494, ENSSSCT00000022849, ENSSSCT00000031145, ENSSSCT00000006243, ENSSSCT00000019520,…
renal system development	biological_process	63 out of 3276 genes, 1.9%	146 out of 12711 genes, 1.1%	0.01893	ENSSSCT00000008212, ENSSSCT00000012090, ENSSSCT00000023713, ENSSSCT00000006996, ENSSSCT00000024769, ENSSSCT00000034484, ENSSSCT00000033617, ENSSSCT00000035973, ENSSSCT00000034884, ENSSSCT00000018246, ENSSSCT00000011185, ENSSSCT00000001985, ENSSSCT00000000386, ENSSSCT00000004605, ENSSSCT00000000616, ENSSSCT00000011672, ENSSSCT00000031383, ENSSSCT00000024363, ENSSSCT00000019256, ENSSSCT00000015789,…
lipid biosynthetic process	biological_process	86 out of 3276 genes, 2.6%	216 out of 12711 genes, 1.7%	0.02041	ENSSSCT00000016645, ENSSSCT00000003012, ENSSSCT00000035490, ENSSSCT00000013948, ENSSSCT00000006762, ENSSSCT00000011066, ENSSSCT00000006229, ENSSSCT00000011028, ENSSSCT00000034599, ENSSSCT00000015169, ENSSSCT00000014289, ENSSSCT00000019052, ENSSSCT00000000040, ENSSSCT00000016684, ENSSSCT00000025552, ENSSSCT00000002981, ENSSSCT00000010110, ENSSSCT00000016436, ENSSSCT00000030440, ENSSSCT00000029031,…
neural tube development	biological_process	39 out of 3276 genes, 1.2%	78 out of 12711 genes, 0.6%	0.02046	ENSSSCT00000032547, ENSSSCT00000030543, ENSSSCT00000009861, ENSSSCT00000006141, ENSSSCT00000008186, ENSSSCT00000029259, ENSSSCT00000007590, ENSSSCT00000033073, ENSSSCT00000000671, ENSSSCT00000035949, ENSSSCT00000002768, ENSSSCT00000017772, ENSSSCT00000005618, ENSSSCT00000015224, ENSSSCT00000006640, ENSSSCT00000035551, ENSSSCT00000007358, ENSSSCT00000029838, ENSSSCT00000019485, ENSSSCT00000018246,…
positive regulation of protein metabolic process	biological_process	222 out of 3276 genes, 6.8%	664 out of 12711 genes, 5.2%	0.02111	ENSSSCT00000016992, ENSSSCT00000018947, ENSSSCT00000033926, ENSSSCT00000036218, ENSSSCT00000019271, ENSSSCT00000033397, ENSSSCT00000012516, ENSSSCT00000035946, ENSSSCT00000034146, ENSSSCT00000018509, ENSSSCT00000022887, ENSSSCT00000034324, ENSSSCT00000002184, ENSSSCT00000036381, ENSSSCT00000004997, ENSSSCT00000001120, ENSSSCT00000033218, ENSSSCT00000028925, ENSSSCT00000034108, ENSSSCT00000031905,…
regulation of tumor necrosis factor production	biological_process	31 out of 3276 genes, 0.9%	57 out of 12711 genes, 0.4%	0.0214	ENSSSCT00000018387, ENSSSCT00000014867, ENSSSCT00000001317, ENSSSCT00000034520, ENSSSCT00000033324, ENSSSCT00000001531, ENSSSCT00000008164, ENSSSCT00000005341, ENSSSCT00000018159, ENSSSCT00000015699, ENSSSCT00000035675, ENSSSCT00000017798, ENSSSCT00000025172, ENSSSCT00000033899, ENSSSCT00000036381, ENSSSCT00000001101, ENSSSCT00000017016, ENSSSCT00000005288, ENSSSCT00000036196, ENSSSCT00000032686,…
negative regulation of secretion	biological_process	31 out of 3276 genes, 0.9%	57 out of 12711 genes, 0.4%	0.0214	ENSSSCT00000010746, ENSSSCT00000032869, ENSSSCT00000015392, ENSSSCT00000010044, ENSSSCT00000014461, ENSSSCT00000001317, ENSSSCT00000009736, ENSSSCT00000010953, ENSSSCT00000035265, ENSSSCT00000030688, ENSSSCT00000033899, ENSSSCT00000025356, ENSSSCT00000001516, ENSSSCT00000014046, ENSSSCT00000035675, ENSSSCT00000016436, ENSSSCT00000029045, ENSSSCT00000010851, ENSSSCT00000016414, ENSSSCT00000034146,…
regulation of tumor necrosis factor superfamily cytokine production	biological_process	31 out of 3276 genes, 0.9%	57 out of 12711 genes, 0.4%	0.0214	ENSSSCT00000018159, ENSSSCT00000017798, ENSSSCT00000033899, ENSSSCT00000025172, ENSSSCT00000035675, ENSSSCT00000015699, ENSSSCT00000001317, ENSSSCT00000034520, ENSSSCT00000018387, ENSSSCT00000014867, ENSSSCT00000033324, ENSSSCT00000008164, ENSSSCT00000001531, ENSSSCT00000005341, ENSSSCT00000017049, ENSSSCT00000019500, ENSSSCT00000012516, ENSSSCT00000007815, ENSSSCT00000034426, ENSSSCT00000004592,…
protein modification by small protein conjugation	biological_process	90 out of 3276 genes, 2.7%	229 out of 12711 genes, 1.8%	0.02308	ENSSSCT00000036353, ENSSSCT00000034426, ENSSSCT00000001367, ENSSSCT00000017677, ENSSSCT00000035963, ENSSSCT00000022338, ENSSSCT00000028270, ENSSSCT00000014546, ENSSSCT00000014314, ENSSSCT00000014895, ENSSSCT00000011713, ENSSSCT00000025350, ENSSSCT00000033553, ENSSSCT00000025332, ENSSSCT00000033899, ENSSSCT00000033399, ENSSSCT00000036502, ENSSSCT00000028590, ENSSSCT00000012128, ENSSSCT00000001648,…
cellular response to hormone stimulus	biological_process	74 out of 3276 genes, 2.3%	180 out of 12711 genes, 1.4%	0.02462	ENSSSCT00000033617, ENSSSCT00000034678, ENSSSCT00000010992, ENSSSCT00000019570, ENSSSCT00000008212, ENSSSCT00000029045, ENSSSCT00000001642, ENSSSCT00000009379, ENSSSCT00000032347, ENSSSCT00000013557, ENSSSCT00000034063, ENSSSCT00000035744, ENSSSCT00000016339, ENSSSCT00000005103, ENSSSCT00000024718, ENSSSCT00000024278, ENSSSCT00000000184, ENSSSCT00000017282, ENSSSCT00000019516, ENSSSCT00000030055,…
leukocyte activation	biological_process	112 out of 3276 genes, 3.4%	299 out of 12711 genes, 2.4%	0.0249	ENSSSCT00000025145, ENSSSCT00000019071, ENSSSCT00000031113, ENSSSCT00000016818, ENSSSCT00000015017, ENSSSCT00000000461, ENSSSCT00000007170, ENSSSCT00000023043, ENSSSCT00000005341, ENSSSCT00000015392, ENSSSCT00000004886, ENSSSCT00000035251, ENSSSCT00000014035, ENSSSCT00000032652, ENSSSCT00000016464, ENSSSCT00000013792, ENSSSCT00000005464, ENSSSCT00000014457, ENSSSCT00000001617, ENSSSCT00000014118,…
protein transport	biological_process	196 out of 3276 genes, 6.0%	577 out of 12711 genes, 4.5%	0.02532	ENSSSCT00000012145, ENSSSCT00000019063, ENSSSCT00000033628, ENSSSCT00000002123, ENSSSCT00000008989, ENSSSCT00000012150, ENSSSCT00000026255, ENSSSCT00000027908, ENSSSCT00000004552, ENSSSCT00000014854, ENSSSCT00000018042, ENSSSCT00000035918, ENSSSCT00000026076, ENSSSCT00000016160, ENSSSCT00000028269, ENSSSCT00000007115, ENSSSCT00000005250, ENSSSCT00000015340, ENSSSCT00000032291, ENSSSCT00000005837,…
small molecule metabolic process	biological_process	284 out of 3276 genes, 8.7%	880 out of 12711 genes, 6.9%	0.02574	ENSSSCT00000009365, ENSSSCT00000010149, ENSSSCT00000032695, ENSSSCT00000014086, ENSSSCT00000003339, ENSSSCT00000005166, ENSSSCT00000003350, ENSSSCT00000010866, ENSSSCT00000029900, ENSSSCT00000005777, ENSSSCT00000013971, ENSSSCT00000034273, ENSSSCT00000028401, ENSSSCT00000006733, ENSSSCT00000014238, ENSSSCT00000008713, ENSSSCT00000034632, ENSSSCT00000034374, ENSSSCT00000005103, ENSSSCT00000024745,…
single-organism biosynthetic process	biological_process	179 out of 3276 genes, 5.5%	520 out of 12711 genes, 4.1%	0.02657	ENSSSCT00000032695, ENSSSCT00000006498, ENSSSCT00000036108, ENSSSCT00000005166, ENSSSCT00000027168, ENSSSCT00000011532, ENSSSCT00000026312, ENSSSCT00000003350, ENSSSCT00000005777, ENSSSCT00000032507, ENSSSCT00000036469, ENSSSCT00000034273, ENSSSCT00000033314, ENSSSCT00000014327, ENSSSCT00000030699, ENSSSCT00000000438, ENSSSCT00000017859, ENSSSCT00000024901, ENSSSCT00000008713, ENSSSCT00000033454,…
blastocyst development	biological_process	24 out of 3276 genes, 0.7%	40 out of 12711 genes, 0.3%	0.02698	ENSSSCT00000000800, ENSSSCT00000023317, ENSSSCT00000014327, ENSSSCT00000008477, ENSSSCT00000010870, ENSSSCT00000016997, ENSSSCT00000001516, ENSSSCT00000008186, ENSSSCT00000035551, ENSSSCT00000027556, ENSSSCT00000010207, ENSSSCT00000000799, ENSSSCT00000008432, ENSSSCT00000008209, ENSSSCT00000003311, ENSSSCT00000018893, ENSSSCT00000010869, ENSSSCT00000009741, ENSSSCT00000014884, ENSSSCT00000011727,…
SMAD protein signal transduction	biological_process	9 out of 3276 genes, 0.3%	9 out of 12711 genes, 0.1%	0.02773	ENSSSCT00000010869, ENSSSCT00000034572, ENSSSCT00000001120, ENSSSCT00000008212, ENSSSCT00000002650, ENSSSCT00000004997, ENSSSCT00000033617, ENSSSCT00000010870, ENSSSCT00000008067
platelet-derived growth factor receptor signaling pathway	biological_process	14 out of 3276 genes, 0.4%	18 out of 12711 genes, 0.1%	0.03192	ENSSSCT00000034108, ENSSSCT00000035993, ENSSSCT00000012332, ENSSSCT00000034324, ENSSSCT00000007701, ENSSSCT00000033657, ENSSSCT00000035982, ENSSSCT00000005799, ENSSSCT00000012149, ENSSSCT00000033235, ENSSSCT00000011185, ENSSSCT00000015789, ENSSSCT00000035186, ENSSSCT00000007319
protein modification by small protein conjugation or removal	biological_process	105 out of 3276 genes, 3.2%	278 out of 12711 genes, 2.2%	0.03208	ENSSSCT00000000994, ENSSSCT00000015037, ENSSSCT00000014896, ENSSSCT00000028774, ENSSSCT00000026434, ENSSSCT00000024882, ENSSSCT00000002204, ENSSSCT00000008126, ENSSSCT00000012445, ENSSSCT00000004592, ENSSSCT00000014646, ENSSSCT00000008348, ENSSSCT00000027884, ENSSSCT00000001585, ENSSSCT00000018647, ENSSSCT00000026012, ENSSSCT00000032416, ENSSSCT00000019212, ENSSSCT00000025461, ENSSSCT00000025747,…
negative regulation of protein transport	biological_process	37 out of 3276 genes, 1.1%	74 out of 12711 genes, 0.6%	0.0361	ENSSSCT00000030688, ENSSSCT00000015392, ENSSSCT00000010746, ENSSSCT00000035476, ENSSSCT00000001317, ENSSSCT00000009736, ENSSSCT00000005857, ENSSSCT00000011625, ENSSSCT00000034599, ENSSSCT00000032686, ENSSSCT00000005250, ENSSSCT00000022673, ENSSSCT00000002184, ENSSSCT00000025356, ENSSSCT00000033899, ENSSSCT00000009270, ENSSSCT00000009494, ENSSSCT00000035675, ENSSSCT00000014046, ENSSSCT00000031145,…
negative regulation of establishment of protein localization	biological_process	37 out of 3276 genes, 1.1%	74 out of 12711 genes, 0.6%	0.0361	ENSSSCT00000030688, ENSSSCT00000035476, ENSSSCT00000010746, ENSSSCT00000015392, ENSSSCT00000009736, ENSSSCT00000001317, ENSSSCT00000005857, ENSSSCT00000034599, ENSSSCT00000011625, ENSSSCT00000032686, ENSSSCT00000002184, ENSSSCT00000022673, ENSSSCT00000005250, ENSSSCT00000031145, ENSSSCT00000035675, ENSSSCT00000014046, ENSSSCT00000009270, ENSSSCT00000009494, ENSSSCT00000033899, ENSSSCT00000025356,…
negative regulation of transcription from RNA polymerase II promoter	biological_process	116 out of 3276 genes, 3.5%	314 out of 12711 genes, 2.5%	0.03626	ENSSSCT00000005763, ENSSSCT00000016976, ENSSSCT00000000461, ENSSSCT00000016492, ENSSSCT00000035551, ENSSSCT00000025145, ENSSSCT00000030229, ENSSSCT00000003922, ENSSSCT00000001516, ENSSSCT00000013792, ENSSSCT00000035361, ENSSSCT00000008186, ENSSSCT00000031901, ENSSSCT00000005464, ENSSSCT00000019058, ENSSSCT00000002768, ENSSSCT00000001317, ENSSSCT00000001559, ENSSSCT00000027892, ENSSSCT00000000173,…
response to biotic stimulus	biological_process	157 out of 3276 genes, 4.8%	449 out of 12711 genes, 3.5%	0.0382	ENSSSCT00000010510, ENSSSCT00000035042, ENSSSCT00000034438, ENSSSCT00000008467, ENSSSCT00000012485, ENSSSCT00000009706, ENSSSCT00000030294, ENSSSCT00000033048, ENSSSCT00000003438, ENSSSCT00000013211, ENSSSCT00000027015, ENSSSCT00000034589, ENSSSCT00000034967, ENSSSCT00000030128, ENSSSCT00000022764, ENSSSCT00000028399, ENSSSCT00000014646, ENSSSCT00000035732, ENSSSCT00000034038, ENSSSCT00000033478,…
positive regulation of hydrolase activity	biological_process	59 out of 3276 genes, 1.8%	137 out of 12711 genes, 1.1%	0.04121	ENSSSCT00000032709, ENSSSCT00000034063, ENSSSCT00000011013, ENSSSCT00000016693, ENSSSCT00000030545, ENSSSCT00000023906, ENSSSCT00000034632, ENSSSCT00000029555, ENSSSCT00000033821, ENSSSCT00000015789, ENSSSCT00000007604, ENSSSCT00000030473, ENSSSCT00000015183, ENSSSCT00000002196, ENSSSCT00000033647, ENSSSCT00000001985, ENSSSCT00000030361, ENSSSCT00000016366, ENSSSCT00000034438, ENSSSCT00000002141,…
cytokine production	biological_process	32 out of 3276 genes, 1.0%	61 out of 12711 genes, 0.5%	0.04154	ENSSSCT00000035670, ENSSSCT00000012175, ENSSSCT00000005478, ENSSSCT00000033926, ENSSSCT00000032624, ENSSSCT00000032759, ENSSSCT00000031094, ENSSSCT00000015677, ENSSSCT00000000866, ENSSSCT00000022887, ENSSSCT00000018159, ENSSSCT00000034676, ENSSSCT00000001317, ENSSSCT00000033324, ENSSSCT00000008184, ENSSSCT00000015392, ENSSSCT00000033533, ENSSSCT00000003052, ENSSSCT00000013981, ENSSSCT00000034589,…
kidney development	biological_process	61 out of 3276 genes, 1.9%	143 out of 12711 genes, 1.1%	0.04198	ENSSSCT00000012730, ENSSSCT00000034063, ENSSSCT00000036617, ENSSSCT00000024788, ENSSSCT00000034386, ENSSSCT00000019256, ENSSSCT00000024363, ENSSSCT00000015789, ENSSSCT00000010093, ENSSSCT00000018039, ENSSSCT00000006558, ENSSSCT00000008812, ENSSSCT00000017016, ENSSSCT00000029331, ENSSSCT00000035973, ENSSSCT00000018246, ENSSSCT00000034884, ENSSSCT00000011185, ENSSSCT00000001985, ENSSSCT00000024769,…
response to organic cyclic compound	biological_process	97 out of 3276 genes, 3.0%	254 out of 12711 genes, 2.0%	0.04212	ENSSSCT00000032274, ENSSSCT00000029331, ENSSSCT00000024278, ENSSSCT00000016414, ENSSSCT00000025126, ENSSSCT00000029658, ENSSSCT00000000184, ENSSSCT00000017282, ENSSSCT00000005164, ENSSSCT00000031272, ENSSSCT00000010588, ENSSSCT00000016339, ENSSSCT00000007655, ENSSSCT00000003617, ENSSSCT00000028035, ENSSSCT00000032347, ENSSSCT00000014461, ENSSSCT00000005161, ENSSSCT00000010731, ENSSSCT00000025266,…
muscle structure development	biological_process	82 out of 3276 genes, 2.5%	207 out of 12711 genes, 1.6%	0.04277	ENSSSCT00000010953, ENSSSCT00000009245, ENSSSCT00000016389, ENSSSCT00000029225, ENSSSCT00000018994, ENSSSCT00000010044, ENSSSCT00000003963, ENSSSCT00000008133, ENSSSCT00000012667, ENSSSCT00000006996, ENSSSCT00000033720, ENSSSCT00000001118, ENSSSCT00000030119, ENSSSCT00000030361, ENSSSCT00000003923, ENSSSCT00000018113, ENSSSCT00000018929, ENSSSCT00000025260, ENSSSCT00000025669, ENSSSCT00000008924,…
positive regulation of molecular function	biological_process	190 out of 3276 genes, 5.8%	561 out of 12711 genes, 4.4%	0.04372	ENSSSCT00000024360, ENSSSCT00000033218, ENSSSCT00000033324, ENSSSCT00000033210, ENSSSCT00000036021, ENSSSCT00000033976, ENSSSCT00000019533, ENSSSCT00000019271, ENSSSCT00000036218, ENSSSCT00000033926, ENSSSCT00000002172, ENSSSCT00000022887, ENSSSCT00000027746, ENSSSCT00000015677, ENSSSCT00000002981, ENSSSCT00000034146, ENSSSCT00000018402, ENSSSCT00000036381, ENSSSCT00000001985, ENSSSCT00000030361,…
spinal cord development	biological_process	22 out of 3276 genes, 0.7%	36 out of 12711 genes, 0.3%	0.04416	ENSSSCT00000019256, ENSSSCT00000014546, ENSSSCT00000005763, ENSSSCT00000004243, ENSSSCT00000016164, ENSSSCT00000004242, ENSSSCT00000007358, ENSSSCT00000016205, ENSSSCT00000016805, ENSSSCT00000018039, ENSSSCT00000010093, ENSSSCT00000018177, ENSSSCT00000022914, ENSSSCT00000010817, ENSSSCT00000026804, ENSSSCT00000032547, ENSSSCT00000018246, ENSSSCT00000012715, ENSSSCT00000018387, ENSSSCT00000033073,…
cell-cell signaling	biological_process	127 out of 3276 genes, 3.9%	351 out of 12711 genes, 2.8%	0.04469	ENSSSCT00000028701, ENSSSCT00000000570, ENSSSCT00000011567, ENSSSCT00000006855, ENSSSCT00000017937, ENSSSCT00000026118, ENSSSCT00000017146, ENSSSCT00000018541, ENSSSCT00000033842, ENSSSCT00000012175, ENSSSCT00000002172, ENSSSCT00000034691, ENSSSCT00000017542, ENSSSCT00000019271, ENSSSCT00000008255, ENSSSCT00000005307, ENSSSCT00000034442, ENSSSCT00000035687, ENSSSCT00000033976, ENSSSCT00000008917,…
positive regulation of cellular protein metabolic process	biological_process	201 out of 3276 genes, 6.1%	599 out of 12711 genes, 4.7%	0.04701	ENSSSCT00000010161, ENSSSCT00000012955, ENSSSCT00000034520, ENSSSCT00000019021, ENSSSCT00000017187, ENSSSCT00000034069, ENSSSCT00000001684, ENSSSCT00000035301, ENSSSCT00000036302, ENSSSCT00000006996, ENSSSCT00000001985, ENSSSCT00000030361, ENSSSCT00000034801, ENSSSCT00000030473, ENSSSCT00000025669, ENSSSCT00000017047, ENSSSCT00000001958, ENSSSCT00000035446, ENSSSCT00000017229, ENSSSCT00000014067,…
regulation of organ morphogenesis	biological_process	52 out of 3276 genes, 1.6%	117 out of 12711 genes, 0.9%	0.04785	ENSSSCT00000035147, ENSSSCT00000018039, ENSSSCT00000017016, ENSSSCT00000032274, ENSSSCT00000036617, ENSSSCT00000034063, ENSSSCT00000034426, ENSSSCT00000004592, ENSSSCT00000031403, ENSSSCT00000019256, ENSSSCT00000004605, ENSSSCT00000007426, ENSSSCT00000010953, ENSSSCT00000003711, ENSSSCT00000006996, ENSSSCT00000027526, ENSSSCT00000033617, ENSSSCT00000008212, ENSSSCT00000030923, ENSSSCT00000018179,…
response to external biotic stimulus	biological_process	149 out of 3276 genes, 4.5%	424 out of 12711 genes, 3.3%	0.04813	ENSSSCT00000033324, ENSSSCT00000035019, ENSSSCT00000009010, ENSSSCT00000035327, ENSSSCT00000036021, ENSSSCT00000022242, ENSSSCT00000032636, ENSSSCT00000033218, ENSSSCT00000000771, ENSSSCT00000025148, ENSSSCT00000002981, ENSSSCT00000032628, ENSSSCT00000002184, ENSSSCT00000036381, ENSSSCT00000034995, ENSSSCT00000006505, ENSSSCT00000024636, ENSSSCT00000019271, ENSSSCT00000006200, ENSSSCT00000033926,…
response to other organism	biological_process	149 out of 3276 genes, 4.5%	424 out of 12711 genes, 3.3%	0.04813	ENSSSCT00000015600, ENSSSCT00000005671, ENSSSCT00000022914, ENSSSCT00000030688, ENSSSCT00000033170, ENSSSCT00000035476, ENSSSCT00000001734, ENSSSCT00000033842, ENSSSCT00000036679, ENSSSCT00000034318, ENSSSCT00000008144, ENSSSCT00000026435, ENSSSCT00000035687, ENSSSCT00000013987, ENSSSCT00000005689, ENSSSCT00000035181, ENSSSCT00000012485, ENSSSCT00000010510, ENSSSCT00000034438, ENSSSCT00000035042,…
regulation of ion transport	biological_process	76 out of 3276 genes, 2.3%	189 out of 12711 genes, 1.5%	0.04826	ENSSSCT00000030473, ENSSSCT00000017885, ENSSSCT00000026468, ENSSSCT00000001958, ENSSSCT00000033821, ENSSSCT00000014608, ENSSSCT00000036607, ENSSSCT00000034934, ENSSSCT00000031967, ENSSSCT00000028226, ENSSSCT00000007003, ENSSSCT00000009958, ENSSSCT00000036184, ENSSSCT00000034520, ENSSSCT00000016932, ENSSSCT00000034438, ENSSSCT00000018493, ENSSSCT00000033720, ENSSSCT00000035675, ENSSSCT00000014046,…
defense response to virus	biological_process	53 out of 3276 genes, 1.6%	120 out of 12711 genes, 0.9%	0.04915	ENSSSCT00000035019, ENSSSCT00000015392, ENSSSCT00000034940, ENSSSCT00000027215, ENSSSCT00000033170, ENSSSCT00000032262, ENSSSCT00000031529, ENSSSCT00000036383, ENSSSCT00000011305, ENSSSCT00000005671, ENSSSCT00000015600, ENSSSCT00000025148, ENSSSCT00000022914, ENSSSCT00000029714, ENSSSCT00000005689, ENSSSCT00000032628, ENSSSCT00000035181, ENSSSCT00000035206, ENSSSCT00000005668, ENSSSCT00000034995,…
cell morphogenesis involved in differentiation	biological_process	92 out of 3276 genes, 2.8%	239 out of 12711 genes, 1.9%	0.04936	ENSSSCT00000018088, ENSSSCT00000015751, ENSSSCT00000017571, ENSSSCT00000007170, ENSSSCT00000018918, ENSSSCT00000010400, ENSSSCT00000004886, ENSSSCT00000017303, ENSSSCT00000009134, ENSSSCT00000012150, ENSSSCT00000036350, ENSSSCT00000003914, ENSSSCT00000028438, ENSSSCT00000016773, ENSSSCT00000018613, ENSSSCT00000016414, ENSSSCT00000012279, ENSSSCT00000016805, ENSSSCT00000017282, ENSSSCT00000004884,…

## Sheet: Table S9-2 GO(FH vs.FL)
Table S9-2. GO analysis of the targets for differentially expressed miRNAs in FH vs. FL.
Gene Ontology term	Term_type	Cluster frequency	Genome frequency of use	Corrected P-value	Genes annotated to the term
intracellular	cellular_component	1204 out of 1673 genes, 72.0%	7065 out of 12711 genes, 55.6%	1.07e-46	ENSSSCT00000028144, ENSSSCT00000031855, ENSSSCT00000027683, ENSSSCT00000033863, ENSSSCT00000033185, ENSSSCT00000034520, ENSSSCT00000000295, ENSSSCT00000036577, ENSSSCT00000018397, ENSSSCT00000000095, ENSSSCT00000024845, ENSSSCT00000030835, ENSSSCT00000006203, ENSSSCT00000027987, ENSSSCT00000018706, ENSSSCT00000025928, ENSSSCT00000011919, ENSSSCT00000034393, ENSSSCT00000018222, ENSSSCT00000010539,…
cell	cellular_component	1390 out of 1673 genes, 83.1%	8799 out of 12711 genes, 69.2%	7.41e-41	ENSSSCT00000027155, ENSSSCT00000028121, ENSSSCT00000024263, ENSSSCT00000019071, ENSSSCT00000029240, ENSSSCT00000025267, ENSSSCT00000030237, ENSSSCT00000003421, ENSSSCT00000010966, ENSSSCT00000013344, ENSSSCT00000011202, ENSSSCT00000004849, ENSSSCT00000002716, ENSSSCT00000010982, ENSSSCT00000000550, ENSSSCT00000003851, ENSSSCT00000031374, ENSSSCT00000011066, ENSSSCT00000008559, ENSSSCT00000008389,…
cell part	cellular_component	1390 out of 1673 genes, 83.1%	8799 out of 12711 genes, 69.2%	7.41e-41	ENSSSCT00000008223, ENSSSCT00000016959, ENSSSCT00000009170, ENSSSCT00000007195, ENSSSCT00000029454, ENSSSCT00000002109, ENSSSCT00000019533, ENSSSCT00000014377, ENSSSCT00000017015, ENSSSCT00000000876, ENSSSCT00000034069, ENSSSCT00000014238, ENSSSCT00000001183, ENSSSCT00000022338, ENSSSCT00000014169, ENSSSCT00000003450, ENSSSCT00000000302, ENSSSCT00000022768, ENSSSCT00000032869, ENSSSCT00000026790,…
intracellular part	cellular_component	1129 out of 1673 genes, 67.5%	6722 out of 12711 genes, 52.9%	5.6e-36	ENSSSCT00000025884, ENSSSCT00000001841, ENSSSCT00000025669, ENSSSCT00000007106, ENSSSCT00000019486, ENSSSCT00000004303, ENSSSCT00000026434, ENSSSCT00000004368, ENSSSCT00000016911, ENSSSCT00000022909, ENSSSCT00000022514, ENSSSCT00000018643, ENSSSCT00000023210, ENSSSCT00000034723, ENSSSCT00000003446, ENSSSCT00000008664, ENSSSCT00000010201, ENSSSCT00000011099, ENSSSCT00000000099, ENSSSCT00000011141,…
intracellular organelle	cellular_component	962 out of 1673 genes, 57.5%	5617 out of 12711 genes, 44.2%	3.51e-29	ENSSSCT00000015030, ENSSSCT00000012365, ENSSSCT00000000007, ENSSSCT00000024697, ENSSSCT00000008355, ENSSSCT00000024363, ENSSSCT00000000042, ENSSSCT00000029541, ENSSSCT00000035659, ENSSSCT00000016810, ENSSSCT00000014194, ENSSSCT00000015314, ENSSSCT00000030536, ENSSSCT00000017867, ENSSSCT00000004317, ENSSSCT00000005618, ENSSSCT00000019055, ENSSSCT00000018204, ENSSSCT00000028654, ENSSSCT00000035503,…
organelle	cellular_component	965 out of 1673 genes, 57.7%	5667 out of 12711 genes, 44.6%	3.32e-28	ENSSSCT00000013275, ENSSSCT00000001040, ENSSSCT00000026684, ENSSSCT00000027588, ENSSSCT00000029481, ENSSSCT00000026296, ENSSSCT00000002037, ENSSSCT00000016465, ENSSSCT00000001515, ENSSSCT00000008244, ENSSSCT00000013834, ENSSSCT00000033892, ENSSSCT00000012500, ENSSSCT00000034029, ENSSSCT00000033873, ENSSSCT00000029905, ENSSSCT00000035554, ENSSSCT00000011553, ENSSSCT00000032448, ENSSSCT00000026407,…
membrane-bounded organelle	cellular_component	860 out of 1673 genes, 51.4%	4982 out of 12711 genes, 39.2%	6.26e-25	ENSSSCT00000023676, ENSSSCT00000031910, ENSSSCT00000010890, ENSSSCT00000006234, ENSSSCT00000022704, ENSSSCT00000004557, ENSSSCT00000014327, ENSSSCT00000026325, ENSSSCT00000010671, ENSSSCT00000009642, ENSSSCT00000004306, ENSSSCT00000009900, ENSSSCT00000007276, ENSSSCT00000007525, ENSSSCT00000018417, ENSSSCT00000032712, ENSSSCT00000007463, ENSSSCT00000005288, ENSSSCT00000033337, ENSSSCT00000022649,…
intracellular membrane-bounded organelle	cellular_component	810 out of 1673 genes, 48.4%	4707 out of 12711 genes, 37.0%	6.11e-22	ENSSSCT00000015344, ENSSSCT00000014923, ENSSSCT00000024702, ENSSSCT00000019094, ENSSSCT00000008742, ENSSSCT00000023649, ENSSSCT00000013163, ENSSSCT00000005609, ENSSSCT00000003012, ENSSSCT00000006224, ENSSSCT00000026327, ENSSSCT00000014212, ENSSSCT00000011883, ENSSSCT00000003725, ENSSSCT00000031706, ENSSSCT00000008464, ENSSSCT00000010110, ENSSSCT00000010681, ENSSSCT00000000431, ENSSSCT00000017132,…
nucleus	cellular_component	509 out of 1673 genes, 30.4%	2871 out of 12711 genes, 22.6%	4.58e-13	ENSSSCT00000012514, ENSSSCT00000034623, ENSSSCT00000026695, ENSSSCT00000001642, ENSSSCT00000035590, ENSSSCT00000023612, ENSSSCT00000032400, ENSSSCT00000017972, ENSSSCT00000010539, ENSSSCT00000003401, ENSSSCT00000015360, ENSSSCT00000013271, ENSSSCT00000009065, ENSSSCT00000006188, ENSSSCT00000014117, ENSSSCT00000014223, ENSSSCT00000011919, ENSSSCT00000036507, ENSSSCT00000007882, ENSSSCT00000001542,…
cytoplasm	cellular_component	791 out of 1673 genes, 47.3%	5006 out of 12711 genes, 39.4%	6.17e-10	ENSSSCT00000022892, ENSSSCT00000014098, ENSSSCT00000006838, ENSSSCT00000011932, ENSSSCT00000032791, ENSSSCT00000012037, ENSSSCT00000000837, ENSSSCT00000018066, ENSSSCT00000019484, ENSSSCT00000004886, ENSSSCT00000006593, ENSSSCT00000023940, ENSSSCT00000006970, ENSSSCT00000000215, ENSSSCT00000030545, ENSSSCT00000010093, ENSSSCT00000024769, ENSSSCT00000022258, ENSSSCT00000022982, ENSSSCT00000025881,…
endomembrane system	cellular_component	292 out of 1673 genes, 17.5%	1526 out of 12711 genes, 12.0%	7.35e-10	ENSSSCT00000015344, ENSSSCT00000024702, ENSSSCT00000023649, ENSSSCT00000022924, ENSSSCT00000023144, ENSSSCT00000013163, ENSSSCT00000003012, ENSSSCT00000004000, ENSSSCT00000025495, ENSSSCT00000018023, ENSSSCT00000011129, ENSSSCT00000008511, ENSSSCT00000000660, ENSSSCT00000011220, ENSSSCT00000008229, ENSSSCT00000014720, ENSSSCT00000010110, ENSSSCT00000019386, ENSSSCT00000003725, ENSSSCT00000012718,…
intracellular organelle part	cellular_component	482 out of 1673 genes, 28.8%	2992 out of 12711 genes, 23.5%	2.72e-05	ENSSSCT00000011876, ENSSSCT00000011141, ENSSSCT00000002060, ENSSSCT00000003954, ENSSSCT00000007261, ENSSSCT00000029713, ENSSSCT00000023668, ENSSSCT00000011589, ENSSSCT00000006193, ENSSSCT00000018844, ENSSSCT00000006425, ENSSSCT00000009102, ENSSSCT00000013837, ENSSSCT00000028218, ENSSSCT00000010967, ENSSSCT00000010599, ENSSSCT00000006428, ENSSSCT00000019312, ENSSSCT00000016308, ENSSSCT00000028362,…
organelle subcompartment	cellular_component	106 out of 1673 genes, 6.3%	486 out of 12711 genes, 3.8%	3.01e-05	ENSSSCT00000025162, ENSSSCT00000012626, ENSSSCT00000006286, ENSSSCT00000022855, ENSSSCT00000012516, ENSSSCT00000028973, ENSSSCT00000032087, ENSSSCT00000024887, ENSSSCT00000034049, ENSSSCT00000007408, ENSSSCT00000034708, ENSSSCT00000010014, ENSSSCT00000025603, ENSSSCT00000004304, ENSSSCT00000003489, ENSSSCT00000016684, ENSSSCT00000028855, ENSSSCT00000004303, ENSSSCT00000027275, ENSSSCT00000006069,…
membrane	cellular_component	761 out of 1673 genes, 45.5%	5046 out of 12711 genes, 39.7%	7.38e-05	ENSSSCT00000034474, ENSSSCT00000003406, ENSSSCT00000022892, ENSSSCT00000028783, ENSSSCT00000011932, ENSSSCT00000028238, ENSSSCT00000014098, ENSSSCT00000008766, ENSSSCT00000004886, ENSSSCT00000032791, ENSSSCT00000018066, ENSSSCT00000006970, ENSSSCT00000006593, ENSSSCT00000024769, ENSSSCT00000010093, ENSSSCT00000022258, ENSSSCT00000030545, ENSSSCT00000032628, ENSSSCT00000025881, ENSSSCT00000005311,…
organelle part	cellular_component	489 out of 1673 genes, 29.2%	3075 out of 12711 genes, 24.2%	0.00012	ENSSSCT00000028524, ENSSSCT00000013661, ENSSSCT00000032454, ENSSSCT00000026091, ENSSSCT00000000121, ENSSSCT00000022520, ENSSSCT00000008021, ENSSSCT00000008789, ENSSSCT00000004118, ENSSSCT00000030141, ENSSSCT00000018632, ENSSSCT00000008247, ENSSSCT00000018612, ENSSSCT00000004666, ENSSSCT00000024408, ENSSSCT00000030456, ENSSSCT00000009240, ENSSSCT00000028179, ENSSSCT00000003720, ENSSSCT00000019125,…
polymeric cytoskeletal fiber	cellular_component	57 out of 1673 genes, 3.4%	220 out of 12711 genes, 1.7%	0.00012	ENSSSCT00000018994, ENSSSCT00000028119, ENSSSCT00000016143, ENSSSCT00000035186, ENSSSCT00000001118, ENSSSCT00000006428, ENSSSCT00000010093, ENSSSCT00000009240, ENSSSCT00000030416, ENSSSCT00000025048, ENSSSCT00000023961, ENSSSCT00000012022, ENSSSCT00000000259, ENSSSCT00000029713, ENSSSCT00000012023, ENSSSCT00000009321, ENSSSCT00000018984, ENSSSCT00000011589, ENSSSCT00000023668, ENSSSCT00000000258,…
nucleoplasm part	cellular_component	84 out of 1673 genes, 5.0%	373 out of 12711 genes, 2.9%	0.00017	ENSSSCT00000035317, ENSSSCT00000016959, ENSSSCT00000012638, ENSSSCT00000030016, ENSSSCT00000027309, ENSSSCT00000030643, ENSSSCT00000000215, ENSSSCT00000016271, ENSSSCT00000013837, ENSSSCT00000016308, ENSSSCT00000031695, ENSSSCT00000019533, ENSSSCT00000019312, ENSSSCT00000025252, ENSSSCT00000031966, ENSSSCT00000035659, ENSSSCT00000006425, ENSSSCT00000011713, ENSSSCT00000006486, ENSSSCT00000008192,…
BAT3 complex	cellular_component	8 out of 1673 genes, 0.5%	9 out of 12711 genes, 0.1%	0.00037	ENSSSCT00000032929, ENSSSCT00000001542, ENSSSCT00000035059, ENSSSCT00000034386, ENSSSCT00000033878, ENSSSCT00000034884, ENSSSCT00000025655, ENSSSCT00000001543
ER membrane insertion complex	cellular_component	8 out of 1673 genes, 0.5%	9 out of 12711 genes, 0.1%	0.00037	ENSSSCT00000025655, ENSSSCT00000001543, ENSSSCT00000034884, ENSSSCT00000033878, ENSSSCT00000034386, ENSSSCT00000035059, ENSSSCT00000001542, ENSSSCT00000032929
cytoplasmic part	cellular_component	543 out of 1673 genes, 32.5%	3535 out of 12711 genes, 27.8%	0.00211	ENSSSCT00000027880, ENSSSCT00000003352, ENSSSCT00000011603, ENSSSCT00000019393, ENSSSCT00000026009, ENSSSCT00000029966, ENSSSCT00000007882, ENSSSCT00000003059, ENSSSCT00000004901, ENSSSCT00000010778, ENSSSCT00000008889, ENSSSCT00000001696, ENSSSCT00000006188, ENSSSCT00000009846, ENSSSCT00000008826, ENSSSCT00000030384, ENSSSCT00000027297, ENSSSCT00000035590, ENSSSCT00000030282, ENSSSCT00000000040,…
PcG protein complex	cellular_component	18 out of 1673 genes, 1.1%	46 out of 12711 genes, 0.4%	0.00492	ENSSSCT00000012518, ENSSSCT00000016959, ENSSSCT00000031706, ENSSSCT00000034818, ENSSSCT00000009065, ENSSSCT00000024263, ENSSSCT00000018684, ENSSSCT00000019312, ENSSSCT00000032853, ENSSSCT00000000632, ENSSSCT00000035677, ENSSSCT00000016271, ENSSSCT00000023350, ENSSSCT00000007882, ENSSSCT00000000717, ENSSSCT00000011202, ENSSSCT00000001155, ENSSSCT00000001648
transcriptional repressor complex	cellular_component	16 out of 1673 genes, 1.0%	38 out of 12711 genes, 0.3%	0.00509	ENSSSCT00000029045, ENSSSCT00000027033, ENSSSCT00000014278, ENSSSCT00000031487, ENSSSCT00000000410, ENSSSCT00000023350, ENSSSCT00000007882, ENSSSCT00000011202, ENSSSCT00000022514, ENSSSCT00000030837, ENSSSCT00000024242, ENSSSCT00000019524, ENSSSCT00000032853, ENSSSCT00000009736, ENSSSCT00000034442, ENSSSCT00000015725
nuclear chromatin	cellular_component	30 out of 1673 genes, 1.8%	102 out of 12711 genes, 0.8%	0.00639	ENSSSCT00000007882, ENSSSCT00000029370, ENSSSCT00000023350, ENSSSCT00000005252, ENSSSCT00000000717, ENSSSCT00000022488, ENSSSCT00000016164, ENSSSCT00000032347, ENSSSCT00000008041, ENSSSCT00000011202, ENSSSCT00000027701, ENSSSCT00000022816, ENSSSCT00000023676, ENSSSCT00000001648, ENSSSCT00000003499, ENSSSCT00000000431, ENSSSCT00000034669, ENSSSCT00000001845, ENSSSCT00000016959, ENSSSCT00000011567,…
endoplasmic reticulum	cellular_component	113 out of 1673 genes, 6.8%	588 out of 12711 genes, 4.6%	0.00793	ENSSSCT00000030960, ENSSSCT00000032005, ENSSSCT00000028855, ENSSSCT00000004304, ENSSSCT00000016684, ENSSSCT00000010014, ENSSSCT00000034049, ENSSSCT00000024887, ENSSSCT00000034708, ENSSSCT00000032087, ENSSSCT00000028973, ENSSSCT00000022855, ENSSSCT00000012516, ENSSSCT00000006286, ENSSSCT00000012626, ENSSSCT00000005500, ENSSSCT00000009520, ENSSSCT00000023268, ENSSSCT00000009192, ENSSSCT00000013948,…
nuclear chromosome part	cellular_component	37 out of 1673 genes, 2.2%	139 out of 12711 genes, 1.1%	0.00825	ENSSSCT00000003059, ENSSSCT00000005252, ENSSSCT00000000717, ENSSSCT00000022488, ENSSSCT00000023350, ENSSSCT00000007882, ENSSSCT00000023676, ENSSSCT00000022816, ENSSSCT00000034669, ENSSSCT00000003499, ENSSSCT00000023612, ENSSSCT00000032649, ENSSSCT00000031706, ENSSSCT00000014282, ENSSSCT00000034723, ENSSSCT00000030473, ENSSSCT00000001981, ENSSSCT00000014117, ENSSSCT00000014461, ENSSSCT00000033024,…
cytoskeleton	cellular_component	144 out of 1673 genes, 8.6%	790 out of 12711 genes, 6.2%	0.01001	ENSSSCT00000000190, ENSSSCT00000027018, ENSSSCT00000013561, ENSSSCT00000007966, ENSSSCT00000017656, ENSSSCT00000030850, ENSSSCT00000030470, ENSSSCT00000000409, ENSSSCT00000033081, ENSSSCT00000019480, ENSSSCT00000010618, ENSSSCT00000033704, ENSSSCT00000034708, ENSSSCT00000034324, ENSSSCT00000016776, ENSSSCT00000012576, ENSSSCT00000026078, ENSSSCT00000033628, ENSSSCT00000012022, ENSSSCT00000022673,…
sex chromatin	cellular_component	6 out of 1673 genes, 0.4%	7 out of 12711 genes, 0.1%	0.01698	ENSSSCT00000000717, ENSSSCT00000016959, ENSSSCT00000019312, ENSSSCT00000001648, ENSSSCT00000016271, ENSSSCT00000031706
endoplasmic reticulum membrane	cellular_component	63 out of 1673 genes, 3.8%	291 out of 12711 genes, 2.3%	0.01899	ENSSSCT00000024408, ENSSSCT00000003720, ENSSSCT00000028179, ENSSSCT00000018612, ENSSSCT00000030591, ENSSSCT00000001691, ENSSSCT00000007865, ENSSSCT00000008021, ENSSSCT00000009102, ENSSSCT00000028119, ENSSSCT00000016143, ENSSSCT00000010093, ENSSSCT00000035347, ENSSSCT00000036127, ENSSSCT00000027104, ENSSSCT00000036579, ENSSSCT00000006593, ENSSSCT00000031374, ENSSSCT00000006193, ENSSSCT00000004305,…
endoplasmic reticulum subcompartment	cellular_component	63 out of 1673 genes, 3.8%	291 out of 12711 genes, 2.3%	0.01899	ENSSSCT00000026790, ENSSSCT00000003954, ENSSSCT00000012718, ENSSSCT00000001571, ENSSSCT00000016810, ENSSSCT00000019055, ENSSSCT00000022892, ENSSSCT00000019125, ENSSSCT00000019523, ENSSSCT00000036579, ENSSSCT00000006593, ENSSSCT00000031374, ENSSSCT00000004305, ENSSSCT00000006193, ENSSSCT00000017257, ENSSSCT00000006836, ENSSSCT00000010726, ENSSSCT00000006084, ENSSSCT00000009379, ENSSSCT00000031186,…
cytoskeletal part	cellular_component	108 out of 1673 genes, 6.5%	570 out of 12711 genes, 4.5%	0.02273	ENSSSCT00000035186, ENSSSCT00000001118, ENSSSCT00000028119, ENSSSCT00000016143, ENSSSCT00000010846, ENSSSCT00000007183, ENSSSCT00000010093, ENSSSCT00000006428, ENSSSCT00000030416, ENSSSCT00000030775, ENSSSCT00000029713, ENSSSCT00000026078, ENSSSCT00000012022, ENSSSCT00000011589, ENSSSCT00000023668, ENSSSCT00000022338, ENSSSCT00000013762, ENSSSCT00000029831, ENSSSCT00000000837, ENSSSCT00000022673,…
nuclear chromosome	cellular_component	39 out of 1673 genes, 2.3%	156 out of 12711 genes, 1.2%	0.02327	ENSSSCT00000032649, ENSSSCT00000031706, ENSSSCT00000002190, ENSSSCT00000014282, ENSSSCT00000023612, ENSSSCT00000001981, ENSSSCT00000014117, ENSSSCT00000014461, ENSSSCT00000030473, ENSSSCT00000034723, ENSSSCT00000012031, ENSSSCT00000003059, ENSSSCT00000005252, ENSSSCT00000000717, ENSSSCT00000022488, ENSSSCT00000007882, ENSSSCT00000023350, ENSSSCT00000034669, ENSSSCT00000003499, ENSSSCT00000022816,…
extracellular matrix	cellular_component	53 out of 1673 genes, 3.2%	235 out of 12711 genes, 1.8%	0.02479	ENSSSCT00000000131, ENSSSCT00000000861, ENSSSCT00000034520, ENSSSCT00000005143, ENSSSCT00000013426, ENSSSCT00000016945, ENSSSCT00000019393, ENSSSCT00000031327, ENSSSCT00000008139, ENSSSCT00000015641, ENSSSCT00000017645, ENSSSCT00000032588, ENSSSCT00000003130, ENSSSCT00000000862, ENSSSCT00000035253, ENSSSCT00000030282, ENSSSCT00000007094, ENSSSCT00000027852, ENSSSCT00000006322, ENSSSCT00000000192,…
endoplasmic reticulum part	cellular_component	68 out of 1673 genes, 4.1%	324 out of 12711 genes, 2.5%	0.02672	ENSSSCT00000029966, ENSSSCT00000028144, ENSSSCT00000011603, ENSSSCT00000008231, ENSSSCT00000004306, ENSSSCT00000008511, ENSSSCT00000030726, ENSSSCT00000030384, ENSSSCT00000026296, ENSSSCT00000010110, ENSSSCT00000000040, ENSSSCT00000013834, ENSSSCT00000001571, ENSSSCT00000012718, ENSSSCT00000004279, ENSSSCT00000019125, ENSSSCT00000031374, ENSSSCT00000006836, ENSSSCT00000032030, ENSSSCT00000010726,…
supramolecular complex	cellular_component	67 out of 1673 genes, 4.0%	320 out of 12711 genes, 2.5%	0.03269	ENSSSCT00000000837, ENSSSCT00000022673, ENSSSCT00000029831, ENSSSCT00000013762, ENSSSCT00000011589, ENSSSCT00000023668, ENSSSCT00000012022, ENSSSCT00000029713, ENSSSCT00000030416, ENSSSCT00000006428, ENSSSCT00000010093, ENSSSCT00000007183, ENSSSCT00000028119, ENSSSCT00000016143, ENSSSCT00000035186, ENSSSCT00000001118, ENSSSCT00000017656, ENSSSCT00000014793, ENSSSCT00000002922, ENSSSCT00000005143,…
supramolecular polymer	cellular_component	67 out of 1673 genes, 4.0%	320 out of 12711 genes, 2.5%	0.03269	ENSSSCT00000002922, ENSSSCT00000005143, ENSSSCT00000023323, ENSSSCT00000015170, ENSSSCT00000025145, ENSSSCT00000017656, ENSSSCT00000014793, ENSSSCT00000007966, ENSSSCT00000003130, ENSSSCT00000014141, ENSSSCT00000027018, ENSSSCT00000007106, ENSSSCT00000034324, ENSSSCT00000000099, ENSSSCT00000009529, ENSSSCT00000033704, ENSSSCT00000032005, ENSSSCT00000018964, ENSSSCT00000019480, ENSSSCT00000010618,…
supramolecular fiber	cellular_component	67 out of 1673 genes, 4.0%	320 out of 12711 genes, 2.5%	0.03269	ENSSSCT00000034442, ENSSSCT00000025398, ENSSSCT00000015725, ENSSSCT00000003865, ENSSSCT00000035993, ENSSSCT00000019053, ENSSSCT00000024939, ENSSSCT00000031030, ENSSSCT00000000254, ENSSSCT00000033235, ENSSSCT00000023994, ENSSSCT00000030992, ENSSSCT00000017459, ENSSSCT00000009240, ENSSSCT00000017460, ENSSSCT00000025048, ENSSSCT00000018994, ENSSSCT00000001501, ENSSSCT00000022985, ENSSSCT00000014153,…
nuclear part	cellular_component	210 out of 1673 genes, 12.6%	1253 out of 12711 genes, 9.9%	0.03641	ENSSSCT00000011755, ENSSSCT00000027701, ENSSSCT00000028555, ENSSSCT00000011202, ENSSSCT00000002716, ENSSSCT00000031244, ENSSSCT00000027042, ENSSSCT00000032751, ENSSSCT00000016164, ENSSSCT00000008126, ENSSSCT00000028509, ENSSSCT00000026811, ENSSSCT00000033655, ENSSSCT00000024263, ENSSSCT00000033207, ENSSSCT00000035109, ENSSSCT00000023257, ENSSSCT00000029240, ENSSSCT00000006411, ENSSSCT00000011567,…
nucleoplasm	cellular_component	100 out of 1673 genes, 6.0%	526 out of 12711 genes, 4.1%	0.03801	ENSSSCT00000031855, ENSSSCT00000029966, ENSSSCT00000014278, ENSSSCT00000027033, ENSSSCT00000006362, ENSSSCT00000036250, ENSSSCT00000026941, ENSSSCT00000026325, ENSSSCT00000014327, ENSSSCT00000007882, ENSSSCT00000019057, ENSSSCT00000030823, ENSSSCT00000036507, ENSSSCT00000018684, ENSSSCT00000030473, ENSSSCT00000012500, ENSSSCT00000031706, ENSSSCT00000015725, ENSSSCT00000031618, ENSSSCT00000034029,…
nuclear outer membrane-endoplasmic reticulum membrane network	cellular_component	63 out of 1673 genes, 3.8%	299 out of 12711 genes, 2.4%	0.04423	ENSSSCT00000010093, ENSSSCT00000035347, ENSSSCT00000036127, ENSSSCT00000027104, ENSSSCT00000008021, ENSSSCT00000007865, ENSSSCT00000009102, ENSSSCT00000016143, ENSSSCT00000028119, ENSSSCT00000001691, ENSSSCT00000024408, ENSSSCT00000028179, ENSSSCT00000003720, ENSSSCT00000018612, ENSSSCT00000030591, ENSSSCT00000022892, ENSSSCT00000019055, ENSSSCT00000019523, ENSSSCT00000019125, ENSSSCT00000003954,…
microtubule	cellular_component	35 out of 1673 genes, 2.1%	139 out of 12711 genes, 1.1%	0.04809	ENSSSCT00000009321, ENSSSCT00000023668, ENSSSCT00000012023, ENSSSCT00000029713, ENSSSCT00000012022, ENSSSCT00000023961, ENSSSCT00000013534, ENSSSCT00000022673, ENSSSCT00000000837, ENSSSCT00000001501, ENSSSCT00000013762, ENSSSCT00000024368, ENSSSCT00000006428, ENSSSCT00000016143, ENSSSCT00000028119, ENSSSCT00000025048, ENSSSCT00000007106, ENSSSCT00000030992, ENSSSCT00000007966, ENSSSCT00000014793,…
single-organism process	biological_process	1037 out of 1535 genes, 67.6%	5808 out of 12711 genes, 45.7%	4.11e-72	ENSSSCT00000035712, ENSSSCT00000007080, ENSSSCT00000008222, ENSSSCT00000011268, ENSSSCT00000029057, ENSSSCT00000019480, ENSSSCT00000027464, ENSSSCT00000018521, ENSSSCT00000034905, ENSSSCT00000016146, ENSSSCT00000029457, ENSSSCT00000011683, ENSSSCT00000006188, ENSSSCT00000017047, ENSSSCT00000000418, ENSSSCT00000009509, ENSSSCT00000014092, ENSSSCT00000018509, ENSSSCT00000029367, ENSSSCT00000035136,…
cellular process	biological_process	1121 out of 1535 genes, 73.0%	6632 out of 12711 genes, 52.2%	3.09e-67	ENSSSCT00000009958, ENSSSCT00000023144, ENSSSCT00000007106, ENSSSCT00000001660, ENSSSCT00000017021, ENSSSCT00000012390, ENSSSCT00000018962, ENSSSCT00000000190, ENSSSCT00000013107, ENSSSCT00000023925, ENSSSCT00000005288, ENSSSCT00000018066, ENSSSCT00000034623, ENSSSCT00000031902, ENSSSCT00000034455, ENSSSCT00000025145, ENSSSCT00000015037, ENSSSCT00000030992, ENSSSCT00000003499, ENSSSCT00000014095,…
regulation of biological process	biological_process	853 out of 1535 genes, 55.6%	4914 out of 12711 genes, 38.7%	5.6e-43	ENSSSCT00000027714, ENSSSCT00000007423, ENSSSCT00000011553, ENSSSCT00000008567, ENSSSCT00000023756, ENSSSCT00000018486, ENSSSCT00000025464, ENSSSCT00000011413, ENSSSCT00000002716, ENSSSCT00000015195, ENSSSCT00000033945, ENSSSCT00000009412, ENSSSCT00000030960, ENSSSCT00000001543, ENSSSCT00000014896, ENSSSCT00000012712, ENSSSCT00000026091, ENSSSCT00000012576, ENSSSCT00000003356, ENSSSCT00000014118,…
biological regulation	biological_process	890 out of 1535 genes, 58.0%	5217 out of 12711 genes, 41.0%	1.19e-42	ENSSSCT00000018962, ENSSSCT00000029370, ENSSSCT00000004467, ENSSSCT00000029331, ENSSSCT00000011239, ENSSSCT00000001660, ENSSSCT00000009958, ENSSSCT00000018684, ENSSSCT00000000190, ENSSSCT00000012638, ENSSSCT00000010967, ENSSSCT00000005615, ENSSSCT00000034065, ENSSSCT00000035382, ENSSSCT00000018066, ENSSSCT00000036184, ENSSSCT00000005288, ENSSSCT00000023925, ENSSSCT00000007767, ENSSSCT00000005925,…
regulation of cellular process	biological_process	792 out of 1535 genes, 51.6%	4511 out of 12711 genes, 35.5%	8.83e-40	ENSSSCT00000005257, ENSSSCT00000010821, ENSSSCT00000022377, ENSSSCT00000019563, ENSSSCT00000017795, ENSSSCT00000014840, ENSSSCT00000014896, ENSSSCT00000009412, ENSSSCT00000030960, ENSSSCT00000001543, ENSSSCT00000011941, ENSSSCT00000014118, ENSSSCT00000005464, ENSSSCT00000012712, ENSSSCT00000026091, ENSSSCT00000003356, ENSSSCT00000012576, ENSSSCT00000015195, ENSSSCT00000033945, ENSSSCT00000007423,…
single-multicellular organism process	biological_process	491 out of 1535 genes, 32.0%	2503 out of 12711 genes, 19.7%	4.65e-31	ENSSSCT00000017229, ENSSSCT00000030141, ENSSSCT00000028119, ENSSSCT00000026354, ENSSSCT00000034069, ENSSSCT00000033192, ENSSSCT00000008209, ENSSSCT00000006290, ENSSSCT00000001560, ENSSSCT00000014776, ENSSSCT00000006840, ENSSSCT00000028121, ENSSSCT00000001970, ENSSSCT00000035629, ENSSSCT00000001709, ENSSSCT00000019188, ENSSSCT00000033878, ENSSSCT00000004631, ENSSSCT00000000775, ENSSSCT00000008413,…
multicellular organismal process	biological_process	542 out of 1535 genes, 35.3%	2867 out of 12711 genes, 22.6%	1.02e-30	ENSSSCT00000025145, ENSSSCT00000032712, ENSSSCT00000008898, ENSSSCT00000030850, ENSSSCT00000010093, ENSSSCT00000018749, ENSSSCT00000010846, ENSSSCT00000016061, ENSSSCT00000019053, ENSSSCT00000029331, ENSSSCT00000001660, ENSSSCT00000017021, ENSSSCT00000029370, ENSSSCT00000000190, ENSSSCT00000005925, ENSSSCT00000036184, ENSSSCT00000005288, ENSSSCT00000016249, ENSSSCT00000011413, ENSSSCT00000011312,…
developmental process	biological_process	469 out of 1535 genes, 30.6%	2379 out of 12711 genes, 18.7%	9.58e-30	ENSSSCT00000023156, ENSSSCT00000009321, ENSSSCT00000029045, ENSSSCT00000008139, ENSSSCT00000004723, ENSSSCT00000019094, ENSSSCT00000017459, ENSSSCT00000011524, ENSSSCT00000011646, ENSSSCT00000027322, ENSSSCT00000006227, ENSSSCT00000036617, ENSSSCT00000023234, ENSSSCT00000033491, ENSSSCT00000028840, ENSSSCT00000016818, ENSSSCT00000015314, ENSSSCT00000032897, ENSSSCT00000012149, ENSSSCT00000007882,…
anatomical structure development	biological_process	452 out of 1535 genes, 29.4%	2264 out of 12711 genes, 17.8%	1.06e-29	ENSSSCT00000036640, ENSSSCT00000012688, ENSSSCT00000002052, ENSSSCT00000033791, ENSSSCT00000017772, ENSSSCT00000010681, ENSSSCT00000025900, ENSSSCT00000034629, ENSSSCT00000032628, ENSSSCT00000001144, ENSSSCT00000022379, ENSSSCT00000018893, ENSSSCT00000013972, ENSSSCT00000003115, ENSSSCT00000025741, ENSSSCT00000034659, ENSSSCT00000025267, ENSSSCT00000034474, ENSSSCT00000018994, ENSSSCT00000005618,…
single-organism developmental process	biological_process	465 out of 1535 genes, 30.3%	2355 out of 12711 genes, 18.5%	1.39e-29	ENSSSCT00000035240, ENSSSCT00000011558, ENSSSCT00000033235, ENSSSCT00000033431, ENSSSCT00000026339, ENSSSCT00000034723, ENSSSCT00000017736, ENSSSCT00000029872, ENSSSCT00000029874, ENSSSCT00000000300, ENSSSCT00000015641, ENSSSCT00000010353, ENSSSCT00000000306, ENSSSCT00000034386, ENSSSCT00000035677, ENSSSCT00000034484, ENSSSCT00000029838, ENSSSCT00000032649, ENSSSCT00000033811, ENSSSCT00000011872,…
multicellular organism development	biological_process	432 out of 1535 genes, 28.1%	2137 out of 12711 genes, 16.8%	2.7e-29	ENSSSCT00000007881, ENSSSCT00000016162, ENSSSCT00000024097, ENSSSCT00000009248, ENSSSCT00000018918, ENSSSCT00000006301, ENSSSCT00000015401, ENSSSCT00000035993, ENSSSCT00000035059, ENSSSCT00000001852, ENSSSCT00000030265, ENSSSCT00000017282, ENSSSCT00000027033, ENSSSCT00000017434, ENSSSCT00000000131, ENSSSCT00000011919, ENSSSCT00000012922, ENSSSCT00000028512, ENSSSCT00000028327, ENSSSCT00000013275,…
single-organism cellular process	biological_process	696 out of 1535 genes, 45.3%	4043 out of 12711 genes, 31.8%	6.21e-29	ENSSSCT00000022656, ENSSSCT00000011185, ENSSSCT00000001642, ENSSSCT00000009091, ENSSSCT00000032783, ENSSSCT00000011713, ENSSSCT00000030659, ENSSSCT00000007143, ENSSSCT00000012152, ENSSSCT00000030456, ENSSSCT00000014738, ENSSSCT00000026327, ENSSSCT00000010201, ENSSSCT00000022982, ENSSSCT00000009745, ENSSSCT00000004631, ENSSSCT00000028121, ENSSSCT00000015909, ENSSSCT00000025252, ENSSSCT00000001560,…
system development	biological_process	385 out of 1535 genes, 25.1%	1867 out of 12711 genes, 14.7%	4.28e-27	ENSSSCT00000028018, ENSSSCT00000013426, ENSSSCT00000015017, ENSSSCT00000008416, ENSSSCT00000001892, ENSSSCT00000032671, ENSSSCT00000001120, ENSSSCT00000011672, ENSSSCT00000028362, ENSSSCT00000024282, ENSSSCT00000003092, ENSSSCT00000016699, ENSSSCT00000002176, ENSSSCT00000030143, ENSSSCT00000028322, ENSSSCT00000001542, ENSSSCT00000005097, ENSSSCT00000006497, ENSSSCT00000016339, ENSSSCT00000024456,…
regulation of macromolecule metabolic process	biological_process	464 out of 1535 genes, 30.2%	2463 out of 12711 genes, 19.4%	2.44e-24	ENSSSCT00000028851, ENSSSCT00000034171, ENSSSCT00000003421, ENSSSCT00000033715, ENSSSCT00000010539, ENSSSCT00000001590, ENSSSCT00000018872, ENSSSCT00000009909, ENSSSCT00000017049, ENSSSCT00000014278, ENSSSCT00000007458, ENSSSCT00000036277, ENSSSCT00000027701, ENSSSCT00000033962, ENSSSCT00000034324, ENSSSCT00000010475, ENSSSCT00000016271, ENSSSCT00000032179, ENSSSCT00000000068, ENSSSCT00000036250,…
regulation of metabolic process	biological_process	489 out of 1535 genes, 31.9%	2640 out of 12711 genes, 20.8%	2.72e-24	ENSSSCT00000005770, ENSSSCT00000014742, ENSSSCT00000030229, ENSSSCT00000018521, ENSSSCT00000027242, ENSSSCT00000022649, ENSSSCT00000029636, ENSSSCT00000019071, ENSSSCT00000035136, ENSSSCT00000009900, ENSSSCT00000032686, ENSSSCT00000008556, ENSSSCT00000033329, ENSSSCT00000014756, ENSSSCT00000009509, ENSSSCT00000019257, ENSSSCT00000033399, ENSSSCT00000014258, ENSSSCT00000018509, ENSSSCT00000027552,…
regulation of nitrogen compound metabolic process	biological_process	438 out of 1535 genes, 28.5%	2291 out of 12711 genes, 18.0%	5.89e-24	ENSSSCT00000033672, ENSSSCT00000015725, ENSSSCT00000007909, ENSSSCT00000005570, ENSSSCT00000018368, ENSSSCT00000022338, ENSSSCT00000000121, ENSSSCT00000008212, ENSSSCT00000002128, ENSSSCT00000031905, ENSSSCT00000029555, ENSSSCT00000012149, ENSSSCT00000007882, ENSSSCT00000008599, ENSSSCT00000032897, ENSSSCT00000014683, ENSSSCT00000013561, ENSSSCT00000015314, ENSSSCT00000027977, ENSSSCT00000023234,…
regulation of primary metabolic process	biological_process	445 out of 1535 genes, 29.0%	2351 out of 12711 genes, 18.5%	1.86e-23	ENSSSCT00000026286, ENSSSCT00000001542, ENSSSCT00000005097, ENSSSCT00000024242, ENSSSCT00000019312, ENSSSCT00000016976, ENSSSCT00000034442, ENSSSCT00000002043, ENSSSCT00000003092, ENSSSCT00000028090, ENSSSCT00000018582, ENSSSCT00000013426, ENSSSCT00000028018, ENSSSCT00000022816, ENSSSCT00000015017, ENSSSCT00000001892, ENSSSCT00000001090, ENSSSCT00000022514, ENSSSCT00000003952, ENSSSCT00000032671,…
animal organ development	biological_process	304 out of 1535 genes, 19.8%	1422 out of 12711 genes, 11.2%	8.63e-23	ENSSSCT00000000306, ENSSSCT00000000300, ENSSSCT00000034386, ENSSSCT00000017736, ENSSSCT00000029874, ENSSSCT00000029872, ENSSSCT00000033431, ENSSSCT00000033235, ENSSSCT00000011558, ENSSSCT00000035240, ENSSSCT00000025910, ENSSSCT00000032929, ENSSSCT00000005334, ENSSSCT00000034484, ENSSSCT00000029838, ENSSSCT00000035677, ENSSSCT00000033811, ENSSSCT00000032649, ENSSSCT00000034884, ENSSSCT00000023776,…
regulation of cellular metabolic process	biological_process	447 out of 1535 genes, 29.1%	2385 out of 12711 genes, 18.8%	1.33e-22	ENSSSCT00000026804, ENSSSCT00000008247, ENSSSCT00000016959, ENSSSCT00000013557, ENSSSCT00000010992, ENSSSCT00000000410, ENSSSCT00000007865, ENSSSCT00000028603, ENSSSCT00000028399, ENSSSCT00000016284, ENSSSCT00000017645, ENSSSCT00000026434, ENSSSCT00000035659, ENSSSCT00000000215, ENSSSCT00000019345, ENSSSCT00000003142, ENSSSCT00000034818, ENSSSCT00000008192, ENSSSCT00000035253, ENSSSCT00000028374,…
primary metabolic process	biological_process	607 out of 1535 genes, 39.5%	3619 out of 12711 genes, 28.5%	5.01e-20	ENSSSCT00000028713, ENSSSCT00000028144, ENSSSCT00000030545, ENSSSCT00000031370, ENSSSCT00000022855, ENSSSCT00000000861, ENSSSCT00000001144, ENSSSCT00000010681, ENSSSCT00000033791, ENSSSCT00000010637, ENSSSCT00000036640, ENSSSCT00000006244, ENSSSCT00000014720, ENSSSCT00000005618, ENSSSCT00000034474, ENSSSCT00000033207, ENSSSCT00000011713, ENSSSCT00000032783, ENSSSCT00000001102, ENSSSCT00000009091,…
cellular response to stimulus	biological_process	446 out of 1535 genes, 29.1%	2455 out of 12711 genes, 19.3%	1.69e-19	ENSSSCT00000027942, ENSSSCT00000032321, ENSSSCT00000029713, ENSSSCT00000024798, ENSSSCT00000023776, ENSSSCT00000034884, ENSSSCT00000026684, ENSSSCT00000009960, ENSSSCT00000033704, ENSSSCT00000002107, ENSSSCT00000025358, ENSSSCT00000027679, ENSSSCT00000004997, ENSSSCT00000025669, ENSSSCT00000031710, ENSSSCT00000026078, ENSSSCT00000002020, ENSSSCT00000001686, ENSSSCT00000026926, ENSSSCT00000013271,…
organic substance metabolic process	biological_process	636 out of 1535 genes, 41.4%	3885 out of 12711 genes, 30.6%	1.48e-18	ENSSSCT00000015005, ENSSSCT00000035554, ENSSSCT00000004118, ENSSSCT00000012175, ENSSSCT00000033185, ENSSSCT00000027683, ENSSSCT00000008348, ENSSSCT00000014297, ENSSSCT00000007026, ENSSSCT00000029923, ENSSSCT00000003914, ENSSSCT00000027894, ENSSSCT00000025860, ENSSSCT00000031618, ENSSSCT00000007532, ENSSSCT00000026232, ENSSSCT00000019539, ENSSSCT00000018844, ENSSSCT00000030642, ENSSSCT00000003725,…
regulation of biosynthetic process	biological_process	340 out of 1535 genes, 22.1%	1771 out of 12711 genes, 13.9%	2.11e-17	ENSSSCT00000000121, ENSSSCT00000022338, ENSSSCT00000015725, ENSSSCT00000029555, ENSSSCT00000008212, ENSSSCT00000023234, ENSSSCT00000036617, ENSSSCT00000033491, ENSSSCT00000001174, ENSSSCT00000014683, ENSSSCT00000013561, ENSSSCT00000015314, ENSSSCT00000007882, ENSSSCT00000008599, ENSSSCT00000019094, ENSSSCT00000029045, ENSSSCT00000023156, ENSSSCT00000027322, ENSSSCT00000011646, ENSSSCT00000032052,…
response to stimulus	biological_process	575 out of 1535 genes, 37.5%	3460 out of 12711 genes, 27.2%	2.28e-17	ENSSSCT00000023745, ENSSSCT00000009736, ENSSSCT00000005926, ENSSSCT00000014238, ENSSSCT00000013396, ENSSSCT00000032869, ENSSSCT00000005347, ENSSSCT00000017434, ENSSSCT00000000131, ENSSSCT00000002060, ENSSSCT00000029871, ENSSSCT00000035993, ENSSSCT00000018918, ENSSSCT00000022768, ENSSSCT00000001570, ENSSSCT00000011919, ENSSSCT00000012922, ENSSSCT00000035659, ENSSSCT00000022906, ENSSSCT00000004884,…
regulation of cellular biosynthetic process	biological_process	335 out of 1535 genes, 21.8%	1738 out of 12711 genes, 13.7%	2.3e-17	ENSSSCT00000023776, ENSSSCT00000029615, ENSSSCT00000029437, ENSSSCT00000032321, ENSSSCT00000000431, ENSSSCT00000030250, ENSSSCT00000026684, ENSSSCT00000025358, ENSSSCT00000012037, ENSSSCT00000032751, ENSSSCT00000009960, ENSSSCT00000026811, ENSSSCT00000027679, ENSSSCT00000004997, ENSSSCT00000031487, ENSSSCT00000024753, ENSSSCT00000018316, ENSSSCT00000032400, ENSSSCT00000003447, ENSSSCT00000026695,…
metabolic process	biological_process	665 out of 1535 genes, 43.3%	4154 out of 12711 genes, 32.7%	3.59e-17	ENSSSCT00000031153, ENSSSCT00000035590, ENSSSCT00000030837, ENSSSCT00000010807, ENSSSCT00000018440, ENSSSCT00000000110, ENSSSCT00000018964, ENSSSCT00000001101, ENSSSCT00000014610, ENSSSCT00000005848, ENSSSCT00000010555, ENSSSCT00000011141, ENSSSCT00000036004, ENSSSCT00000032274, ENSSSCT00000015401, ENSSSCT00000016162, ENSSSCT00000027033, ENSSSCT00000002613, ENSSSCT00000017282, ENSSSCT00000027688,…
regulation of macromolecule biosynthetic process	biological_process	323 out of 1535 genes, 21.0%	1663 out of 12711 genes, 13.1%	4.19e-17	ENSSSCT00000006425, ENSSSCT00000018186, ENSSSCT00000022342, ENSSSCT00000002650, ENSSSCT00000017303, ENSSSCT00000008464, ENSSSCT00000036577, ENSSSCT00000008664, ENSSSCT00000031695, ENSSSCT00000034520, ENSSSCT00000005618, ENSSSCT00000030545, ENSSSCT00000025656, ENSSSCT00000034659, ENSSSCT00000007217, ENSSSCT00000001144, ENSSSCT00000036640, ENSSSCT00000022825, ENSSSCT00000033791, ENSSSCT00000025114,…
regulation of cellular macromolecule biosynthetic process	biological_process	314 out of 1535 genes, 20.5%	1604 out of 12711 genes, 12.6%	4.83e-17	ENSSSCT00000005618, ENSSSCT00000034520, ENSSSCT00000031695, ENSSSCT00000008664, ENSSSCT00000008464, ENSSSCT00000036577, ENSSSCT00000017303, ENSSSCT00000022342, ENSSSCT00000002650, ENSSSCT00000018186, ENSSSCT00000006425, ENSSSCT00000017772, ENSSSCT00000025114, ENSSSCT00000033791, ENSSSCT00000022825, ENSSSCT00000036640, ENSSSCT00000001144, ENSSSCT00000034659, ENSSSCT00000025656, ENSSSCT00000030545,…
regulation of nucleobase-containing compound metabolic process	biological_process	320 out of 1535 genes, 20.8%	1657 out of 12711 genes, 13.0%	1.73e-16	ENSSSCT00000019533, ENSSSCT00000022377, ENSSSCT00000023350, ENSSSCT00000017132, ENSSSCT00000008244, ENSSSCT00000023612, ENSSSCT00000008186, ENSSSCT00000032347, ENSSSCT00000012516, ENSSSCT00000014118, ENSSSCT00000011941, ENSSSCT00000005464, ENSSSCT00000031352, ENSSSCT00000016465, ENSSSCT00000014896, ENSSSCT00000019086, ENSSSCT00000019266, ENSSSCT00000010018, ENSSSCT00000008567, ENSSSCT00000011553,…
macromolecule modification	biological_process	260 out of 1535 genes, 16.9%	1261 out of 12711 genes, 9.9%	1.84e-16	ENSSSCT00000033617, ENSSSCT00000024935, ENSSSCT00000006188, ENSSSCT00000017047, ENSSSCT00000019486, ENSSSCT00000033399, ENSSSCT00000014258, ENSSSCT00000023583, ENSSSCT00000011602, ENSSSCT00000008870, ENSSSCT00000009900, ENSSSCT00000035136, ENSSSCT00000034727, ENSSSCT00000029636, ENSSSCT00000035503, ENSSSCT00000008222, ENSSSCT00000029057, ENSSSCT00000016714, ENSSSCT00000022649, ENSSSCT00000010014,…
regulation of transcription, DNA-templated	biological_process	288 out of 1535 genes, 18.8%	1444 out of 12711 genes, 11.4%	1.84e-16	ENSSSCT00000006301, ENSSSCT00000034393, ENSSSCT00000018918, ENSSSCT00000009248, ENSSSCT00000017434, ENSSSCT00000027033, ENSSSCT00000017282, ENSSSCT00000001852, ENSSSCT00000007397, ENSSSCT00000012922, ENSSSCT00000035253, ENSSSCT00000028374, ENSSSCT00000008770, ENSSSCT00000007438, ENSSSCT00000018236, ENSSSCT00000032440, ENSSSCT00000009736, ENSSSCT00000023745, ENSSSCT00000010807, ENSSSCT00000030837,…
regulation of nucleic acid-templated transcription	biological_process	288 out of 1535 genes, 18.8%	1445 out of 12711 genes, 11.4%	2.05e-16	ENSSSCT00000002043, ENSSSCT00000034442, ENSSSCT00000016976, ENSSSCT00000024242, ENSSSCT00000019312, ENSSSCT00000005097, ENSSSCT00000026286, ENSSSCT00000001120, ENSSSCT00000000216, ENSSSCT00000022514, ENSSSCT00000003952, ENSSSCT00000001090, ENSSSCT00000001892, ENSSSCT00000015017, ENSSSCT00000022816, ENSSSCT00000028018, ENSSSCT00000018582, ENSSSCT00000003092, ENSSSCT00000007458, ENSSSCT00000033962,…
regulation of gene expression	biological_process	345 out of 1535 genes, 22.5%	1836 out of 12711 genes, 14.4%	4.04e-16	ENSSSCT00000013557, ENSSSCT00000016959, ENSSSCT00000008192, ENSSSCT00000034818, ENSSSCT00000000215, ENSSSCT00000035659, ENSSSCT00000019345, ENSSSCT00000028603, ENSSSCT00000004884, ENSSSCT00000017645, ENSSSCT00000028399, ENSSSCT00000000410, ENSSSCT00000010992, ENSSSCT00000001852, ENSSSCT00000017282, ENSSSCT00000027033, ENSSSCT00000017434, ENSSSCT00000016162, ENSSSCT00000018918, ENSSSCT00000009248,…
regulation of RNA biosynthetic process	biological_process	288 out of 1535 genes, 18.8%	1452 out of 12711 genes, 11.4%	4.28e-16	ENSSSCT00000019071, ENSSSCT00000009900, ENSSSCT00000032686, ENSSSCT00000008556, ENSSSCT00000014756, ENSSSCT00000009509, ENSSSCT00000013344, ENSSSCT00000017867, ENSSSCT00000008542, ENSSSCT00000033617, ENSSSCT00000011683, ENSSSCT00000005770, ENSSSCT00000030229, ENSSSCT00000018521, ENSSSCT00000027242, ENSSSCT00000022649, ENSSSCT00000013837, ENSSSCT00000034708, ENSSSCT00000024010, ENSSSCT00000010120,…
cellular protein modification process	biological_process	247 out of 1535 genes, 16.1%	1188 out of 12711 genes, 9.3%	6.31e-16	ENSSSCT00000032416, ENSSSCT00000011044, ENSSSCT00000024719, ENSSSCT00000017418, ENSSSCT00000004215, ENSSSCT00000035327, ENSSSCT00000013932, ENSSSCT00000010428, ENSSSCT00000035570, ENSSSCT00000018717, ENSSSCT00000018240, ENSSSCT00000011202, ENSSSCT00000016691, ENSSSCT00000034063, ENSSSCT00000006656, ENSSSCT00000017891, ENSSSCT00000034669, ENSSSCT00000014652, ENSSSCT00000032992, ENSSSCT00000034572,…
protein modification process	biological_process	247 out of 1535 genes, 16.1%	1188 out of 12711 genes, 9.3%	6.31e-16	ENSSSCT00000032992, ENSSSCT00000014652, ENSSSCT00000034669, ENSSSCT00000006656, ENSSSCT00000017891, ENSSSCT00000003450, ENSSSCT00000005311, ENSSSCT00000034572, ENSSSCT00000001981, ENSSSCT00000011567, ENSSSCT00000024719, ENSSSCT00000011044, ENSSSCT00000032416, ENSSSCT00000018240, ENSSSCT00000018717, ENSSSCT00000034063, ENSSSCT00000011202, ENSSSCT00000016691, ENSSSCT00000017418, ENSSSCT00000013932,…
regulation of RNA metabolic process	biological_process	293 out of 1535 genes, 19.1%	1497 out of 12711 genes, 11.8%	1.43e-15	ENSSSCT00000006425, ENSSSCT00000018186, ENSSSCT00000017303, ENSSSCT00000008464, ENSSSCT00000002650, ENSSSCT00000022342, ENSSSCT00000031695, ENSSSCT00000005618, ENSSSCT00000008664, ENSSSCT00000034659, ENSSSCT00000025656, ENSSSCT00000001144, ENSSSCT00000025114, ENSSSCT00000017772, ENSSSCT00000033791, ENSSSCT00000013987, ENSSSCT00000035629, ENSSSCT00000008413, ENSSSCT00000033501, ENSSSCT00000018044,…
cell communication	biological_process	381 out of 1535 genes, 24.8%	2101 out of 12711 genes, 16.5%	1.54e-15	ENSSSCT00000002804, ENSSSCT00000011653, ENSSSCT00000023445, ENSSSCT00000014232, ENSSSCT00000008184, ENSSSCT00000001679, ENSSSCT00000028518, ENSSSCT00000016308, ENSSSCT00000011202, ENSSSCT00000006745, ENSSSCT00000016691, ENSSSCT00000009102, ENSSSCT00000007039, ENSSSCT00000027155, ENSSSCT00000017956, ENSSSCT00000035327, ENSSSCT00000035186, ENSSSCT00000004730, ENSSSCT00000017015, ENSSSCT00000024299,…
signal transduction	biological_process	348 out of 1535 genes, 22.7%	1881 out of 12711 genes, 14.8%	3.71e-15	ENSSSCT00000011670, ENSSSCT00000032897, ENSSSCT00000012149, ENSSSCT00000015314, ENSSSCT00000013561, ENSSSCT00000000295, ENSSSCT00000016818, ENSSSCT00000027977, ENSSSCT00000023234, ENSSSCT00000036617, ENSSSCT00000011646, ENSSSCT00000012477, ENSSSCT00000027322, ENSSSCT00000017459, ENSSSCT00000019061, ENSSSCT00000015725, ENSSSCT00000033672, ENSSSCT00000007909, ENSSSCT00000026755, ENSSSCT00000005570,…
signaling	biological_process	369 out of 1535 genes, 24.0%	2041 out of 12711 genes, 16.1%	1.21e-14	ENSSSCT00000013561, ENSSSCT00000000295, ENSSSCT00000015314, ENSSSCT00000012149, ENSSSCT00000011670, ENSSSCT00000033024, ENSSSCT00000032897, ENSSSCT00000027977, ENSSSCT00000023234, ENSSSCT00000036617, ENSSSCT00000016818, ENSSSCT00000017459, ENSSSCT00000012477, ENSSSCT00000027322, ENSSSCT00000011646, ENSSSCT00000026118, ENSSSCT00000019061, ENSSSCT00000005570, ENSSSCT00000026755, ENSSSCT00000033672,…
single organism signaling	biological_process	369 out of 1535 genes, 24.0%	2041 out of 12711 genes, 16.1%	1.21e-14	ENSSSCT00000015931, ENSSSCT00000025283, ENSSSCT00000007701, ENSSSCT00000006244, ENSSSCT00000014377, ENSSSCT00000027724, ENSSSCT00000014386, ENSSSCT00000002650, ENSSSCT00000017233, ENSSSCT00000022342, ENSSSCT00000034474, ENSSSCT00000029561, ENSSSCT00000003115, ENSSSCT00000022379, ENSSSCT00000033088, ENSSSCT00000013972, ENSSSCT00000025729, ENSSSCT00000032628, ENSSSCT00000001144, ENSSSCT00000033971,…
negative regulation of biological process	biological_process	371 out of 1535 genes, 24.2%	2073 out of 12711 genes, 16.3%	5.42e-14	ENSSSCT00000023961, ENSSSCT00000008742, ENSSSCT00000027683, ENSSSCT00000012175, ENSSSCT00000003446, ENSSSCT00000027632, ENSSSCT00000031071, ENSSSCT00000016434, ENSSSCT00000000252, ENSSSCT00000033757, ENSSSCT00000016895, ENSSSCT00000029828, ENSSSCT00000030473, ENSSSCT00000031618, ENSSSCT00000018397, ENSSSCT00000024845, ENSSSCT00000019524, ENSSSCT00000024719, ENSSSCT00000016414, ENSSSCT00000006855,…
cellular macromolecule metabolic process	biological_process	417 out of 1535 genes, 27.2%	2403 out of 12711 genes, 18.9%	6.37e-14	ENSSSCT00000034818, ENSSSCT00000008021, ENSSSCT00000001118, ENSSSCT00000000215, ENSSSCT00000035659, ENSSSCT00000001302, ENSSSCT00000026434, ENSSSCT00000017645, ENSSSCT00000004884, ENSSSCT00000006362, ENSSSCT00000000515, ENSSSCT00000007865, ENSSSCT00000018377, ENSSSCT00000008391, ENSSSCT00000009215, ENSSSCT00000012645, ENSSSCT00000012514, ENSSSCT00000009065, ENSSSCT00000008214, ENSSSCT00000004557,…
cell differentiation	biological_process	269 out of 1535 genes, 17.5%	1382 out of 12711 genes, 10.9%	1.31e-13	ENSSSCT00000024010, ENSSSCT00000034708, ENSSSCT00000014727, ENSSSCT00000035186, ENSSSCT00000010120, ENSSSCT00000031327, ENSSSCT00000023539, ENSSSCT00000023329, ENSSSCT00000029966, ENSSSCT00000017544, ENSSSCT00000034572, ENSSSCT00000018494, ENSSSCT00000014232, ENSSSCT00000010438, ENSSSCT00000016691, ENSSSCT00000011202, ENSSSCT00000032588, ENSSSCT00000018717, ENSSSCT00000009102, ENSSSCT00000035327,…
positive regulation of biological process	biological_process	408 out of 1535 genes, 26.6%	2350 out of 12711 genes, 18.5%	1.56e-13	ENSSSCT00000001958, ENSSSCT00000005252, ENSSSCT00000010093, ENSSSCT00000016164, ENSSSCT00000014095, ENSSSCT00000017016, ENSSSCT00000010395, ENSSSCT00000008898, ENSSSCT00000014923, ENSSSCT00000034029, ENSSSCT00000013223, ENSSSCT00000032712, ENSSSCT00000018246, ENSSSCT00000025145, ENSSSCT00000023676, ENSSSCT00000012492, ENSSSCT00000010599, ENSSSCT00000033029, ENSSSCT00000018910, ENSSSCT00000023385,…
cellular developmental process	biological_process	277 out of 1535 genes, 18.0%	1443 out of 12711 genes, 11.4%	2.7e-13	ENSSSCT00000010778, ENSSSCT00000019488, ENSSSCT00000018749, ENSSSCT00000001958, ENSSSCT00000011755, ENSSSCT00000019053, ENSSSCT00000010846, ENSSSCT00000016164, ENSSSCT00000032712, ENSSSCT00000018246, ENSSSCT00000025145, ENSSSCT00000023676, ENSSSCT00000008898, ENSSSCT00000017016, ENSSSCT00000030850, ENSSSCT00000017402, ENSSSCT00000035607, ENSSSCT00000027486, ENSSSCT00000033655, ENSSSCT00000003012,…
negative regulation of cellular process	biological_process	327 out of 1535 genes, 21.3%	1785 out of 12711 genes, 14.0%	2.83e-13	ENSSSCT00000008599, ENSSSCT00000012149, ENSSSCT00000007882, ENSSSCT00000027977, ENSSSCT00000033491, ENSSSCT00000036617, ENSSSCT00000005994, ENSSSCT00000027322, ENSSSCT00000029045, ENSSSCT00000030582, ENSSSCT00000005570, ENSSSCT00000007909, ENSSSCT00000033672, ENSSSCT00000015725, ENSSSCT00000009301, ENSSSCT00000000121, ENSSSCT00000024971, ENSSSCT00000008212, ENSSSCT00000002128, ENSSSCT00000009409,…
cellular metabolic process	biological_process	559 out of 1535 genes, 36.4%	3477 out of 12711 genes, 27.4%	2.91e-13	ENSSSCT00000015477, ENSSSCT00000004000, ENSSSCT00000019379, ENSSSCT00000023470, ENSSSCT00000002060, ENSSSCT00000018709, ENSSSCT00000001846, ENSSSCT00000022488, ENSSSCT00000024408, ENSSSCT00000032869, ENSSSCT00000005347, ENSSSCT00000013396, ENSSSCT00000014238, ENSSSCT00000013409, ENSSSCT00000012471, ENSSSCT00000009736, ENSSSCT00000035063, ENSSSCT00000008247, ENSSSCT00000004855, ENSSSCT00000012645,…
macromolecule metabolic process	biological_process	476 out of 1535 genes, 31.0%	2856 out of 12711 genes, 22.5%	3.21e-13	ENSSSCT00000011032, ENSSSCT00000011044, ENSSSCT00000024719, ENSSSCT00000017418, ENSSSCT00000004215, ENSSSCT00000035570, ENSSSCT00000013932, ENSSSCT00000010428, ENSSSCT00000018240, ENSSSCT00000009846, ENSSSCT00000034063, ENSSSCT00000014117, ENSSSCT00000034669, ENSSSCT00000014652, ENSSSCT00000019584, ENSSSCT00000032992, ENSSSCT00000001981, ENSSSCT00000032454, ENSSSCT00000003711, ENSSSCT00000016956,…
regulation of developmental process	biological_process	209 out of 1535 genes, 13.6%	1008 out of 12711 genes, 7.9%	9.02e-13	ENSSSCT00000006497, ENSSSCT00000002037, ENSSSCT00000025598, ENSSSCT00000032783, ENSSSCT00000011713, ENSSSCT00000019312, ENSSSCT00000024242, ENSSSCT00000010453, ENSSSCT00000026327, ENSSSCT00000014169, ENSSSCT00000026531, ENSSSCT00000000386, ENSSSCT00000000262, ENSSSCT00000004631, ENSSSCT00000022401, ENSSSCT00000018493, ENSSSCT00000003092, ENSSSCT00000034069, ENSSSCT00000013426, ENSSSCT00000008209,…
nitrogen compound metabolic process	biological_process	530 out of 1535 genes, 34.5%	3294 out of 12711 genes, 25.9%	3.06e-12	ENSSSCT00000018236, ENSSSCT00000009736, ENSSSCT00000032869, ENSSSCT00000005347, ENSSSCT00000013396, ENSSSCT00000014238, ENSSSCT00000013409, ENSSSCT00000012471, ENSSSCT00000024408, ENSSSCT00000018709, ENSSSCT00000022488, ENSSSCT00000001846, ENSSSCT00000023470, ENSSSCT00000002060, ENSSSCT00000004000, ENSSSCT00000019379, ENSSSCT00000015477, ENSSSCT00000022738, ENSSSCT00000001570, ENSSSCT00000001302,…
positive regulation of cellular process	biological_process	359 out of 1535 genes, 23.4%	2041 out of 12711 genes, 16.1%	3.7e-12	ENSSSCT00000018893, ENSSSCT00000030545, ENSSSCT00000034659, ENSSSCT00000036640, ENSSSCT00000033791, ENSSSCT00000025114, ENSSSCT00000036287, ENSSSCT00000010681, ENSSSCT00000007217, ENSSSCT00000001144, ENSSSCT00000033971, ENSSSCT00000032628, ENSSSCT00000000861, ENSSSCT00000015931, ENSSSCT00000014250, ENSSSCT00000034474, ENSSSCT00000005618, ENSSSCT00000031695, ENSSSCT00000034520, ENSSSCT00000002650,…
regulation of multicellular organismal process	biological_process	229 out of 1535 genes, 14.9%	1159 out of 12711 genes, 9.1%	8.73e-12	ENSSSCT00000015725, ENSSSCT00000032751, ENSSSCT00000025358, ENSSSCT00000024971, ENSSSCT00000031710, ENSSSCT00000025669, ENSSSCT00000004997, ENSSSCT00000000121, ENSSSCT00000032321, ENSSSCT00000008212, ENSSSCT00000035347, ENSSSCT00000015395, ENSSSCT00000009520, ENSSSCT00000029713, ENSSSCT00000023776, ENSSSCT00000007436, ENSSSCT00000002128, ENSSSCT00000026684, ENSSSCT00000004368, ENSSSCT00000009409,…
regulation of cell differentiation	biological_process	150 out of 1535 genes, 9.8%	661 out of 12711 genes, 5.2%	1.12e-11	ENSSSCT00000003446, ENSSSCT00000035554, ENSSSCT00000012175, ENSSSCT00000024845, ENSSSCT00000018397, ENSSSCT00000033617, ENSSSCT00000030473, ENSSSCT00000013344, ENSSSCT00000016895, ENSSSCT00000000252, ENSSSCT00000018509, ENSSSCT00000009900, ENSSSCT00000035136, ENSSSCT00000008870, ENSSSCT00000032686, ENSSSCT00000035327, ENSSSCT00000033657, ENSSSCT00000017888, ENSSSCT00000033060, ENSSSCT00000010428,…
response to organic substance	biological_process	194 out of 1535 genes, 12.6%	950 out of 12711 genes, 7.5%	6.25e-11	ENSSSCT00000009240, ENSSSCT00000001101, ENSSSCT00000013396, ENSSSCT00000032869, ENSSSCT00000032274, ENSSSCT00000003598, ENSSSCT00000033029, ENSSSCT00000030837, ENSSSCT00000023676, ENSSSCT00000010807, ENSSSCT00000023745, ENSSSCT00000032712, ENSSSCT00000009736, ENSSSCT00000034029, ENSSSCT00000014923, ENSSSCT00000027275, ENSSSCT00000023840, ENSSSCT00000001806, ENSSSCT00000016162, ENSSSCT00000035993,…
protein metabolic process	biological_process	348 out of 1535 genes, 22.7%	2002 out of 12711 genes, 15.8%	7.3e-11	ENSSSCT00000005288, ENSSSCT00000033655, ENSSSCT00000035776, ENSSSCT00000034071, ENSSSCT00000015344, ENSSSCT00000006286, ENSSSCT00000008766, ENSSSCT00000034623, ENSSSCT00000014212, ENSSSCT00000016433, ENSSSCT00000014327, ENSSSCT00000015790, ENSSSCT00000025350, ENSSSCT00000030726, ENSSSCT00000013762, ENSSSCT00000011148, ENSSSCT00000027336, ENSSSCT00000029331, ENSSSCT00000000036, ENSSSCT00000012638,…
regulation of multicellular organismal development	biological_process	164 out of 1535 genes, 10.7%	766 out of 12711 genes, 6.0%	1.28e-10	ENSSSCT00000011567, ENSSSCT00000017544, ENSSSCT00000018494, ENSSSCT00000034572, ENSSSCT00000017714, ENSSSCT00000003711, ENSSSCT00000012715, ENSSSCT00000029966, ENSSSCT00000034196, ENSSSCT00000024289, ENSSSCT00000030894, ENSSSCT00000035186, ENSSSCT00000035327, ENSSSCT00000033657, ENSSSCT00000017888, ENSSSCT00000010428, ENSSSCT00000033060, ENSSSCT00000009861, ENSSSCT00000033106, ENSSSCT00000016691,…
nervous system development	biological_process	182 out of 1535 genes, 11.9%	880 out of 12711 genes, 6.9%	1.33e-10	ENSSSCT00000003012, ENSSSCT00000036184, ENSSSCT00000012476, ENSSSCT00000004557, ENSSSCT00000005925, ENSSSCT00000014327, ENSSSCT00000017222, ENSSSCT00000016249, ENSSSCT00000026804, ENSSSCT00000026089, ENSSSCT00000034459, ENSSSCT00000029331, ENSSSCT00000004884, ENSSSCT00000017645, ENSSSCT00000018714, ENSSSCT00000000190, ENSSSCT00000028603, ENSSSCT00000010992, ENSSSCT00000017434, ENSSSCT00000001958,…
cellular protein metabolic process	biological_process	283 out of 1535 genes, 18.4%	1557 out of 12711 genes, 12.2%	1.8e-10	ENSSSCT00000018844, ENSSSCT00000029828, ENSSSCT00000026232, ENSSSCT00000009192, ENSSSCT00000030642, ENSSSCT00000000252, ENSSSCT00000032005, ENSSSCT00000027632, ENSSSCT00000005323, ENSSSCT00000012175, ENSSSCT00000033185, ENSSSCT00000027683, ENSSSCT00000007026, ENSSSCT00000008348, ENSSSCT00000029923, ENSSSCT00000010082, ENSSSCT00000003914, ENSSSCT00000030403, ENSSSCT00000012260, ENSSSCT00000011567,…
cellular response to organic substance	biological_process	145 out of 1535 genes, 9.4%	655 out of 12711 genes, 5.2%	2.86e-10	ENSSSCT00000007907, ENSSSCT00000024278, ENSSSCT00000002650, ENSSSCT00000022342, ENSSSCT00000005618, ENSSSCT00000006181, ENSSSCT00000036469, ENSSSCT00000006836, ENSSSCT00000015604, ENSSSCT00000033962, ENSSSCT00000034324, ENSSSCT00000032179, ENSSSCT00000036640, ENSSSCT00000034659, ENSSSCT00000034171, ENSSSCT00000028144, ENSSSCT00000009909, ENSSSCT00000022379, ENSSSCT00000028119, ENSSSCT00000011066,…
tissue development	biological_process	163 out of 1535 genes, 10.6%	773 out of 12711 genes, 6.1%	6.16e-10	ENSSSCT00000005464, ENSSSCT00000008186, ENSSSCT00000032649, ENSSSCT00000011872, ENSSSCT00000033811, ENSSSCT00000016465, ENSSSCT00000029838, ENSSSCT00000000409, ENSSSCT00000006322, ENSSSCT00000034484, ENSSSCT00000017132, ENSSSCT00000013027, ENSSSCT00000008244, ENSSSCT00000006411, ENSSSCT00000011413, ENSSSCT00000033235, ENSSSCT00000011558, ENSSSCT00000015789, ENSSSCT00000032052, ENSSSCT00000000306,…
anatomical structure morphogenesis	biological_process	200 out of 1535 genes, 13.0%	1020 out of 12711 genes, 8.0%	1.53e-09	ENSSSCT00000033029, ENSSSCT00000032274, ENSSSCT00000009551, ENSSSCT00000036167, ENSSSCT00000032869, ENSSSCT00000018964, ENSSSCT00000017402, ENSSSCT00000008898, ENSSSCT00000017016, ENSSSCT00000032712, ENSSSCT00000023745, ENSSSCT00000005926, ENSSSCT00000018246, ENSSSCT00000023676, ENSSSCT00000015739, ENSSSCT00000016164, ENSSSCT00000012922, ENSSSCT00000019053, ENSSSCT00000017434, ENSSSCT00000018749,…
organonitrogen compound metabolic process	biological_process	414 out of 1535 genes, 27.0%	2530 out of 12711 genes, 19.9%	2.03e-09	ENSSSCT00000035063, ENSSSCT00000017937, ENSSSCT00000016959, ENSSSCT00000004855, ENSSSCT00000015780, ENSSSCT00000009215, ENSSSCT00000009065, ENSSSCT00000012514, ENSSSCT00000004557, ENSSSCT00000016284, ENSSSCT00000004884, ENSSSCT00000026434, ENSSSCT00000017645, ENSSSCT00000017024, ENSSSCT00000007865, ENSSSCT00000018377, ENSSSCT00000034818, ENSSSCT00000008021, ENSSSCT00000001118, ENSSSCT00000035659,…
response to chemical	biological_process	259 out of 1535 genes, 16.9%	1427 out of 12711 genes, 11.2%	3.39e-09	ENSSSCT00000030545, ENSSSCT00000028144, ENSSSCT00000034659, ENSSSCT00000022379, ENSSSCT00000007217, ENSSSCT00000036640, ENSSSCT00000017772, ENSSSCT00000015931, ENSSSCT00000027724, ENSSSCT00000006836, ENSSSCT00000014386, ENSSSCT00000022342, ENSSSCT00000002650, ENSSSCT00000017303, ENSSSCT00000034474, ENSSSCT00000005618, ENSSSCT00000034520, ENSSSCT00000028552, ENSSSCT00000032783, ENSSSCT00000036104,…
positive regulation of macromolecule metabolic process	biological_process	241 out of 1535 genes, 15.7%	1305 out of 12711 genes, 10.3%	3.84e-09	ENSSSCT00000006235, ENSSSCT00000002128, ENSSSCT00000026684, ENSSSCT00000031905, ENSSSCT00000032321, ENSSSCT00000008212, ENSSSCT00000025669, ENSSSCT00000004997, ENSSSCT00000027679, ENSSSCT00000000121, ENSSSCT00000009960, ENSSSCT00000018368, ENSSSCT00000025358, ENSSSCT00000012037, ENSSSCT00000015218, ENSSSCT00000013271, ENSSSCT00000023156, ENSSSCT00000029045, ENSSSCT00000027322, ENSSSCT00000034946,…
regulation of transcription from RNA polymerase II promoter	biological_process	165 out of 1535 genes, 10.7%	803 out of 12711 genes, 6.3%	4.33e-09	ENSSSCT00000019266, ENSSSCT00000019086, ENSSSCT00000010018, ENSSSCT00000034723, ENSSSCT00000011413, ENSSSCT00000032853, ENSSSCT00000011553, ENSSSCT00000018486, ENSSSCT00000032052, ENSSSCT00000023268, ENSSSCT00000017372, ENSSSCT00000017132, ENSSSCT00000023226, ENSSSCT00000005464, ENSSSCT00000005334, ENSSSCT00000032347, ENSSSCT00000012516, ENSSSCT00000008186, ENSSSCT00000014049, ENSSSCT00000033811,…
embryo development	biological_process	127 out of 1535 genes, 8.3%	567 out of 12711 genes, 4.5%	4.8e-09	ENSSSCT00000008464, ENSSSCT00000008812, ENSSSCT00000005609, ENSSSCT00000014045, ENSSSCT00000018994, ENSSSCT00000005618, ENSSSCT00000018246, ENSSSCT00000025145, ENSSSCT00000011620, ENSSSCT00000012730, ENSSSCT00000032712, ENSSSCT00000009551, ENSSSCT00000033029, ENSSSCT00000017402, ENSSSCT00000032869, ENSSSCT00000036167, ENSSSCT00000033962, ENSSSCT00000001144, ENSSSCT00000006828, ENSSSCT00000001852,…
cellular response to chemical stimulus	biological_process	167 out of 1535 genes, 10.9%	819 out of 12711 genes, 6.4%	6.12e-09	ENSSSCT00000003187, ENSSSCT00000005658, ENSSSCT00000005618, ENSSSCT00000006181, ENSSSCT00000007907, ENSSSCT00000022342, ENSSSCT00000002650, ENSSSCT00000024278, ENSSSCT00000006836, ENSSSCT00000015604, ENSSSCT00000036469, ENSSSCT00000032179, ENSSSCT00000036640, ENSSSCT00000034324, ENSSSCT00000033962, ENSSSCT00000007217, ENSSSCT00000022379, ENSSSCT00000009909, ENSSSCT00000034659, ENSSSCT00000028144,…
positive regulation of metabolic process	biological_process	252 out of 1535 genes, 16.4%	1397 out of 12711 genes, 11.0%	1.48e-08	ENSSSCT00000033185, ENSSSCT00000011769, ENSSSCT00000001696, ENSSSCT00000030229, ENSSSCT00000003914, ENSSSCT00000027242, ENSSSCT00000007026, ENSSSCT00000018521, ENSSSCT00000017047, ENSSSCT00000027552, ENSSSCT00000026232, ENSSSCT00000030473, ENSSSCT00000033617, ENSSSCT00000032686, ENSSSCT00000027632, ENSSSCT00000009900, ENSSSCT00000016434, ENSSSCT00000019071, ENSSSCT00000033399, ENSSSCT00000018509,…
positive regulation of nitrogen compound metabolic process	biological_process	232 out of 1535 genes, 15.1%	1275 out of 12711 genes, 10.0%	5.3e-08	ENSSSCT00000002128, ENSSSCT00000006235, ENSSSCT00000026684, ENSSSCT00000031905, ENSSSCT00000008212, ENSSSCT00000032321, ENSSSCT00000004997, ENSSSCT00000025669, ENSSSCT00000027679, ENSSSCT00000000121, ENSSSCT00000009960, ENSSSCT00000018368, ENSSSCT00000012037, ENSSSCT00000025358, ENSSSCT00000013271, ENSSSCT00000015218, ENSSSCT00000023156, ENSSSCT00000029045, ENSSSCT00000011646, ENSSSCT00000027322,…
negative regulation of developmental process	biological_process	88 out of 1535 genes, 5.7%	354 out of 12711 genes, 2.8%	5.35e-08	ENSSSCT00000026531, ENSSSCT00000000386, ENSSSCT00000000262, ENSSSCT00000005288, ENSSSCT00000013557, ENSSSCT00000017441, ENSSSCT00000012476, ENSSSCT00000014327, ENSSSCT00000026089, ENSSSCT00000025598, ENSSSCT00000011713, ENSSSCT00000024242, ENSSSCT00000019312, ENSSSCT00000013426, ENSSSCT00000029331, ENSSSCT00000034818, ENSSSCT00000018493, ENSSSCT00000010992, ENSSSCT00000017645, ENSSSCT00000035993,…
regulation of neurogenesis	biological_process	62 out of 1535 genes, 4.0%	216 out of 12711 genes, 1.7%	1.11e-07	ENSSSCT00000002037, ENSSSCT00000014327, ENSSSCT00000001686, ENSSSCT00000025598, ENSSSCT00000017714, ENSSSCT00000003711, ENSSSCT00000034572, ENSSSCT00000016249, ENSSSCT00000026089, ENSSSCT00000024242, ENSSSCT00000029045, ENSSSCT00000029966, ENSSSCT00000004885, ENSSSCT00000026327, ENSSSCT00000012149, ENSSSCT00000035186, ENSSSCT00000012476, ENSSSCT00000028840, ENSSSCT00000010428, ENSSSCT00000033657,…
positive regulation of cellular metabolic process	biological_process	234 out of 1535 genes, 15.2%	1305 out of 12711 genes, 10.3%	1.92e-07	ENSSSCT00000013837, ENSSSCT00000035186, ENSSSCT00000024010, ENSSSCT00000010120, ENSSSCT00000004042, ENSSSCT00000031855, ENSSSCT00000024289, ENSSSCT00000017544, ENSSSCT00000011567, ENSSSCT00000003711, ENSSSCT00000034572, ENSSSCT00000008231, ENSSSCT00000019579, ENSSSCT00000010438, ENSSSCT00000008184, ENSSSCT00000014232, ENSSSCT00000034063, ENSSSCT00000011202, ENSSSCT00000016308, ENSSSCT00000015918,…
regulation of response to stimulus	biological_process	257 out of 1535 genes, 16.7%	1473 out of 12711 genes, 11.6%	3.39e-07	ENSSSCT00000029452, ENSSSCT00000015728, ENSSSCT00000031836, ENSSSCT00000003711, ENSSSCT00000024289, ENSSSCT00000012715, ENSSSCT00000019579, ENSSSCT00000019524, ENSSSCT00000009861, ENSSSCT00000025048, ENSSSCT00000033657, ENSSSCT00000010428, ENSSSCT00000016414, ENSSSCT00000015918, ENSSSCT00000008998, ENSSSCT00000034063, ENSSSCT00000000252, ENSSSCT00000011013, ENSSSCT00000024112, ENSSSCT00000027632,…
regulation of neuron differentiation	biological_process	51 out of 1535 genes, 3.3%	165 out of 12711 genes, 1.3%	3.45e-07	ENSSSCT00000035186, ENSSSCT00000012476, ENSSSCT00000028840, ENSSSCT00000004885, ENSSSCT00000012149, ENSSSCT00000024242, ENSSSCT00000029045, ENSSSCT00000029966, ENSSSCT00000002037, ENSSSCT00000014327, ENSSSCT00000001686, ENSSSCT00000003711, ENSSSCT00000017714, ENSSSCT00000025598, ENSSSCT00000026089, ENSSSCT00000034572, ENSSSCT00000001120, ENSSSCT00000024971, ENSSSCT00000031710, ENSSSCT00000025669,…
neurogenesis	biological_process	132 out of 1535 genes, 8.6%	636 out of 12711 genes, 5.0%	4.79e-07	ENSSSCT00000029966, ENSSSCT00000012715, ENSSSCT00000004042, ENSSSCT00000034572, ENSSSCT00000017714, ENSSSCT00000003711, ENSSSCT00000011567, ENSSSCT00000035186, ENSSSCT00000031327, ENSSSCT00000014652, ENSSSCT00000016414, ENSSSCT00000016691, ENSSSCT00000032588, ENSSSCT00000034063, ENSSSCT00000033657, ENSSSCT00000035327, ENSSSCT00000017888, ENSSSCT00000010428, ENSSSCT00000010438, ENSSSCT00000016895,…
regulation of cell development	biological_process	64 out of 1535 genes, 4.2%	234 out of 12711 genes, 1.8%	5.13e-07	ENSSSCT00000033235, ENSSSCT00000019393, ENSSSCT00000003446, ENSSSCT00000008870, ENSSSCT00000035136, ENSSSCT00000014118, ENSSSCT00000023226, ENSSSCT00000016895, ENSSSCT00000033617, ENSSSCT00000010821, ENSSSCT00000024845, ENSSSCT00000024971, ENSSSCT00000031710, ENSSSCT00000025669, ENSSSCT00000000121, ENSSSCT00000025358, ENSSSCT00000016414, ENSSSCT00000034063, ENSSSCT00000008212, ENSSSCT00000010428,…
regulation of cell communication	biological_process	211 out of 1535 genes, 13.7%	1165 out of 12711 genes, 9.2%	8.23e-07	ENSSSCT00000033655, ENSSSCT00000017441, ENSSSCT00000006796, ENSSSCT00000036184, ENSSSCT00000005288, ENSSSCT00000009221, ENSSSCT00000015344, ENSSSCT00000008247, ENSSSCT00000026804, ENSSSCT00000026089, ENSSSCT00000029331, ENSSSCT00000035659, ENSSSCT00000016284, ENSSSCT00000004884, ENSSSCT00000017645, ENSSSCT00000007865, ENSSSCT00000000131, ENSSSCT00000017434, ENSSSCT00000001958, ENSSSCT00000002917,…
regulation of signaling	biological_process	212 out of 1535 genes, 13.8%	1172 out of 12711 genes, 9.2%	8.32e-07	ENSSSCT00000019266, ENSSSCT00000025158, ENSSSCT00000010018, ENSSSCT00000010161, ENSSSCT00000000994, ENSSSCT00000018486, ENSSSCT00000033431, ENSSSCT00000036679, ENSSSCT00000011413, ENSSSCT00000025464, ENSSSCT00000007423, ENSSSCT00000034632, ENSSSCT00000014840, ENSSSCT00000010821, ENSSSCT00000005704, ENSSSCT00000000411, ENSSSCT00000016205, ENSSSCT00000008223, ENSSSCT00000008244, ENSSSCT00000029724,…
negative regulation of multicellular organismal process	biological_process	102 out of 1535 genes, 6.6%	455 out of 12711 genes, 3.6%	8.45e-07	ENSSSCT00000005618, ENSSSCT00000030837, ENSSSCT00000023676, ENSSSCT00000034520, ENSSSCT00000032440, ENSSSCT00000009736, ENSSSCT00000034474, ENSSSCT00000007907, ENSSSCT00000017016, ENSSSCT00000032869, ENSSSCT00000027724, ENSSSCT00000036469, ENSSSCT00000011466, ENSSSCT00000002656, ENSSSCT00000010778, ENSSSCT00000018918, ENSSSCT00000019488, ENSSSCT00000004436, ENSSSCT00000010681, ENSSSCT00000035993,…
cellular component organization	biological_process	310 out of 1535 genes, 20.2%	1875 out of 12711 genes, 14.8%	1.57e-06	ENSSSCT00000001686, ENSSSCT00000011228, ENSSSCT00000006224, ENSSSCT00000018316, ENSSSCT00000004885, ENSSSCT00000034884, ENSSSCT00000006235, ENSSSCT00000027002, ENSSSCT00000030751, ENSSSCT00000010386, ENSSSCT00000033704, ENSSSCT00000026078, ENSSSCT00000017360, ENSSSCT00000019532, ENSSSCT00000009494, ENSSSCT00000025669, ENSSSCT00000004997, ENSSSCT00000003865, ENSSSCT00000016945, ENSSSCT00000003059,…
cellular component organization or biogenesis	biological_process	317 out of 1535 genes, 20.7%	1930 out of 12711 genes, 15.2%	2.02e-06	ENSSSCT00000012506, ENSSSCT00000009065, ENSSSCT00000014600, ENSSSCT00000008214, ENSSSCT00000016959, ENSSSCT00000018636, ENSSSCT00000007666, ENSSSCT00000034818, ENSSSCT00000009626, ENSSSCT00000035659, ENSSSCT00000000215, ENSSSCT00000001118, ENSSSCT00000004884, ENSSSCT00000017645, ENSSSCT00000016284, ENSSSCT00000018714, ENSSSCT00000007865, ENSSSCT00000000410, ENSSSCT00000010992, ENSSSCT00000001852,…
negative regulation of nitrogen compound metabolic process	biological_process	168 out of 1535 genes, 10.9%	885 out of 12711 genes, 7.0%	2.08e-06	ENSSSCT00000024719, ENSSSCT00000019524, ENSSSCT00000010438, ENSSSCT00000034063, ENSSSCT00000011202, ENSSSCT00000009846, ENSSSCT00000025347, ENSSSCT00000009861, ENSSSCT00000014461, ENSSSCT00000018263, ENSSSCT00000024010, ENSSSCT00000031855, ENSSSCT00000004042, ENSSSCT00000012715, ENSSSCT00000003711, ENSSSCT00000005311, ENSSSCT00000034572, ENSSSCT00000017544, ENSSSCT00000011567, ENSSSCT00000030229,…
regulation of nervous system development	biological_process	67 out of 1535 genes, 4.4%	261 out of 12711 genes, 2.1%	3.65e-06	ENSSSCT00000012149, ENSSSCT00000004885, ENSSSCT00000028840, ENSSSCT00000035186, ENSSSCT00000034572, ENSSSCT00000017714, ENSSSCT00000003711, ENSSSCT00000001686, ENSSSCT00000029966, ENSSSCT00000029045, ENSSSCT00000025358, ENSSSCT00000025669, ENSSSCT00000024971, ENSSSCT00000031710, ENSSSCT00000000121, ENSSSCT00000009861, ENSSSCT00000008212, ENSSSCT00000029713, ENSSSCT00000033657, ENSSSCT00000017888,…
negative regulation of cellular metabolic process	biological_process	174 out of 1535 genes, 11.3%	933 out of 12711 genes, 7.3%	4.12e-06	ENSSSCT00000027679, ENSSSCT00000004997, ENSSSCT00000000121, ENSSSCT00000002107, ENSSSCT00000015725, ENSSSCT00000007909, ENSSSCT00000026811, ENSSSCT00000024088, ENSSSCT00000005570, ENSSSCT00000002128, ENSSSCT00000006235, ENSSSCT00000000431, ENSSSCT00000026684, ENSSSCT00000008212, ENSSSCT00000029437, ENSSSCT00000023776, ENSSSCT00000034884, ENSSSCT00000003447, ENSSSCT00000033491, ENSSSCT00000036617,…
regulation of protein metabolic process	biological_process	193 out of 1535 genes, 12.6%	1064 out of 12711 genes, 8.4%	4.86e-06	ENSSSCT00000004885, ENSSSCT00000018316, ENSSSCT00000013561, ENSSSCT00000032897, ENSSSCT00000007882, ENSSSCT00000012149, ENSSSCT00000027977, ENSSSCT00000005994, ENSSSCT00000001686, ENSSSCT00000029045, ENSSSCT00000015218, ENSSSCT00000013271, ENSSSCT00000024088, ENSSSCT00000018368, ENSSSCT00000005570, ENSSSCT00000025358, ENSSSCT00000007909, ENSSSCT00000015725, ENSSSCT00000009960, ENSSSCT00000031710,…
animal organ morphogenesis	biological_process	106 out of 1535 genes, 6.9%	494 out of 12711 genes, 3.9%	5.22e-06	ENSSSCT00000018509, ENSSSCT00000005464, ENSSSCT00000006322, ENSSSCT00000034484, ENSSSCT00000003130, ENSSSCT00000015576, ENSSSCT00000033617, ENSSSCT00000018397, ENSSSCT00000008244, ENSSSCT00000033235, ENSSSCT00000018521, ENSSSCT00000011553, ENSSSCT00000015789, ENSSSCT00000035554, ENSSSCT00000019086, ENSSSCT00000000306, ENSSSCT00000010018, ENSSSCT00000029872, ENSSSCT00000010161, ENSSSCT00000024528,…
regulation of signal transduction	biological_process	191 out of 1535 genes, 12.4%	1054 out of 12711 genes, 8.3%	6.51e-06	ENSSSCT00000009516, ENSSSCT00000012175, ENSSSCT00000029636, ENSSSCT00000001696, ENSSSCT00000003914, ENSSSCT00000023961, ENSSSCT00000007026, ENSSSCT00000009192, ENSSSCT00000013344, ENSSSCT00000017047, ENSSSCT00000030473, ENSSSCT00000004747, ENSSSCT00000033617, ENSSSCT00000018397, ENSSSCT00000027632, ENSSSCT00000013441, ENSSSCT00000000252, ENSSSCT00000018509, ENSSSCT00000009509, ENSSSCT00000011013,…
generation of neurons	biological_process	118 out of 1535 genes, 7.7%	572 out of 12711 genes, 4.5%	7.19e-06	ENSSSCT00000010681, ENSSSCT00000017772, ENSSSCT00000024097, ENSSSCT00000010778, ENSSSCT00000018918, ENSSSCT00000006301, ENSSSCT00000035993, ENSSSCT00000015401, ENSSSCT00000001852, ENSSSCT00000034324, ENSSSCT00000017282, ENSSSCT00000036277, ENSSSCT00000033962, ENSSSCT00000001958, ENSSSCT00000017434, ENSSSCT00000018749, ENSSSCT00000025900, ENSSSCT00000010846, ENSSSCT00000022379, ENSSSCT00000034659,…
cell surface receptor signaling pathway	biological_process	147 out of 1535 genes, 9.6%	762 out of 12711 genes, 6.0%	9.11e-06	ENSSSCT00000036469, ENSSSCT00000007701, ENSSSCT00000011684, ENSSSCT00000007907, ENSSSCT00000004886, ENSSSCT00000002650, ENSSSCT00000034171, ENSSSCT00000009909, ENSSSCT00000022379, ENSSSCT00000036277, ENSSSCT00000032628, ENSSSCT00000033971, ENSSSCT00000034324, ENSSSCT00000032179, ENSSSCT00000028090, ENSSSCT00000013987, ENSSSCT00000028121, ENSSSCT00000004631, ENSSSCT00000001709, ENSSSCT00000001892,…
regulation of cellular protein metabolic process	biological_process	174 out of 1535 genes, 11.3%	943 out of 12711 genes, 7.4%	9.55e-06	ENSSSCT00000004631, ENSSSCT00000033878, ENSSSCT00000018582, ENSSSCT00000013987, ENSSSCT00000028090, ENSSSCT00000028018, ENSSSCT00000034069, ENSSSCT00000013426, ENSSSCT00000032671, ENSSSCT00000030141, ENSSSCT00000001120, ENSSSCT00000017229, ENSSSCT00000003952, ENSSSCT00000028119, ENSSSCT00000001892, ENSSSCT00000001542, ENSSSCT00000008255, ENSSSCT00000022656, ENSSSCT00000024242, ENSSSCT00000032783,…
regulation of cell proliferation	biological_process	142 out of 1535 genes, 9.3%	730 out of 12711 genes, 5.7%	9.89e-06	ENSSSCT00000034063, ENSSSCT00000009846, ENSSSCT00000011202, ENSSSCT00000016691, ENSSSCT00000016414, ENSSSCT00000035327, ENSSSCT00000006245, ENSSSCT00000009861, ENSSSCT00000015331, ENSSSCT00000008184, ENSSSCT00000012715, ENSSSCT00000025060, ENSSSCT00000029966, ENSSSCT00000017544, ENSSSCT00000015139, ENSSSCT00000034572, ENSSSCT00000014727, ENSSSCT00000010120, ENSSSCT00000026225, ENSSSCT00000030894,…
movement of cell or subcellular component	biological_process	120 out of 1535 genes, 7.8%	589 out of 12711 genes, 4.6%	1.13e-05	ENSSSCT00000008255, ENSSSCT00000011185, ENSSSCT00000024368, ENSSSCT00000010453, ENSSSCT00000015344, ENSSSCT00000026327, ENSSSCT00000000262, ENSSSCT00000014035, ENSSSCT00000035382, ENSSSCT00000012476, ENSSSCT00000034734, ENSSSCT00000001709, ENSSSCT00000004631, ENSSSCT00000004884, ENSSSCT00000007335, ENSSSCT00000012390, ENSSSCT00000001118, ENSSSCT00000032671, ENSSSCT00000002002, ENSSSCT00000011672,…
positive regulation of macromolecule biosynthetic process	biological_process	155 out of 1535 genes, 10.1%	819 out of 12711 genes, 6.4%	1.3e-05	ENSSSCT00000033715, ENSSSCT00000034171, ENSSSCT00000001590, ENSSSCT00000034659, ENSSSCT00000017049, ENSSSCT00000014278, ENSSSCT00000001144, ENSSSCT00000027701, ENSSSCT00000033962, ENSSSCT00000036640, ENSSSCT00000025114, ENSSSCT00000033791, ENSSSCT00000036469, ENSSSCT00000001462, ENSSSCT00000002650, ENSSSCT00000005609, ENSSSCT00000017303, ENSSSCT00000036577, ENSSSCT00000003187, ENSSSCT00000031695,…
positive regulation of biosynthetic process	biological_process	166 out of 1535 genes, 10.8%	893 out of 12711 genes, 7.0%	1.33e-05	ENSSSCT00000028018, ENSSSCT00000003952, ENSSSCT00000017229, ENSSSCT00000001120, ENSSSCT00000032671, ENSSSCT00000022816, ENSSSCT00000019626, ENSSSCT00000015017, ENSSSCT00000028119, ENSSSCT00000033501, ENSSSCT00000008413, ENSSSCT00000003092, ENSSSCT00000026327, ENSSSCT00000010201, ENSSSCT00000034442, ENSSSCT00000030456, ENSSSCT00000002043, ENSSSCT00000015392, ENSSSCT00000001642, ENSSSCT00000005097,…
positive regulation of cellular biosynthetic process	biological_process	164 out of 1535 genes, 10.7%	880 out of 12711 genes, 6.9%	1.39e-05	ENSSSCT00000000410, ENSSSCT00000010992, ENSSSCT00000012638, ENSSSCT00000017645, ENSSSCT00000016284, ENSSSCT00000035659, ENSSSCT00000029370, ENSSSCT00000016433, ENSSSCT00000008247, ENSSSCT00000015344, ENSSSCT00000009221, ENSSSCT00000036184, ENSSSCT00000013557, ENSSSCT00000005288, ENSSSCT00000006796, ENSSSCT00000017402, ENSSSCT00000001101, ENSSSCT00000009240, ENSSSCT00000036167, ENSSSCT00000032869,…
embryonic morphogenesis	biological_process	75 out of 1535 genes, 4.9%	317 out of 12711 genes, 2.5%	1.91e-05	ENSSSCT00000034069, ENSSSCT00000031727, ENSSSCT00000029331, ENSSSCT00000006840, ENSSSCT00000017645, ENSSSCT00000007335, ENSSSCT00000005925, ENSSSCT00000017441, ENSSSCT00000008247, ENSSSCT00000016249, ENSSSCT00000026804, ENSSSCT00000011713, ENSSSCT00000016959, ENSSSCT00000032712, ENSSSCT00000012730, ENSSSCT00000018246, ENSSSCT00000011620, ENSSSCT00000005618, ENSSSCT00000005609, ENSSSCT00000032869,…
intracellular signal transduction	biological_process	134 out of 1535 genes, 8.7%	689 out of 12711 genes, 5.4%	2.91e-05	ENSSSCT00000010093, ENSSSCT00000017434, ENSSSCT00000027033, ENSSSCT00000029871, ENSSSCT00000035059, ENSSSCT00000033628, ENSSSCT00000025145, ENSSSCT00000032869, ENSSSCT00000033029, ENSSSCT00000023385, ENSSSCT00000004557, ENSSSCT00000023940, ENSSSCT00000023925, ENSSSCT00000027841, ENSSSCT00000009215, ENSSSCT00000034065, ENSSSCT00000018066, ENSSSCT00000000550, ENSSSCT00000004202, ENSSSCT00000008247,…
tube development	biological_process	82 out of 1535 genes, 5.3%	364 out of 12711 genes, 2.9%	4.13e-05	ENSSSCT00000035059, ENSSSCT00000001852, ENSSSCT00000034324, ENSSSCT00000034629, ENSSSCT00000001144, ENSSSCT00000006828, ENSSSCT00000017772, ENSSSCT00000010093, ENSSSCT00000012688, ENSSSCT00000035993, ENSSSCT00000015739, ENSSSCT00000019053, ENSSSCT00000007907, ENSSSCT00000036577, ENSSSCT00000018246, ENSSSCT00000005618, ENSSSCT00000023745, ENSSSCT00000012730, ENSSSCT00000032274, ENSSSCT00000000386,…
negative regulation of neuron differentiation	biological_process	28 out of 1535 genes, 1.8%	74 out of 12711 genes, 0.6%	4.58e-05	ENSSSCT00000010821, ENSSSCT00000026089, ENSSSCT00000034572, ENSSSCT00000017714, ENSSSCT00000025598, ENSSSCT00000033617, ENSSSCT00000001686, ENSSSCT00000014327, ENSSSCT00000024845, ENSSSCT00000029966, ENSSSCT00000016895, ENSSSCT00000029045, ENSSSCT00000024242, ENSSSCT00000023226, ENSSSCT00000012149, ENSSSCT00000010681, ENSSSCT00000035993, ENSSSCT00000034324, ENSSSCT00000012476, ENSSSCT00000035186,…
enzyme linked receptor protein signaling pathway	biological_process	72 out of 1535 genes, 4.7%	306 out of 12711 genes, 2.4%	4.97e-05	ENSSSCT00000010453, ENSSSCT00000007082, ENSSSCT00000028552, ENSSSCT00000017937, ENSSSCT00000024456, ENSSSCT00000011185, ENSSSCT00000036184, ENSSSCT00000013557, ENSSSCT00000028090, ENSSSCT00000007865, ENSSSCT00000001709, ENSSSCT00000004631, ENSSSCT00000001120, ENSSSCT00000001892, ENSSSCT00000034069, ENSSSCT00000031727, ENSSSCT00000011239, ENSSSCT00000022379, ENSSSCT00000009909, ENSSSCT00000001958,…
negative regulation of transcription, DNA-templated	biological_process	104 out of 1535 genes, 6.8%	505 out of 12711 genes, 4.0%	7.56e-05	ENSSSCT00000029437, ENSSSCT00000009861, ENSSSCT00000008212, ENSSSCT00000018263, ENSSSCT00000023776, ENSSSCT00000014461, ENSSSCT00000000431, ENSSSCT00000026684, ENSSSCT00000025347, ENSSSCT00000011202, ENSSSCT00000034063, ENSSSCT00000026811, ENSSSCT00000015725, ENSSSCT00000010438, ENSSSCT00000004997, ENSSSCT00000027679, ENSSSCT00000000121, ENSSSCT00000019524, ENSSSCT00000024719, ENSSSCT00000034572,…
negative regulation of RNA biosynthetic process	biological_process	104 out of 1535 genes, 6.8%	505 out of 12711 genes, 4.0%	7.56e-05	ENSSSCT00000025712, ENSSSCT00000033192, ENSSSCT00000001560, ENSSSCT00000001660, ENSSSCT00000029331, ENSSSCT00000022514, ENSSSCT00000008192, ENSSSCT00000034818, ENSSSCT00000022816, ENSSSCT00000001648, ENSSSCT00000000410, ENSSSCT00000001559, ENSSSCT00000003092, ENSSSCT00000018684, ENSSSCT00000035629, ENSSSCT00000016976, ENSSSCT00000026327, ENSSSCT00000034442, ENSSSCT00000030456, ENSSSCT00000015147,…
negative regulation of nucleic acid-templated transcription	biological_process	104 out of 1535 genes, 6.8%	505 out of 12711 genes, 4.0%	7.56e-05	ENSSSCT00000033617, ENSSSCT00000017132, ENSSSCT00000018397, ENSSSCT00000030473, ENSSSCT00000013344, ENSSSCT00000023612, ENSSSCT00000008186, ENSSSCT00000005464, ENSSSCT00000011941, ENSSSCT00000023226, ENSSSCT00000035677, ENSSSCT00000032686, ENSSSCT00000032649, ENSSSCT00000033811, ENSSSCT00000003446, ENSSSCT00000010018, ENSSSCT00000018486, ENSSSCT00000032853, ENSSSCT00000011413, ENSSSCT00000023268,…
regulation of localization	biological_process	164 out of 1535 genes, 10.7%	902 out of 12711 genes, 7.1%	8.43e-05	ENSSSCT00000008139, ENSSSCT00000029045, ENSSSCT00000014016, ENSSSCT00000035918, ENSSSCT00000036617, ENSSSCT00000027977, ENSSSCT00000032897, ENSSSCT00000012149, ENSSSCT00000018316, ENSSSCT00000007436, ENSSSCT00000002128, ENSSSCT00000026684, ENSSSCT00000032321, ENSSSCT00000005154, ENSSSCT00000031710, ENSSSCT00000025669, ENSSSCT00000004997, ENSSSCT00000023281, ENSSSCT00000028226, ENSSSCT00000016143,…
circulatory system development	biological_process	96 out of 1535 genes, 6.3%	457 out of 12711 genes, 3.6%	9.82e-05	ENSSSCT00000014250, ENSSSCT00000035607, ENSSSCT00000000110, ENSSSCT00000017233, ENSSSCT00000017016, ENSSSCT00000008898, ENSSSCT00000008812, ENSSSCT00000007907, ENSSSCT00000009736, ENSSSCT00000023745, ENSSSCT00000030837, ENSSSCT00000018246, ENSSSCT00000034520, ENSSSCT00000005618, ENSSSCT00000011919, ENSSSCT00000009909, ENSSSCT00000028327, ENSSSCT00000019053, ENSSSCT00000007458, ENSSSCT00000001852,…
positive regulation of nucleobase-containing compound metabolic process	biological_process	152 out of 1535 genes, 9.9%	823 out of 12711 genes, 6.5%	0.0001	ENSSSCT00000001174, ENSSSCT00000026695, ENSSSCT00000013561, ENSSSCT00000015314, ENSSSCT00000023156, ENSSSCT00000027322, ENSSSCT00000011646, ENSSSCT00000000121, ENSSSCT00000027679, ENSSSCT00000004997, ENSSSCT00000012037, ENSSSCT00000025358, ENSSSCT00000009960, ENSSSCT00000026684, ENSSSCT00000008212, ENSSSCT00000031352, ENSSSCT00000016465, ENSSSCT00000014049, ENSSSCT00000006936, ENSSSCT00000008186,…
single-organism metabolic process	biological_process	261 out of 1535 genes, 17.0%	1591 out of 12711 genes, 12.5%	0.00011	ENSSSCT00000024828, ENSSSCT00000011202, ENSSSCT00000009102, ENSSSCT00000023579, ENSSSCT00000017956, ENSSSCT00000003984, ENSSSCT00000027923, ENSSSCT00000036579, ENSSSCT00000023979, ENSSSCT00000019484, ENSSSCT00000007812, ENSSSCT00000017891, ENSSSCT00000016714, ENSSSCT00000029057, ENSSSCT00000008222, ENSSSCT00000034727, ENSSSCT00000014742, ENSSSCT00000001906, ENSSSCT00000016146, ENSSSCT00000010014,…
positive regulation of gene expression	biological_process	151 out of 1535 genes, 9.8%	820 out of 12711 genes, 6.5%	0.00013	ENSSSCT00000009102, ENSSSCT00000016308, ENSSSCT00000011202, ENSSSCT00000016691, ENSSSCT00000033106, ENSSSCT00000009861, ENSSSCT00000014461, ENSSSCT00000030361, ENSSSCT00000035327, ENSSSCT00000010438, ENSSSCT00000008184, ENSSSCT00000014232, ENSSSCT00000031855, ENSSSCT00000024289, ENSSSCT00000004042, ENSSSCT00000003711, ENSSSCT00000034572, ENSSSCT00000011567, ENSSSCT00000010120, ENSSSCT00000013837,…
regulation of protein modification process	biological_process	134 out of 1535 genes, 8.7%	707 out of 12711 genes, 5.6%	0.00015	ENSSSCT00000033655, ENSSSCT00000006796, ENSSSCT00000036184, ENSSSCT00000005288, ENSSSCT00000015344, ENSSSCT00000003142, ENSSSCT00000034818, ENSSSCT00000010251, ENSSSCT00000001660, ENSSSCT00000035659, ENSSSCT00000016284, ENSSSCT00000007865, ENSSSCT00000001958, ENSSSCT00000011755, ENSSSCT00000027033, ENSSSCT00000035993, ENSSSCT00000010093, ENSSSCT00000026182, ENSSSCT00000019057, ENSSSCT00000008898,…
negative regulation of cell proliferation	biological_process	73 out of 1535 genes, 4.8%	320 out of 12711 genes, 2.5%	0.00015	ENSSSCT00000012175, ENSSSCT00000029874, ENSSSCT00000019393, ENSSSCT00000027714, ENSSSCT00000033431, ENSSSCT00000000411, ENSSSCT00000029828, ENSSSCT00000033617, ENSSSCT00000023350, ENSSSCT00000019563, ENSSSCT00000032649, ENSSSCT00000032686, ENSSSCT00000030960, ENSSSCT00000009900, ENSSSCT00000005464, ENSSSCT00000000998, ENSSSCT00000002128, ENSSSCT00000016414, ENSSSCT00000016691, ENSSSCT00000008212,…
negative regulation of macromolecule metabolic process	biological_process	179 out of 1535 genes, 11.7%	1014 out of 12711 genes, 8.0%	0.00016	ENSSSCT00000034884, ENSSSCT00000023776, ENSSSCT00000029437, ENSSSCT00000008212, ENSSSCT00000000431, ENSSSCT00000026684, ENSSSCT00000006235, ENSSSCT00000002128, ENSSSCT00000005570, ENSSSCT00000024088, ENSSSCT00000026811, ENSSSCT00000002107, ENSSSCT00000015725, ENSSSCT00000007909, ENSSSCT00000000121, ENSSSCT00000004997, ENSSSCT00000027679, ENSSSCT00000005994, ENSSSCT00000027322, ENSSSCT00000029045,…
regulation of growth	biological_process	72 out of 1535 genes, 4.7%	315 out of 12711 genes, 2.5%	0.00017	ENSSSCT00000015725, ENSSSCT00000004997, ENSSSCT00000033657, ENSSSCT00000032321, ENSSSCT00000009861, ENSSSCT00000034063, ENSSSCT00000016983, ENSSSCT00000011202, ENSSSCT00000016414, ENSSSCT00000034669, ENSSSCT00000012518, ENSSSCT00000014529, ENSSSCT00000007882, ENSSSCT00000012149, ENSSSCT00000035186, ENSSSCT00000007276, ENSSSCT00000033491, ENSSSCT00000010120, ENSSSCT00000017544, ENSSSCT00000011646,…
negative regulation of cell differentiation	biological_process	64 out of 1535 genes, 4.2%	268 out of 12711 genes, 2.1%	0.00017	ENSSSCT00000012922, ENSSSCT00000023840, ENSSSCT00000010681, ENSSSCT00000035993, ENSSSCT00000027033, ENSSSCT00000034324, ENSSSCT00000027724, ENSSSCT00000036469, ENSSSCT00000030837, ENSSSCT00000018246, ENSSSCT00000032440, ENSSSCT00000012730, ENSSSCT00000009736, ENSSSCT00000007907, ENSSSCT00000025598, ENSSSCT00000026089, ENSSSCT00000014327, ENSSSCT00000019312, ENSSSCT00000024242, ENSSSCT00000011713,…
localization	biological_process	329 out of 1535 genes, 21.4%	2099 out of 12711 genes, 16.5%	0.00018	ENSSSCT00000014238, ENSSSCT00000011578, ENSSSCT00000032274, ENSSSCT00000024893, ENSSSCT00000029210, ENSSSCT00000023675, ENSSSCT00000012056, ENSSSCT00000018681, ENSSSCT00000012922, ENSSSCT00000028327, ENSSSCT00000016162, ENSSSCT00000030470, ENSSSCT00000034393, ENSSSCT00000006301, ENSSSCT00000035993, ENSSSCT00000035059, ENSSSCT00000012084, ENSSSCT00000001852, ENSSSCT00000017282, ENSSSCT00000017434,…
epithelium development	biological_process	100 out of 1535 genes, 6.5%	489 out of 12711 genes, 3.8%	0.0002	ENSSSCT00000008212, ENSSSCT00000009861, ENSSSCT00000030361, ENSSSCT00000035327, ENSSSCT00000033657, ENSSSCT00000023776, ENSSSCT00000000431, ENSSSCT00000018717, ENSSSCT00000034063, ENSSSCT00000016691, ENSSSCT00000010438, ENSSSCT00000004997, ENSSSCT00000003711, ENSSSCT00000034572, ENSSSCT00000017544, ENSSSCT00000011567, ENSSSCT00000004042, ENSSSCT00000023156, ENSSSCT00000023329, ENSSSCT00000006717,…
negative regulation of metabolic process	biological_process	190 out of 1535 genes, 12.4%	1095 out of 12711 genes, 8.6%	0.00022	ENSSSCT00000030229, ENSSSCT00000003446, ENSSSCT00000029636, ENSSSCT00000014258, ENSSSCT00000019257, ENSSSCT00000033757, ENSSSCT00000032686, ENSSSCT00000035136, ENSSSCT00000016434, ENSSSCT00000018397, ENSSSCT00000033617, ENSSSCT00000011683, ENSSSCT00000029343, ENSSSCT00000013344, ENSSSCT00000030473, ENSSSCT00000010438, ENSSSCT00000019524, ENSSSCT00000024719, ENSSSCT00000009861, ENSSSCT00000017418,…
positive regulation of developmental process	biological_process	113 out of 1535 genes, 7.4%	574 out of 12711 genes, 4.5%	0.00023	ENSSSCT00000027671, ENSSSCT00000011413, ENSSSCT00000010161, ENSSSCT00000012175, ENSSSCT00000010018, ENSSSCT00000019393, ENSSSCT00000008566, ENSSSCT00000035554, ENSSSCT00000032686, ENSSSCT00000027632, ENSSSCT00000034484, ENSSSCT00000009900, ENSSSCT00000035136, ENSSSCT00000016465, ENSSSCT00000019071, ENSSSCT00000000998, ENSSSCT00000014118, ENSSSCT00000000252, ENSSSCT00000005464, ENSSSCT00000018509,…
negative regulation of cellular macromolecule biosynthetic process	biological_process	114 out of 1535 genes, 7.4%	581 out of 12711 genes, 4.6%	0.00025	ENSSSCT00000024010, ENSSSCT00000033491, ENSSSCT00000003447, ENSSSCT00000008599, ENSSSCT00000031855, ENSSSCT00000012715, ENSSSCT00000029045, ENSSSCT00000004042, ENSSSCT00000034572, ENSSSCT00000027322, ENSSSCT00000011567, ENSSSCT00000017544, ENSSSCT00000004997, ENSSSCT00000027679, ENSSSCT00000000121, ENSSSCT00000024719, ENSSSCT00000019524, ENSSSCT00000026811, ENSSSCT00000015725, ENSSSCT00000010438,…
negative regulation of cellular biosynthetic process	biological_process	120 out of 1535 genes, 7.8%	621 out of 12711 genes, 4.9%	0.00027	ENSSSCT00000030473, ENSSSCT00000023612, ENSSSCT00000013344, ENSSSCT00000029343, ENSSSCT00000018397, ENSSSCT00000033617, ENSSSCT00000017132, ENSSSCT00000030960, ENSSSCT00000035677, ENSSSCT00000033811, ENSSSCT00000032649, ENSSSCT00000032686, ENSSSCT00000033757, ENSSSCT00000008186, ENSSSCT00000023226, ENSSSCT00000011941, ENSSSCT00000005464, ENSSSCT00000010018, ENSSSCT00000003446, ENSSSCT00000030229,…
regulation of neuron projection development	biological_process	34 out of 1535 genes, 2.2%	108 out of 12711 genes, 0.8%	0.00028	ENSSSCT00000010428, ENSSSCT00000029713, ENSSSCT00000033657, ENSSSCT00000010992, ENSSSCT00000008212, ENSSSCT00000034063, ENSSSCT00000004884, ENSSSCT00000031710, ENSSSCT00000001686, ENSSSCT00000002037, ENSSSCT00000017714, ENSSSCT00000025598, ENSSSCT00000003711, ENSSSCT00000034572, ENSSSCT00000004885, ENSSSCT00000012149, ENSSSCT00000035186, ENSSSCT00000012476, ENSSSCT00000028840, ENSSSCT00000027724,…
cell migration	biological_process	80 out of 1535 genes, 5.2%	367 out of 12711 genes, 2.9%	0.00028	ENSSSCT00000035186, ENSSSCT00000017015, ENSSSCT00000036617, ENSSSCT00000012149, ENSSSCT00000004885, ENSSSCT00000031327, ENSSSCT00000000121, ENSSSCT00000033704, ENSSSCT00000008184, ENSSSCT00000016414, ENSSSCT00000034063, ENSSSCT00000032588, ENSSSCT00000033215, ENSSSCT00000032321, ENSSSCT00000027942, ENSSSCT00000033657, ENSSSCT00000019071, ENSSSCT00000029838, ENSSSCT00000035136, ENSSSCT00000000998,…
negative regulation of nucleobase-containing compound metabolic process	biological_process	113 out of 1535 genes, 7.4%	577 out of 12711 genes, 4.5%	0.00031	ENSSSCT00000001559, ENSSSCT00000018684, ENSSSCT00000035629, ENSSSCT00000003092, ENSSSCT00000001648, ENSSSCT00000000410, ENSSSCT00000034818, ENSSSCT00000008192, ENSSSCT00000022514, ENSSSCT00000022816, ENSSSCT00000025712, ENSSSCT00000034069, ENSSSCT00000001560, ENSSSCT00000029331, ENSSSCT00000001660, ENSSSCT00000033192, ENSSSCT00000016959, ENSSSCT00000024242, ENSSSCT00000019312, ENSSSCT00000011713,…
response to endogenous stimulus	biological_process	84 out of 1535 genes, 5.5%	393 out of 12711 genes, 3.1%	0.00033	ENSSSCT00000032869, ENSSSCT00000013396, ENSSSCT00000009240, ENSSSCT00000003598, ENSSSCT00000033029, ENSSSCT00000015931, ENSSSCT00000036469, ENSSSCT00000023745, ENSSSCT00000009736, ENSSSCT00000030837, ENSSSCT00000002650, ENSSSCT00000022342, ENSSSCT00000024278, ENSSSCT00000014923, ENSSSCT00000034029, ENSSSCT00000007907, ENSSSCT00000017049, ENSSSCT00000028144, ENSSSCT00000016162, ENSSSCT00000010093,…
negative regulation of RNA metabolic process	biological_process	104 out of 1535 genes, 6.8%	520 out of 12711 genes, 4.1%	0.00036	ENSSSCT00000012922, ENSSSCT00000014278, ENSSSCT00000033715, ENSSSCT00000028851, ENSSSCT00000034659, ENSSSCT00000010539, ENSSSCT00000025114, ENSSSCT00000033791, ENSSSCT00000016271, ENSSSCT00000027033, ENSSSCT00000033962, ENSSSCT00000001144, ENSSSCT00000015225, ENSSSCT00000030973, ENSSSCT00000006425, ENSSSCT00000003139, ENSSSCT00000036469, ENSSSCT00000032274, ENSSSCT00000032712, ENSSSCT00000001155,…
locomotion	biological_process	103 out of 1535 genes, 6.7%	514 out of 12711 genes, 4.0%	0.00037	ENSSSCT00000019266, ENSSSCT00000025398, ENSSSCT00000033945, ENSSSCT00000012175, ENSSSCT00000010018, ENSSSCT00000033235, ENSSSCT00000034139, ENSSSCT00000017372, ENSSSCT00000003914, ENSSSCT00000007423, ENSSSCT00000015789, ENSSSCT00000027671, ENSSSCT00000016945, ENSSSCT00000024845, ENSSSCT00000033743, ENSSSCT00000033617, ENSSSCT00000015440, ENSSSCT00000002922, ENSSSCT00000016895, ENSSSCT00000035875,…
positive regulation of cell differentiation	biological_process	81 out of 1535 genes, 5.3%	376 out of 12711 genes, 3.0%	0.0004	ENSSSCT00000010453, ENSSSCT00000032783, ENSSSCT00000016249, ENSSSCT00000002037, ENSSSCT00000014327, ENSSSCT00000008247, ENSSSCT00000017441, ENSSSCT00000014169, ENSSSCT00000026327, ENSSSCT00000003092, ENSSSCT00000017645, ENSSSCT00000004884, ENSSSCT00000004631, ENSSSCT00000026354, ENSSSCT00000001120, ENSSSCT00000035659, ENSSSCT00000034069, ENSSSCT00000033715, ENSSSCT00000001144, ENSSSCT00000036277,…
regulation of biological quality	biological_process	240 out of 1535 genes, 15.6%	1464 out of 12711 genes, 11.5%	0.00051	ENSSSCT00000017372, ENSSSCT00000023268, ENSSSCT00000015789, ENSSSCT00000033235, ENSSSCT00000030579, ENSSSCT00000033431, ENSSSCT00000011312, ENSSSCT00000025464, ENSSSCT00000025158, ENSSSCT00000029874, ENSSSCT00000017736, ENSSSCT00000024528, ENSSSCT00000034386, ENSSSCT00000019266, ENSSSCT00000001543, ENSSSCT00000034484, ENSSSCT00000018228, ENSSSCT00000031352, ENSSSCT00000026296, ENSSSCT00000012516,…
positive regulation of transcription, DNA-templated	biological_process	131 out of 1535 genes, 8.5%	704 out of 12711 genes, 5.5%	0.00065	ENSSSCT00000013557, ENSSSCT00000029370, ENSSSCT00000035659, ENSSSCT00000012638, ENSSSCT00000017645, ENSSSCT00000000410, ENSSSCT00000010992, ENSSSCT00000001852, ENSSSCT00000017282, ENSSSCT00000027033, ENSSSCT00000017434, ENSSSCT00000005252, ENSSSCT00000018918, ENSSSCT00000010093, ENSSSCT00000034393, ENSSSCT00000006301, ENSSSCT00000016164, ENSSSCT00000035253, ENSSSCT00000034029, ENSSSCT00000012056,…
positive regulation of RNA biosynthetic process	biological_process	131 out of 1535 genes, 8.5%	704 out of 12711 genes, 5.5%	0.00065	ENSSSCT00000032274, ENSSSCT00000023385, ENSSSCT00000003139, ENSSSCT00000017402, ENSSSCT00000009240, ENSSSCT00000001101, ENSSSCT00000015225, ENSSSCT00000000110, ENSSSCT00000036167, ENSSSCT00000013396, ENSSSCT00000034029, ENSSSCT00000012056, ENSSSCT00000010807, ENSSSCT00000018246, ENSSSCT00000032712, ENSSSCT00000032440, ENSSSCT00000016164, ENSSSCT00000035253, ENSSSCT00000001852, ENSSSCT00000017282,…
positive regulation of nucleic acid-templated transcription	biological_process	131 out of 1535 genes, 8.5%	704 out of 12711 genes, 5.5%	0.00065	ENSSSCT00000016164, ENSSSCT00000035253, ENSSSCT00000017434, ENSSSCT00000027033, ENSSSCT00000017282, ENSSSCT00000001852, ENSSSCT00000006301, ENSSSCT00000034393, ENSSSCT00000005252, ENSSSCT00000010093, ENSSSCT00000018918, ENSSSCT00000003139, ENSSSCT00000023385, ENSSSCT00000032274, ENSSSCT00000036167, ENSSSCT00000000110, ENSSSCT00000015225, ENSSSCT00000013396, ENSSSCT00000001101, ENSSSCT00000009240,…
regulation of phosphorylation	biological_process	118 out of 1535 genes, 7.7%	618 out of 12711 genes, 4.9%	0.00068	ENSSSCT00000022656, ENSSSCT00000008255, ENSSSCT00000015344, ENSSSCT00000032783, ENSSSCT00000036104, ENSSSCT00000007143, ENSSSCT00000030456, ENSSSCT00000005288, ENSSSCT00000036184, ENSSSCT00000015392, ENSSSCT00000033655, ENSSSCT00000004631, ENSSSCT00000007865, ENSSSCT00000013987, ENSSSCT00000028090, ENSSSCT00000016284, ENSSSCT00000035659, ENSSSCT00000034069, ENSSSCT00000028018, ENSSSCT00000001892,…
positive regulation of RNA metabolic process	biological_process	132 out of 1535 genes, 8.6%	712 out of 12711 genes, 5.6%	0.00072	ENSSSCT00000034659, ENSSSCT00000001590, ENSSSCT00000034171, ENSSSCT00000033715, ENSSSCT00000014278, ENSSSCT00000017049, ENSSSCT00000027701, ENSSSCT00000033962, ENSSSCT00000025114, ENSSSCT00000033791, ENSSSCT00000036469, ENSSSCT00000017303, ENSSSCT00000005609, ENSSSCT00000002650, ENSSSCT00000005618, ENSSSCT00000003187, ENSSSCT00000031695, ENSSSCT00000011713, ENSSSCT00000032783, ENSSSCT00000005097,…
regulation of phosphate metabolic process	biological_process	131 out of 1535 genes, 8.5%	708 out of 12711 genes, 5.6%	0.0009	ENSSSCT00000033235, ENSSSCT00000033431, ENSSSCT00000011413, ENSSSCT00000017372, ENSSSCT00000015789, ENSSSCT00000019266, ENSSSCT00000029874, ENSSSCT00000003665, ENSSSCT00000010161, ENSSSCT00000005464, ENSSSCT00000010982, ENSSSCT00000031352, ENSSSCT00000034484, ENSSSCT00000014840, ENSSSCT00000000411, ENSSSCT00000008244, ENSSSCT00000029724, ENSSSCT00000024088, ENSSSCT00000005570, ENSSSCT00000025358,…
negative regulation of biosynthetic process	biological_process	120 out of 1535 genes, 7.8%	636 out of 12711 genes, 5.0%	0.00103	ENSSSCT00000036469, ENSSSCT00000032274, ENSSSCT00000003139, ENSSSCT00000006425, ENSSSCT00000030973, ENSSSCT00000015225, ENSSSCT00000007907, ENSSSCT00000014923, ENSSSCT00000024278, ENSSSCT00000017016, ENSSSCT00000025145, ENSSSCT00000018246, ENSSSCT00000030837, ENSSSCT00000023676, ENSSSCT00000006181, ENSSSCT00000032712, ENSSSCT00000001155, ENSSSCT00000009736, ENSSSCT00000010539, ENSSSCT00000034659,…
negative regulation of developmental growth	biological_process	17 out of 1535 genes, 1.1%	37 out of 12711 genes, 0.3%	0.00131	ENSSSCT00000033657, ENSSSCT00000018493, ENSSSCT00000009861, ENSSSCT00000033235, ENSSSCT00000029331, ENSSSCT00000024845, ENSSSCT00000011646, ENSSSCT00000025598, ENSSSCT00000016895, ENSSSCT00000035993, ENSSSCT00000010778, ENSSSCT00000012149, ENSSSCT00000010681, ENSSSCT00000035186, ENSSSCT00000012476, ENSSSCT00000034324, ENSSSCT00000010120
negative regulation of macromolecule biosynthetic process	biological_process	114 out of 1535 genes, 7.4%	599 out of 12711 genes, 4.7%	0.00132	ENSSSCT00000003446, ENSSSCT00000010018, ENSSSCT00000018486, ENSSSCT00000011413, ENSSSCT00000032853, ENSSSCT00000035317, ENSSSCT00000030229, ENSSSCT00000023268, ENSSSCT00000029343, ENSSSCT00000018397, ENSSSCT00000033617, ENSSSCT00000017132, ENSSSCT00000030473, ENSSSCT00000013344, ENSSSCT00000023612, ENSSSCT00000008186, ENSSSCT00000011941, ENSSSCT00000023226, ENSSSCT00000005464, ENSSSCT00000030960,…
regulation of plasma membrane bounded cell projection organization	biological_process	37 out of 1535 genes, 2.4%	130 out of 12711 genes, 1.0%	0.00137	ENSSSCT00000035993, ENSSSCT00000010681, ENSSSCT00000008870, ENSSSCT00000001958, ENSSSCT00000035136, ENSSSCT00000036277, ENSSSCT00000034324, ENSSSCT00000022379, ENSSSCT00000024845, ENSSSCT00000033617, ENSSSCT00000016895, ENSSSCT00000033235, ENSSSCT00000017303, ENSSSCT00000004886, ENSSSCT00000027724, ENSSSCT00000009240, ENSSSCT00000004885, ENSSSCT00000012149, ENSSSCT00000035186, ENSSSCT00000015392,…
protein insertion into ER membrane	biological_process	8 out of 1535 genes, 0.5%	9 out of 12711 genes, 0.1%	0.00141	ENSSSCT00000025655, ENSSSCT00000032929, ENSSSCT00000001543, ENSSSCT00000035059, ENSSSCT00000034884, ENSSSCT00000001542, ENSSSCT00000033878, ENSSSCT00000034386
tail-anchored membrane protein insertion into ER membrane	biological_process	8 out of 1535 genes, 0.5%	9 out of 12711 genes, 0.1%	0.00141	ENSSSCT00000001543, ENSSSCT00000035059, ENSSSCT00000025655, ENSSSCT00000032929, ENSSSCT00000001542, ENSSSCT00000034884, ENSSSCT00000034386, ENSSSCT00000033878
organelle organization	biological_process	172 out of 1535 genes, 11.2%	996 out of 12711 genes, 7.8%	0.00144	ENSSSCT00000002060, ENSSSCT00000001852, ENSSSCT00000035059, ENSSSCT00000027033, ENSSSCT00000016162, ENSSSCT00000022488, ENSSSCT00000010778, ENSSSCT00000005252, ENSSSCT00000033628, ENSSSCT00000014153, ENSSSCT00000019053, ENSSSCT00000012922, ENSSSCT00000003499, ENSSSCT00000016463, ENSSSCT00000017016, ENSSSCT00000030837, ENSSSCT00000025145, ENSSSCT00000035590, ENSSSCT00000009736, ENSSSCT00000032712,…
regulation of phosphorus metabolic process	biological_process	131 out of 1535 genes, 8.5%	715 out of 12711 genes, 5.6%	0.0016	ENSSSCT00000033757, ENSSSCT00000018509, ENSSSCT00000027632, ENSSSCT00000011683, ENSSSCT00000033617, ENSSSCT00000026232, ENSSSCT00000030473, ENSSSCT00000017047, ENSSSCT00000009192, ENSSSCT00000007026, ENSSSCT00000003914, ENSSSCT00000001696, ENSSSCT00000017647, ENSSSCT00000029636, ENSSSCT00000031836, ENSSSCT00000035186, ENSSSCT00000017544, ENSSSCT00000034572, ENSSSCT00000003711, ENSSSCT00000005311,…
regulation of macrophage activation	biological_process	11 out of 1535 genes, 0.7%	17 out of 12711 genes, 0.1%	0.00187	ENSSSCT00000008566, ENSSSCT00000015604, ENSSSCT00000033060, ENSSSCT00000014461, ENSSSCT00000032321, ENSSSCT00000034171, ENSSSCT00000009509, ENSSSCT00000034520, ENSSSCT00000033118, ENSSSCT00000027977, ENSSSCT00000005288
cell motility	biological_process	82 out of 1535 genes, 5.3%	396 out of 12711 genes, 3.1%	0.00195	ENSSSCT00000033235, ENSSSCT00000034139, ENSSSCT00000003914, ENSSSCT00000017372, ENSSSCT00000015789, ENSSSCT00000027671, ENSSSCT00000033945, ENSSSCT00000019266, ENSSSCT00000025398, ENSSSCT00000012175, ENSSSCT00000010018, ENSSSCT00000000998, ENSSSCT00000035136, ENSSSCT00000029838, ENSSSCT00000019071, ENSSSCT00000033743, ENSSSCT00000016945, ENSSSCT00000002922, ENSSSCT00000015440, ENSSSCT00000016895,…
localization of cell	biological_process	82 out of 1535 genes, 5.3%	396 out of 12711 genes, 3.1%	0.00195	ENSSSCT00000017015, ENSSSCT00000036617, ENSSSCT00000035186, ENSSSCT00000012149, ENSSSCT00000031327, ENSSSCT00000004885, ENSSSCT00000016414, ENSSSCT00000033215, ENSSSCT00000034063, ENSSSCT00000032588, ENSSSCT00000027942, ENSSSCT00000032321, ENSSSCT00000033657, ENSSSCT00000000121, ENSSSCT00000033704, ENSSSCT00000008184, ENSSSCT00000035875, ENSSSCT00000016895, ENSSSCT00000015440, ENSSSCT00000002922,…
regulation of cell projection organization	biological_process	37 out of 1535 genes, 2.4%	132 out of 12711 genes, 1.0%	0.00209	ENSSSCT00000031710, ENSSSCT00000034063, ENSSSCT00000004884, ENSSSCT00000010428, ENSSSCT00000033657, ENSSSCT00000029713, ENSSSCT00000010992, ENSSSCT00000008212, ENSSSCT00000035186, ENSSSCT00000015392, ENSSSCT00000024299, ENSSSCT00000012476, ENSSSCT00000028840, ENSSSCT00000004885, ENSSSCT00000012149, ENSSSCT00000001686, ENSSSCT00000002037, ENSSSCT00000017714, ENSSSCT00000003711, ENSSSCT00000025598,…
heart development	biological_process	60 out of 1535 genes, 3.9%	262 out of 12711 genes, 2.1%	0.00218	ENSSSCT00000031327, ENSSSCT00000015314, ENSSSCT00000012149, ENSSSCT00000001800, ENSSSCT00000015147, ENSSSCT00000032897, ENSSSCT00000035186, ENSSSCT00000005288, ENSSSCT00000017459, ENSSSCT00000001642, ENSSSCT00000016249, ENSSSCT00000018494, ENSSSCT00000029045, ENSSSCT00000005143, ENSSSCT00000024242, ENSSSCT00000031727, ENSSSCT00000026755, ENSSSCT00000029331, ENSSSCT00000001118, ENSSSCT00000034818,…
skeletal system morphogenesis	biological_process	38 out of 1535 genes, 2.5%	139 out of 12711 genes, 1.1%	0.00294	ENSSSCT00000015789, ENSSSCT00000008812, ENSSSCT00000005609, ENSSSCT00000018246, ENSSSCT00000034520, ENSSSCT00000032712, ENSSSCT00000034474, ENSSSCT00000033029, ENSSSCT00000017402, ENSSSCT00000032869, ENSSSCT00000035554, ENSSSCT00000019086, ENSSSCT00000033962, ENSSSCT00000034484, ENSSSCT00000003130, ENSSSCT00000009248, ENSSSCT00000005464, ENSSSCT00000018509, ENSSSCT00000002052, ENSSSCT00000008244,…
embryo development ending in birth or egg hatching	biological_process	77 out of 1535 genes, 5.0%	369 out of 12711 genes, 2.9%	0.00318	ENSSSCT00000013948, ENSSSCT00000030143, ENSSSCT00000014738, ENSSSCT00000026327, ENSSSCT00000014327, ENSSSCT00000001642, ENSSSCT00000008247, ENSSSCT00000006497, ENSSSCT00000026354, ENSSSCT00000029331, ENSSSCT00000008209, ENSSSCT00000017645, ENSSSCT00000033962, ENSSSCT00000006828, ENSSSCT00000001144, ENSSSCT00000010093, ENSSSCT00000009248, ENSSSCT00000017772, ENSSSCT00000034659, ENSSSCT00000018893,…
positive regulation of macrophage activation	biological_process	9 out of 1535 genes, 0.6%	12 out of 12711 genes, 0.1%	0.00329	ENSSSCT00000034171, ENSSSCT00000015604, ENSSSCT00000033060, ENSSSCT00000008566, ENSSSCT00000032321, ENSSSCT00000005288, ENSSSCT00000009509, ENSSSCT00000033118, ENSSSCT00000034520
negative regulation of gene expression	biological_process	131 out of 1535 genes, 8.5%	726 out of 12711 genes, 5.7%	0.00379	ENSSSCT00000012922, ENSSSCT00000027033, ENSSSCT00000016162, ENSSSCT00000003139, ENSSSCT00000032274, ENSSSCT00000015225, ENSSSCT00000030973, ENSSSCT00000017016, ENSSSCT00000010395, ENSSSCT00000014923, ENSSSCT00000032712, ENSSSCT00000009736, ENSSSCT00000018246, ENSSSCT00000025145, ENSSSCT00000030837, ENSSSCT00000023676, ENSSSCT00000016959, ENSSSCT00000009263, ENSSSCT00000005288, ENSSSCT00000015147,…
embryonic organ development	biological_process	53 out of 1535 genes, 3.5%	225 out of 12711 genes, 1.8%	0.00397	ENSSSCT00000008244, ENSSSCT00000034659, ENSSSCT00000033617, ENSSSCT00000019053, ENSSSCT00000009909, ENSSSCT00000024067, ENSSSCT00000017049, ENSSSCT00000001144, ENSSSCT00000033962, ENSSSCT00000006828, ENSSSCT00000018749, ENSSSCT00000017434, ENSSSCT00000010093, ENSSSCT00000022478, ENSSSCT00000009248, ENSSSCT00000005464, ENSSSCT00000017772, ENSSSCT00000010161, ENSSSCT00000009551, ENSSSCT00000033029,…
negative regulation of cell development	biological_process	29 out of 1535 genes, 1.9%	94 out of 12711 genes, 0.7%	0.0041	ENSSSCT00000024971, ENSSSCT00000033235, ENSSSCT00000009736, ENSSSCT00000030837, ENSSSCT00000033657, ENSSSCT00000027724, ENSSSCT00000010992, ENSSSCT00000008212, ENSSSCT00000035186, ENSSSCT00000017441, ENSSSCT00000012476, ENSSSCT00000034324, ENSSSCT00000035993, ENSSSCT00000012149, ENSSSCT00000010681, ENSSSCT00000023226, ENSSSCT00000024242, ENSSSCT00000029045, ENSSSCT00000016895, ENSSSCT00000029966,…
organic substance biosynthetic process	biological_process	204 out of 1535 genes, 13.3%	1240 out of 12711 genes, 9.8%	0.00413	ENSSSCT00000013107, ENSSSCT00000007767, ENSSSCT00000033655, ENSSSCT00000003012, ENSSSCT00000004855, ENSSSCT00000014212, ENSSSCT00000014327, ENSSSCT00000006286, ENSSSCT00000018636, ENSSSCT00000035063, ENSSSCT00000001660, ENSSSCT00000027336, ENSSSCT00000024166, ENSSSCT00000035659, ENSSSCT00000001302, ENSSSCT00000000040, ENSSSCT00000029370, ENSSSCT00000002941, ENSSSCT00000019150, ENSSSCT00000008021,…
platelet-derived growth factor receptor signaling pathway	biological_process	11 out of 1535 genes, 0.7%	18 out of 12711 genes, 0.1%	0.00429	ENSSSCT00000007701, ENSSSCT00000011185, ENSSSCT00000033657, ENSSSCT00000009909, ENSSSCT00000034324, ENSSSCT00000015789, ENSSSCT00000035186, ENSSSCT00000012149, ENSSSCT00000032897, ENSSSCT00000035993, ENSSSCT00000033235
cellular response to lipid	biological_process	44 out of 1535 genes, 2.9%	174 out of 12711 genes, 1.4%	0.00432	ENSSSCT00000000717, ENSSSCT00000016339, ENSSSCT00000029045, ENSSSCT00000032783, ENSSSCT00000036104, ENSSSCT00000011713, ENSSSCT00000024242, ENSSSCT00000034572, ENSSSCT00000031706, ENSSSCT00000008247, ENSSSCT00000001642, ENSSSCT00000030894, ENSSSCT00000013561, ENSSSCT00000009102, ENSSSCT00000013987, ENSSSCT00000016308, ENSSSCT00000028399, ENSSSCT00000010992, ENSSSCT00000008212, ENSSSCT00000032321,…
chordate embryonic development	biological_process	76 out of 1535 genes, 5.0%	366 out of 12711 genes, 2.9%	0.00457	ENSSSCT00000014896, ENSSSCT00000011872, ENSSSCT00000029838, ENSSSCT00000022478, ENSSSCT00000000252, ENSSSCT00000005464, ENSSSCT00000008186, ENSSSCT00000008244, ENSSSCT00000033617, ENSSSCT00000003059, ENSSSCT00000024067, ENSSSCT00000018792, ENSSSCT00000015789, ENSSSCT00000011413, ENSSSCT00000027683, ENSSSCT00000010161, ENSSSCT00000012175, ENSSSCT00000010018, ENSSSCT00000035554, ENSSSCT00000019086,…
negative regulation of protein catabolic process	biological_process	17 out of 1535 genes, 1.1%	40 out of 12711 genes, 0.3%	0.00513	ENSSSCT00000004885, ENSSSCT00000005464, ENSSSCT00000001543, ENSSSCT00000035136, ENSSSCT00000036277, ENSSSCT00000035059, ENSSSCT00000005994, ENSSSCT00000001542, ENSSSCT00000017049, ENSSSCT00000013426, ENSSSCT00000003142, ENSSSCT00000004886, ENSSSCT00000004997, ENSSSCT00000034884, ENSSSCT00000034386, ENSSSCT00000033878, ENSSSCT00000004884
negative regulation of neurogenesis	biological_process	28 out of 1535 genes, 1.8%	90 out of 12711 genes, 0.7%	0.00519	ENSSSCT00000034324, ENSSSCT00000012476, ENSSSCT00000035186, ENSSSCT00000012149, ENSSSCT00000023226, ENSSSCT00000010681, ENSSSCT00000035993, ENSSSCT00000029966, ENSSSCT00000016895, ENSSSCT00000029045, ENSSSCT00000024242, ENSSSCT00000034572, ENSSSCT00000010821, ENSSSCT00000026089, ENSSSCT00000017714, ENSSSCT00000033617, ENSSSCT00000025598, ENSSSCT00000024845, ENSSSCT00000014327, ENSSSCT00000001686,…
lipid metabolic process	biological_process	93 out of 1535 genes, 6.1%	477 out of 12711 genes, 3.8%	0.00566	ENSSSCT00000014327, ENSSSCT00000034049, ENSSSCT00000019342, ENSSSCT00000035958, ENSSSCT00000028855, ENSSSCT00000014625, ENSSSCT00000031186, ENSSSCT00000030143, ENSSSCT00000007143, ENSSSCT00000013948, ENSSSCT00000014290, ENSSSCT00000003012, ENSSSCT00000033655, ENSSSCT00000027104, ENSSSCT00000014293, ENSSSCT00000026020, ENSSSCT00000010992, ENSSSCT00000030591, ENSSSCT00000023144, ENSSSCT00000027336,…
small GTPase mediated signal transduction	biological_process	45 out of 1535 genes, 2.9%	182 out of 12711 genes, 1.4%	0.00638	ENSSSCT00000023925, ENSSSCT00000005987, ENSSSCT00000014805, ENSSSCT00000027841, ENSSSCT00000034065, ENSSSCT00000000550, ENSSSCT00000024299, ENSSSCT00000026725, ENSSSCT00000018066, ENSSSCT00000004202, ENSSSCT00000001686, ENSSSCT00000026804, ENSSSCT00000010750, ENSSSCT00000010293, ENSSSCT00000018898, ENSSSCT00000023445, ENSSSCT00000010579, ENSSSCT00000027336, ENSSSCT00000009960, ENSSSCT00000001679,…
head development	biological_process	67 out of 1535 genes, 4.4%	314 out of 12711 genes, 2.5%	0.00731	ENSSSCT00000007094, ENSSSCT00000011567, ENSSSCT00000029966, ENSSSCT00000004042, ENSSSCT00000012715, ENSSSCT00000030894, ENSSSCT00000004885, ENSSSCT00000017015, ENSSSCT00000023234, ENSSSCT00000033106, ENSSSCT00000034884, ENSSSCT00000016414, ENSSSCT00000034063, ENSSSCT00000016983, ENSSSCT00000033704, ENSSSCT00000025358, ENSSSCT00000009494, ENSSSCT00000024845, ENSSSCT00000016895, ENSSSCT00000030473,…
cell development	biological_process	125 out of 1535 genes, 8.1%	694 out of 12711 genes, 5.5%	0.0075	ENSSSCT00000018048, ENSSSCT00000017402, ENSSSCT00000018964, ENSSSCT00000030909, ENSSSCT00000005618, ENSSSCT00000018994, ENSSSCT00000032712, ENSSSCT00000025267, ENSSSCT00000007907, ENSSSCT00000017303, ENSSSCT00000015170, ENSSSCT00000004886, ENSSSCT00000019053, ENSSSCT00000010846, ENSSSCT00000012922, ENSSSCT00000034659, ENSSSCT00000033715, ENSSSCT00000018918, ENSSSCT00000024097, ENSSSCT00000010778,…
regulation of protein phosphorylation	biological_process	106 out of 1535 genes, 6.9%	566 out of 12711 genes, 4.5%	0.0076	ENSSSCT00000033235, ENSSSCT00000007026, ENSSSCT00000033431, ENSSSCT00000011413, ENSSSCT00000003914, ENSSSCT00000015789, ENSSSCT00000001696, ENSSSCT00000017647, ENSSSCT00000029636, ENSSSCT00000019266, ENSSSCT00000010161, ENSSSCT00000005464, ENSSSCT00000018509, ENSSSCT00000031352, ENSSSCT00000034484, ENSSSCT00000027632, ENSSSCT00000033617, ENSSSCT00000014840, ENSSSCT00000000411, ENSSSCT00000026232,…
regulation of transport	biological_process	114 out of 1535 genes, 7.4%	620 out of 12711 genes, 4.9%	0.00784	ENSSSCT00000008566, ENSSSCT00000017120, ENSSSCT00000019266, ENSSSCT00000012175, ENSSSCT00000004548, ENSSSCT00000023961, ENSSSCT00000007026, ENSSSCT00000023756, ENSSSCT00000017257, ENSSSCT00000011413, ENSSSCT00000025464, ENSSSCT00000023268, ENSSSCT00000030473, ENSSSCT00000008244, ENSSSCT00000003896, ENSSSCT00000012516, ENSSSCT00000024112, ENSSSCT00000005464, ENSSSCT00000022576, ENSSSCT00000016434,…
central nervous system development	biological_process	78 out of 1535 genes, 5.1%	384 out of 12711 genes, 3.0%	0.00812	ENSSSCT00000000121, ENSSSCT00000009494, ENSSSCT00000033704, ENSSSCT00000010386, ENSSSCT00000010438, ENSSSCT00000025358, ENSSSCT00000016414, ENSSSCT00000034063, ENSSSCT00000033106, ENSSSCT00000034884, ENSSSCT00000023234, ENSSSCT00000017015, ENSSSCT00000030894, ENSSSCT00000004885, ENSSSCT00000029966, ENSSSCT00000004042, ENSSSCT00000012715, ENSSSCT00000007094, ENSSSCT00000011567, ENSSSCT00000027671,…
negative regulation of nervous system development	biological_process	29 out of 1535 genes, 1.9%	97 out of 12711 genes, 0.8%	0.00839	ENSSSCT00000026531, ENSSSCT00000012149, ENSSSCT00000010681, ENSSSCT00000023226, ENSSSCT00000035993, ENSSSCT00000012476, ENSSSCT00000034324, ENSSSCT00000035186, ENSSSCT00000025598, ENSSSCT00000017714, ENSSSCT00000033617, ENSSSCT00000010821, ENSSSCT00000026089, ENSSSCT00000034572, ENSSSCT00000001686, ENSSSCT00000014327, ENSSSCT00000024845, ENSSSCT00000016895, ENSSSCT00000029966, ENSSSCT00000024242,…
negative regulation of growth	biological_process	35 out of 1535 genes, 2.3%	129 out of 12711 genes, 1.0%	0.00962	ENSSSCT00000027632, ENSSSCT00000034324, ENSSSCT00000005464, ENSSSCT00000000252, ENSSSCT00000010778, ENSSSCT00000000998, ENSSSCT00000010681, ENSSSCT00000035993, ENSSSCT00000016895, ENSSSCT00000019563, ENSSSCT00000017049, ENSSSCT00000012922, ENSSSCT00000024845, ENSSSCT00000005618, ENSSSCT00000032853, ENSSSCT00000033235, ENSSSCT00000036469, ENSSSCT00000017441, ENSSSCT00000012476, ENSSSCT00000010120,…
renal system development	biological_process	38 out of 1535 genes, 2.5%	146 out of 12711 genes, 1.1%	0.01092	ENSSSCT00000023156, ENSSSCT00000029966, ENSSSCT00000001542, ENSSSCT00000034572, ENSSSCT00000011185, ENSSSCT00000036617, ENSSSCT00000000386, ENSSSCT00000030894, ENSSSCT00000006717, ENSSSCT00000034063, ENSSSCT00000034884, ENSSSCT00000033878, ENSSSCT00000008212, ENSSSCT00000011672, ENSSSCT00000001120, ENSSSCT00000001892, ENSSSCT00000004997, ENSSSCT00000029331, ENSSSCT00000033617, ENSSSCT00000009900,…
detection of mechanical stimulus involved in sensory perception of pain	biological_process	6 out of 1535 genes, 0.4%	6 out of 12711 genes, 0.0%	0.01212	ENSSSCT00000004884, ENSSSCT00000035136, ENSSSCT00000036277, ENSSSCT00000004886, ENSSSCT00000000660, ENSSSCT00000004885
negative regulation of catabolic process	biological_process	21 out of 1535 genes, 1.4%	60 out of 12711 genes, 0.5%	0.01342	ENSSSCT00000004884, ENSSSCT00000033878, ENSSSCT00000034386, ENSSSCT00000034884, ENSSSCT00000004886, ENSSSCT00000004997, ENSSSCT00000003142, ENSSSCT00000007909, ENSSSCT00000013426, ENSSSCT00000023329, ENSSSCT00000017049, ENSSSCT00000005994, ENSSSCT00000001542, ENSSSCT00000035059, ENSSSCT00000027033, ENSSSCT00000036277, ENSSSCT00000035136, ENSSSCT00000001543, ENSSSCT00000012965, ENSSSCT00000005464,…
lipid biosynthetic process	biological_process	50 out of 1535 genes, 3.3%	216 out of 12711 genes, 1.7%	0.01364	ENSSSCT00000018440, ENSSSCT00000034474, ENSSSCT00000008222, ENSSSCT00000024408, ENSSSCT00000001583, ENSSSCT00000011141, ENSSSCT00000016684, ENSSSCT00000034727, ENSSSCT00000010110, ENSSSCT00000029053, ENSSSCT00000031522, ENSSSCT00000001144, ENSSSCT00000033811, ENSSSCT00000034470, ENSSSCT00000026296, ENSSSCT00000014288, ENSSSCT00000016162, ENSSSCT00000033020, ENSSSCT00000030545, ENSSSCT00000003954,…
regulation of anatomical structure morphogenesis	biological_process	75 out of 1535 genes, 4.9%	370 out of 12711 genes, 2.9%	0.01381	ENSSSCT00000009409, ENSSSCT00000034063, ENSSSCT00000008212, ENSSSCT00000009861, ENSSSCT00000015395, ENSSSCT00000029713, ENSSSCT00000033657, ENSSSCT00000028840, ENSSSCT00000015728, ENSSSCT00000035186, ENSSSCT00000036617, ENSSSCT00000011670, ENSSSCT00000012149, ENSSSCT00000030894, ENSSSCT00000004885, ENSSSCT00000012715, ENSSSCT00000003711, ENSSSCT00000034572, ENSSSCT00000007463, ENSSSCT00000001686,…
single-organism biosynthetic process	biological_process	98 out of 1535 genes, 6.4%	520 out of 12711 genes, 4.1%	0.0141	ENSSSCT00000030726, ENSSSCT00000019150, ENSSSCT00000011066, ENSSSCT00000002941, ENSSSCT00000000040, ENSSSCT00000027336, ENSSSCT00000024166, ENSSSCT00000006840, ENSSSCT00000030591, ENSSSCT00000014293, ENSSSCT00000006970, ENSSSCT00000008491, ENSSSCT00000026020, ENSSSCT00000013948, ENSSSCT00000003012, ENSSSCT00000014290, ENSSSCT00000033655, ENSSSCT00000009745, ENSSSCT00000027104, ENSSSCT00000008543,…
positive regulation of transcription from RNA polymerase II promoter	biological_process	95 out of 1535 genes, 6.2%	501 out of 12711 genes, 3.9%	0.01522	ENSSSCT00000032712, ENSSSCT00000032440, ENSSSCT00000031695, ENSSSCT00000003187, ENSSSCT00000005618, ENSSSCT00000002650, ENSSSCT00000005609, ENSSSCT00000034029, ENSSSCT00000017303, ENSSSCT00000013396, ENSSSCT00000036167, ENSSSCT00000000110, ENSSSCT00000017402, ENSSSCT00000001101, ENSSSCT00000009240, ENSSSCT00000032274, ENSSSCT00000023385, ENSSSCT00000006301, ENSSSCT00000033791, ENSSSCT00000034393,…
negative regulation of axonogenesis	biological_process	13 out of 1535 genes, 0.8%	27 out of 12711 genes, 0.2%	0.01696	ENSSSCT00000027724, ENSSSCT00000024845, ENSSSCT00000033657, ENSSSCT00000001686, ENSSSCT00000025598, ENSSSCT00000016895, ENSSSCT00000033235, ENSSSCT00000035993, ENSSSCT00000012149, ENSSSCT00000010681, ENSSSCT00000035186, ENSSSCT00000034324, ENSSSCT00000012476
kidney development	biological_process	37 out of 1535 genes, 2.4%	143 out of 12711 genes, 1.1%	0.01708	ENSSSCT00000034386, ENSSSCT00000024363, ENSSSCT00000015195, ENSSSCT00000012175, ENSSSCT00000018246, ENSSSCT00000023745, ENSSSCT00000012730, ENSSSCT00000008812, ENSSSCT00000015789, ENSSSCT00000017016, ENSSSCT00000005609, ENSSSCT00000033617, ENSSSCT00000010093, ENSSSCT00000009248, ENSSSCT00000005464, ENSSSCT00000024769, ENSSSCT00000035059, ENSSSCT00000034484, ENSSSCT00000009900, ENSSSCT00000001543,…
cellular response to endogenous stimulus	biological_process	70 out of 1535 genes, 4.6%	341 out of 12711 genes, 2.7%	0.0184	ENSSSCT00000008212, ENSSSCT00000023776, ENSSSCT00000002128, ENSSSCT00000017460, ENSSSCT00000034063, ENSSSCT00000031905, ENSSSCT00000016308, ENSSSCT00000007909, ENSSSCT00000034572, ENSSSCT00000017459, ENSSSCT00000024289, ENSSSCT00000029045, ENSSSCT00000030894, ENSSSCT00000029636, ENSSSCT00000010161, ENSSSCT00000000994, ENSSSCT00000024528, ENSSSCT00000017903, ENSSSCT00000010018, ENSSSCT00000012175,…
transmembrane receptor protein tyrosine kinase signaling pathway	biological_process	48 out of 1535 genes, 3.1%	207 out of 12711 genes, 1.6%	0.02021	ENSSSCT00000022379, ENSSSCT00000009909, ENSSSCT00000017047, ENSSSCT00000030473, ENSSSCT00000018509, ENSSSCT00000001806, ENSSSCT00000023583, ENSSSCT00000035993, ENSSSCT00000034324, ENSSSCT00000001958, ENSSSCT00000009240, ENSSSCT00000029636, ENSSSCT00000036469, ENSSSCT00000007701, ENSSSCT00000000994, ENSSSCT00000010161, ENSSSCT00000012175, ENSSSCT00000023756, ENSSSCT00000032871, ENSSSCT00000033235,…
protein phosphorylation	biological_process	87 out of 1535 genes, 5.7%	452 out of 12711 genes, 3.6%	0.02118	ENSSSCT00000032897, ENSSSCT00000007882, ENSSSCT00000014652, ENSSSCT00000004885, ENSSSCT00000015314, ENSSSCT00000000295, ENSSSCT00000034946, ENSSSCT00000032992, ENSSSCT00000005311, ENSSSCT00000034572, ENSSSCT00000002126, ENSSSCT00000025669, ENSSSCT00000005861, ENSSSCT00000008212, ENSSSCT00000017418, ENSSSCT00000010428, ENSSSCT00000035570, ENSSSCT00000035327, ENSSSCT00000004215, ENSSSCT00000018240,…
negative regulation of axon extension	biological_process	10 out of 1535 genes, 0.7%	17 out of 12711 genes, 0.1%	0.022	ENSSSCT00000024845, ENSSSCT00000033657, ENSSSCT00000025598, ENSSSCT00000016895, ENSSSCT00000033235, ENSSSCT00000035993, ENSSSCT00000012149, ENSSSCT00000035186, ENSSSCT00000034324, ENSSSCT00000012476
detection of mechanical stimulus	biological_process	10 out of 1535 genes, 0.7%	17 out of 12711 genes, 0.1%	0.022	ENSSSCT00000010093, ENSSSCT00000004885, ENSSSCT00000036277, ENSSSCT00000000660, ENSSSCT00000015576, ENSSSCT00000008812, ENSSSCT00000004886, ENSSSCT00000035136, ENSSSCT00000019053, ENSSSCT00000004884
skeletal system development	biological_process	58 out of 1535 genes, 3.8%	268 out of 12711 genes, 2.1%	0.0225	ENSSSCT00000034063, ENSSSCT00000031905, ENSSSCT00000017645, ENSSSCT00000009102, ENSSSCT00000007335, ENSSSCT00000027155, ENSSSCT00000017460, ENSSSCT00000006245, ENSSSCT00000017418, ENSSSCT00000008212, ENSSSCT00000004631, ENSSSCT00000009861, ENSSSCT00000001120, ENSSSCT00000028119, ENSSSCT00000005861, ENSSSCT00000006840, ENSSSCT00000005143, ENSSSCT00000004723, ENSSSCT00000008139, ENSSSCT00000008247,…
negative regulation of axon extension involved in axon guidance	biological_process	9 out of 1535 genes, 0.6%	14 out of 12711 genes, 0.1%	0.02387	ENSSSCT00000025598, ENSSSCT00000024845, ENSSSCT00000033657, ENSSSCT00000012149, ENSSSCT00000035993, ENSSSCT00000033235, ENSSSCT00000034324, ENSSSCT00000012476, ENSSSCT00000035186
biosynthetic process	biological_process	208 out of 1535 genes, 13.6%	1302 out of 12711 genes, 10.2%	0.02563	ENSSSCT00000018702, ENSSSCT00000003716, ENSSSCT00000029874, ENSSSCT00000025158, ENSSSCT00000016684, ENSSSCT00000022447, ENSSSCT00000018697, ENSSSCT00000004762, ENSSSCT00000030579, ENSSSCT00000019073, ENSSSCT00000023612, ENSSSCT00000024702, ENSSSCT00000033020, ENSSSCT00000001676, ENSSSCT00000022377, ENSSSCT00000006069, ENSSSCT00000023350, ENSSSCT00000034632, ENSSSCT00000014049, ENSSSCT00000033811,…
cellular response to acid chemical	biological_process	24 out of 1535 genes, 1.6%	77 out of 12711 genes, 0.6%	0.02818	ENSSSCT00000000184, ENSSSCT00000035659, ENSSSCT00000010807, ENSSSCT00000007909, ENSSSCT00000014923, ENSSSCT00000029636, ENSSSCT00000032869, ENSSSCT00000017460, ENSSSCT00000024528, ENSSSCT00000009102, ENSSSCT00000033029, ENSSSCT00000030894, ENSSSCT00000010093, ENSSSCT00000013561, ENSSSCT00000024769, ENSSSCT00000003130, ENSSSCT00000005704, ENSSSCT00000031706, ENSSSCT00000017459, ENSSSCT00000008247,…
positive regulation of protein metabolic process	biological_process	118 out of 1535 genes, 7.7%	664 out of 12711 genes, 5.2%	0.02853	ENSSSCT00000028090, ENSSSCT00000013987, ENSSSCT00000028399, ENSSSCT00000016284, ENSSSCT00000004631, ENSSSCT00000007865, ENSSSCT00000001892, ENSSSCT00000028119, ENSSSCT00000017229, ENSSSCT00000032671, ENSSSCT00000030141, ENSSSCT00000001120, ENSSSCT00000035659, ENSSSCT00000001660, ENSSSCT00000034069, ENSSSCT00000028018, ENSSSCT00000015344, ENSSSCT00000036104, ENSSSCT00000032783, ENSSSCT00000024242,…
positive regulation of multicellular organismal process	biological_process	122 out of 1535 genes, 7.9%	692 out of 12711 genes, 5.4%	0.02956	ENSSSCT00000013561, ENSSSCT00000018316, ENSSSCT00000004885, ENSSSCT00000030894, ENSSSCT00000036617, ENSSSCT00000028840, ENSSSCT00000017544, ENSSSCT00000034572, ENSSSCT00000003711, ENSSSCT00000011646, ENSSSCT00000012715, ENSSSCT00000008139, ENSSSCT00000023156, ENSSSCT00000001532, ENSSSCT00000034196, ENSSSCT00000014232, ENSSSCT00000025358, ENSSSCT00000000121, ENSSSCT00000004997, ENSSSCT00000025669,…
sensory organ development	biological_process	54 out of 1535 genes, 3.5%	247 out of 12711 genes, 1.9%	0.03438	ENSSSCT00000015931, ENSSSCT00000025158, ENSSSCT00000012175, ENSSSCT00000010018, ENSSSCT00000010161, ENSSSCT00000009551, ENSSSCT00000018521, ENSSSCT00000005618, ENSSSCT00000018246, ENSSSCT00000023676, ENSSSCT00000005609, ENSSSCT00000007645, ENSSSCT00000033617, ENSSSCT00000019053, ENSSSCT00000033715, ENSSSCT00000017047, ENSSSCT00000018424, ENSSSCT00000024097, ENSSSCT00000032179, ENSSSCT00000005464,…
reproduction	biological_process	97 out of 1535 genes, 6.3%	524 out of 12711 genes, 4.1%	0.03461	ENSSSCT00000018397, ENSSSCT00000017795, ENSSSCT00000011683, ENSSSCT00000000287, ENSSSCT00000024067, ENSSSCT00000008244, ENSSSCT00000013344, ENSSSCT00000030473, ENSSSCT00000010982, ENSSSCT00000034687, ENSSSCT00000022478, ENSSSCT00000005334, ENSSSCT00000015704, ENSSSCT00000033811, ENSSSCT00000009900, ENSSSCT00000003130, ENSSSCT00000001543, ENSSSCT00000000290, ENSSSCT00000034386, ENSSSCT00000001058,…
negative regulation of cellular protein metabolic process	biological_process	69 out of 1535 genes, 4.5%	341 out of 12711 genes, 2.7%	0.03589	ENSSSCT00000019524, ENSSSCT00000007909, ENSSSCT00000015725, ENSSSCT00000005570, ENSSSCT00000024088, ENSSSCT00000006235, ENSSSCT00000002128, ENSSSCT00000009846, ENSSSCT00000011202, ENSSSCT00000009861, ENSSSCT00000008212, ENSSSCT00000034884, ENSSSCT00000014461, ENSSSCT00000007882, ENSSSCT00000034572, ENSSSCT00000003711, ENSSSCT00000005311, ENSSSCT00000005994, ENSSSCT00000011413, ENSSSCT00000034386,…
endothelial cell chemotaxis	biological_process	7 out of 1535 genes, 0.5%	9 out of 12711 genes, 0.1%	0.04207	ENSSSCT00000012149, ENSSSCT00000033235, ENSSSCT00000035993, ENSSSCT00000033657, ENSSSCT00000034324, ENSSSCT00000001892, ENSSSCT00000035186
cellular response to oxygen-containing compound	biological_process	60 out of 1535 genes, 3.9%	286 out of 12711 genes, 2.3%	0.04345	ENSSSCT00000000717, ENSSSCT00000032783, ENSSSCT00000036104, ENSSSCT00000011713, ENSSSCT00000031706, ENSSSCT00000017459, ENSSSCT00000008247, ENSSSCT00000001642, ENSSSCT00000013557, ENSSSCT00000036184, ENSSSCT00000030894, ENSSSCT00000013561, ENSSSCT00000009409, ENSSSCT00000017460, ENSSSCT00000013987, ENSSSCT00000009102, ENSSSCT00000002128, ENSSSCT00000011202, ENSSSCT00000028399, ENSSSCT00000034063,…
positive regulation of cell communication	biological_process	110 out of 1535 genes, 7.2%	615 out of 12711 genes, 4.8%	0.04373	ENSSSCT00000036104, ENSSSCT00000015344, ENSSSCT00000008255, ENSSSCT00000033655, ENSSSCT00000015392, ENSSSCT00000005288, ENSSSCT00000014894, ENSSSCT00000030456, ENSSSCT00000009221, ENSSSCT00000028121, ENSSSCT00000016284, ENSSSCT00000017645, ENSSSCT00000013987, ENSSSCT00000028090, ENSSSCT00000008457, ENSSSCT00000007865, ENSSSCT00000008413, ENSSSCT00000003406, ENSSSCT00000004631, ENSSSCT00000032671,…
cellular response to growth factor stimulus	biological_process	44 out of 1535 genes, 2.9%	189 out of 12711 genes, 1.5%	0.04436	ENSSSCT00000034572, ENSSSCT00000017459, ENSSSCT00000024289, ENSSSCT00000028552, ENSSSCT00000012149, ENSSSCT00000035186, ENSSSCT00000004631, ENSSSCT00000008212, ENSSSCT00000033657, ENSSSCT00000007865, ENSSSCT00000000099, ENSSSCT00000023776, ENSSSCT00000028090, ENSSSCT00000031905, ENSSSCT00000034063, ENSSSCT00000015725, ENSSSCT00000001892, ENSSSCT00000001120, ENSSSCT00000018397, ENSSSCT00000033617,…
brain development	biological_process	62 out of 1535 genes, 4.0%	299 out of 12711 genes, 2.4%	0.04582	ENSSSCT00000017015, ENSSSCT00000023234, ENSSSCT00000010201, ENSSSCT00000004885, ENSSSCT00000030894, ENSSSCT00000012715, ENSSSCT00000004042, ENSSSCT00000029966, ENSSSCT00000011567, ENSSSCT00000017222, ENSSSCT00000001542, ENSSSCT00000007094, ENSSSCT00000025598, ENSSSCT00000011672, ENSSSCT00000009494, ENSSSCT00000034459, ENSSSCT00000025358, ENSSSCT00000008209, ENSSSCT00000029331, ENSSSCT00000033704,…

## Sheet: Table S9-3 KEGG(LH vs.LL)
Table S9-3. KEGG pathway analysis of the targets for differentially expressed miRNAs in LH vs. LL.
Pathway ID	Pathway	DEGs with pathway annotation (2343)	All genes with pathway annotation (8268)	P value	Qvalue	Genelist	KOlist	Pathwaylink
ko00362	Benzoate degradation	8(0.34%)	12(0.15%)	0.00106686	0.00680976	ENSSSCT00000031800,ENSSSCT00000031800,ENSSSCT00000004477,ENSSSCT00000011806,ENSSSCT00000030601,ENSSSCT00000030601,ENSSSCT00000030601,ENSSSCT00000009375,	K07511,K00626,K07513,K07509,	http://www.kegg.jp/kegg-bin/show_pathway?scale=1.0&query=&map=ko00362&use=reference&multi_query=K07511+%0D%0AK00626+%0D%0AK07513+%0D%0AK07509+%0D%0A
ko04966	Collecting duct acid secretion	15(0.64%)	30(0.36%)	0.00337622	0.0166043	ENSSSCT00000018946,ENSSSCT00000018946,ENSSSCT00000018941,ENSSSCT00000035092,ENSSSCT00000018897,ENSSSCT00000013040,ENSSSCT00000029795,ENSSSCT00000010481,ENSSSCT00000017984,ENSSSCT00000017984,ENSSSCT00000027661,ENSSSCT00000010525,ENSSSCT00000009446,ENSSSCT00000018047,ENSSSCT00000001184,	K02154,K06573,K02145,K02147,K01543,K02148,K02151,K02152,	http://www.kegg.jp/kegg-bin/show_pathway?scale=1.0&query=&map=ko04966&use=reference&multi_query=K02154+%0D%0AK06573+%0D%0AK02145+%0D%0AK02147+%0D%0AK01543+%0D%0AK02148+%0D%0AK02151+%0D%0AK02152+%0D%0A
ko05168	Herpes simplex infection	115(4.91%)	333(4.03%)	0.00492869	0.0208255	ENSSSCT00000007699,ENSSSCT00000026332,ENSSSCT00000010831,ENSSSCT00000001633,ENSSSCT00000034674,ENSSSCT00000034674,ENSSSCT00000006417,ENSSSCT00000012318,ENSSSCT00000027798,ENSSSCT00000035206,ENSSSCT00000034995,ENSSSCT00000025148,ENSSSCT00000023958,ENSSSCT00000005689,ENSSSCT00000029714,ENSSSCT00000030084,ENSSSCT00000036437,ENSSSCT00000005668,ENSSSCT00000005676,ENSSSCT00000036383,ENSSSCT00000035181,…	K07209,K04498,K14216,K06752,K03173,K04729,K15410,K05414,K06531,K02308,K16194,K06751,K03158,K04379,K14840,K03120,K03174,K04734,K12646,K04448,K05654,K04440,K02373,K12891,K09849,K06269,K15412,K04693,K03133,K12499,K02296,K08860,K04447,K15411,K15129,K07293,K03875,	http://www.kegg.jp/kegg-bin/show_pathway?scale=1.0&query=&map=ko05168&use=reference&multi_query=K07209+%0D%0AK04498+%0D%0AK14216+%0D%0AK06752+%0D%0AK03173+%0D%0AK04729+%0D%0AK15410+%0D%0AK05414+%0D%0AK06531+%0D%0AK02308+%0D%0AK16194+%0D%0AK06751+%0D%0AK03158+%0D%0AK04379+%0D%0AK14840+%0D%0AK03120+%0D%0AK03174+%0D%0AK04734+%0D%0AK12646+%0D%0AK04448+%0D%0AK05654+%0D%0AK04440+%0D%0AK02373+%0D%0AK128…
ko05162	Measles	115(4.91%)	326(3.94%)	0.00221738	0.0125512	ENSSSCT00000004324,ENSSSCT00000004324,ENSSSCT00000010831,ENSSSCT00000035136,ENSSSCT00000035136,ENSSSCT00000034742,ENSSSCT00000034742,ENSSSCT00000034071,ENSSSCT00000004884,ENSSSCT00000004885,ENSSSCT00000004885,ENSSSCT00000002532,ENSSSCT00000012318,ENSSSCT00000000866,ENSSSCT00000035206,ENSSSCT00000034995,ENSSSCT00000025148,ENSSSCT00000023958,ENSSSCT00000005689,ENSSSCT00000029714,ENSSSCT00000030084,…	K02649,K14216,K05703,K03283,K04729,K04733,K05414,K04456,K02091,K16194,K11859,K10152,K06536,K00922,K05435,K04734,K12646,K04721,K10144,K06563,K04693,K04722,K11224,K12968,K05069,K06624,K05068,K10785,K08860,K04447,K06450,K05763,K14754,K12560,	http://www.kegg.jp/kegg-bin/show_pathway?scale=1.0&query=&map=ko05162&use=reference&multi_query=K02649+%0D%0AK14216+%0D%0AK05703+%0D%0AK03283+%0D%0AK04729+%0D%0AK04733+%0D%0AK05414+%0D%0AK04456+%0D%0AK02091+%0D%0AK16194+%0D%0AK11859+%0D%0AK10152+%0D%0AK06536+%0D%0AK00922+%0D%0AK05435+%0D%0AK04734+%0D%0AK12646+%0D%0AK04721+%0D%0AK10144+%0D%0AK06563+%0D%0AK04693+%0D%0AK04722+%0D%0AK11224+%0D%0AK129…
ko04725	Cholinergic synapse	56(2.39%)	143(1.73%)	0.00182123	0.0107131	ENSSSCT00000004324,ENSSSCT00000004324,ENSSSCT00000012536,ENSSSCT00000029344,ENSSSCT00000029344,ENSSSCT00000035136,ENSSSCT00000035136,ENSSSCT00000034742,ENSSSCT00000034742,ENSSSCT00000034071,ENSSSCT00000004884,ENSSSCT00000004885,ENSSSCT00000004885,ENSSSCT00000005857,ENSSSCT00000025158,ENSSSCT00000022427,ENSSSCT00000022427,ENSSSCT00000027746,ENSSSCT00000001958,ENSSSCT00000035590,ENSSSCT00000018619,…	K02649,K04851,K08045,K05703,K09048,K01049,K04515,K04805,K04456,K08042,K07825,K04379,K05858,K14387,K00922,K04545,K04345,K02161,K04537,K04857,K04813,K04997,K04809,K04958,K04635,K05870,K04539,K04447,K04850,K04630,K02677,	http://www.kegg.jp/kegg-bin/show_pathway?scale=1.0&query=&map=ko04725&use=reference&multi_query=K02649+%0D%0AK04851+%0D%0AK08045+%0D%0AK05703+%0D%0AK09048+%0D%0AK01049+%0D%0AK04515+%0D%0AK04805+%0D%0AK04456+%0D%0AK08042+%0D%0AK07825+%0D%0AK04379+%0D%0AK05858+%0D%0AK14387+%0D%0AK00922+%0D%0AK04545+%0D%0AK04345+%0D%0AK02161+%0D%0AK04537+%0D%0AK04857+%0D%0AK04813+%0D%0AK04997+%0D%0AK04809+%0D%0AK049…
ko00511	Other glycan degradation	11(0.47%)	15(0.18%)	4.84412e-05	0.000726617	ENSSSCT00000022366,ENSSSCT00000022366,ENSSSCT00000022366,ENSSSCT00000017747,ENSSSCT00000023041,ENSSSCT00000030724,ENSSSCT00000010038,ENSSSCT00000001555,ENSSSCT00000004568,ENSSSCT00000002156,ENSSSCT00000007143,	K12357,K12312,K01192,K01186,K01206,K12373,K01201,	http://www.kegg.jp/kegg-bin/show_pathway?scale=1.0&query=&map=ko00511&use=reference&multi_query=K12357+%0D%0AK12312+%0D%0AK01192+%0D%0AK01186+%0D%0AK01206+%0D%0AK12373+%0D%0AK01201+%0D%0A
ko04970	Salivary secretion	39(1.66%)	98(1.19%)	0.00508939	0.0209153	ENSSSCT00000029344,ENSSSCT00000029344,ENSSSCT00000015007,ENSSSCT00000018619,ENSSSCT00000025938,ENSSSCT00000025938,ENSSSCT00000024361,ENSSSCT00000005278,ENSSSCT00000005278,ENSSSCT00000005278,ENSSSCT00000018554,ENSSSCT00000015046,ENSSSCT00000007385,ENSSSCT00000032084,ENSSSCT00000003310,ENSSSCT00000003310,ENSSSCT00000011723,ENSSSCT00000035960,ENSSSCT00000035960,ENSSSCT00000035960,ENSSSCT00000035960,…	K08045,K13879,K08042,K12318,K05858,K04136,K04345,K01539,K02183,K13912,K04143,K04141,K04958,K09867,K05850,K13504,K13916,K02677,	http://www.kegg.jp/kegg-bin/show_pathway?scale=1.0&query=&map=ko04970&use=reference&multi_query=K08045+%0D%0AK13879+%0D%0AK08042+%0D%0AK12318+%0D%0AK05858+%0D%0AK04136+%0D%0AK04345+%0D%0AK01539+%0D%0AK02183+%0D%0AK13912+%0D%0AK04143+%0D%0AK04141+%0D%0AK04958+%0D%0AK09867+%0D%0AK05850+%0D%0AK13504+%0D%0AK13916+%0D%0AK02677+%0D%0A
ko04380	Osteoclast differentiation	123(5.25%)	313(3.79%)	7.76704e-06	0.000179239	ENSSSCT00000014174,ENSSSCT00000007699,ENSSSCT00000004324,ENSSSCT00000004324,ENSSSCT00000034179,ENSSSCT00000034980,ENSSSCT00000033209,ENSSSCT00000011573,ENSSSCT00000011573,ENSSSCT00000008467,ENSSSCT00000035136,ENSSSCT00000035136,ENSSSCT00000034742,ENSSSCT00000034742,ENSSSCT00000034071,ENSSSCT00000004884,ENSSSCT00000004885,ENSSSCT00000004885,ENSSSCT00000034674,ENSSSCT00000034674,ENSSSCT00000006417,…	K04502,K07209,K02649,K04469,K08011,K05703,K03173,K05855,K04456,K06512,K08008,K03158,K04379,K09028,K00922,K04734,K04448,K05453,K04348,K14379,K08012,K13375,K05148,K04440,K04576,K04694,K04441,K05090,K06493,K05870,K04693,K14380,K04431,K06551,K09438,K09030,K14378,K07371,K12560,	http://www.kegg.jp/kegg-bin/show_pathway?scale=1.0&query=&map=ko04380&use=reference&multi_query=K04502+%0D%0AK07209+%0D%0AK02649+%0D%0AK04469+%0D%0AK08011+%0D%0AK05703+%0D%0AK03173+%0D%0AK05855+%0D%0AK04456+%0D%0AK06512+%0D%0AK08008+%0D%0AK03158+%0D%0AK04379+%0D%0AK09028+%0D%0AK00922+%0D%0AK04734+%0D%0AK04448+%0D%0AK05453+%0D%0AK04348+%0D%0AK14379+%0D%0AK08012+%0D%0AK13375+%0D%0AK05148+%0D%0AK044…
ko04911	Insulin secretion	49(2.09%)	106(1.28%)	2.66617e-05	0.000444362	ENSSSCT00000012536,ENSSSCT00000029344,ENSSSCT00000029344,ENSSSCT00000005857,ENSSSCT00000022427,ENSSSCT00000022427,ENSSSCT00000027746,ENSSSCT00000018619,ENSSSCT00000005278,ENSSSCT00000005278,ENSSSCT00000005278,ENSSSCT00000022736,ENSSSCT00000031710,ENSSSCT00000015046,ENSSSCT00000028700,ENSSSCT00000028700,ENSSSCT00000014747,ENSSSCT00000024906,ENSSSCT00000024906,ENSSSCT00000007385,ENSSSCT00000027155,…	K04851,K08045,K09048,K04515,K08042,K05858,K15297,K04351,K04345,K04857,K04194,K01539,K04635,K13504,K05258,K05870,K04850,K04526,K07594,K02677,K04962,K07299,K16882,K07882,	http://www.kegg.jp/kegg-bin/show_pathway?scale=1.0&query=&map=ko04911&use=reference&multi_query=K04851+%0D%0AK08045+%0D%0AK09048+%0D%0AK04515+%0D%0AK08042+%0D%0AK05858+%0D%0AK15297+%0D%0AK04351+%0D%0AK04345+%0D%0AK04857+%0D%0AK04194+%0D%0AK01539+%0D%0AK04635+%0D%0AK13504+%0D%0AK05258+%0D%0AK05870+%0D%0AK04850+%0D%0AK04526+%0D%0AK07594+%0D%0AK02677+%0D%0AK04962+%0D%0AK07299+%0D%0AK16882+%0D%0AK078…
ko04062	Chemokine signaling pathway	89(3.80%)	252(3.05%)	0.00584437	0.0233775	ENSSSCT00000007699,ENSSSCT00000004324,ENSSSCT00000004324,ENSSSCT00000008467,ENSSSCT00000029344,ENSSSCT00000029344,ENSSSCT00000006315,ENSSSCT00000033033,ENSSSCT00000033397,ENSSSCT00000008025,ENSSSCT00000035590,ENSSSCT00000018619,ENSSSCT00000000743,ENSSSCT00000032974,ENSSSCT00000005278,ENSSSCT00000005278,ENSSSCT00000005278,ENSSSCT00000012150,ENSSSCT00000012150,ENSSSCT00000012150,ENSSSCT00000012150,…	K07209,K02649,K08011,K08045,K05730,K05704,K04456,K08042,K07825,K10035,K05858,K04237,K04190,K00922,K04545,K04353,K04345,K00910,K04537,K08893,K04188,K04734,K17449,K05505,K04182,K07860,K04438,K11224,K12499,K04539,K04185,K13072,K00909,K04447,K05747,K04409,K04439,K04630,K10031,K10029,K06279,	http://www.kegg.jp/kegg-bin/show_pathway?scale=1.0&query=&map=ko04062&use=reference&multi_query=K07209+%0D%0AK02649+%0D%0AK08011+%0D%0AK08045+%0D%0AK05730+%0D%0AK05704+%0D%0AK04456+%0D%0AK08042+%0D%0AK07825+%0D%0AK10035+%0D%0AK05858+%0D%0AK04237+%0D%0AK04190+%0D%0AK00922+%0D%0AK04545+%0D%0AK04353+%0D%0AK04345+%0D%0AK00910+%0D%0AK04537+%0D%0AK08893+%0D%0AK04188+%0D%0AK04734+%0D%0AK17449+%0D%0AK055…
ko05169	Epstein-Barr virus infection	134(5.72%)	340(4.11%)	2.66585e-06	7.99756e-05	ENSSSCT00000017049,ENSSSCT00000007699,ENSSSCT00000032707,ENSSSCT00000036413,ENSSSCT00000014919,ENSSSCT00000026332,ENSSSCT00000004324,ENSSSCT00000004324,ENSSSCT00000026408,ENSSSCT00000034179,ENSSSCT00000034980,ENSSSCT00000033209,ENSSSCT00000011573,ENSSSCT00000011573,ENSSSCT00000006431,ENSSSCT00000029637,ENSSSCT00000029637,ENSSSCT00000034674,ENSSSCT00000034674,ENSSSCT00000006417,ENSSSCT00000002532,…	K05443,K07209,K06490,K04498,K02649,K03016,K04469,K01510,K03008,K03173,K03283,K05855,K03018,K04456,K03022,K16194,K06477,K03027,K03026,K06751,K03160,K03010,K03066,K11859,K03011,K03017,K03120,K00922,K03024,K03174,K04345,K02161,K06053,K06627,K03025,K15979,K04734,K03032,K12646,K04448,K14721,K06625,K03033,K04440,K03171,K16198,K16197,K04441,K09849,K14290,K03062,K06065,K03028,K04431,K06624,K04430,K09438,…	http://www.kegg.jp/kegg-bin/show_pathway?scale=1.0&query=&map=ko05169&use=reference&multi_query=K05443+%0D%0AK07209+%0D%0AK06490+%0D%0AK04498+%0D%0AK02649+%0D%0AK03016+%0D%0AK04469+%0D%0AK01510+%0D%0AK03008+%0D%0AK03173+%0D%0AK03283+%0D%0AK05855+%0D%0AK03018+%0D%0AK04456+%0D%0AK03022+%0D%0AK16194+%0D%0AK06477+%0D%0AK03027+%0D%0AK03026+%0D%0AK06751+%0D%0AK03160+%0D%0AK03010+%0D%0AK03066+%0D%0AK118…
ko04916	Melanogenesis	45(1.92%)	99(1.20%)	8.75921e-05	0.00114251	ENSSSCT00000026332,ENSSSCT00000010405,ENSSSCT00000029344,ENSSSCT00000029344,ENSSSCT00000005857,ENSSSCT00000000192,ENSSSCT00000022427,ENSSSCT00000022427,ENSSSCT00000027746,ENSSSCT00000009025,ENSSSCT00000018619,ENSSSCT00000007962,ENSSSCT00000033976,ENSSSCT00000000074,ENSSSCT00000000074,ENSSSCT00000000074,ENSSSCT00000005278,ENSSSCT00000005278,ENSSSCT00000005278,ENSSSCT00000032500,ENSSSCT00000032005,…	K04498,K01827,K08045,K09048,K03209,K04515,K04490,K08042,K08725,K02354,K05858,K05228,K04369,K04345,K02376,K02353,K01384,K02183,K02842,K02375,K05870,K02235,K00182,K04199,K16366,K04630,K02677,K04492,	http://www.kegg.jp/kegg-bin/show_pathway?scale=1.0&query=&map=ko04916&use=reference&multi_query=K04498+%0D%0AK01827+%0D%0AK08045+%0D%0AK09048+%0D%0AK03209+%0D%0AK04515+%0D%0AK04490+%0D%0AK08042+%0D%0AK08725+%0D%0AK02354+%0D%0AK05858+%0D%0AK05228+%0D%0AK04369+%0D%0AK04345+%0D%0AK02376+%0D%0AK02353+%0D%0AK01384+%0D%0AK02183+%0D%0AK02842+%0D%0AK02375+%0D%0AK05870+%0D%0AK02235+%0D%0AK00182+%0D%0AK041…
ko04910	Insulin signaling pathway	79(3.37%)	217(2.62%)	0.00356338	0.0169085	ENSSSCT00000007699,ENSSSCT00000004324,ENSSSCT00000004324,ENSSSCT00000011979,ENSSSCT00000013571,ENSSSCT00000005540,ENSSSCT00000024082,ENSSSCT00000008536,ENSSSCT00000035590,ENSSSCT00000032173,ENSSSCT00000032173,ENSSSCT00000033950,ENSSSCT00000013428,ENSSSCT00000013428,ENSSSCT00000036248,ENSSSCT00000033139,ENSSSCT00000033139,ENSSSCT00000015345,ENSSSCT00000003502,ENSSSCT00000026451,ENSSSCT00000008173,…	K07209,K02649,K03841,K07190,K00688,K00844,K00871,K04456,K07196,K04375,K00693,K07189,K05696,K00922,K04369,K04345,K01596,K07200,K17449,K02183,K07191,K04440,K04527,K04694,K07192,K06269,K07199,K04438,K04372,K04526,K11262,K06279,	http://www.kegg.jp/kegg-bin/show_pathway?scale=1.0&query=&map=ko04910&use=reference&multi_query=K07209+%0D%0AK02649+%0D%0AK03841+%0D%0AK07190+%0D%0AK00688+%0D%0AK00844+%0D%0AK00871+%0D%0AK04456+%0D%0AK07196+%0D%0AK04375+%0D%0AK00693+%0D%0AK07189+%0D%0AK05696+%0D%0AK00922+%0D%0AK04369+%0D%0AK04345+%0D%0AK01596+%0D%0AK07200+%0D%0AK17449+%0D%0AK02183+%0D%0AK07191+%0D%0AK04440+%0D%0AK04527+%0D%0AK046…
ko04012	ErbB signaling pathway	54(2.30%)	134(1.62%)	0.000978851	0.00652567	ENSSSCT00000004324,ENSSSCT00000004324,ENSSSCT00000022427,ENSSSCT00000022427,ENSSSCT00000027746,ENSSSCT00000033033,ENSSSCT00000033397,ENSSSCT00000008025,ENSSSCT00000035590,ENSSSCT00000033950,ENSSSCT00000013428,ENSSSCT00000013428,ENSSSCT00000016818,ENSSSCT00000032005,ENSSSCT00000035211,ENSSSCT00000014746,ENSSSCT00000036290,ENSSSCT00000005140,ENSSSCT00000032169,ENSSSCT00000003320,ENSSSCT00000023906,…	K02649,K04515,K05704,K04456,K04375,K00922,K04369,K04448,K17449,K06625,K04440,K05084,K04438,K05735,K11224,K04410,K04431,K04430,K04377,K04409,K02677,K05736,K06279,	http://www.kegg.jp/kegg-bin/show_pathway?scale=1.0&query=&map=ko04012&use=reference&multi_query=K02649+%0D%0AK04515+%0D%0AK05704+%0D%0AK04456+%0D%0AK04375+%0D%0AK00922+%0D%0AK04369+%0D%0AK04448+%0D%0AK17449+%0D%0AK06625+%0D%0AK04440+%0D%0AK05084+%0D%0AK04438+%0D%0AK05735+%0D%0AK11224+%0D%0AK04410+%0D%0AK04431+%0D%0AK04430+%0D%0AK04377+%0D%0AK04409+%0D%0AK02677+%0D%0AK05736+%0D%0AK06279+%0D%0A
ko04512	ECM-receptor interaction	53(2.26%)	144(1.74%)	0.0102267	0.0365241	ENSSSCT00000036191,ENSSSCT00000034673,ENSSSCT00000034673,ENSSSCT00000018534,ENSSSCT00000018534,ENSSSCT00000034016,ENSSSCT00000033861,ENSSSCT00000035803,ENSSSCT00000030611,ENSSSCT00000030611,ENSSSCT00000017431,ENSSSCT00000018895,ENSSSCT00000008101,ENSSSCT00000033465,ENSSSCT00000034540,ENSSSCT00000009412,ENSSSCT00000012090,ENSSSCT00000006322,ENSSSCT00000007304,ENSSSCT00000036017,ENSSSCT00000032236,…	K06267,K06483,K06476,K16338,K06257,K06584,K06236,K06258,K06485,K05719,K06493,K06484,K06251,K06487,K04659,K06481,K06238,K06480,K06240,	http://www.kegg.jp/kegg-bin/show_pathway?scale=1.0&query=&map=ko04512&use=reference&multi_query=K06267+%0D%0AK06483+%0D%0AK06476+%0D%0AK16338+%0D%0AK06257+%0D%0AK06584+%0D%0AK06236+%0D%0AK06258+%0D%0AK06485+%0D%0AK05719+%0D%0AK06493+%0D%0AK06484+%0D%0AK06251+%0D%0AK06487+%0D%0AK04659+%0D%0AK06481+%0D%0AK06238+%0D%0AK06480+%0D%0AK06240+%0D%0A
ko05211	Renal cell carcinoma	50(2.13%)	121(1.46%)	0.000720436	0.00527148	ENSSSCT00000026332,ENSSSCT00000004324,ENSSSCT00000004324,ENSSSCT00000018110,ENSSSCT00000035590,ENSSSCT00000000074,ENSSSCT00000000074,ENSSSCT00000000074,ENSSSCT00000016818,ENSSSCT00000032005,ENSSSCT00000007433,ENSSSCT00000007433,ENSSSCT00000025404,ENSSSCT00000025404,ENSSSCT00000035211,ENSSSCT00000014746,ENSSSCT00000036290,ENSSSCT00000036469,ENSSSCT00000003350,ENSSSCT00000003320,ENSSSCT00000035269,…	K04498,K02649,K05099,K04456,K00922,K04369,K04353,K04448,K13375,K13377,K03871,K17386,K04438,K05735,K09592,K04410,K08268,K09095,K04409,K07293,K07299,K05736,	http://www.kegg.jp/kegg-bin/show_pathway?scale=1.0&query=&map=ko05211&use=reference&multi_query=K04498+%0D%0AK02649+%0D%0AK05099+%0D%0AK04456+%0D%0AK00922+%0D%0AK04369+%0D%0AK04353+%0D%0AK04448+%0D%0AK13375+%0D%0AK13377+%0D%0AK03871+%0D%0AK17386+%0D%0AK04438+%0D%0AK05735+%0D%0AK09592+%0D%0AK04410+%0D%0AK08268+%0D%0AK09095+%0D%0AK04409+%0D%0AK07293+%0D%0AK07299+%0D%0AK05736+%0D%0A
ko04340	Hedgehog signaling pathway	15(0.64%)	34(0.41%)	0.0154223	0.0476979	ENSSSCT00000014689,ENSSSCT00000000192,ENSSSCT00000009905,ENSSSCT00000026804,ENSSSCT00000015046,ENSSSCT00000011579,ENSSSCT00000011579,ENSSSCT00000025742,ENSSSCT00000024218,ENSSSCT00000007726,ENSSSCT00000007725,ENSSSCT00000027851,ENSSSCT00000023035,ENSSSCT00000007426,ENSSSCT00000018104,	K08958,K03209,K06231,K06234,K04345,K06229,K01384,K04662,K08959,K00182,	http://www.kegg.jp/kegg-bin/show_pathway?scale=1.0&query=&map=ko04340&use=reference&multi_query=K08958+%0D%0AK03209+%0D%0AK06231+%0D%0AK06234+%0D%0AK04345+%0D%0AK06229+%0D%0AK01384+%0D%0AK04662+%0D%0AK08959+%0D%0AK00182+%0D%0A
ko04623	Cytosolic DNA-sensing pathway	59(2.52%)	109(1.32%)	3.6242e-09	3.6242e-07	ENSSSCT00000007699,ENSSSCT00000026408,ENSSSCT00000035934,ENSSSCT00000035934,ENSSSCT00000015677,ENSSSCT00000011305,ENSSSCT00000035206,ENSSSCT00000034995,ENSSSCT00000025148,ENSSSCT00000023958,ENSSSCT00000005689,ENSSSCT00000029714,ENSSSCT00000030084,ENSSSCT00000036437,ENSSSCT00000005668,ENSSSCT00000005676,ENSSSCT00000036383,ENSSSCT00000035181,ENSSSCT00000036475,ENSSSCT00000031536,ENSSSCT00000036498,…	K07209,K03016,K12654,K03018,K05414,K03022,K12965,K03027,K03026,K03024,K03025,K04734,K12646,K14721,K12499,K12968,K01370,K12799,	http://www.kegg.jp/kegg-bin/show_pathway?scale=1.0&query=&map=ko04623&use=reference&multi_query=K07209+%0D%0AK03016+%0D%0AK12654+%0D%0AK03018+%0D%0AK05414+%0D%0AK03022+%0D%0AK12965+%0D%0AK03027+%0D%0AK03026+%0D%0AK03024+%0D%0AK03025+%0D%0AK04734+%0D%0AK12646+%0D%0AK14721+%0D%0AK12499+%0D%0AK12968+%0D%0AK01370+%0D%0AK12799+%0D%0A
ko00310	Lysine degradation	26(1.11%)	44(0.53%)	4.78014e-06	0.000130368	ENSSSCT00000017228,ENSSSCT00000031800,ENSSSCT00000031800,ENSSSCT00000019636,ENSSSCT00000023019,ENSSSCT00000012621,ENSSSCT00000012621,ENSSSCT00000004477,ENSSSCT00000011806,ENSSSCT00000010719,ENSSSCT00000030440,ENSSSCT00000014088,ENSSSCT00000014088,ENSSSCT00000035629,ENSSSCT00000035629,ENSSSCT00000018087,ENSSSCT00000003811,ENSSSCT00000002639,ENSSSCT00000007128,ENSSSCT00000026228,ENSSSCT00000024630,…	K11425,K07511,K00128,K11431,K11433,K00626,K11428,K11703,K11429,K11420,K14157,K00473,K00658,K06101,K11421,K09189,K00306,	http://www.kegg.jp/kegg-bin/show_pathway?scale=1.0&query=&map=ko00310&use=reference&multi_query=K11425+%0D%0AK07511+%0D%0AK00128+%0D%0AK11431+%0D%0AK11433+%0D%0AK00626+%0D%0AK11428+%0D%0AK11703+%0D%0AK11429+%0D%0AK11420+%0D%0AK14157+%0D%0AK00473+%0D%0AK00658+%0D%0AK06101+%0D%0AK11421+%0D%0AK09189+%0D%0AK00306+%0D%0A
ko04610	Complement and coagulation cascades	60(2.56%)	135(1.63%)	1.9533e-05	0.0003447	ENSSSCT00000011054,ENSSSCT00000009855,ENSSSCT00000022803,ENSSSCT00000011287,ENSSSCT00000030232,ENSSSCT00000032307,ENSSSCT00000032307,ENSSSCT00000030209,ENSSSCT00000010477,ENSSSCT00000035558,ENSSSCT00000014012,ENSSSCT00000003916,ENSSSCT00000030688,ENSSSCT00000033025,ENSSSCT00000036243,ENSSSCT00000012918,ENSSSCT00000006419,ENSSSCT00000007701,ENSSSCT00000034251,ENSSSCT00000018361,ENSSSCT00000006892,…	K03912,K03903,K01348,K01328,K03983,K01324,K01314,K03899,K03988,K03914,K03992,K03999,K01343,K03996,K03902,K04010,K03916,K01315,K01332,K03913,K04008,K03985,K03901,K04012,K03991,K03986,	http://www.kegg.jp/kegg-bin/show_pathway?scale=1.0&query=&map=ko04610&use=reference&multi_query=K03912+%0D%0AK03903+%0D%0AK01348+%0D%0AK01328+%0D%0AK03983+%0D%0AK01324+%0D%0AK01314+%0D%0AK03899+%0D%0AK03988+%0D%0AK03914+%0D%0AK03992+%0D%0AK03999+%0D%0AK01343+%0D%0AK03996+%0D%0AK03902+%0D%0AK04010+%0D%0AK03916+%0D%0AK01315+%0D%0AK01332+%0D%0AK03913+%0D%0AK04008+%0D%0AK03985+%0D%0AK03901+%0D%0AK040…
ko04011	MAPK signaling pathway - yeast	13(0.55%)	25(0.30%)	0.00334504	0.0166043	ENSSSCT00000000799,ENSSSCT00000001734,ENSSSCT00000001722,ENSSSCT00000029888,ENSSSCT00000035014,ENSSSCT00000033247,ENSSSCT00000033247,ENSSSCT00000034801,ENSSSCT00000034801,ENSSSCT00000035648,ENSSSCT00000035648,ENSSSCT00000033767,ENSSSCT00000003617,	K09448,K04441,K01759,K04409,K02677,	http://www.kegg.jp/kegg-bin/show_pathway?scale=1.0&query=&map=ko04011&use=reference&multi_query=K09448+%0D%0AK04441+%0D%0AK01759+%0D%0AK04409+%0D%0AK02677+%0D%0A
ko00521	Streptomycin biosynthesis	13(0.55%)	18(0.22%)	1.89349e-05	0.0003447	ENSSSCT00000024082,ENSSSCT00000036248,ENSSSCT00000033139,ENSSSCT00000033139,ENSSSCT00000015345,ENSSSCT00000011223,ENSSSCT00000033900,ENSSSCT00000033900,ENSSSCT00000036046,ENSSSCT00000035770,ENSSSCT00000035770,ENSSSCT00000034321,ENSSSCT00000034321,	K00844,	http://www.kegg.jp/kegg-bin/show_pathway?scale=1.0&query=&map=ko00521&use=reference&multi_query=K00844+%0D%0A
ko04146	Peroxisome	41(1.75%)	105(1.27%)	0.00635648	0.0250914	ENSSSCT00000014491,ENSSSCT00000028652,ENSSSCT00000027923,ENSSSCT00000024211,ENSSSCT00000017859,ENSSSCT00000032291,ENSSSCT00000005128,ENSSSCT00000027142,ENSSSCT00000019279,ENSSSCT00000001092,ENSSSCT00000011142,ENSSSCT00000002623,ENSSSCT00000002626,ENSSSCT00000025883,ENSSSCT00000031745,ENSSSCT00000030601,ENSSSCT00000030601,ENSSSCT00000030601,ENSSSCT00000017929,ENSSSCT00000031960,ENSSSCT00000031960,…	K13335,K08764,K01640,K13346,K00830,K08746,K13345,K13239,K00649,K05678,K13356,K04564,K07513,K13299,K00308,K13351,K13337,K13353,K13338,K06664,K08726,K00803,K13343,K00106,K01897,K05940,K13340,K00306,	http://www.kegg.jp/kegg-bin/show_pathway?scale=1.0&query=&map=ko04146&use=reference&multi_query=K13335+%0D%0AK08764+%0D%0AK01640+%0D%0AK13346+%0D%0AK00830+%0D%0AK08746+%0D%0AK13345+%0D%0AK13239+%0D%0AK00649+%0D%0AK05678+%0D%0AK13356+%0D%0AK04564+%0D%0AK07513+%0D%0AK13299+%0D%0AK00308+%0D%0AK13351+%0D%0AK13337+%0D%0AK13353+%0D%0AK13338+%0D%0AK06664+%0D%0AK08726+%0D%0AK00803+%0D%0AK13343+%0D%0AK001…
ko04144	Endocytosis	111(4.74%)	330(3.99%)	0.0134726	0.0444153	ENSSSCT00000005464,ENSSSCT00000018110,ENSSSCT00000024464,ENSSSCT00000004275,ENSSSCT00000028941,ENSSSCT00000019505,ENSSSCT00000025334,ENSSSCT00000002532,ENSSSCT00000019278,ENSSSCT00000025936,ENSSSCT00000022632,ENSSSCT00000007081,ENSSSCT00000033033,ENSSSCT00000033397,ENSSSCT00000008025,ENSSSCT00000033628,ENSSSCT00000033628,ENSSSCT00000008229,ENSSSCT00000015688,ENSSSCT00000026627,ENSSSCT00000034535,…	K04500,K05099,K12185,K04679,K01115,K11825,K03283,K07891,K12488,K03176,K05704,K12494,K06503,K06751,K12493,K07888,K13649,K04237,K07889,K04677,K11866,K00910,K04678,K12486,K04705,K11247,K12485,K09526,K03914,K12958,K12474,K05087,K13375,K00889,K04143,K05084,K04141,K12195,K13377,K04645,K01528,K05090,K13305,K12196,K12194,K12470,K05069,K00909,K07905,K05068,K04439,K06093,K05633,K12197,	http://www.kegg.jp/kegg-bin/show_pathway?scale=1.0&query=&map=ko04144&use=reference&multi_query=K04500+%0D%0AK05099+%0D%0AK12185+%0D%0AK04679+%0D%0AK01115+%0D%0AK11825+%0D%0AK03283+%0D%0AK07891+%0D%0AK12488+%0D%0AK03176+%0D%0AK05704+%0D%0AK12494+%0D%0AK06503+%0D%0AK06751+%0D%0AK12493+%0D%0AK07888+%0D%0AK13649+%0D%0AK04237+%0D%0AK07889+%0D%0AK04677+%0D%0AK11866+%0D%0AK00910+%0D%0AK04678+%0D%0AK124…
ko04360	Axon guidance	62(2.65%)	165(2.00%)	0.00366296	0.0169085	ENSSSCT00000018613,ENSSSCT00000018613,ENSSSCT00000018110,ENSSSCT00000035136,ENSSSCT00000035136,ENSSSCT00000034742,ENSSSCT00000034742,ENSSSCT00000034071,ENSSSCT00000004884,ENSSSCT00000004885,ENSSSCT00000004885,ENSSSCT00000016495,ENSSSCT00000033235,ENSSSCT00000033235,ENSSSCT00000015542,ENSSSCT00000012478,ENSSSCT00000029330,ENSSSCT00000033153,ENSSSCT00000036138,ENSSSCT00000035993,ENSSSCT00000034324,…	K06841,K05099,K05703,K07532,K06724,K06842,K06840,K07526,K06521,K07528,K04348,K05463,K07860,K05719,K06572,K07531,K05735,K05108,K07529,K04410,K05111,K04409,K04630,K05765,K05105,K07524,K05736,	http://www.kegg.jp/kegg-bin/show_pathway?scale=1.0&query=&map=ko04360&use=reference&multi_query=K06841+%0D%0AK05099+%0D%0AK05703+%0D%0AK07532+%0D%0AK06724+%0D%0AK06842+%0D%0AK06840+%0D%0AK07526+%0D%0AK06521+%0D%0AK07528+%0D%0AK04348+%0D%0AK05463+%0D%0AK07860+%0D%0AK05719+%0D%0AK06572+%0D%0AK07531+%0D%0AK05735+%0D%0AK05108+%0D%0AK07529+%0D%0AK04410+%0D%0AK05111+%0D%0AK04409+%0D%0AK04630+%0D%0AK057…
ko04810	Regulation of actin cytoskeleton	112(4.78%)	290(3.51%)	4.57869e-05	0.000722951	ENSSSCT00000004324,ENSSSCT00000004324,ENSSSCT00000017431,ENSSSCT00000016495,ENSSSCT00000006315,ENSSSCT00000028546,ENSSSCT00000028546,ENSSSCT00000018895,ENSSSCT00000033033,ENSSSCT00000033397,ENSSSCT00000008025,ENSSSCT00000002033,ENSSSCT00000036196,ENSSSCT00000015699,ENSSSCT00000004487,ENSSSCT00000006847,ENSSSCT00000018567,ENSSSCT00000018567,ENSSSCT00000018567,ENSSSCT00000019445,ENSSSCT00000012090,…	K02649,K06483,K07532,K05730,K16848,K06476,K05704,K04391,K08007,K04367,K05749,K06524,K06584,K04358,K00922,K04369,K05757,K00920,K05768,K00907,K05450,K04346,K03914,K00889,K06485,K07860,K05719,K17386,K04359,K06493,K06269,K06484,K03916,K04438,K05735,K04410,K12755,K06487,K05692,K06481,K05745,K05747,K05763,K07829,K04409,K13710,K05765,K04526,K06480,K05736,	http://www.kegg.jp/kegg-bin/show_pathway?scale=1.0&query=&map=ko04810&use=reference&multi_query=K02649+%0D%0AK06483+%0D%0AK07532+%0D%0AK05730+%0D%0AK16848+%0D%0AK06476+%0D%0AK05704+%0D%0AK04391+%0D%0AK08007+%0D%0AK04367+%0D%0AK05749+%0D%0AK06524+%0D%0AK06584+%0D%0AK04358+%0D%0AK00922+%0D%0AK04369+%0D%0AK05757+%0D%0AK00920+%0D%0AK05768+%0D%0AK00907+%0D%0AK05450+%0D%0AK04346+%0D%0AK03914+%0D%0AK008…
ko04330	Notch signaling pathway	27(1.15%)	56(0.68%)	0.000476903	0.00420507	ENSSSCT00000026332,ENSSSCT00000031856,ENSSSCT00000002606,ENSSSCT00000002606,ENSSSCT00000025522,ENSSSCT00000025522,ENSSSCT00000025522,ENSSSCT00000029966,ENSSSCT00000027187,ENSSSCT00000006998,ENSSSCT00000000074,ENSSSCT00000000074,ENSSSCT00000000074,ENSSSCT00000023819,ENSSSCT00000003318,ENSSSCT00000014365,ENSSSCT00000023054,ENSSSCT00000024478,ENSSSCT00000028424,ENSSSCT00000031190,ENSSSCT00000009453,…	K04498,K06057,K02599,K06058,K06171,K06051,K06053,K02353,K05948,K06059,K06065,K06052,	http://www.kegg.jp/kegg-bin/show_pathway?scale=1.0&query=&map=ko04330&use=reference&multi_query=K04498+%0D%0AK06057+%0D%0AK02599+%0D%0AK06058+%0D%0AK06171+%0D%0AK06051+%0D%0AK06053+%0D%0AK02353+%0D%0AK05948+%0D%0AK06059+%0D%0AK06065+%0D%0AK06052+%0D%0A
ko04010	MAPK signaling pathway	136(5.80%)	380(4.60%)	0.000499516	0.00420507	ENSSSCT00000007699,ENSSSCT00000034179,ENSSSCT00000034980,ENSSSCT00000033209,ENSSSCT00000011573,ENSSSCT00000011573,ENSSSCT00000012536,ENSSSCT00000034674,ENSSSCT00000034674,ENSSSCT00000006417,ENSSSCT00000002532,ENSSSCT00000036302,ENSSSCT00000036302,ENSSSCT00000036302,ENSSSCT00000035196,ENSSSCT00000035196,ENSSSCT00000035196,ENSSSCT00000035706,ENSSSCT00000035706,ENSSSCT00000035706,ENSSSCT00000012495,…	K07209,K04469,K04851,K03173,K03283,K04402,K04444,K03176,K04456,K04391,K12326,K02308,K04375,K03158,K04367,K04416,K04379,K04358,K08018,K04369,K04353,K04345,K12457,K04452,K04380,K04857,K04871,K04443,K04869,K04448,K04346,K04348,K04872,K13375,K04376,K04440,K07860,K04459,K04421,K13377,K17386,K04359,K04441,K04859,K08052,K04863,K04438,K04373,K05866,K04410,K04420,K04431,K04460,K04372,K04378,K04430,K04377,…	http://www.kegg.jp/kegg-bin/show_pathway?scale=1.0&query=&map=ko04010&use=reference&multi_query=K07209+%0D%0AK04469+%0D%0AK04851+%0D%0AK03173+%0D%0AK03283+%0D%0AK04402+%0D%0AK04444+%0D%0AK03176+%0D%0AK04456+%0D%0AK04391+%0D%0AK12326+%0D%0AK02308+%0D%0AK04375+%0D%0AK03158+%0D%0AK04367+%0D%0AK04416+%0D%0AK04379+%0D%0AK04358+%0D%0AK08018+%0D%0AK04369+%0D%0AK04353+%0D%0AK04345+%0D%0AK12457+%0D%0AK044…
ko04145	Phagosome	108(4.61%)	310(3.75%)	0.00455593	0.0199524	ENSSSCT00000018946,ENSSSCT00000018946,ENSSSCT00000031067,ENSSSCT00000031067,ENSSSCT00000031067,ENSSSCT00000034415,ENSSSCT00000034415,ENSSSCT00000017116,ENSSSCT00000017116,ENSSSCT00000017116,ENSSSCT00000008467,ENSSSCT00000018941,ENSSSCT00000001633,ENSSSCT00000024273,ENSSSCT00000036196,ENSSSCT00000015699,ENSSSCT00000014793,ENSSSCT00000004629,ENSSSCT00000034535,ENSSSCT00000032710,ENSSSCT00000012960,…	K02154,K13882,K13884,K08011,K06752,K10066,K04391,K07375,K08488,K06503,K06751,K08008,K07888,K07374,K02145,K02147,K07889,K10068,K07898,K13883,K10416,K08012,K13885,K06560,K05654,K05719,K06493,K06484,K06563,K06487,K05692,K04659,K02148,K06481,K02151,K12560,K06558,K03991,K02152,	http://www.kegg.jp/kegg-bin/show_pathway?scale=1.0&query=&map=ko04145&use=reference&multi_query=K02154+%0D%0AK13882+%0D%0AK13884+%0D%0AK08011+%0D%0AK06752+%0D%0AK10066+%0D%0AK04391+%0D%0AK07375+%0D%0AK08488+%0D%0AK06503+%0D%0AK06751+%0D%0AK08008+%0D%0AK07888+%0D%0AK07374+%0D%0AK02145+%0D%0AK02147+%0D%0AK07889+%0D%0AK10068+%0D%0AK07898+%0D%0AK13883+%0D%0AK10416+%0D%0AK08012+%0D%0AK13885+%0D%0AK065…
ko05031	Amphetamine addiction	32(1.37%)	79(0.96%)	0.00690611	0.0269069	ENSSSCT00000012536,ENSSSCT00000029344,ENSSSCT00000029344,ENSSSCT00000005857,ENSSSCT00000022427,ENSSSCT00000022427,ENSSSCT00000027746,ENSSSCT00000002650,ENSSSCT00000015046,ENSSSCT00000032933,ENSSSCT00000036560,ENSSSCT00000013819,ENSSSCT00000036290,ENSSSCT00000014747,ENSSSCT00000010044,ENSSSCT00000007854,ENSSSCT00000022893,ENSSSCT00000032084,ENSSSCT00000022356,ENSSSCT00000010772,ENSSSCT00000017571,…	K04851,K08045,K09048,K04515,K04379,K04345,K05199,K04448,K04348,K15840,K08155,K02183,K05198,K06269,K05870,K01593,K00274,K04850,K02677,	http://www.kegg.jp/kegg-bin/show_pathway?scale=1.0&query=&map=ko05031&use=reference&multi_query=K04851+%0D%0AK08045+%0D%0AK09048+%0D%0AK04515+%0D%0AK04379+%0D%0AK04345+%0D%0AK05199+%0D%0AK04448+%0D%0AK04348+%0D%0AK15840+%0D%0AK08155+%0D%0AK02183+%0D%0AK05198+%0D%0AK06269+%0D%0AK05870+%0D%0AK01593+%0D%0AK00274+%0D%0AK04850+%0D%0AK02677+%0D%0A
ko00965	Betalain biosynthesis	5(0.21%)	8(0.10%)	0.00830092	0.0306364	ENSSSCT00000011094,ENSSSCT00000011094,ENSSSCT00000025860,ENSSSCT00000028029,ENSSSCT00000028029,	K00545,K01593,	http://www.kegg.jp/kegg-bin/show_pathway?scale=1.0&query=&map=ko00965&use=reference&multi_query=K00545+%0D%0AK01593+%0D%0A
ko04930	Type II diabetes mellitus	32(1.37%)	67(0.81%)	0.000221397	0.0021649	ENSSSCT00000007699,ENSSSCT00000004324,ENSSSCT00000004324,ENSSSCT00000012536,ENSSSCT00000024082,ENSSSCT00000036248,ENSSSCT00000033139,ENSSSCT00000033139,ENSSSCT00000015345,ENSSSCT00000016818,ENSSSCT00000019516,ENSSSCT00000023906,ENSSSCT00000034530,ENSSSCT00000034530,ENSSSCT00000029636,ENSSSCT00000033882,ENSSSCT00000036318,ENSSSCT00000018467,ENSSSCT00000036195,ENSSSCT00000010107,ENSSSCT00000011223,…	K07209,K02649,K04851,K00844,K00922,K07191,K04440,K04527,K04694,K04850,K04526,K07594,	http://www.kegg.jp/kegg-bin/show_pathway?scale=1.0&query=&map=ko04930&use=reference&multi_query=K07209+%0D%0AK02649+%0D%0AK04851+%0D%0AK00844+%0D%0AK00922+%0D%0AK07191+%0D%0AK04440+%0D%0AK04527+%0D%0AK04694+%0D%0AK04850+%0D%0AK04526+%0D%0AK07594+%0D%0A
ko04726	Serotonergic synapse	53(2.26%)	144(1.74%)	0.0102267	0.0365241	ENSSSCT00000025422,ENSSSCT00000019369,ENSSSCT00000012536,ENSSSCT00000029344,ENSSSCT00000029344,ENSSSCT00000000743,ENSSSCT00000030824,ENSSSCT00000005278,ENSSSCT00000005278,ENSSSCT00000005278,ENSSSCT00000018448,ENSSSCT00000034525,ENSSSCT00000036068,ENSSSCT00000036068,ENSSSCT00000036632,ENSSSCT00000015046,ENSSSCT00000025244,ENSSSCT00000027099,ENSSSCT00000028700,ENSSSCT00000028700,ENSSSCT00000034483,…	K04819,K05037,K04851,K08045,K07825,K04153,K05858,K04545,K04345,K04537,K07418,K04857,K08155,K04997,K04958,K04161,K08021,K04999,K04539,K01593,K00274,K04850,K07413,K04630,K00461,K02677,K16342,	http://www.kegg.jp/kegg-bin/show_pathway?scale=1.0&query=&map=ko04726&use=reference&multi_query=K04819+%0D%0AK05037+%0D%0AK04851+%0D%0AK08045+%0D%0AK07825+%0D%0AK04153+%0D%0AK05858+%0D%0AK04545+%0D%0AK04345+%0D%0AK04537+%0D%0AK07418+%0D%0AK04857+%0D%0AK08155+%0D%0AK04997+%0D%0AK04958+%0D%0AK04161+%0D%0AK08021+%0D%0AK04999+%0D%0AK04539+%0D%0AK01593+%0D%0AK00274+%0D%0AK04850+%0D%0AK07413+%0D%0AK046…
ko04140	Regulation of autophagy	27(1.15%)	51(0.62%)	5.83529e-05	0.000795722	ENSSSCT00000035206,ENSSSCT00000034995,ENSSSCT00000025148,ENSSSCT00000023958,ENSSSCT00000005689,ENSSSCT00000029714,ENSSSCT00000030084,ENSSSCT00000036437,ENSSSCT00000005668,ENSSSCT00000005676,ENSSSCT00000036383,ENSSSCT00000035181,ENSSSCT00000036475,ENSSSCT00000031536,ENSSSCT00000036498,ENSSSCT00000033170,ENSSSCT00000030847,ENSSSCT00000029486,ENSSSCT00000032262,ENSSSCT00000033468,ENSSSCT00000033795,…	K05414,K08341,K08269,K08337,K08331,K04526,K08333,	http://www.kegg.jp/kegg-bin/show_pathway?scale=1.0&query=&map=ko04140&use=reference&multi_query=K05414+%0D%0AK08341+%0D%0AK08269+%0D%0AK08337+%0D%0AK08331+%0D%0AK04526+%0D%0AK08333+%0D%0A
ko00901	Indole alkaloid biosynthesis	3(0.13%)	3(0.04%)	0	0	ENSSSCT00000025860,ENSSSCT00000028029,ENSSSCT00000028029,	K01593,	http://www.kegg.jp/kegg-bin/show_pathway?scale=1.0&query=&map=ko00901&use=reference&multi_query=K01593+%0D%0A
ko04540	Gap junction	46(1.96%)	105(1.27%)	0.000223706	0.0021649	ENSSSCT00000029344,ENSSSCT00000029344,ENSSSCT00000033033,ENSSSCT00000033397,ENSSSCT00000008025,ENSSSCT00000018619,ENSSSCT00000014793,ENSSSCT00000025938,ENSSSCT00000025938,ENSSSCT00000024361,ENSSSCT00000011060,ENSSSCT00000005278,ENSSSCT00000005278,ENSSSCT00000005278,ENSSSCT00000032005,ENSSSCT00000015046,ENSSSCT00000035211,ENSSSCT00000014746,ENSSSCT00000016357,ENSSSCT00000001098,ENSSSCT00000011646,…	K08045,K05704,K08042,K07375,K12318,K07374,K05858,K04369,K04345,K05450,K04141,K04958,K04635,K17386,K04359,K08959,K04420,K04145,K04630,K02677,	http://www.kegg.jp/kegg-bin/show_pathway?scale=1.0&query=&map=ko04540&use=reference&multi_query=K08045+%0D%0AK05704+%0D%0AK08042+%0D%0AK07375+%0D%0AK12318+%0D%0AK07374+%0D%0AK05858+%0D%0AK04369+%0D%0AK04345+%0D%0AK05450+%0D%0AK04141+%0D%0AK04958+%0D%0AK04635+%0D%0AK17386+%0D%0AK04359+%0D%0AK08959+%0D%0AK04420+%0D%0AK04145+%0D%0AK04630+%0D%0AK02677+%0D%0A
ko05150	Staphylococcus aureus infection	38(1.62%)	95(1.15%)	0.00501244	0.0208852	ENSSSCT00000017049,ENSSSCT00000032707,ENSSSCT00000036413,ENSSSCT00000014919,ENSSSCT00000001633,ENSSSCT00000022644,ENSSSCT00000001617,ENSSSCT00000001609,ENSSSCT00000003916,ENSSSCT00000033636,ENSSSCT00000033025,ENSSSCT00000036243,ENSSSCT00000012918,ENSSSCT00000027942,ENSSSCT00000004466,ENSSSCT00000001563,ENSSSCT00000033494,ENSSSCT00000033494,ENSSSCT00000032654,ENSSSCT00000032654,ENSSSCT00000029092,…	K05443,K06490,K06752,K07596,K03988,K03992,K04010,K01315,K01332,K10785,K12560,K03991,K03986,	http://www.kegg.jp/kegg-bin/show_pathway?scale=1.0&query=&map=ko05150&use=reference&multi_query=K05443+%0D%0AK06490+%0D%0AK06752+%0D%0AK07596+%0D%0AK03988+%0D%0AK03992+%0D%0AK04010+%0D%0AK01315+%0D%0AK01332+%0D%0AK10785+%0D%0AK12560+%0D%0AK03991+%0D%0AK03986+%0D%0A
ko00524	Butirosin and neomycin biosynthesis	13(0.55%)	14(0.17%)	2.09454e-08	1.25672e-06	ENSSSCT00000024082,ENSSSCT00000036248,ENSSSCT00000033139,ENSSSCT00000033139,ENSSSCT00000015345,ENSSSCT00000011223,ENSSSCT00000033900,ENSSSCT00000033900,ENSSSCT00000036046,ENSSSCT00000035770,ENSSSCT00000035770,ENSSSCT00000034321,ENSSSCT00000034321,	K00844,	http://www.kegg.jp/kegg-bin/show_pathway?scale=1.0&query=&map=ko00524&use=reference&multi_query=K00844+%0D%0A
ko00073	Cutin, suberine and wax biosynthesis	2(0.09%)	2(0.02%)	0	0	ENSSSCT00000025883,ENSSSCT00000000584,	K13356,	http://www.kegg.jp/kegg-bin/show_pathway?scale=1.0&query=&map=ko00073&use=reference&multi_query=K13356+%0D%0A
ko04920	Adipocytokine signaling pathway	53(2.26%)	131(1.58%)	0.000961889	0.00652567	ENSSSCT00000007699,ENSSSCT00000034674,ENSSSCT00000034674,ENSSSCT00000006417,ENSSSCT00000010758,ENSSSCT00000010758,ENSSSCT00000035590,ENSSSCT00000011962,ENSSSCT00000000007,ENSSSCT00000033400,ENSSSCT00000014079,ENSSSCT00000014079,ENSSSCT00000034003,ENSSSCT00000000771,ENSSSCT00000032500,ENSSSCT00000033606,ENSSSCT00000033606,ENSSSCT00000002184,ENSSSCT00000035476,ENSSSCT00000035476,ENSSSCT00000034727,…	K07209,K03173,K07359,K04456,K07297,K07294,K08765,K03158,K05228,K04734,K01596,K07200,K07191,K04440,K03171,K07199,K05141,K04447,K01897,K07293,K07299,K08526,	http://www.kegg.jp/kegg-bin/show_pathway?scale=1.0&query=&map=ko04920&use=reference&multi_query=K07209+%0D%0AK03173+%0D%0AK07359+%0D%0AK04456+%0D%0AK07297+%0D%0AK07294+%0D%0AK08765+%0D%0AK03158+%0D%0AK05228+%0D%0AK04734+%0D%0AK01596+%0D%0AK07200+%0D%0AK07191+%0D%0AK04440+%0D%0AK03171+%0D%0AK07199+%0D%0AK05141+%0D%0AK04447+%0D%0AK01897+%0D%0AK07293+%0D%0AK07299+%0D%0AK08526+%0D%0A
ko04510	Focal adhesion	107(4.57%)	280(3.39%)	0.000108513	0.00125006	ENSSSCT00000004324,ENSSSCT00000004324,ENSSSCT00000018110,ENSSSCT00000035136,ENSSSCT00000035136,ENSSSCT00000034742,ENSSSCT00000034742,ENSSSCT00000034071,ENSSSCT00000004884,ENSSSCT00000004885,ENSSSCT00000004885,ENSSSCT00000017431,ENSSSCT00000006315,ENSSSCT00000023156,ENSSSCT00000018895,ENSSSCT00000033033,ENSSSCT00000033397,ENSSSCT00000008025,ENSSSCT00000035590,ENSSSCT00000033950,ENSSSCT00000013428,…	K02649,K05099,K05703,K06483,K05730,K06272,K06476,K05704,K04456,K04375,K06584,K10152,K00922,K04353,K02161,K00907,K06236,K04448,K05450,K17449,K12958,K05087,K04440,K06485,K07860,K05719,K17386,K04359,K06493,K06269,K06484,K04438,K05735,K06251,K04410,K12755,K06487,K05692,K04659,K06481,K06238,K06273,K04409,K02677,K06480,K05736,K06240,K06279,	http://www.kegg.jp/kegg-bin/show_pathway?scale=1.0&query=&map=ko04510&use=reference&multi_query=K02649+%0D%0AK05099+%0D%0AK05703+%0D%0AK06483+%0D%0AK05730+%0D%0AK06272+%0D%0AK06476+%0D%0AK05704+%0D%0AK04456+%0D%0AK04375+%0D%0AK06584+%0D%0AK10152+%0D%0AK00922+%0D%0AK04353+%0D%0AK02161+%0D%0AK00907+%0D%0AK06236+%0D%0AK04448+%0D%0AK05450+%0D%0AK17449+%0D%0AK12958+%0D%0AK05087+%0D%0AK04440+%0D%0AK064…
ko04310	Wnt signaling pathway	57(2.43%)	139(1.68%)	0.000439769	0.0039979	ENSSSCT00000014174,ENSSSCT00000026332,ENSSSCT00000001714,ENSSSCT00000013861,ENSSSCT00000034442,ENSSSCT00000013237,ENSSSCT00000000192,ENSSSCT00000022427,ENSSSCT00000022427,ENSSSCT00000027746,ENSSSCT00000009025,ENSSSCT00000005597,ENSSSCT00000033976,ENSSSCT00000006996,ENSSSCT00000000074,ENSSSCT00000000074,ENSSSCT00000000074,ENSSSCT00000005278,ENSSSCT00000005278,ENSSSCT00000005278,ENSSSCT00000007391,…	K04502,K04498,K04504,K08110,K04508,K03209,K04515,K04490,K04512,K02354,K04510,K05858,K16834,K10152,K01691,K04345,K02376,K04493,K02353,K04448,K01384,K04348,K04495,K02166,K04440,K10162,K07860,K02842,K02375,K04501,K02235,K00182,K03213,K04377,K02176,K03068,K02677,K04492,K03344,	http://www.kegg.jp/kegg-bin/show_pathway?scale=1.0&query=&map=ko04310&use=reference&multi_query=K04502+%0D%0AK04498+%0D%0AK04504+%0D%0AK08110+%0D%0AK04508+%0D%0AK03209+%0D%0AK04515+%0D%0AK04490+%0D%0AK04512+%0D%0AK02354+%0D%0AK04510+%0D%0AK05858+%0D%0AK16834+%0D%0AK10152+%0D%0AK01691+%0D%0AK04345+%0D%0AK02376+%0D%0AK04493+%0D%0AK02353+%0D%0AK04448+%0D%0AK01384+%0D%0AK04348+%0D%0AK04495+%0D%0AK021…
ko04915	Estrogen signaling pathway	48(2.05%)	122(1.48%)	0.00306814	0.0158697	ENSSSCT00000004324,ENSSSCT00000004324,ENSSSCT00000029344,ENSSSCT00000029344,ENSSSCT00000005857,ENSSSCT00000002532,ENSSSCT00000033033,ENSSSCT00000033397,ENSSSCT00000008025,ENSSSCT00000035590,ENSSSCT00000018619,ENSSSCT00000002650,ENSSSCT00000005278,ENSSSCT00000005278,ENSSSCT00000005278,ENSSSCT00000016818,ENSSSCT00000032005,ENSSSCT00000015046,ENSSSCT00000035211,ENSSSCT00000014746,ENSSSCT00000036290,…	K02649,K08045,K09048,K03283,K05704,K04456,K08042,K04379,K05858,K00922,K04369,K04345,K04448,K17449,K04997,K02183,K09571,K04958,K04079,K04999,K08550,K05870,K04630,K06279,	http://www.kegg.jp/kegg-bin/show_pathway?scale=1.0&query=&map=ko04915&use=reference&multi_query=K02649+%0D%0AK08045+%0D%0AK09048+%0D%0AK03283+%0D%0AK05704+%0D%0AK04456+%0D%0AK08042+%0D%0AK04379+%0D%0AK05858+%0D%0AK00922+%0D%0AK04369+%0D%0AK04345+%0D%0AK04448+%0D%0AK17449+%0D%0AK04997+%0D%0AK02183+%0D%0AK09571+%0D%0AK04958+%0D%0AK04079+%0D%0AK04999+%0D%0AK08550+%0D%0AK05870+%0D%0AK04630+%0D%0AK062…
ko03460	Fanconi anemia pathway	29(1.24%)	73(0.88%)	0.0126429	0.0431857	ENSSSCT00000025547,ENSSSCT00000025547,ENSSSCT00000024544,ENSSSCT00000028766,ENSSSCT00000028766,ENSSSCT00000026721,ENSSSCT00000011810,ENSSSCT00000011955,ENSSSCT00000005347,ENSSSCT00000014178,ENSSSCT00000014178,ENSSSCT00000014178,ENSSSCT00000014178,ENSSSCT00000014178,ENSSSCT00000014178,ENSSSCT00000014178,ENSSSCT00000014178,ENSSSCT00000014178,ENSSSCT00000014178,ENSSSCT00000002059,ENSSSCT00000005842,…	K08775,K10849,K15361,K15365,K10897,K13960,K15363,K08991,K10895,K10894,K10883,K11511,K03510,K10882,	http://www.kegg.jp/kegg-bin/show_pathway?scale=1.0&query=&map=ko03460&use=reference&multi_query=K08775+%0D%0AK10849+%0D%0AK15361+%0D%0AK15365+%0D%0AK10897+%0D%0AK13960+%0D%0AK15363+%0D%0AK08991+%0D%0AK10895+%0D%0AK10894+%0D%0AK10883+%0D%0AK11511+%0D%0AK03510+%0D%0AK10882+%0D%0A
ko05200	Pathways in cancer	156(6.66%)	465(5.62%)	0.00488711	0.0208255	ENSSSCT00000025547,ENSSSCT00000025547,ENSSSCT00000007699,ENSSSCT00000026332,ENSSSCT00000003846,ENSSSCT00000025859,ENSSSCT00000025859,ENSSSCT00000004324,ENSSSCT00000004324,ENSSSCT00000005464,ENSSSCT00000018110,ENSSSCT00000034179,ENSSSCT00000034980,ENSSSCT00000033209,ENSSSCT00000011573,ENSSSCT00000011573,ENSSSCT00000001714,ENSSSCT00000034674,ENSSSCT00000034674,ENSSSCT00000006417,ENSSSCT00000000192,…	K08775,K07209,K04498,K04399,K02649,K04500,K05099,K04469,K04504,K03173,K03209,K04490,K03176,K06476,K04456,K06231,K02091,K05061,K02354,K05691,K08773,K08736,K04379,K09850,K04358,K00922,K04369,K03174,K02161,K02376,K06229,K02353,K08737,K04734,K08878,K04448,K01384,K04662,K08015,K06625,K09288,K09348,K05087,K13375,K02219,K04440,K06485,K02373,K17454,K07860,K04079,K05719,K13377,K03871,K17386,K04359,K02842,…	http://www.kegg.jp/kegg-bin/show_pathway?scale=1.0&query=&map=ko05200&use=reference&multi_query=K08775+%0D%0AK07209+%0D%0AK04498+%0D%0AK04399+%0D%0AK02649+%0D%0AK04500+%0D%0AK05099+%0D%0AK04469+%0D%0AK04504+%0D%0AK03173+%0D%0AK03209+%0D%0AK04490+%0D%0AK03176+%0D%0AK06476+%0D%0AK04456+%0D%0AK06231+%0D%0AK02091+%0D%0AK05061+%0D%0AK02354+%0D%0AK05691+%0D%0AK08773+%0D%0AK08736+%0D%0AK04379+%0D%0AK098…
ko05166	HTLV-I infection	156(6.66%)	430(5.20%)	9.72139e-05	0.00116657	ENSSSCT00000014174,ENSSSCT00000007699,ENSSSCT00000032707,ENSSSCT00000036413,ENSSSCT00000014919,ENSSSCT00000026332,ENSSSCT00000028521,ENSSSCT00000004324,ENSSSCT00000004324,ENSSSCT00000005464,ENSSSCT00000034179,ENSSSCT00000034980,ENSSSCT00000033209,ENSSSCT00000011573,ENSSSCT00000011573,ENSSSCT00000013802,ENSSSCT00000029344,ENSSSCT00000029344,ENSSSCT00000001633,ENSSSCT00000014189,ENSSSCT00000004368,…	K04502,K07209,K06490,K04498,K03354,K02649,K04500,K04469,K05863,K08045,K06752,K11304,K03363,K03209,K04456,K05862,K08042,K02326,K04375,K02354,K06724,K06751,K03160,K03158,K04416,K04379,K03348,K10152,K03120,K00922,K03358,K04345,K02376,K15305,K02353,K04734,K04448,K01384,K09341,K04348,K02324,K06625,K13375,K04376,K09420,K03505,K17454,K04421,K15310,K13377,K17386,K04359,K02842,K02375,K04501,K09063,K14290,…	http://www.kegg.jp/kegg-bin/show_pathway?scale=1.0&query=&map=ko05166&use=reference&multi_query=K04502+%0D%0AK07209+%0D%0AK06490+%0D%0AK04498+%0D%0AK03354+%0D%0AK02649+%0D%0AK04500+%0D%0AK04469+%0D%0AK05863+%0D%0AK08045+%0D%0AK06752+%0D%0AK11304+%0D%0AK03363+%0D%0AK03209+%0D%0AK04456+%0D%0AK05862+%0D%0AK08042+%0D%0AK02326+%0D%0AK04375+%0D%0AK02354+%0D%0AK06724+%0D%0AK06751+%0D%0AK03160+%0D%0AK031…
ko05206	MicroRNAs in cancer	64(2.73%)	180(2.18%)	0.0133556	0.0444153	ENSSSCT00000007699,ENSSSCT00000026332,ENSSSCT00000018110,ENSSSCT00000027221,ENSSSCT00000025522,ENSSSCT00000025522,ENSSSCT00000025522,ENSSSCT00000029966,ENSSSCT00000011287,ENSSSCT00000022914,ENSSSCT00000036613,ENSSSCT00000001689,ENSSSCT00000004487,ENSSSCT00000000074,ENSSSCT00000000074,ENSSSCT00000000074,ENSSSCT00000012487,ENSSSCT00000034069,ENSSSCT00000032005,ENSSSCT00000005401,ENSSSCT00000000433,…	K07209,K04498,K05099,K17390,K02599,K01348,K11592,K02091,K14021,K08007,K09850,K04671,K04369,K02161,K01425,K05658,K17461,K17449,K10145,K06625,K02163,K06645,K17454,K05084,K12561,K17386,K04694,K04359,K07996,K06493,K06484,K04438,K05866,K11459,K06624,K04377,K16341,K11430,K02677,K06279,	http://www.kegg.jp/kegg-bin/show_pathway?scale=1.0&query=&map=ko05206&use=reference&multi_query=K07209+%0D%0AK04498+%0D%0AK05099+%0D%0AK17390+%0D%0AK02599+%0D%0AK01348+%0D%0AK11592+%0D%0AK02091+%0D%0AK14021+%0D%0AK08007+%0D%0AK09850+%0D%0AK04671+%0D%0AK04369+%0D%0AK02161+%0D%0AK01425+%0D%0AK05658+%0D%0AK17461+%0D%0AK17449+%0D%0AK10145+%0D%0AK06625+%0D%0AK02163+%0D%0AK06645+%0D%0AK17454+%0D%0AK050…
ko00604	Glycosphingolipid biosynthesis - ganglio series	7(0.30%)	13(0.16%)	0.0126678	0.0431857	ENSSSCT00000035570,ENSSSCT00000006526,ENSSSCT00000002156,ENSSSCT00000006188,ENSSSCT00000006183,ENSSSCT00000029126,ENSSSCT00000001676,	K00780,K12373,K03374,K03376,K03375,K00715,	http://www.kegg.jp/kegg-bin/show_pathway?scale=1.0&query=&map=ko00604&use=reference&multi_query=K00780+%0D%0AK12373+%0D%0AK03374+%0D%0AK03376+%0D%0AK03375+%0D%0AK00715+%0D%0A
ko04727	GABAergic synapse	33(1.41%)	85(1.03%)	0.0132066	0.0444153	ENSSSCT00000004771,ENSSSCT00000012536,ENSSSCT00000029344,ENSSSCT00000029344,ENSSSCT00000033033,ENSSSCT00000033397,ENSSSCT00000008025,ENSSSCT00000018619,ENSSSCT00000000743,ENSSSCT00000023223,ENSSSCT00000005329,ENSSSCT00000034525,ENSSSCT00000036068,ENSSSCT00000036068,ENSSSCT00000036632,ENSSSCT00000015046,ENSSSCT00000025244,ENSSSCT00000013944,ENSSSCT00000013944,ENSSSCT00000000433,ENSSSCT00000008040,…	K05190,K04851,K08045,K05704,K08042,K07825,K14992,K05175,K04545,K04345,K04537,K05185,K01425,K15015,K04857,K08341,K14990,K04539,K01580,K13576,K04850,K04630,K02677,K13524,	http://www.kegg.jp/kegg-bin/show_pathway?scale=1.0&query=&map=ko04727&use=reference&multi_query=K05190+%0D%0AK04851+%0D%0AK08045+%0D%0AK05704+%0D%0AK08042+%0D%0AK07825+%0D%0AK14992+%0D%0AK05175+%0D%0AK04545+%0D%0AK04345+%0D%0AK04537+%0D%0AK05185+%0D%0AK01425+%0D%0AK15015+%0D%0AK04857+%0D%0AK08341+%0D%0AK14990+%0D%0AK04539+%0D%0AK01580+%0D%0AK13576+%0D%0AK04850+%0D%0AK04630+%0D%0AK02677+%0D%0AK135…
ko05164	Influenza A	119(5.08%)	331(4.00%)	0.000861965	0.00615689	ENSSSCT00000007699,ENSSSCT00000032707,ENSSSCT00000036413,ENSSSCT00000014919,ENSSSCT00000026332,ENSSSCT00000003846,ENSSSCT00000025859,ENSSSCT00000025859,ENSSSCT00000004324,ENSSSCT00000004324,ENSSSCT00000010831,ENSSSCT00000001633,ENSSSCT00000002532,ENSSSCT00000008215,ENSSSCT00000036296,ENSSSCT00000012318,ENSSSCT00000000866,ENSSSCT00000002263,ENSSSCT00000035206,ENSSSCT00000034995,ENSSSCT00000025148,…	K07209,K06490,K04498,K04399,K02649,K14216,K06752,K03283,K14298,K04729,K04733,K14396,K05414,K04456,K05862,K16194,K03158,K00922,K04369,K04734,K12646,K09633,K04448,K04721,K04440,K04441,K14290,K15047,K09507,K01315,K00787,K04693,K04722,K12499,K04431,K05692,K12968,K04430,K08860,K04447,K01370,K12799,K14754,	http://www.kegg.jp/kegg-bin/show_pathway?scale=1.0&query=&map=ko05164&use=reference&multi_query=K07209+%0D%0AK06490+%0D%0AK04498+%0D%0AK04399+%0D%0AK02649+%0D%0AK14216+%0D%0AK06752+%0D%0AK03283+%0D%0AK14298+%0D%0AK04729+%0D%0AK04733+%0D%0AK14396+%0D%0AK05414+%0D%0AK04456+%0D%0AK05862+%0D%0AK16194+%0D%0AK03158+%0D%0AK00922+%0D%0AK04369+%0D%0AK04734+%0D%0AK12646+%0D%0AK09633+%0D%0AK04448+%0D%0AK047…
ko00520	Amino sugar and nucleotide sugar metabolism	31(1.32%)	72(0.87%)	0.00246783	0.0135459	ENSSSCT00000015305,ENSSSCT00000015305,ENSSSCT00000025828,ENSSSCT00000025828,ENSSSCT00000031804,ENSSSCT00000001195,ENSSSCT00000028713,ENSSSCT00000003175,ENSSSCT00000024082,ENSSSCT00000036248,ENSSSCT00000033139,ENSSSCT00000033139,ENSSSCT00000015345,ENSSSCT00000000067,ENSSSCT00000023055,ENSSSCT00000002156,ENSSSCT00000035843,ENSSSCT00000009107,ENSSSCT00000001084,ENSSSCT00000000040,ENSSSCT00000000615,…	K00820,K00966,K08080,K01784,K01810,K00844,K17497,K12373,K01787,K00884,K01711,K00326,K00983,K00849,	http://www.kegg.jp/kegg-bin/show_pathway?scale=1.0&query=&map=ko00520&use=reference&multi_query=K00820+%0D%0AK00966+%0D%0AK08080+%0D%0AK01784+%0D%0AK01810+%0D%0AK00844+%0D%0AK17497+%0D%0AK12373+%0D%0AK01787+%0D%0AK00884+%0D%0AK01711+%0D%0AK00326+%0D%0AK00983+%0D%0AK00849+%0D%0A
ko04912	GnRH signaling pathway	52(2.22%)	134(1.62%)	0.00314073	0.0159698	ENSSSCT00000014555,ENSSSCT00000012536,ENSSSCT00000029344,ENSSSCT00000029344,ENSSSCT00000028941,ENSSSCT00000019505,ENSSSCT00000022427,ENSSSCT00000022427,ENSSSCT00000027746,ENSSSCT00000033033,ENSSSCT00000033397,ENSSSCT00000008025,ENSSSCT00000018619,ENSSSCT00000033950,ENSSSCT00000013428,ENSSSCT00000013428,ENSSSCT00000002281,ENSSSCT00000018424,ENSSSCT00000005278,ENSSSCT00000005278,ENSSSCT00000005278,…	K05250,K04851,K08045,K01115,K04515,K05704,K08042,K04375,K07763,K04416,K05858,K04369,K04345,K04857,K04448,K02183,K04440,K04958,K04421,K04635,K04441,K04420,K04431,K04430,K04850,K16342,	http://www.kegg.jp/kegg-bin/show_pathway?scale=1.0&query=&map=ko04912&use=reference&multi_query=K05250+%0D%0AK04851+%0D%0AK08045+%0D%0AK01115+%0D%0AK04515+%0D%0AK05704+%0D%0AK08042+%0D%0AK04375+%0D%0AK07763+%0D%0AK04416+%0D%0AK05858+%0D%0AK04369+%0D%0AK04345+%0D%0AK04857+%0D%0AK04448+%0D%0AK02183+%0D%0AK04440+%0D%0AK04958+%0D%0AK04421+%0D%0AK04635+%0D%0AK04441+%0D%0AK04420+%0D%0AK04431+%0D%0AK044…
ko04640	Hematopoietic cell lineage	87(3.71%)	254(3.07%)	0.0152747	0.0476979	ENSSSCT00000017431,ENSSSCT00000018895,ENSSSCT00000034997,ENSSSCT00000034856,ENSSSCT00000034856,ENSSSCT00000036196,ENSSSCT00000015699,ENSSSCT00000026465,ENSSSCT00000014335,ENSSSCT00000035284,ENSSSCT00000035284,ENSSSCT00000034535,ENSSSCT00000032710,ENSSSCT00000012960,ENSSSCT00000007067,ENSSSCT00000033996,ENSSSCT00000033996,ENSSSCT00000036617,ENSSSCT00000017016,ENSSSCT00000033107,ENSSSCT00000033107,…	K06483,K06476,K06473,K04391,K05061,K06455,K06503,K06448,K06474,K05071,K06458,K05453,K11140,K06485,K05423,K05090,K06493,K06484,K06454,K06467,K04008,K05068,K05055,K06481,K05454,K06450,K06480,K00431,K04012,	http://www.kegg.jp/kegg-bin/show_pathway?scale=1.0&query=&map=ko04640&use=reference&multi_query=K06483+%0D%0AK06476+%0D%0AK06473+%0D%0AK04391+%0D%0AK05061+%0D%0AK06455+%0D%0AK06503+%0D%0AK06448+%0D%0AK06474+%0D%0AK05071+%0D%0AK06458+%0D%0AK05453+%0D%0AK11140+%0D%0AK06485+%0D%0AK05423+%0D%0AK05090+%0D%0AK06493+%0D%0AK06484+%0D%0AK06454+%0D%0AK06467+%0D%0AK04008+%0D%0AK05068+%0D%0AK05055+%0D%0AK064…
ko05160	Hepatitis C	74(3.16%)	200(2.42%)	0.00282725	0.0148803	ENSSSCT00000007699,ENSSSCT00000004324,ENSSSCT00000004324,ENSSSCT00000010831,ENSSSCT00000034674,ENSSSCT00000034674,ENSSSCT00000006417,ENSSSCT00000028550,ENSSSCT00000035206,ENSSSCT00000034995,ENSSSCT00000025148,ENSSSCT00000023958,ENSSSCT00000005689,ENSSSCT00000029714,ENSSSCT00000030084,ENSSSCT00000015600,ENSSSCT00000036437,ENSSSCT00000005668,ENSSSCT00000005676,ENSSSCT00000036383,ENSSSCT00000035181,…	K07209,K02649,K14216,K03173,K06087,K05414,K09444,K04456,K16194,K07294,K03158,K08536,K00922,K03174,K06088,K04734,K12646,K06625,K13885,K04440,K03171,K04441,K04693,K08860,K04354,	http://www.kegg.jp/kegg-bin/show_pathway?scale=1.0&query=&map=ko05160&use=reference&multi_query=K07209+%0D%0AK02649+%0D%0AK14216+%0D%0AK03173+%0D%0AK06087+%0D%0AK05414+%0D%0AK09444+%0D%0AK04456+%0D%0AK16194+%0D%0AK07294+%0D%0AK03158+%0D%0AK08536+%0D%0AK00922+%0D%0AK03174+%0D%0AK06088+%0D%0AK04734+%0D%0AK12646+%0D%0AK06625+%0D%0AK13885+%0D%0AK04440+%0D%0AK03171+%0D%0AK04441+%0D%0AK04693+%0D%0AK088…
ko05152	Tuberculosis	117(4.99%)	348(4.21%)	0.0117732	0.0410694	ENSSSCT00000017049,ENSSSCT00000026332,ENSSSCT00000003846,ENSSSCT00000025859,ENSSSCT00000025859,ENSSSCT00000018946,ENSSSCT00000018946,ENSSSCT00000031067,ENSSSCT00000031067,ENSSSCT00000031067,ENSSSCT00000018941,ENSSSCT00000001633,ENSSSCT00000016495,ENSSSCT00000031967,ENSSSCT00000022427,ENSSSCT00000022427,ENSSSCT00000027746,ENSSSCT00000012318,ENSSSCT00000000866,ENSSSCT00000033033,ENSSSCT00000033397,…	K05443,K04498,K04399,K02154,K13882,K06752,K07532,K05855,K04515,K04729,K04733,K05704,K05414,K04456,K04391,K07888,K03158,K08062,K08539,K07889,K10048,K02161,K02084,K04348,K04718,K13375,K04077,K02183,K06560,K04440,K10049,K02373,K03171,K13377,K04441,K04731,K06563,K05870,K13916,K08066,K04447,K08063,K04400,K08064,K04726,K12560,	http://www.kegg.jp/kegg-bin/show_pathway?scale=1.0&query=&map=ko05152&use=reference&multi_query=K05443+%0D%0AK04498+%0D%0AK04399+%0D%0AK02154+%0D%0AK13882+%0D%0AK06752+%0D%0AK07532+%0D%0AK05855+%0D%0AK04515+%0D%0AK04729+%0D%0AK04733+%0D%0AK05704+%0D%0AK05414+%0D%0AK04456+%0D%0AK04391+%0D%0AK07888+%0D%0AK03158+%0D%0AK08062+%0D%0AK08539+%0D%0AK07889+%0D%0AK10048+%0D%0AK02161+%0D%0AK02084+%0D%0AK043…
ko04668	TNF signaling pathway	79(3.37%)	206(2.49%)	0.000640598	0.00492768	ENSSSCT00000007699,ENSSSCT00000032707,ENSSSCT00000036413,ENSSSCT00000014919,ENSSSCT00000004324,ENSSSCT00000004324,ENSSSCT00000034674,ENSSSCT00000034674,ENSSSCT00000006417,ENSSSCT00000005857,ENSSSCT00000035590,ENSSSCT00000017225,ENSSSCT00000034003,ENSSSCT00000000771,ENSSSCT00000002281,ENSSSCT00000002650,ENSSSCT00000034426,ENSSSCT00000004592,ENSSSCT00000015009,ENSSSCT00000026517,ENSSSCT00000030559,…	K07209,K06490,K02649,K03173,K09048,K04456,K09558,K03158,K07763,K04379,K11859,K09028,K10048,K00922,K03174,K04734,K04448,K05453,K05505,K04440,K02373,K03171,K04441,K09849,K12793,K05419,K05870,K12499,K04431,K05141,K04430,K16366,K04400,	http://www.kegg.jp/kegg-bin/show_pathway?scale=1.0&query=&map=ko04668&use=reference&multi_query=K07209+%0D%0AK06490+%0D%0AK02649+%0D%0AK03173+%0D%0AK09048+%0D%0AK04456+%0D%0AK09558+%0D%0AK03158+%0D%0AK07763+%0D%0AK04379+%0D%0AK11859+%0D%0AK09028+%0D%0AK10048+%0D%0AK00922+%0D%0AK03174+%0D%0AK04734+%0D%0AK04448+%0D%0AK05453+%0D%0AK05505+%0D%0AK04440+%0D%0AK02373+%0D%0AK03171+%0D%0AK04441+%0D%0AK098…
ko00565	Ether lipid metabolism	23(0.98%)	52(0.63%)	0.00458905	0.0199524	ENSSSCT00000017182,ENSSSCT00000017182,ENSSSCT00000031860,ENSSSCT00000028941,ENSSSCT00000019505,ENSSSCT00000002490,ENSSSCT00000000116,ENSSSCT00000015296,ENSSSCT00000015297,ENSSSCT00000015297,ENSSSCT00000003884,ENSSSCT00000010007,ENSSSCT00000035840,ENSSSCT00000010980,ENSSSCT00000036260,ENSSSCT00000025115,ENSSSCT00000018418,ENSSSCT00000030764,ENSSSCT00000019494,ENSSSCT00000003887,ENSSSCT00000026808,…	K08743,K01115,K13512,K16343,K01080,K01047,K16817,K01062,K00803,K16342,K13644,	http://www.kegg.jp/kegg-bin/show_pathway?scale=1.0&query=&map=ko00565&use=reference&multi_query=K08743+%0D%0AK01115+%0D%0AK13512+%0D%0AK16343+%0D%0AK01080+%0D%0AK01047+%0D%0AK16817+%0D%0AK01062+%0D%0AK00803+%0D%0AK16342+%0D%0AK13644+%0D%0A
ko05217	Basal cell carcinoma	19(0.81%)	43(0.52%)	0.00837394	0.0306364	ENSSSCT00000000192,ENSSSCT00000009025,ENSSSCT00000009905,ENSSSCT00000033976,ENSSSCT00000006641,ENSSSCT00000011579,ENSSSCT00000011579,ENSSSCT00000024478,ENSSSCT00000025742,ENSSSCT00000024218,ENSSSCT00000007726,ENSSSCT00000007725,ENSSSCT00000031190,ENSSSCT00000010690,ENSSSCT00000017573,ENSSSCT00000030923,ENSSSCT00000007426,ENSSSCT00000010018,ENSSSCT00000018104,	K03209,K04490,K06231,K02354,K02376,K06229,K02353,K01384,K04662,K02842,K02375,K02235,K00182,K04492,	http://www.kegg.jp/kegg-bin/show_pathway?scale=1.0&query=&map=ko05217&use=reference&multi_query=K03209+%0D%0AK04490+%0D%0AK06231+%0D%0AK02354+%0D%0AK02376+%0D%0AK06229+%0D%0AK02353+%0D%0AK01384+%0D%0AK04662+%0D%0AK02842+%0D%0AK02375+%0D%0AK02235+%0D%0AK00182+%0D%0AK04492+%0D%0A
ko04151	PI3K-Akt signaling pathway	188(8.02%)	516(6.24%)	1.51015e-05	0.000302031	ENSSSCT00000007699,ENSSSCT00000003846,ENSSSCT00000025859,ENSSSCT00000025859,ENSSSCT00000004324,ENSSSCT00000004324,ENSSSCT00000018110,ENSSSCT00000005857,ENSSSCT00000019102,ENSSSCT00000017431,ENSSSCT00000031967,ENSSSCT00000018895,ENSSSCT00000035206,ENSSSCT00000034995,ENSSSCT00000025148,ENSSSCT00000023958,ENSSSCT00000005689,ENSSSCT00000029714,ENSSSCT00000030084,ENSSSCT00000008815,ENSSSCT00000036437,…	K07209,K04399,K02649,K05099,K09048,K02583,K06483,K05855,K06476,K05414,K08266,K04456,K02091,K07825,K05061,K00693,K04291,K05071,K06071,K06584,K10152,K04358,K00922,K05418,K04369,K04545,K02161,K04537,K01596,K06236,K05450,K05453,K11584,K03914,K06625,K16837,K05087,K09420,K04527,K06485,K04079,K05467,K05423,K05719,K17386,K04359,K16198,K16197,K05090,K06493,K06484,K05870,K12230,K06251,K04539,K06487,K05069,…	http://www.kegg.jp/kegg-bin/show_pathway?scale=1.0&query=&map=ko04151&use=reference&multi_query=K07209+%0D%0AK04399+%0D%0AK02649+%0D%0AK05099+%0D%0AK09048+%0D%0AK02583+%0D%0AK06483+%0D%0AK05855+%0D%0AK06476+%0D%0AK05414+%0D%0AK08266+%0D%0AK04456+%0D%0AK02091+%0D%0AK07825+%0D%0AK05061+%0D%0AK00693+%0D%0AK04291+%0D%0AK05071+%0D%0AK06071+%0D%0AK06584+%0D%0AK10152+%0D%0AK04358+%0D%0AK00922+%0D%0AK054…
ko04650	Natural killer cell mediated cytotoxicity	105(4.48%)	246(2.98%)	3.65839e-07	1.21946e-05	ENSSSCT00000032707,ENSSSCT00000036413,ENSSSCT00000014919,ENSSSCT00000004324,ENSSSCT00000004324,ENSSSCT00000035136,ENSSSCT00000035136,ENSSSCT00000034742,ENSSSCT00000034742,ENSSSCT00000034071,ENSSSCT00000004884,ENSSSCT00000004885,ENSSSCT00000004885,ENSSSCT00000031967,ENSSSCT00000006315,ENSSSCT00000001799,ENSSSCT00000001799,ENSSSCT00000035206,ENSSSCT00000034995,ENSSSCT00000025148,ENSSSCT00000023958,…	K06490,K02649,K05703,K05855,K05730,K06742,K05414,K01353,K07987,K06751,K07981,K00922,K07985,K04369,K17449,K06741,K04348,K04721,K07860,K07362,K04722,K04409,K07293,K02677,K04726,K06479,K06279,	http://www.kegg.jp/kegg-bin/show_pathway?scale=1.0&query=&map=ko04650&use=reference&multi_query=K06490+%0D%0AK02649+%0D%0AK05703+%0D%0AK05855+%0D%0AK05730+%0D%0AK06742+%0D%0AK05414+%0D%0AK01353+%0D%0AK07987+%0D%0AK06751+%0D%0AK07981+%0D%0AK00922+%0D%0AK07985+%0D%0AK04369+%0D%0AK17449+%0D%0AK06741+%0D%0AK04348+%0D%0AK04721+%0D%0AK07860+%0D%0AK07362+%0D%0AK04722+%0D%0AK04409+%0D%0AK07293+%0D%0AK026…
ko05020	Prion diseases	30(1.28%)	65(0.79%)	0.000690736	0.00518052	ENSSSCT00000035136,ENSSSCT00000035136,ENSSSCT00000034742,ENSSSCT00000034742,ENSSSCT00000034071,ENSSSCT00000004884,ENSSSCT00000004885,ENSSSCT00000004885,ENSSSCT00000033950,ENSSSCT00000013428,ENSSSCT00000013428,ENSSSCT00000032005,ENSSSCT00000015046,ENSSSCT00000035211,ENSSSCT00000014746,ENSSSCT00000003916,ENSSSCT00000006419,ENSSSCT00000018361,ENSSSCT00000015660,ENSSSCT00000015663,ENSSSCT00000015663,…	K05703,K04375,K04369,K04345,K03988,K03999,K03996,K09203,K12499,K03986,	http://www.kegg.jp/kegg-bin/show_pathway?scale=1.0&query=&map=ko05020&use=reference&multi_query=K05703+%0D%0AK04375+%0D%0AK04369+%0D%0AK04345+%0D%0AK03988+%0D%0AK03999+%0D%0AK03996+%0D%0AK09203+%0D%0AK12499+%0D%0AK03986+%0D%0A
ko05120	Epithelial cell signaling in Helicobacter pylori infection	50(2.13%)	114(1.38%)	0.000125265	0.00134213	ENSSSCT00000007699,ENSSSCT00000018946,ENSSSCT00000018946,ENSSSCT00000018110,ENSSSCT00000018941,ENSSSCT00000033033,ENSSSCT00000033397,ENSSSCT00000008025,ENSSSCT00000013040,ENSSSCT00000016625,ENSSSCT00000029795,ENSSSCT00000002184,ENSSSCT00000035476,ENSSSCT00000035476,ENSSSCT00000032619,ENSSSCT00000005076,ENSSSCT00000005076,ENSSSCT00000036290,ENSSSCT00000017984,ENSSSCT00000017984,ENSSSCT00000027661,…	K07209,K02154,K05099,K05704,K02145,K06785,K02147,K04734,K06704,K04448,K04440,K06089,K04441,K06059,K12499,K04430,K02148,K04409,K07293,K08114,K02151,K02152,	http://www.kegg.jp/kegg-bin/show_pathway?scale=1.0&query=&map=ko05120&use=reference&multi_query=K07209+%0D%0AK02154+%0D%0AK05099+%0D%0AK05704+%0D%0AK02145+%0D%0AK06785+%0D%0AK02147+%0D%0AK04734+%0D%0AK06704+%0D%0AK04448+%0D%0AK04440+%0D%0AK06089+%0D%0AK04441+%0D%0AK06059+%0D%0AK12499+%0D%0AK04430+%0D%0AK02148+%0D%0AK04409+%0D%0AK07293+%0D%0AK08114+%0D%0AK02151+%0D%0AK02152+%0D%0A
ko05161	Hepatitis B	91(3.88%)	255(3.08%)	0.00386964	0.0175893	ENSSSCT00000007699,ENSSSCT00000026332,ENSSSCT00000003846,ENSSSCT00000025859,ENSSSCT00000025859,ENSSSCT00000004324,ENSSSCT00000004324,ENSSSCT00000005857,ENSSSCT00000012318,ENSSSCT00000033033,ENSSSCT00000033397,ENSSSCT00000008025,ENSSSCT00000035206,ENSSSCT00000034995,ENSSSCT00000025148,ENSSSCT00000023958,ENSSSCT00000005689,ENSSSCT00000029714,ENSSSCT00000030084,ENSSSCT00000036437,ENSSSCT00000005668,…	K07209,K04498,K04399,K02649,K09048,K04729,K05704,K05414,K04456,K12497,K02091,K04375,K11594,K04416,K04379,K00922,K04369,K02161,K06627,K04734,K12646,K04448,K02084,K06625,K10610,K13375,K04440,K02373,K17454,K13377,K16197,K04501,K05870,K11224,K06624,K04430,K04377,K04400,K02677,	http://www.kegg.jp/kegg-bin/show_pathway?scale=1.0&query=&map=ko05161&use=reference&multi_query=K07209+%0D%0AK04498+%0D%0AK04399+%0D%0AK02649+%0D%0AK09048+%0D%0AK04729+%0D%0AK05704+%0D%0AK05414+%0D%0AK04456+%0D%0AK12497+%0D%0AK02091+%0D%0AK04375+%0D%0AK11594+%0D%0AK04416+%0D%0AK04379+%0D%0AK00922+%0D%0AK04369+%0D%0AK02161+%0D%0AK06627+%0D%0AK04734+%0D%0AK12646+%0D%0AK04448+%0D%0AK02084+%0D%0AK066…
ko04390	Hippo signaling pathway	65(2.77%)	156(1.89%)	0.000112506	0.00125006	ENSSSCT00000005464,ENSSSCT00000000192,ENSSSCT00000009025,ENSSSCT00000000799,ENSSSCT00000033976,ENSSSCT00000028882,ENSSSCT00000015666,ENSSSCT00000012150,ENSSSCT00000012150,ENSSSCT00000012150,ENSSSCT00000012150,ENSSSCT00000031143,ENSSSCT00000031143,ENSSSCT00000012487,ENSSSCT00000001120,ENSSSCT00000030715,ENSSSCT00000034729,ENSSSCT00000028459,ENSSSCT00000028459,ENSSSCT00000034069,ENSSSCT00000006641,…	K04500,K03209,K04490,K09448,K02354,K04664,K05691,K04237,K10152,K09850,K16620,K13578,K04671,K02376,K04676,K06685,K12075,K02353,K16682,K16796,K01384,K04662,K13375,K16621,K16684,K13377,K02842,K16198,K16197,K02375,K04501,K08959,K06269,K16822,K02235,K08791,K05706,K00182,K05692,K04377,K04354,K06093,K04492,K16686,	http://www.kegg.jp/kegg-bin/show_pathway?scale=1.0&query=&map=ko04390&use=reference&multi_query=K04500+%0D%0AK03209+%0D%0AK04490+%0D%0AK09448+%0D%0AK02354+%0D%0AK04664+%0D%0AK05691+%0D%0AK04237+%0D%0AK10152+%0D%0AK09850+%0D%0AK16620+%0D%0AK13578+%0D%0AK04671+%0D%0AK02376+%0D%0AK04676+%0D%0AK06685+%0D%0AK12075+%0D%0AK02353+%0D%0AK16682+%0D%0AK16796+%0D%0AK01384+%0D%0AK04662+%0D%0AK13375+%0D%0AK166…
ko04142	Lysosome	76(3.24%)	213(2.58%)	0.00735506	0.0282887	ENSSSCT00000025640,ENSSSCT00000018946,ENSSSCT00000018946,ENSSSCT00000018941,ENSSSCT00000004106,ENSSSCT00000032527,ENSSSCT00000034227,ENSSSCT00000032550,ENSSSCT00000032550,ENSSSCT00000032550,ENSSSCT00000032550,ENSSSCT00000032550,ENSSSCT00000032550,ENSSSCT00000032550,ENSSSCT00000032550,ENSSSCT00000015403,ENSSSCT00000015403,ENSSSCT00000007482,ENSSSCT00000007671,ENSSSCT00000009835,ENSSSCT00000008800,…	K01189,K02154,K12385,K01137,K01074,K10087,K12397,K12388,K10532,K12384,K12399,K12350,K12398,K12393,K08568,K01192,K01186,K01373,K12373,K12383,K12386,K12382,K01366,K04645,K01201,K13443,K01319,K06497,K12396,K12391,K08569,K01136,K12401,K01052,K01565,K01158,	http://www.kegg.jp/kegg-bin/show_pathway?scale=1.0&query=&map=ko04142&use=reference&multi_query=K01189+%0D%0AK02154+%0D%0AK12385+%0D%0AK01137+%0D%0AK01074+%0D%0AK10087+%0D%0AK12397+%0D%0AK12388+%0D%0AK10532+%0D%0AK12384+%0D%0AK12399+%0D%0AK12350+%0D%0AK12398+%0D%0AK12393+%0D%0AK08568+%0D%0AK01192+%0D%0AK01186+%0D%0AK01373+%0D%0AK12373+%0D%0AK12383+%0D%0AK12386+%0D%0AK12382+%0D%0AK01366+%0D%0AK046…
ko04950	Maturity onset diabetes of the young	14(0.60%)	26(0.31%)	0.00160288	0.00961726	ENSSSCT00000026077,ENSSSCT00000008067,ENSSSCT00000017867,ENSSSCT00000017434,ENSSSCT00000011460,ENSSSCT00000010869,ENSSSCT00000010870,ENSSSCT00000005097,ENSSSCT00000003431,ENSSSCT00000014546,ENSSSCT00000018063,ENSSSCT00000018063,ENSSSCT00000031129,ENSSSCT00000010200,	K08027,K07292,K08025,K08033,K08024,K08036,K08026,K08038,K08031,K08032,K04526,K07594,	http://www.kegg.jp/kegg-bin/show_pathway?scale=1.0&query=&map=ko04950&use=reference&multi_query=K08027+%0D%0AK07292+%0D%0AK08025+%0D%0AK08033+%0D%0AK08024+%0D%0AK08036+%0D%0AK08026+%0D%0AK08038+%0D%0AK08031+%0D%0AK08032+%0D%0AK04526+%0D%0AK07594+%0D%0A
ko00051	Fructose and mannose metabolism	24(1.02%)	36(0.44%)	3.51742e-07	1.21946e-05	ENSSSCT00000025828,ENSSSCT00000025828,ENSSSCT00000031804,ENSSSCT00000011979,ENSSSCT00000024082,ENSSSCT00000036248,ENSSSCT00000033139,ENSSSCT00000033139,ENSSSCT00000015345,ENSSSCT00000012185,ENSSSCT00000012185,ENSSSCT00000000067,ENSSSCT00000023055,ENSSSCT00000001084,ENSSSCT00000011223,ENSSSCT00000005166,ENSSSCT00000018009,ENSSSCT00000033900,ENSSSCT00000033900,ENSSSCT00000036046,ENSSSCT00000035770,…	K00966,K03841,K00844,K01103,K17497,K01711,K00008,K00011,	http://www.kegg.jp/kegg-bin/show_pathway?scale=1.0&query=&map=ko00051&use=reference&multi_query=K00966+%0D%0AK03841+%0D%0AK00844+%0D%0AK01103+%0D%0AK17497+%0D%0AK01711+%0D%0AK00008+%0D%0AK00011+%0D%0A
[truncated: 30 more rows]

## Sheet: Table S9-4 KEGG(FH vs.FL)
Table S9-4. KEGG pathway analysis of the targets for differentially expressed miRNAs in FH vs. FL.
Pathway ID	Pathway	DEGs with pathway annotation (995)	All genes with pathway annotation (8268)	P value	Qvalue	Genelist	KOlist	Pathwaylink
[truncated: 31 more rows]
