# Supplementary material for: Integrated analysis of lncRNA, miRNA and mRNA reveals novel insights into the fertility regulation of large white sows
Source: BMC Genomics. 2020 Sep 14;21:636. doi: 10.1186/s12864-020-07055-2 (PMC7490888; doi:10.1186/s12864-020-07055-2)
Supplement: Supplementary file 10 — Additional file 10: Table S10. Phenotypic records of Canadian Large White sows used in this study. [file 12864_2020_7055_MOESM10_ESM.xlsx]

## Sheet: Table S10
Table S10. Phenotypic records of Canadian Large White sows used in this study.
Group	Sample ID	Parities	Average parities	TNBc	NBAd	Estrous cycle
LHa	LH1	6	5.5 ± 0.58	17.00 ± 1.45	15.83 ± 0.92	Luteal phase
	LH2	6		16.00 ± 1.51	14.67 ± 1.20
	LH3	5		15.50 ± 1.85	14.80 ± 0.82
	LH4	5		16.20 ± 2.01	14.60 ± 1.02
LLa	LL1	4	3.5 ± 0.58	9.50 ± 1.84	8.75 ± 0.70
	LL2	4		7.33 ± 1.64	7.00 ± 0.34
	LL3	3		9.33 ± 1.92	8.67 ± 0.43
	LL4	3		9.67 ± 2.10	8.67 ± 1.05
FHb	FH1	4	5.5 ± 1.73	15.75 ± 0.50	14.00 ± 0.72	Follicular phase
	FH2	7		16.71 ± 1.39	15.85 ± 1.38
	FH3	7		16.57 ± 1.39	14.57 ± 1.05
	FH4	4		17.00 ± 1.84	15.75 ± 0.86
FLb	FL1	4	3.25 ± 0.5	6.00 ± 1.84	5.25 ± 0.51
	FL2	3		8.33 ± 2.12	7.67 ± 0.40
	FL3	3		4.67 ± 1.53	4.33 ± 1.60
	FL4	3		8.33 ± 2.12	7.33 ± 0.72
aLH and LL represent Large White sows with high and low litter sizes, respectively, during the luteal phase of the estrous cycle;
bFH and FL represent pigs with high and low litter sizes, respectively, during the follicular phase;
cTNB: Total number of piglets born;
dNBA: Number born alive;
Values are the mean ± SD.
