# Supplementary material for: Integrated analysis of lncRNA, miRNA and mRNA reveals novel insights into the fertility regulation of large white sows
Source: BMC Genomics. 2020 Sep 14;21:636. doi: 10.1186/s12864-020-07055-2 (PMC7490888; doi:10.1186/s12864-020-07055-2)
Supplement: Supplementary file 11 — Additional file 11: Table S11. Quantitative real-time PCR primer sequences used in this study. [file 12864_2020_7055_MOESM11_ESM.xlsx]

## Sheet: Table S11
Table S11. Quantitative real-time PCR primer sequences used in this study.
Gene Name	Primer sequences (5'-3')		Amplicon size (bp)
TCONS_00196796	Forward	CTTTCCTTCCCTCTGGTTCC	115
	Reverse	TTCAAGTCTCCCCAAACTGG
TCONS_00703255	Forward	GGGTCCTGAGTCAGATGGAA	96
	Reverse	CTTCCAAGTTCAGCCCTCTG
TCONS_00814106	Forward	CCAATCATTGAGGACCACCT	107
	Reverse	TGACTCTCAGCACCACAAGG
TCONS_00429684	Forward	CATCCAAGGTCCGCTTATGT	111
	Reverse	CCCTTGACCTTGAAGAGCTG
TCONS_00019076	Forward	AAGAATCTGGTGGCAAATGG	118
	Reverse	CCCTCAGCAGTGTTCAGTCA
ssc-miR-1343		ATATCTCCTGGGGCCCGCACTCT
ssc-miR-1249		ATATACGCCCTTCCCCCCCTT
ssc-miR-361-3p		ATCCCCCAGGTGTGATTCTGA
ssc-miR-1307		ATATACTCGGCGTGGCGTCGGT
ssc-miR-671-5p		AGGAAGCCCTGGAGGGGCTG
U6		CTCGCTTCGGCAGCACATAT
ILF3	Forward	CATGTGATGGCAAAGCATTC	113
	Reverse	TCGATCCAGTCAGACACAGC
TGFBR1	Forward	GATGGGCTCTGCTTTGTCTC	111
	Reverse	TGCACATACAAATGGCCTGT
GRIK4	Forward	GCTCCAGCATGACCTTCTTC	104
	Reverse	CTCGGTGCTCTTCACAAACA
NUMBL	Forward	AGGGTTGGAGATGGAGCTTT	107
	Reverse	GCATTACCCACTTCCATGCT
LOXL4	Forward	CATCGAGGTCTTCACCCACT	100
	Reverse	GGGGCAATTTGTGTCCTCTA
LRRTM1	Forward	ATGGCCCTCATCTTCTCCTT	92
	Reverse	CACTGTCTGAGCTGCCTGAG
SLC9A1	Forward	CACCTCCAGAGGACTGCTTC	90
	Reverse	AGTCTGCAAGGGGTGAGAGA
FZD5	Forward	CCGATTGGTCGAACTTGAAT	96
	Reverse	GAAAAAGTGGGATGGCTGAA
LETM1	Forward	CAGTCCGTCAAGGAGGAGAG	103
	Reverse	CCTTGTTCTTCAAGGCCATC
SLC25A43	Forward	GGAGTGATGTTTGGCACCTT	125
	Reverse	AATTCCTGGGGCTTCAAACT
ACTB	Forward	GGCATCCTGACCCTCAAGTA	100
	Reverse	CACGCAGCTCGTTGTAGAAG
